# Supplementary material for: BatchMap: A parallel implementation of the OneMap R package for fast computation of F1 linkage maps in outcrossing species
Source: PLoS One. 2017 Dec 20;12(12):e0189256. doi: 10.1371/journal.pone.0189256 (PMC5738033; doi:10.1371/journal.pone.0189256)
Supplement: S1 Simulated Data — sim7.5k: Simulated markers for this study (7.5k data set)sim10k: Simulated markers for this study (10k data set)sim15k: Simulated markers for this study (15k data set)sim20k: Simulated markers for this study (20k data set). (ZIP) [file pone.0189256.s002.zip]

Archive with 7 entries (5 files):
- txt/
- txt/sim10k.txt
- txt/sim15k.txt
- txt/sim20k.txt
- txt/sim7.5k.txt
- __MACOSX/
- __MACOSX/._txt
