# Supplementary material for: BatchMap: A parallel implementation of the OneMap R package for fast computation of F1 linkage maps in outcrossing species
Source: PLoS One. 2017 Dec 20;12(12):e0189256. doi: 10.1371/journal.pone.0189256 (PMC5738033; doi:10.1371/journal.pone.0189256)
Supplement: S1 Simulated Data — sim7.5k: Simulated markers for this study (7.5k data set)sim10k: Simulated markers for this study (10k data set)sim15k: Simulated markers for this study (15k data set)sim20k: Simulated markers for this study (20k data set). (ZIP) [file pone.0189256.s002.zip › txt/sim10k.txt]

800	3042	0
*M1	D2.15	ab,a,a,a,ab,-,ab,-,a,ab,a,ab,-,ab,-,-,ab,ab,ab,ab,ab,a,a,a,a,-,ab,ab,ab,ab,a,a,a,ab,a,a,ab,ab,ab,-,ab,a,-,ab,ab,ab,ab,ab,a,ab,ab,ab,a,-,ab,a,ab,ab,a,ab,ab,a,a,-,a,-,-,-,a,ab,a,a,a,a,-,ab,ab,-,ab,ab,ab,a,ab,a,ab,a,a,ab,-,ab,a,ab,ab,ab,ab,a,ab,a,ab,ab,ab,a,a,-,-,a,a,a,a,ab,-,a,a,a,-,a,ab,a,ab,ab,a,ab,ab,a,a,a,a,ab,ab,a,-,a,ab,a,ab,ab,ab,-,ab,-,a,ab,-,a,ab,-,a,-,a,ab,a,a,a,ab,-,ab,ab,ab,a,ab,ab,ab,a…
*M4	B3.7	ab,b,b,ab,a,-,ab,b,-,ab,b,ab,ab,a,ab,a,a,a,a,a,ab,b,b,b,ab,a,a,a,ab,a,-,-,ab,ab,ab,ab,-,ab,ab,a,-,b,ab,a,ab,a,ab,ab,ab,a,ab,ab,ab,ab,ab,ab,a,ab,-,a,a,b,b,ab,ab,-,ab,-,b,ab,ab,ab,ab,b,b,ab,ab,a,a,-,a,-,a,ab,ab,b,-,ab,ab,-,-,-,-,ab,a,ab,ab,b,a,ab,a,ab,b,ab,a,b,ab,ab,ab,-,a,b,-,b,b,-,ab,ab,ab,ab,ab,-,-,ab,ab,-,b,a,-,b,-,-,-,ab,a,ab,a,ab,ab,b,-,ab,a,b,ab,-,-,b,-,a,ab,-,b,a,-,ab,a,ab,b,ab,ab,a,ab,b,a,…
*M7	D1.10	ab,ab,-,a,-,ab,ab,ab,a,ab,ab,ab,ab,-,ab,a,a,a,a,a,-,ab,-,ab,a,a,a,a,ab,a,ab,a,-,-,a,a,a,ab,ab,a,a,-,ab,-,-,a,ab,ab,a,a,ab,ab,a,ab,-,-,a,ab,-,a,a,ab,ab,ab,a,a,a,a,ab,ab,a,a,a,ab,ab,-,ab,a,a,a,a,-,a,a,ab,ab,ab,ab,ab,a,ab,-,a,ab,a,a,ab,ab,a,ab,-,a,ab,a,a,ab,-,a,-,-,a,ab,a,ab,ab,a,ab,-,ab,ab,-,ab,a,a,a,a,ab,a,ab,-,a,a,a,-,a,ab,a,a,ab,-,a,ab,a,ab,ab,ab,ab,ab,-,a,a,a,-,a,ab,ab,a,ab,ab,ab,ab,a,ab,ab,a,a…
*M9	D1.10	ab,ab,ab,a,a,ab,ab,ab,-,ab,ab,ab,ab,a,ab,a,a,a,a,-,-,-,-,ab,a,a,a,-,-,a,ab,a,a,ab,a,a,a,ab,ab,a,a,ab,ab,a,ab,-,ab,ab,a,a,ab,-,-,ab,ab,a,a,ab,a,-,a,ab,ab,ab,a,a,-,-,ab,ab,a,a,a,ab,ab,ab,ab,-,a,a,a,a,a,a,ab,ab,-,ab,ab,a,ab,-,a,ab,a,a,ab,-,-,ab,a,a,ab,-,a,ab,-,a,-,-,a,ab,a,ab,-,a,-,a,ab,ab,-,ab,a,a,-,-,ab,a,ab,ab,a,a,a,-,a,-,a,a,ab,ab,a,ab,a,ab,ab,ab,ab,ab,ab,-,-,a,ab,a,ab,-,-,-,ab,ab,ab,-,ab,ab,a,a…
*M10	D1.10	ab,-,ab,a,a,ab,ab,ab,a,ab,ab,ab,ab,a,ab,a,a,a,a,a,ab,ab,-,ab,-,-,a,a,ab,a,ab,a,a,ab,a,-,a,ab,ab,a,-,ab,ab,-,ab,a,-,ab,a,a,ab,ab,a,-,ab,a,a,-,a,-,a,-,ab,ab,a,a,a,a,ab,ab,a,a,a,ab,ab,ab,ab,a,a,a,a,a,a,-,ab,ab,ab,ab,ab,a,ab,ab,a,ab,a,-,-,ab,a,ab,a,-,ab,a,-,ab,a,a,a,a,a,ab,a,ab,ab,a,-,a,ab,ab,a,ab,-,a,-,-,ab,a,ab,ab,a,a,a,a,a,-,a,a,ab,ab,a,-,a,ab,ab,ab,ab,ab,-,a,-,-,ab,a,ab,-,a,ab,-,ab,ab,a,ab,-,a,a,…
*M23	D1.10	-,-,a,ab,ab,a,-,a,ab,a,-,-,a,ab,a,ab,-,ab,ab,ab,-,ab,a,a,-,ab,ab,ab,a,ab,a,-,ab,-,-,ab,ab,-,a,ab,ab,a,a,ab,a,ab,a,a,ab,ab,a,a,ab,-,a,ab,ab,a,ab,ab,ab,a,a,a,ab,ab,ab,ab,a,a,a,-,ab,a,a,a,a,ab,ab,-,ab,ab,ab,ab,a,a,a,a,a,-,a,-,ab,a,ab,ab,a,-,ab,a,ab,ab,a,ab,ab,a,ab,ab,ab,ab,ab,a,ab,-,a,ab,a,-,a,a,ab,a,ab,ab,ab,ab,a,-,a,a,ab,ab,ab,ab,ab,-,ab,ab,a,a,ab,a,ab,a,a,a,a,a,a,-,ab,ab,-,ab,a,a,ab,a,a,a,-,ab,-,…
*M24	D2.15	-,a,a,a,ab,a,ab,a,a,ab,a,ab,ab,ab,ab,ab,ab,ab,ab,ab,ab,a,-,a,a,-,ab,-,-,ab,a,a,a,ab,-,a,ab,ab,ab,ab,a,a,ab,ab,ab,ab,ab,-,a,-,ab,ab,a,-,ab,-,ab,ab,a,ab,ab,a,ab,ab,a,ab,ab,-,a,ab,-,a,a,a,a,ab,ab,ab,-,-,ab,a,ab,a,ab,a,a,ab,-,ab,a,ab,ab,ab,ab,-,-,-,ab,-,ab,a,a,a,ab,-,a,a,a,-,ab,a,a,-,-,a,ab,a,ab,ab,a,ab,ab,-,ab,a,a,ab,-,a,ab,a,ab,a,ab,ab,-,a,ab,a,a,ab,-,-,ab,a,a,a,a,ab,a,a,a,ab,a,ab,ab,ab,a,-,ab,ab,a…
*M25	D2.15	-,a,a,a,ab,a,ab,a,a,ab,a,-,ab,ab,ab,-,-,ab,ab,-,-,a,a,-,a,ab,-,ab,ab,-,a,a,a,ab,a,a,ab,ab,-,-,a,a,-,ab,ab,ab,-,ab,a,-,-,ab,a,ab,-,a,ab,ab,a,ab,ab,a,ab,ab,a,ab,ab,ab,a,ab,a,a,a,a,a,ab,ab,ab,-,ab,ab,a,ab,a,-,a,-,ab,ab,ab,a,ab,ab,ab,ab,a,ab,a,ab,ab,ab,a,a,-,ab,-,a,a,a,-,ab,a,a,a,-,a,ab,a,ab,ab,a,ab,-,a,ab,-,-,ab,-,a,ab,a,ab,a,ab,ab,ab,-,ab,a,a,ab,ab,a,ab,a,a,a,-,ab,a,a,a,ab,a,ab,ab,ab,a,ab,ab,ab,ab,…
*M30	D1.10	a,a,a,ab,ab,a,a,a,-,a,a,a,-,ab,a,ab,ab,-,ab,ab,a,ab,a,a,ab,ab,-,-,a,ab,a,ab,ab,a,ab,ab,ab,a,a,ab,ab,-,a,ab,-,ab,-,a,ab,ab,a,a,-,ab,-,ab,ab,a,ab,ab,-,a,a,-,ab,ab,ab,ab,a,a,a,-,-,a,a,a,-,ab,ab,-,ab,ab,ab,ab,a,a,-,a,-,-,a,a,ab,a,ab,ab,a,a,ab,-,ab,ab,a,-,ab,a,ab,ab,ab,ab,ab,a,-,a,a,ab,a,ab,a,a,-,a,-,-,ab,ab,-,ab,a,-,-,-,-,ab,ab,a,ab,ab,a,-,ab,a,ab,-,a,-,a,-,a,ab,-,-,a,-,a,a,ab,a,a,a,a,-,a,a,-,ab,-,-,…
*M33	D1.10	-,a,a,ab,ab,-,a,a,ab,a,a,a,a,ab,a,ab,ab,-,ab,-,-,ab,a,-,-,ab,ab,ab,a,-,a,ab,ab,a,ab,ab,ab,a,a,ab,ab,a,a,ab,-,a,a,a,ab,-,a,a,ab,ab,a,ab,ab,a,ab,-,ab,a,a,-,ab,ab,ab,ab,a,a,-,ab,ab,a,a,a,a,-,ab,ab,ab,-,-,ab,-,a,a,-,a,ab,a,a,ab,a,ab,ab,a,-,ab,-,ab,-,-,ab,-,-,ab,-,ab,ab,ab,a,-,a,a,ab,-,-,a,a,ab,a,ab,ab,ab,ab,a,ab,a,a,ab,-,-,-,-,-,ab,ab,a,a,ab,a,ab,a,a,-,a,a,a,ab,ab,ab,-,ab,a,-,ab,a,a,a,a,ab,-,a,-,ab,a…
*M38	D1.10	-,a,a,a,ab,a,a,-,ab,a,a,a,a,ab,a,-,-,-,ab,ab,a,-,a,a,ab,-,ab,ab,a,ab,-,ab,ab,a,ab,ab,ab,a,a,ab,-,a,a,ab,a,a,a,a,ab,ab,-,a,ab,ab,-,ab,ab,a,ab,-,ab,a,a,a,-,ab,ab,-,-,a,a,ab,ab,a,-,a,a,ab,ab,ab,ab,ab,ab,ab,a,-,-,a,-,-,a,a,-,a,ab,ab,a,a,ab,-,ab,ab,a,ab,ab,a,ab,ab,ab,ab,-,a,-,a,a,-,a,-,a,a,-,a,ab,ab,ab,ab,-,ab,a,a,ab,ab,ab,ab,ab,a,ab,ab,a,a,ab,a,ab,a,-,a,a,a,a,ab,ab,ab,a,ab,a,a,ab,a,a,-,a,-,a,a,ab,ab,…
*M41	D1.10	-,a,a,a,ab,a,a,-,ab,a,a,a,a,ab,-,ab,-,ab,ab,ab,a,ab,-,a,ab,-,ab,ab,-,ab,a,-,ab,a,ab,-,ab,a,a,ab,ab,a,a,ab,a,a,a,a,-,-,a,a,-,ab,a,ab,ab,-,-,ab,ab,a,a,a,ab,-,ab,-,a,-,a,ab,ab,a,a,-,a,ab,ab,ab,ab,-,ab,ab,a,-,a,a,a,ab,a,a,-,a,ab,-,a,a,ab,a,ab,-,-,ab,ab,a,ab,ab,ab,ab,-,a,ab,a,a,-,a,-,a,a,ab,a,ab,-,-,ab,a,ab,a,a,ab,ab,-,ab,ab,-,ab,ab,a,a,ab,a,ab,a,a,a,-,a,-,ab,ab,ab,a,-,a,a,ab,a,a,a,a,-,-,-,ab,ab,a,ab,…
*M42	D1.10	-,a,-,a,ab,-,a,-,ab,-,a,a,a,ab,-,ab,-,-,ab,ab,a,ab,a,a,ab,ab,ab,ab,a,-,a,ab,ab,a,ab,ab,-,a,a,ab,ab,a,a,ab,a,a,a,a,ab,ab,a,a,ab,-,a,ab,ab,a,ab,ab,ab,-,a,a,ab,ab,ab,ab,a,a,a,ab,ab,a,-,a,a,ab,ab,ab,ab,ab,-,ab,a,a,a,a,a,ab,-,a,ab,a,-,ab,a,a,-,a,-,ab,a,ab,ab,a,-,ab,-,-,ab,a,ab,a,a,ab,a,ab,-,a,ab,a,ab,-,ab,ab,-,ab,a,a,-,ab,-,ab,-,-,ab,ab,a,a,ab,a,ab,a,a,a,a,-,-,ab,ab,ab,a,ab,a,a,ab,a,a,a,-,ab,-,a,ab,-,…
*M52	D2.15	ab,a,a,a,ab,a,ab,-,a,-,-,ab,ab,-,ab,ab,ab,ab,ab,ab,ab,a,a,a,a,ab,-,ab,ab,-,a,a,a,-,a,a,ab,-,ab,ab,a,a,ab,ab,ab,ab,ab,ab,a,ab,-,ab,a,ab,ab,a,a,ab,a,ab,ab,a,ab,ab,a,ab,ab,-,a,-,a,-,-,a,a,ab,-,ab,ab,ab,-,-,ab,-,ab,a,a,a,ab,ab,-,ab,-,ab,ab,a,ab,a,ab,ab,-,-,a,a,ab,a,-,a,-,ab,-,a,a,a,a,a,ab,a,ab,ab,a,ab,-,a,ab,a,-,ab,ab,a,ab,a,ab,a,ab,ab,ab,-,ab,a,-,ab,ab,-,-,a,a,a,a,ab,a,a,a,-,a,ab,ab,ab,a,ab,ab,ab,ab…
*M53	D2.15	ab,a,a,a,ab,a,-,a,a,ab,a,ab,ab,ab,ab,ab,ab,ab,-,ab,ab,-,a,a,-,ab,ab,ab,ab,ab,-,a,-,ab,a,a,-,ab,ab,ab,a,a,ab,ab,ab,ab,-,ab,a,ab,-,ab,a,ab,ab,a,a,ab,a,ab,ab,a,-,ab,a,-,ab,-,a,-,a,-,-,a,-,ab,ab,ab,ab,ab,ab,a,ab,a,-,a,a,a,ab,ab,a,ab,ab,ab,ab,-,-,a,ab,ab,ab,-,a,-,ab,-,a,a,a,ab,ab,a,a,a,a,a,ab,a,ab,ab,a,ab,ab,-,ab,-,a,ab,-,a,-,a,ab,a,ab,ab,ab,a,ab,a,a,ab,ab,a,ab,a,a,-,a,ab,a,a,a,ab,a,ab,ab,ab,a,-,-,-,-…
*M54	B3.7	ab,a,a,a,b,a,ab,a,ab,ab,a,ab,ab,b,ab,-,b,b,b,b,ab,ab,a,-,ab,b,b,b,-,-,-,ab,ab,ab,ab,ab,-,ab,ab,-,ab,a,ab,b,ab,ab,ab,ab,-,b,ab,-,ab,b,-,ab,-,-,ab,b,b,a,ab,ab,ab,b,b,b,-,ab,a,ab,ab,a,-,ab,ab,-,b,-,b,ab,b,ab,ab,-,a,a,ab,b,a,ab,b,ab,b,ab,ab,a,b,ab,b,-,a,ab,b,a,ab,-,ab,b,-,a,ab,a,a,-,ab,ab,ab,ab,ab,ab,b,-,b,ab,-,b,-,a,ab,ab,-,ab,b,ab,b,ab,ab,a,ab,ab,b,a,ab,a,a,a,-,-,ab,ab,-,b,a,-,b,-,ab,ab,ab,b,ab,a,-…
*M55	B3.7	b,ab,ab,ab,ab,ab,b,ab,a,b,-,b,b,-,b,ab,-,ab,-,ab,b,a,ab,ab,a,-,ab,ab,b,ab,ab,-,a,b,a,a,ab,b,b,ab,a,ab,b,-,-,-,-,b,a,ab,b,b,a,ab,b,a,-,b,a,ab,ab,ab,b,b,a,ab,ab,ab,ab,b,ab,a,-,ab,ab,b,b,ab,ab,ab,ab,-,ab,a,b,ab,ab,ab,b,ab,ab,b,ab,b,ab,-,b,ab,ab,b,ab,-,ab,a,ab,-,a,-,a,ab,ab,ab,-,ab,ab,-,b,a,b,b,a,b,ab,a,-,a,ab,ab,b,ab,-,a,ab,a,ab,b,-,-,-,ab,-,b,-,-,b,-,ab,ab,-,ab,a,a,ab,ab,ab,b,ab,b,a,b,-,ab,b,ab,ab,…
*M56	D2.15	ab,a,a,a,ab,-,-,a,a,ab,a,ab,ab,ab,ab,ab,ab,ab,-,ab,-,a,a,a,a,ab,-,ab,ab,ab,-,a,-,ab,a,-,ab,ab,ab,ab,a,a,ab,ab,ab,-,ab,-,a,-,ab,ab,a,ab,ab,-,-,ab,a,ab,-,a,-,ab,a,ab,ab,ab,a,ab,-,a,a,a,a,-,ab,-,ab,ab,ab,a,ab,a,-,a,a,-,ab,ab,a,ab,ab,ab,ab,a,ab,a,ab,ab,ab,-,a,a,ab,a,a,a,a,ab,ab,a,a,a,a,a,ab,a,ab,ab,a,-,ab,a,ab,a,-,-,-,a,ab,a,ab,a,ab,-,ab,a,-,a,a,ab,-,-,ab,a,a,a,-,ab,a,a,a,ab,-,ab,ab,-,a,-,-,ab,ab,a,a…
*M57	D2.15	ab,a,a,a,ab,a,ab,a,a,ab,a,ab,ab,ab,-,ab,-,ab,-,ab,-,-,-,a,-,ab,ab,-,ab,-,a,a,a,ab,a,a,ab,ab,ab,ab,a,-,ab,ab,ab,ab,ab,ab,-,ab,-,-,a,ab,ab,-,a,ab,a,ab,ab,a,-,ab,a,ab,-,ab,a,ab,a,-,a,a,a,ab,-,-,ab,-,ab,a,ab,-,ab,a,a,a,ab,ab,a,-,ab,ab,ab,a,ab,-,ab,ab,ab,a,a,a,-,a,a,a,a,-,ab,a,a,a,a,a,ab,a,ab,-,a,-,ab,a,ab,a,a,ab,ab,a,ab,a,-,a,ab,ab,ab,a,ab,-,a,-,ab,a,ab,a,a,a,a,-,-,a,a,ab,a,ab,ab,ab,a,ab,-,ab,ab,a,-,…
*M58	D2.15	-,a,a,-,-,a,ab,a,a,-,a,-,ab,-,ab,ab,ab,ab,-,ab,-,a,a,a,a,-,ab,ab,ab,ab,a,a,a,ab,a,a,ab,ab,ab,ab,a,a,ab,ab,ab,ab,ab,ab,a,-,-,ab,a,ab,ab,-,-,-,a,ab,ab,a,ab,ab,a,ab,-,ab,a,ab,a,a,-,-,-,ab,-,a,ab,-,-,a,ab,a,ab,a,a,a,ab,ab,a,ab,-,ab,ab,-,ab,a,-,ab,ab,a,a,a,-,a,a,a,-,ab,ab,-,-,a,-,a,ab,a,-,ab,a,ab,-,a,ab,a,-,ab,ab,a,ab,a,-,a,-,ab,ab,a,ab,a,a,-,ab,a,ab,a,a,a,a,ab,-,a,a,-,a,ab,ab,ab,a,ab,-,-,ab,a,ab,ab,a…
*M59	D2.15	ab,a,a,a,-,a,ab,a,-,ab,a,ab,ab,ab,ab,ab,ab,ab,ab,-,ab,-,a,-,a,-,ab,ab,-,ab,a,a,a,ab,-,a,-,ab,ab,-,a,a,-,ab,ab,-,ab,-,a,ab,-,ab,a,ab,ab,a,a,ab,a,ab,ab,a,-,ab,a,-,-,ab,a,ab,a,-,a,-,a,ab,ab,a,ab,ab,-,a,-,-,ab,a,a,a,ab,ab,-,ab,ab,ab,ab,a,ab,a,-,ab,ab,a,a,a,-,a,a,-,a,ab,ab,a,a,a,a,a,-,a,-,ab,a,ab,-,a,ab,a,a,ab,ab,a,ab,a,ab,a,ab,ab,ab,a,ab,a,a,-,ab,a,ab,a,a,a,a,ab,a,-,a,ab,a,ab,-,ab,a,ab,ab,ab,-,a,ab,a…
*M60	D2.15	-,a,a,a,-,a,-,-,a,-,a,ab,ab,ab,-,ab,ab,ab,-,ab,ab,-,a,a,a,ab,ab,ab,ab,ab,a,a,-,ab,a,-,-,ab,ab,ab,a,a,-,ab,ab,-,ab,ab,a,ab,ab,ab,a,ab,ab,a,-,-,a,ab,ab,a,ab,ab,a,ab,-,-,a,ab,a,a,a,a,a,ab,ab,a,ab,ab,ab,a,-,a,-,a,a,a,-,ab,a,ab,ab,ab,-,a,ab,a,ab,ab,ab,a,a,-,-,a,-,a,-,ab,ab,a,a,a,a,a,ab,a,ab,ab,a,ab,ab,-,-,-,a,ab,-,a,ab,a,-,a,ab,ab,ab,-,ab,a,-,ab,ab,a,ab,a,a,a,a,ab,a,-,a,ab,-,-,ab,ab,a,-,ab,-,ab,a,-,ab…
*M68	D2.15	ab,-,a,a,ab,a,ab,-,a,ab,a,ab,ab,ab,-,ab,-,-,ab,ab,ab,-,a,a,-,-,ab,-,ab,ab,a,a,-,-,a,-,ab,-,ab,ab,a,a,ab,ab,ab,ab,-,ab,a,ab,ab,ab,a,ab,ab,a,a,ab,a,ab,-,a,-,ab,-,ab,ab,-,a,ab,a,a,a,a,-,ab,ab,a,ab,-,ab,a,ab,a,ab,a,a,a,ab,ab,a,ab,ab,ab,ab,a,ab,a,-,ab,ab,a,a,a,-,a,a,a,-,ab,-,-,a,-,-,a,ab,a,ab,ab,a,ab,ab,a,-,a,a,ab,-,a,ab,a,a,a,ab,ab,-,a,ab,a,-,-,-,a,ab,a,a,a,a,-,a,-,a,ab,a,ab,ab,ab,a,ab,ab,ab,ab,a,-,a…
*M69	D2.15	ab,a,a,a,ab,a,ab,a,a,ab,a,ab,-,ab,ab,ab,ab,ab,ab,ab,ab,-,a,-,a,ab,ab,ab,ab,-,a,a,a,-,a,a,-,ab,-,-,a,a,ab,ab,ab,ab,ab,-,-,ab,ab,ab,a,ab,ab,a,a,-,a,ab,ab,-,ab,ab,a,-,-,ab,a,-,a,-,-,a,-,ab,ab,a,ab,ab,ab,a,-,a,ab,-,a,a,ab,ab,a,ab,ab,ab,ab,a,-,-,ab,ab,ab,a,a,a,ab,a,a,a,a,ab,ab,a,a,a,a,a,ab,a,ab,ab,a,ab,ab,a,ab,-,a,ab,ab,-,ab,-,-,a,ab,ab,ab,a,ab,a,a,ab,ab,a,ab,-,a,a,a,ab,-,-,-,ab,-,ab,ab,ab,a,ab,ab,ab,…
*M72	D2.15	ab,a,-,a,-,-,-,-,a,ab,-,ab,ab,ab,ab,ab,ab,ab,ab,ab,ab,-,a,a,a,ab,ab,-,ab,ab,a,a,a,ab,a,-,ab,ab,ab,ab,a,a,ab,ab,ab,-,ab,-,a,ab,ab,ab,a,ab,ab,a,a,ab,a,-,ab,-,ab,ab,a,ab,-,ab,-,-,a,a,a,-,a,ab,ab,a,ab,ab,ab,a,ab,a,-,-,a,a,ab,ab,a,ab,ab,ab,ab,a,ab,a,ab,ab,ab,a,-,a,ab,a,-,a,a,ab,ab,a,a,a,a,a,ab,-,-,ab,-,ab,ab,a,ab,a,a,ab,ab,a,ab,a,a,-,-,ab,ab,a,ab,a,a,-,ab,a,ab,a,-,a,a,ab,a,a,a,ab,a,-,ab,-,a,ab,ab,-,ab…
*M73	D1.10	ab,-,ab,ab,a,ab,ab,-,a,ab,ab,ab,ab,a,ab,-,a,a,a,a,ab,a,ab,ab,a,a,-,a,ab,a,ab,a,a,ab,a,-,a,ab,ab,a,-,ab,ab,a,-,ab,ab,ab,a,-,ab,-,a,-,ab,a,a,ab,a,a,a,ab,ab,ab,a,a,-,a,ab,ab,-,a,a,ab,ab,ab,ab,a,a,a,a,a,a,a,ab,-,ab,ab,ab,a,ab,ab,a,ab,a,a,ab,ab,a,-,-,a,ab,a,a,ab,a,a,a,a,a,ab,a,ab,ab,-,ab,-,-,ab,a,ab,a,a,a,a,ab,a,ab,-,a,a,a,a,a,ab,a,-,ab,ab,a,ab,a,-,ab,-,ab,ab,ab,a,-,-,ab,a,ab,ab,a,ab,-,ab,ab,a,ab,-,-,…
*M87	D1.10	-,a,a,-,ab,-,a,a,ab,a,-,a,a,ab,a,ab,-,ab,ab,ab,a,-,a,a,ab,ab,-,ab,a,ab,a,-,ab,a,ab,ab,-,-,a,ab,ab,-,-,ab,a,a,a,a,-,ab,a,a,ab,ab,a,ab,ab,a,ab,ab,ab,a,-,a,ab,ab,ab,ab,a,a,-,ab,ab,a,a,a,a,-,-,ab,ab,ab,-,ab,a,a,-,a,a,ab,a,a,ab,a,-,-,a,a,ab,a,ab,ab,-,ab,ab,a,ab,ab,-,ab,ab,a,ab,a,-,ab,a,ab,-,-,ab,-,ab,ab,ab,ab,a,ab,a,a,ab,ab,ab,-,ab,a,ab,-,a,-,ab,a,ab,a,-,-,a,a,a,ab,ab,ab,a,ab,a,-,-,a,ab,a,a,ab,a,a,ab,…
*M90	D1.10	-,-,a,a,-,-,a,a,ab,a,-,a,a,ab,a,ab,ab,-,-,ab,a,ab,a,a,-,-,ab,ab,a,-,a,ab,ab,a,ab,ab,ab,a,a,ab,ab,a,a,ab,a,a,a,a,ab,ab,a,a,ab,ab,a,ab,ab,a,ab,ab,ab,a,a,a,ab,ab,ab,ab,a,a,a,ab,ab,a,a,a,-,ab,ab,ab,ab,ab,ab,ab,a,a,-,-,a,ab,a,a,ab,-,ab,ab,-,-,ab,a,ab,ab,-,-,ab,a,ab,ab,ab,ab,ab,a,ab,-,a,ab,a,ab,a,a,ab,-,-,ab,ab,ab,a,ab,a,-,ab,ab,ab,-,ab,a,ab,ab,a,a,-,a,ab,-,a,-,a,a,a,ab,ab,-,a,ab,a,a,-,-,ab,a,a,-,-,a,a…
*M91	D1.10	a,-,a,-,ab,a,a,a,-,-,a,-,a,ab,a,ab,-,ab,-,ab,a,-,a,a,ab,ab,ab,ab,-,-,a,ab,ab,a,ab,-,ab,a,-,-,ab,a,a,-,-,a,a,a,ab,ab,-,a,ab,ab,a,-,ab,a,-,ab,ab,a,a,a,ab,-,ab,ab,a,a,-,-,ab,-,a,-,a,ab,ab,ab,ab,-,ab,ab,a,-,a,a,a,ab,a,a,ab,a,-,ab,a,a,ab,a,-,ab,a,-,ab,a,-,ab,-,ab,-,a,ab,a,a,ab,a,ab,-,a,ab,a,ab,ab,ab,ab,a,ab,a,a,-,ab,ab,ab,ab,a,ab,-,a,-,ab,-,-,a,-,a,a,a,a,ab,ab,-,a,ab,a,a,-,a,ab,-,a,ab,a,-,-,ab,a,-,-,-…
*M94	D2.15	a,ab,ab,-,a,ab,-,ab,ab,a,ab,-,-,a,a,a,a,a,a,-,a,ab,ab,ab,ab,a,a,-,a,-,ab,ab,ab,a,ab,ab,a,a,a,ab,ab,ab,a,a,ab,a,a,a,ab,-,a,a,ab,a,a,ab,ab,a,ab,-,a,ab,a,-,-,-,a,a,ab,-,ab,ab,-,ab,-,a,a,ab,-,a,a,ab,-,-,a,ab,-,-,-,a,ab,a,-,a,a,ab,-,ab,a,-,a,ab,ab,ab,a,ab,ab,ab,-,-,a,ab,ab,ab,ab,ab,-,-,a,a,ab,a,a,ab,a,ab,ab,a,-,ab,a,ab,ab,ab,a,a,a,ab,a,ab,ab,a,a,ab,a,-,ab,ab,ab,a,ab,ab,ab,a,ab,a,-,a,ab,a,a,-,a,ab,a,-,…
*M95	B3.7	a,-,ab,ab,-,ab,a,ab,-,a,-,-,a,-,a,ab,ab,-,ab,ab,a,b,ab,-,b,-,ab,ab,a,ab,ab,-,-,a,-,b,-,a,-,b,b,ab,a,ab,ab,a,-,-,b,ab,a,-,-,ab,a,-,-,a,b,-,ab,ab,a,a,b,ab,ab,ab,ab,a,ab,b,b,ab,ab,a,a,b,ab,ab,ab,b,ab,b,a,ab,-,ab,a,-,ab,a,ab,a,ab,b,a,-,-,-,ab,b,ab,b,ab,ab,b,b,b,ab,-,ab,b,ab,ab,b,a,b,a,a,b,a,ab,-,ab,b,ab,-,-,ab,ab,b,b,b,ab,-,ab,b,a,ab,b,-,-,ab,a,-,ab,ab,ab,ab,b,b,ab,ab,ab,a,-,a,b,a,a,ab,a,-,ab,ab,ab,-…
*M104	B3.7	a,ab,ab,ab,-,ab,-,ab,b,-,ab,a,a,ab,a,ab,ab,-,-,ab,a,b,ab,ab,-,ab,ab,ab,a,ab,ab,b,b,a,b,-,-,a,a,-,b,-,a,-,ab,a,a,a,b,b,a,a,b,ab,a,b,b,a,b,ab,ab,ab,a,a,b,-,ab,ab,ab,a,ab,b,-,ab,-,a,a,b,ab,ab,-,b,-,-,a,ab,ab,-,a,ab,ab,a,ab,-,ab,b,a,ab,a,a,ab,b,ab,b,ab,ab,b,b,-,-,ab,ab,b,ab,-,b,a,b,a,ab,b,a,ab,b,-,b,ab,ab,a,-,ab,b,b,b,ab,a,ab,-,a,ab,b,a,ab,ab,a,ab,ab,ab,ab,ab,b,b,ab,-,ab,a,b,a,b,a,a,ab,a,ab,ab,ab,ab,…
*M108	B3.7	b,-,-,ab,ab,ab,b,ab,a,b,ab,b,b,-,b,ab,ab,ab,ab,ab,b,a,ab,ab,a,ab,ab,ab,b,ab,ab,a,a,-,a,a,ab,b,b,a,-,ab,b,ab,ab,b,b,b,a,a,b,b,a,ab,b,-,a,b,a,-,ab,-,b,b,a,ab,ab,-,ab,b,ab,-,a,ab,ab,b,b,a,ab,ab,ab,a,ab,a,-,ab,ab,ab,b,ab,ab,b,-,b,-,a,b,ab,b,b,-,a,ab,a,ab,ab,a,a,a,ab,ab,ab,-,ab,-,-,b,a,b,ab,a,b,ab,a,ab,a,ab,ab,b,ab,ab,a,a,-,ab,b,ab,a,b,ab,a,-,-,ab,b,ab,ab,ab,ab,ab,a,a,ab,-,ab,b,a,-,-,b,b,ab,b,ab,ab,-,…
*M110	B3.7	-,ab,ab,-,-,-,b,-,a,b,-,b,b,-,b,ab,-,ab,-,ab,b,a,ab,ab,-,-,-,ab,b,ab,ab,-,a,b,a,-,-,-,b,a,a,ab,b,ab,ab,b,b,b,a,a,-,-,a,ab,b,a,a,-,a,ab,ab,ab,-,b,a,ab,ab,-,ab,b,-,a,a,ab,-,b,b,a,ab,ab,ab,-,-,a,b,ab,-,-,b,-,-,b,ab,b,ab,a,b,ab,b,b,ab,a,-,a,ab,-,a,a,a,ab,ab,ab,-,ab,ab,a,b,a,-,ab,a,b,-,a,ab,a,ab,-,b,ab,ab,a,-,-,-,b,ab,a,-,-,a,-,ab,-,b,-,ab,ab,ab,ab,-,a,-,ab,-,b,a,b,-,b,b,ab,b,ab,ab,ab,ab,a,b,b,ab,ab,b…
*M113	B3.7	b,ab,ab,ab,-,-,b,ab,a,b,ab,-,-,ab,b,-,-,-,ab,ab,b,a,ab,-,-,-,-,ab,-,ab,ab,a,a,b,-,-,ab,b,b,a,-,ab,b,ab,-,-,b,b,-,a,b,-,a,ab,b,-,a,b,a,ab,ab,ab,-,b,a,ab,ab,ab,ab,b,ab,a,a,ab,ab,-,b,a,-,ab,ab,-,-,a,b,ab,-,ab,b,ab,ab,b,ab,b,ab,-,-,ab,b,b,ab,-,ab,a,-,ab,-,-,a,ab,ab,ab,a,ab,ab,a,b,-,b,ab,-,b,ab,a,ab,a,ab,ab,b,-,ab,a,a,a,ab,b,ab,a,b,ab,a,b,ab,ab,b,ab,ab,ab,-,ab,a,a,ab,-,ab,b,a,b,a,b,b,ab,-,ab,ab,-,ab,a…
*M114	D1.10	a,a,-,a,-,a,a,-,ab,a,a,a,a,ab,a,ab,ab,ab,ab,-,a,ab,-,a,ab,-,ab,ab,a,ab,a,ab,ab,a,-,ab,ab,a,a,ab,ab,a,a,ab,a,a,a,a,-,ab,a,a,ab,-,-,-,ab,-,ab,ab,ab,a,a,a,ab,ab,-,-,a,a,a,ab,ab,a,a,a,a,ab,ab,ab,a,ab,-,ab,a,-,-,a,a,ab,a,a,ab,a,-,ab,a,a,a,-,ab,ab,-,ab,ab,a,ab,ab,-,ab,ab,a,ab,-,a,ab,a,-,-,a,ab,-,-,ab,ab,-,a,ab,-,a,ab,-,ab,-,ab,a,ab,ab,a,-,-,a,ab,-,a,a,a,-,-,ab,ab,ab,-,ab,a,a,ab,-,ab,a,a,ab,a,a,ab,-,a,a…
*M115	D2.15	a,ab,ab,ab,a,-,a,-,ab,a,ab,a,a,a,a,a,a,a,a,a,a,ab,-,ab,ab,a,a,-,a,a,-,-,ab,a,-,ab,a,a,a,ab,ab,ab,a,a,ab,a,a,-,ab,ab,a,-,ab,a,a,ab,-,a,-,-,a,ab,a,a,ab,a,-,a,ab,-,-,-,-,ab,ab,-,a,ab,a,-,a,ab,a,-,a,ab,-,-,-,-,ab,-,-,a,-,-,a,ab,-,a,a,ab,ab,ab,-,ab,ab,ab,ab,a,a,ab,ab,ab,-,-,-,ab,a,ab,ab,a,-,-,-,ab,ab,a,a,ab,a,ab,ab,ab,a,a,a,ab,-,ab,ab,a,a,ab,-,-,ab,-,-,a,ab,-,ab,a,ab,-,ab,-,ab,a,a,a,a,ab,a,-,ab,-,a,a,…
*M118	D1.10	a,a,-,-,-,a,-,-,ab,a,a,a,a,ab,a,ab,ab,ab,ab,ab,a,ab,-,a,ab,-,-,ab,a,ab,-,ab,-,a,ab,-,ab,a,a,ab,ab,a,a,-,a,-,-,a,ab,ab,a,a,ab,ab,a,ab,ab,a,ab,ab,ab,a,a,a,ab,ab,ab,ab,a,a,-,ab,-,a,a,a,a,ab,ab,-,a,ab,-,ab,a,a,a,-,a,ab,a,a,ab,a,ab,-,a,a,-,-,ab,-,a,ab,ab,a,-,ab,ab,ab,ab,a,-,a,a,-,a,-,a,a,ab,a,ab,ab,ab,ab,a,-,a,a,ab,-,-,ab,ab,-,-,-,a,-,ab,-,ab,-,a,-,a,a,a,ab,-,-,a,ab,a,a,ab,a,ab,-,a,-,a,a,ab,ab,a,ab,a,…
*M121	D1.10	-,ab,ab,-,a,ab,ab,ab,a,-,-,ab,ab,a,ab,a,a,a,a,a,-,-,ab,ab,a,a,-,a,ab,-,ab,a,-,ab,-,a,a,ab,ab,a,a,ab,ab,-,ab,ab,-,ab,a,a,ab,ab,a,a,ab,a,a,ab,a,a,a,ab,ab,ab,a,a,a,-,-,ab,ab,a,a,ab,ab,ab,ab,a,a,a,-,a,a,a,ab,ab,ab,ab,-,a,ab,-,a,ab,a,a,ab,ab,ab,-,-,-,ab,a,-,ab,a,a,a,a,a,ab,a,ab,-,a,ab,a,ab,ab,a,-,a,a,a,a,ab,-,-,ab,a,a,a,a,a,ab,-,a,ab,ab,a,ab,a,-,ab,ab,ab,ab,ab,-,-,a,ab,a,ab,ab,-,ab,a,ab,-,-,ab,ab,a,a,…
*M122	D1.10	ab,ab,ab,-,a,ab,ab,ab,a,ab,ab,ab,ab,-,ab,a,a,a,a,a,ab,a,-,ab,a,a,a,a,-,a,ab,a,a,-,a,a,a,ab,ab,a,-,ab,ab,a,-,ab,ab,ab,-,a,-,-,a,a,ab,a,a,ab,a,a,a,ab,-,ab,a,a,a,a,ab,ab,ab,-,-,ab,ab,ab,ab,a,a,a,ab,a,a,-,ab,ab,ab,ab,ab,a,-,ab,-,ab,a,a,ab,ab,-,ab,a,a,ab,a,-,ab,a,a,a,a,-,ab,-,ab,ab,a,ab,a,-,ab,a,ab,-,-,a,a,ab,-,ab,-,a,a,-,a,a,-,a,a,-,ab,a,-,a,ab,-,-,ab,ab,-,a,a,-,-,-,ab,-,a,-,a,ab,ab,-,ab,-,-,a,ab,a,a…
*M127	D1.10	ab,ab,ab,ab,-,ab,-,ab,a,ab,-,ab,ab,a,ab,a,a,a,a,a,ab,a,ab,ab,-,a,a,a,-,a,ab,a,a,ab,a,a,a,ab,ab,-,a,-,ab,a,ab,-,ab,-,-,a,ab,-,a,a,ab,a,-,ab,a,-,a,ab,-,ab,a,-,a,a,-,ab,-,a,-,-,ab,ab,-,-,a,a,ab,a,a,a,ab,ab,-,ab,ab,a,ab,ab,a,ab,a,-,ab,-,ab,ab,-,a,ab,a,a,-,a,a,a,a,a,ab,a,ab,ab,a,ab,a,-,-,-,ab,a,-,a,a,ab,a,ab,ab,-,a,a,a,a,-,-,a,ab,-,-,a,a,ab,ab,ab,ab,ab,-,-,a,-,ab,a,ab,ab,a,ab,a,ab,ab,a,-,-,-,a,ab,a,ab…
*M129	D1.10	-,ab,ab,ab,a,ab,ab,-,-,ab,ab,ab,ab,-,ab,a,a,a,a,a,-,a,ab,ab,a,a,a,a,ab,a,ab,a,a,ab,a,a,a,-,ab,a,a,ab,ab,a,ab,ab,ab,ab,a,a,ab,ab,a,a,-,a,a,ab,a,a,-,ab,ab,ab,a,a,a,-,ab,ab,ab,-,a,ab,ab,ab,ab,a,a,a,-,a,a,a,ab,ab,-,ab,ab,a,ab,ab,a,ab,a,a,ab,ab,ab,ab,a,a,ab,a,a,ab,-,a,a,-,-,ab,a,-,ab,a,ab,-,ab,ab,-,-,-,a,-,a,ab,a,-,-,a,a,a,a,a,ab,-,-,ab,ab,a,-,a,ab,ab,ab,ab,ab,-,a,a,a,ab,a,ab,-,a,ab,a,ab,-,a,ab,ab,-,a…
*M134	D2.15	a,ab,ab,ab,a,ab,a,ab,ab,a,-,-,a,a,a,a,a,a,a,a,a,ab,ab,ab,ab,a,a,a,a,a,ab,-,ab,a,ab,-,-,a,-,ab,-,ab,a,a,-,a,a,a,ab,ab,a,a,ab,a,a,ab,ab,a,-,a,a,ab,a,a,ab,a,a,a,ab,a,ab,-,ab,ab,ab,a,a,ab,a,a,a,ab,a,-,a,-,-,-,a,a,-,-,a,a,-,ab,a,ab,a,-,a,ab,ab,ab,a,ab,ab,ab,ab,a,a,ab,ab,ab,ab,ab,a,-,-,-,ab,a,a,ab,a,-,ab,a,a,ab,a,-,-,ab,-,a,a,ab,-,-,ab,a,a,ab,a,ab,ab,-,ab,a,-,ab,-,a,ab,-,ab,a,ab,a,-,a,a,ab,a,a,ab,ab,a,…
*M136	D2.15	a,ab,-,ab,a,ab,-,ab,ab,a,a,a,a,-,a,a,a,-,a,-,a,ab,ab,-,ab,a,a,a,a,a,ab,ab,ab,a,ab,ab,a,a,-,ab,ab,-,a,a,ab,a,a,a,-,-,-,a,ab,a,a,-,-,a,ab,a,-,ab,a,a,ab,a,a,-,ab,a,ab,ab,ab,ab,ab,a,a,ab,a,a,a,ab,a,ab,-,ab,ab,ab,-,-,ab,a,a,a,a,ab,a,ab,a,a,a,ab,ab,ab,-,-,ab,ab,ab,a,a,-,ab,ab,ab,ab,a,ab,a,ab,ab,a,-,ab,a,ab,ab,a,a,ab,a,ab,ab,-,a,a,a,ab,a,ab,ab,a,a,ab,a,ab,ab,ab,ab,-,ab,-,-,a,ab,-,ab,a,ab,a,-,a,a,ab,-,-,…
*M141	D1.10	a,-,-,a,ab,a,a,a,ab,a,-,-,a,ab,-,ab,a,ab,ab,-,a,ab,a,a,ab,ab,ab,ab,a,ab,a,ab,ab,-,ab,ab,ab,-,a,ab,ab,a,a,-,-,-,a,a,ab,ab,-,a,ab,ab,a,ab,ab,a,-,ab,ab,a,-,a,ab,ab,ab,ab,a,a,a,ab,ab,a,-,a,a,ab,ab,-,a,ab,-,ab,a,a,a,a,a,-,-,a,ab,a,-,ab,a,a,-,a,ab,ab,a,ab,ab,-,ab,ab,ab,ab,-,a,ab,a,a,ab,a,ab,a,a,ab,a,-,ab,ab,ab,a,ab,a,a,ab,-,ab,-,-,a,ab,ab,a,a,ab,ab,ab,a,a,-,a,a,a,ab,ab,-,a,ab,a,a,ab,a,-,a,-,ab,a,-,ab,a…
*M147	D2.15	a,-,ab,-,a,ab,a,ab,ab,a,a,a,a,-,a,a,-,a,a,a,-,ab,-,-,ab,a,a,ab,-,a,ab,ab,ab,a,ab,-,a,a,a,ab,ab,ab,a,a,ab,a,-,a,ab,ab,a,-,ab,-,a,ab,ab,a,ab,a,a,ab,a,a,ab,a,a,a,ab,a,ab,ab,ab,-,ab,-,a,ab,a,-,a,ab,a,ab,a,ab,ab,ab,a,a,ab,a,a,a,a,-,a,ab,a,a,-,ab,ab,ab,a,ab,ab,ab,ab,a,-,ab,ab,ab,ab,ab,a,ab,a,ab,ab,a,a,ab,-,ab,ab,-,a,-,a,ab,ab,-,a,a,a,-,a,-,ab,a,a,ab,a,ab,ab,ab,ab,a,ab,ab,ab,a,ab,a,ab,a,ab,a,a,a,a,ab,a,…
*M149	B3.7	a,-,ab,ab,ab,ab,a,ab,b,a,-,a,-,ab,a,ab,-,ab,ab,ab,-,b,ab,ab,-,-,ab,b,a,ab,ab,b,b,a,b,b,-,a,a,b,b,ab,a,-,-,a,a,-,-,b,a,a,b,ab,-,b,b,-,b,ab,ab,ab,a,a,-,ab,ab,ab,-,a,ab,b,b,ab,ab,a,a,b,ab,ab,-,b,ab,-,a,-,-,ab,a,ab,ab,a,ab,-,ab,b,-,ab,a,a,ab,b,ab,b,ab,-,b,b,b,ab,ab,ab,b,ab,ab,b,-,b,a,ab,b,a,ab,b,ab,b,-,ab,a,ab,-,-,-,b,ab,a,ab,b,a,ab,b,ab,ab,ab,a,-,ab,-,ab,ab,b,b,ab,ab,ab,-,b,-,b,a,a,ab,a,ab,ab,ab,-,b…
*M152	B3.7	a,ab,-,ab,ab,ab,a,ab,b,a,a,-,a,ab,a,-,a,ab,ab,ab,a,b,ab,ab,-,ab,ab,b,a,ab,ab,b,b,a,b,b,ab,a,-,b,b,ab,-,ab,-,a,a,-,ab,-,a,a,b,ab,-,b,-,a,b,ab,ab,ab,a,a,b,ab,ab,ab,ab,-,ab,b,-,ab,ab,-,a,b,-,-,a,b,ab,b,-,-,ab,-,a,ab,ab,-,ab,a,ab,b,a,-,a,-,ab,b,ab,b,ab,ab,b,-,-,ab,-,ab,b,ab,ab,b,a,b,a,ab,b,a,ab,-,ab,b,ab,ab,a,ab,ab,b,b,b,-,-,ab,b,a,-,b,ab,ab,ab,a,ab,ab,ab,ab,ab,b,b,ab,ab,ab,a,b,a,-,a,a,ab,-,ab,-,ab,-…
*M164	B3.7	ab,a,a,a,b,a,-,a,-,ab,ab,-,-,b,ab,b,ab,b,b,b,ab,ab,a,a,ab,b,-,ab,ab,b,a,ab,ab,ab,ab,ab,b,-,ab,ab,-,-,ab,b,a,ab,ab,ab,b,ab,ab,-,ab,-,ab,ab,ab,-,ab,b,-,-,ab,ab,ab,b,b,b,-,ab,a,ab,ab,a,a,ab,ab,ab,b,-,ab,ab,b,ab,ab,a,a,a,ab,b,-,ab,b,ab,-,ab,ab,-,-,ab,b,ab,-,ab,-,a,-,ab,ab,b,b,-,ab,-,a,ab,ab,ab,ab,a,ab,-,b,-,b,ab,a,b,ab,a,b,ab,-,ab,b,ab,b,ab,ab,a,-,ab,b,a,-,a,a,a,a,-,-,ab,a,-,ab,ab,ab,ab,ab,ab,ab,-,ab…
*M165	B3.7	-,b,-,b,a,b,ab,b,ab,-,-,-,ab,a,ab,-,ab,a,-,a,-,ab,b,b,ab,a,a,-,ab,a,b,-,ab,ab,ab,-,a,ab,-,ab,-,b,ab,a,b,ab,ab,ab,a,ab,ab,ab,ab,a,ab,ab,ab,ab,ab,a,a,b,-,-,ab,-,a,a,b,ab,-,ab,-,b,b,ab,ab,ab,a,-,ab,ab,a,-,ab,b,b,b,ab,a,b,-,a,ab,-,ab,ab,b,ab,ab,a,ab,-,ab,-,b,ab,ab,ab,a,a,b,-,-,b,ab,ab,ab,ab,-,ab,ab,a,ab,a,ab,b,a,ab,b,a,-,-,ab,a,-,a,ab,ab,b,ab,ab,-,b,ab,b,b,-,b,a,ab,ab,-,a,ab,ab,ab,ab,ab,ab,ab,a,ab,b,…
*M167	B3.7	-,a,-,a,b,a,ab,a,ab,ab,ab,ab,ab,b,ab,-,ab,b,b,b,ab,-,-,a,ab,b,-,-,ab,b,a,ab,-,ab,-,-,-,ab,ab,-,ab,a,ab,b,-,ab,ab,-,b,-,-,-,-,b,ab,ab,-,-,-,ab,b,a,ab,ab,ab,b,b,b,a,ab,a,ab,-,a,a,ab,ab,ab,-,b,ab,ab,b,ab,-,a,a,a,ab,b,a,ab,b,ab,b,ab,-,a,ab,ab,b,ab,a,-,b,a,ab,ab,ab,b,b,a,ab,a,a,ab,ab,-,ab,a,ab,-,b,ab,b,-,a,-,ab,a,b,ab,-,ab,b,ab,b,ab,-,a,ab,ab,-,a,ab,-,a,a,a,b,-,ab,a,b,-,-,ab,-,ab,ab,ab,b,ab,a,b,b,a,ab…
*M171	D1.10	a,a,a,a,ab,a,-,a,ab,-,a,a,a,ab,a,ab,a,ab,-,ab,a,ab,a,-,ab,ab,ab,ab,a,-,a,ab,ab,-,ab,ab,ab,a,a,-,ab,-,a,-,a,a,a,a,-,-,a,a,ab,ab,a,-,ab,a,-,ab,ab,a,a,-,ab,ab,-,ab,a,a,a,ab,ab,a,-,a,-,-,ab,ab,a,ab,ab,ab,a,-,a,a,-,ab,a,-,ab,a,ab,ab,a,a,a,a,ab,ab,a,ab,ab,a,ab,-,ab,-,ab,-,ab,a,-,ab,a,-,a,a,-,a,ab,ab,ab,ab,-,ab,a,a,ab,ab,ab,ab,ab,a,ab,ab,a,a,ab,a,ab,a,a,a,a,a,a,ab,ab,ab,a,ab,ab,a,-,a,ab,a,-,ab,-,-,ab,ab…
*M172	D2.15	a,ab,ab,ab,a,ab,a,ab,ab,a,-,a,-,a,a,a,a,-,a,a,a,ab,-,ab,ab,-,a,ab,a,a,ab,ab,ab,a,-,-,a,a,a,ab,ab,ab,a,a,-,a,a,a,a,ab,a,a,ab,a,a,-,ab,a,ab,ab,a,ab,a,-,ab,a,a,a,-,a,ab,ab,-,ab,ab,a,a,ab,a,a,-,-,a,-,a,ab,ab,ab,a,-,ab,a,a,a,a,-,-,-,a,a,a,ab,ab,ab,a,ab,ab,ab,ab,a,-,ab,ab,ab,ab,-,a,ab,a,ab,ab,a,a,-,a,a,-,-,-,ab,-,ab,ab,-,a,a,a,ab,a,ab,ab,-,a,ab,a,-,ab,-,ab,a,ab,-,ab,a,-,a,ab,a,ab,a,a,a,a,ab,a,a,ab,ab,a…
*M174	D2.15	ab,a,a,a,ab,a,ab,-,a,-,ab,ab,ab,ab,-,ab,ab,ab,ab,-,-,a,-,a,a,-,ab,a,ab,ab,-,-,a,ab,-,a,ab,ab,-,a,a,a,ab,ab,a,ab,ab,ab,ab,a,-,ab,a,ab,ab,-,a,ab,a,a,-,a,ab,ab,a,ab,-,ab,-,ab,-,a,-,a,a,ab,-,-,ab,ab,-,a,ab,a,ab,a,a,a,ab,ab,a,ab,ab,ab,ab,a,ab,-,ab,-,ab,-,a,a,ab,a,a,a,a,-,ab,a,a,a,a,-,ab,a,ab,a,a,ab,ab,a,ab,ab,a,-,ab,a,-,a,-,a,ab,ab,ab,a,ab,a,a,ab,-,a,ab,a,a,a,a,ab,a,a,a,ab,a,ab,a,ab,a,ab,ab,ab,-,a,ab,…
*M176	D2.15	a,ab,ab,ab,a,-,a,-,ab,a,-,a,-,a,a,a,a,a,-,-,a,ab,ab,ab,ab,a,a,ab,a,a,ab,ab,ab,a,ab,ab,a,a,a,ab,-,ab,a,a,ab,a,-,a,a,ab,a,a,ab,a,-,-,ab,-,ab,ab,a,-,a,a,-,a,a,a,ab,a,ab,ab,ab,ab,ab,a,a,ab,-,a,a,ab,-,ab,-,ab,-,-,-,a,ab,a,a,a,a,ab,a,-,a,-,a,ab,-,ab,a,ab,ab,-,ab,a,a,-,ab,ab,ab,ab,a,ab,a,ab,ab,-,a,ab,a,a,-,a,a,ab,a,ab,ab,ab,a,a,-,ab,-,ab,-,-,a,ab,a,-,ab,ab,ab,a,ab,ab,ab,a,ab,a,ab,-,-,a,a,a,a,ab,a,a,ab,a…
*M177	D1.10	a,-,a,a,ab,a,a,-,ab,a,a,a,a,ab,a,ab,a,-,ab,-,-,ab,a,a,ab,ab,ab,ab,a,ab,a,ab,ab,-,ab,ab,ab,a,-,ab,ab,a,a,-,a,a,a,-,ab,ab,-,a,ab,ab,a,ab,ab,a,ab,ab,ab,a,a,a,-,ab,ab,ab,a,a,a,ab,ab,a,a,a,a,ab,-,-,a,ab,-,ab,-,a,a,a,a,-,a,a,ab,a,ab,ab,a,a,a,-,ab,ab,a,ab,ab,a,ab,ab,ab,ab,-,-,ab,a,ab,ab,a,ab,a,a,ab,a,ab,ab,ab,-,-,ab,a,-,ab,ab,ab,ab,ab,a,ab,ab,a,-,ab,a,-,a,a,a,-,a,a,-,ab,ab,a,ab,ab,a,-,a,ab,a,a,ab,-,a,ab…
*M182	B3.7	ab,a,a,a,b,a,ab,a,ab,-,ab,ab,ab,b,ab,b,ab,b,b,b,ab,ab,a,-,ab,b,b,ab,ab,b,a,ab,ab,ab,-,ab,-,ab,ab,ab,ab,a,ab,-,a,ab,ab,ab,b,ab,ab,ab,ab,ab,ab,ab,ab,ab,ab,ab,b,a,ab,-,-,b,-,b,a,ab,-,ab,ab,-,a,ab,ab,ab,b,-,-,ab,b,ab,ab,-,a,a,-,b,a,ab,b,ab,b,ab,ab,a,-,ab,-,ab,-,ab,b,a,ab,ab,ab,b,b,a,ab,a,-,ab,ab,ab,ab,a,ab,ab,b,ab,b,b,-,b,-,a,b,ab,ab,ab,b,ab,-,ab,ab,a,ab,-,b,-,ab,-,a,a,a,b,ab,-,a,b,ab,ab,ab,ab,ab,ab,…
*M183	D2.15	-,a,-,a,ab,a,ab,-,-,ab,ab,ab,ab,-,ab,-,ab,ab,ab,ab,-,a,a,a,a,-,ab,a,-,ab,-,a,-,ab,a,a,ab,ab,ab,a,-,a,ab,ab,a,ab,ab,ab,ab,a,ab,-,a,ab,ab,a,a,ab,a,a,ab,a,ab,-,-,ab,ab,ab,a,ab,-,a,a,a,-,-,ab,a,ab,ab,ab,a,ab,a,ab,a,a,a,ab,-,a,ab,-,-,ab,-,ab,a,ab,-,ab,a,a,a,ab,a,a,a,a,ab,ab,a,a,-,a,a,ab,-,-,a,a,-,ab,-,ab,ab,a,ab,ab,a,ab,a,-,a,ab,ab,ab,-,ab,a,a,ab,ab,a,-,a,a,-,a,-,a,a,-,ab,a,ab,a,-,a,-,-,ab,ab,a,ab,ab,…
*M184	D2.15	ab,a,a,a,ab,a,ab,a,a,ab,ab,ab,-,-,ab,ab,-,ab,ab,ab,ab,a,a,a,a,ab,-,a,ab,ab,a,-,a,ab,a,-,ab,-,ab,a,a,a,ab,-,a,ab,ab,ab,-,-,ab,ab,a,ab,ab,a,a,ab,a,a,ab,a,ab,ab,a,ab,ab,ab,a,ab,a,a,a,a,a,ab,-,a,ab,ab,ab,a,ab,-,ab,-,-,a,ab,-,-,ab,ab,-,-,a,ab,a,ab,ab,ab,a,a,a,ab,a,-,a,a,ab,-,a,-,a,a,a,-,a,-,a,-,-,ab,-,ab,ab,a,ab,ab,a,ab,-,a,a,ab,ab,ab,a,-,a,a,-,ab,a,ab,a,a,a,a,ab,a,a,-,ab,-,ab,a,ab,a,ab,-,ab,ab,a,ab,a…
*M187	B3.7	ab,b,b,b,a,b,ab,b,ab,ab,-,ab,ab,-,ab,a,ab,a,a,a,ab,-,b,-,ab,a,-,ab,ab,a,b,ab,ab,ab,ab,ab,-,ab,-,ab,ab,b,ab,-,b,ab,-,ab,a,ab,-,ab,ab,ab,ab,ab,ab,ab,-,ab,a,b,ab,ab,ab,-,a,a,b,ab,-,ab,ab,b,b,-,-,ab,a,a,ab,ab,a,-,ab,-,-,-,ab,a,b,-,a,ab,a,ab,ab,b,ab,ab,a,-,b,ab,a,b,ab,ab,ab,a,a,b,-,b,ab,ab,ab,ab,ab,b,-,ab,-,ab,a,a,b,-,ab,-,a,ab,ab,ab,a,ab,a,ab,-,b,ab,ab,a,b,ab,b,b,-,b,a,ab,-,b,a,-,ab,ab,ab,ab,ab,ab,a,…
*M190	D1.10	-,-,a,-,ab,a,a,-,ab,-,a,a,-,ab,a,ab,a,ab,ab,ab,a,-,-,-,ab,ab,ab,ab,a,ab,a,ab,ab,a,-,-,ab,a,a,ab,ab,a,a,ab,a,-,a,a,ab,ab,a,a,-,a,-,-,ab,a,ab,ab,ab,-,a,a,-,-,ab,ab,a,a,a,ab,ab,a,a,a,a,-,-,ab,a,ab,ab,-,a,a,a,a,a,ab,a,a,ab,a,ab,-,a,a,a,a,ab,ab,a,ab,ab,a,ab,-,-,-,ab,a,ab,a,ab,ab,a,ab,a,a,ab,a,-,ab,-,ab,-,ab,a,a,ab,ab,ab,-,-,a,ab,-,a,-,ab,a,ab,a,a,a,a,a,a,-,ab,ab,a,ab,-,a,ab,a,ab,a,-,ab,a,a,ab,ab,a,ab,…
*M193	D2.15	-,a,-,-,ab,-,ab,-,a,ab,ab,-,ab,ab,ab,-,ab,ab,ab,ab,ab,-,a,-,a,-,ab,a,-,ab,-,a,a,ab,-,a,ab,ab,ab,a,a,-,-,ab,a,ab,ab,ab,ab,a,ab,ab,-,ab,ab,a,a,-,a,a,ab,a,ab,ab,a,ab,ab,ab,a,ab,a,a,-,a,a,ab,ab,a,ab,ab,ab,a,-,a,ab,a,a,-,ab,-,a,ab,ab,ab,ab,a,-,a,ab,ab,ab,a,a,a,ab,a,a,a,a,ab,ab,a,a,a,-,a,ab,a,ab,a,a,ab,ab,a,ab,-,a,ab,ab,a,ab,a,a,-,ab,ab,-,-,-,a,a,ab,ab,a,ab,a,a,a,a,ab,a,a,a,ab,a,-,a,ab,a,ab,ab,ab,-,a,a…
*M202	D1.10	-,a,a,a,ab,a,a,-,ab,a,a,a,a,ab,a,-,a,-,ab,ab,a,ab,-,a,ab,ab,ab,ab,-,ab,-,ab,ab,a,-,ab,ab,a,a,ab,ab,-,a,-,-,a,a,-,ab,ab,a,a,ab,a,-,ab,ab,a,ab,ab,ab,a,a,a,ab,-,ab,-,-,a,-,ab,-,a,a,a,a,ab,ab,ab,a,-,ab,-,a,a,a,a,-,ab,a,a,ab,a,ab,ab,a,-,a,-,-,-,a,-,a,a,-,ab,ab,-,ab,a,ab,a,-,ab,a,ab,a,a,ab,a,ab,-,-,-,-,a,-,a,ab,ab,ab,ab,-,a,-,ab,-,a,ab,a,ab,a,a,a,a,a,a,ab,ab,-,a,ab,ab,a,ab,a,ab,a,a,ab,-,a,-,ab,a,ab,a,a…
*M204	B3.7	b,-,ab,ab,ab,ab,b,ab,a,-,b,b,b,ab,b,ab,b,b,ab,ab,b,a,ab,b,a,ab,-,a,b,ab,ab,a,a,-,a,a,ab,-,b,a,a,ab,b,ab,ab,-,b,b,ab,a,b,b,a,b,b,a,a,b,a,-,ab,-,-,-,-,ab,-,ab,ab,b,-,a,-,ab,ab,-,b,a,-,-,b,-,ab,a,b,ab,ab,ab,b,-,-,b,ab,b,ab,-,b,-,b,b,ab,-,-,a,b,ab,a,a,-,-,ab,ab,a,ab,-,a,-,-,b,ab,a,b,ab,a,ab,ab,ab,b,b,ab,ab,a,a,a,-,b,ab,a,b,ab,a,b,ab,ab,b,b,ab,ab,-,ab,a,a,ab,ab,a,-,a,-,-,-,b,ab,b,ab,ab,ab,ab,a,-,ab,-,…
*M205	B3.7	-,ab,ab,ab,-,ab,b,ab,a,-,b,b,b,ab,b,ab,b,b,ab,ab,b,-,ab,b,-,ab,ab,a,-,ab,ab,a,-,b,a,a,ab,-,-,a,a,ab,b,ab,ab,b,b,b,ab,a,b,b,a,-,b,a,a,b,a,a,ab,ab,b,-,a,ab,ab,-,ab,b,ab,a,a,ab,ab,b,-,-,ab,-,-,-,-,a,b,-,-,ab,b,ab,ab,-,ab,b,ab,a,-,-,b,-,ab,a,ab,a,b,-,a,-,a,ab,ab,ab,a,-,a,a,b,a,b,ab,-,b,ab,a,ab,ab,ab,b,b,-,ab,a,-,a,ab,b,ab,a,b,ab,a,-,ab,ab,-,b,ab,-,ab,ab,a,a,ab,ab,a,b,a,b,a,b,b,ab,b,ab,ab,ab,-,a,b,ab,…
*M209	D2.15	a,-,ab,ab,-,ab,a,ab,-,a,a,a,a,a,a,ab,a,a,a,a,-,-,ab,-,ab,a,a,ab,a,a,ab,ab,ab,a,ab,ab,a,a,a,ab,ab,ab,a,a,-,a,a,a,a,ab,-,a,ab,a,a,ab,ab,a,ab,ab,a,ab,-,a,ab,-,a,-,ab,a,ab,-,-,ab,ab,a,a,ab,a,a,-,ab,-,ab,a,ab,ab,ab,-,-,ab,a,a,a,a,ab,-,ab,ab,a,a,ab,ab,ab,a,ab,ab,ab,ab,a,-,ab,ab,ab,ab,-,a,-,a,ab,ab,-,a,-,a,a,ab,a,a,ab,a,-,-,ab,a,-,a,ab,a,ab,-,a,a,ab,a,a,ab,ab,ab,a,ab,ab,-,a,ab,a,ab,a,ab,a,a,a,a,ab,a,a,a…
*M210	D1.10	ab,-,ab,ab,a,ab,-,ab,a,ab,ab,ab,ab,a,ab,ab,ab,-,a,a,ab,a,ab,-,a,a,a,a,ab,a,ab,a,-,ab,a,-,a,ab,ab,-,a,ab,ab,a,-,ab,ab,ab,a,a,ab,ab,-,ab,ab,a,a,ab,-,a,a,ab,ab,-,a,-,a,a,ab,ab,ab,-,a,ab,ab,ab,ab,a,-,a,ab,a,-,a,ab,ab,-,ab,ab,a,ab,ab,a,ab,a,a,ab,ab,ab,ab,a,a,ab,a,ab,ab,a,a,a,a,a,ab,a,ab,a,-,ab,a,ab,ab,-,ab,a,a,a,a,ab,ab,ab,ab,-,a,a,a,-,ab,a,a,-,ab,a,ab,-,-,ab,ab,ab,-,ab,-,-,a,-,a,a,ab,a,ab,a,ab,ab,a,a…
*M222	D2.15	a,ab,-,ab,a,ab,a,ab,-,a,a,a,-,a,a,ab,a,a,a,a,a,ab,ab,a,ab,a,a,ab,a,a,ab,ab,ab,a,ab,a,-,a,a,-,ab,-,-,a,ab,-,a,-,a,ab,a,a,ab,a,a,ab,ab,-,-,ab,a,ab,a,a,ab,a,a,-,ab,a,ab,ab,ab,ab,-,a,a,ab,a,a,a,ab,a,-,a,-,ab,ab,-,-,ab,a,a,a,a,ab,a,ab,ab,a,a,ab,ab,ab,-,ab,ab,ab,ab,a,a,ab,-,ab,ab,-,a,ab,a,ab,ab,a,-,ab,a,a,ab,a,a,-,a,ab,ab,ab,a,a,a,-,a,-,ab,-,a,ab,a,a,ab,-,ab,a,ab,ab,ab,a,ab,a,ab,a,ab,a,a,a,a,ab,a,-,ab,…
*M225	B3.7	ab,b,b,-,a,b,ab,-,ab,-,ab,-,ab,a,-,b,a,ab,-,a,ab,ab,-,ab,-,a,a,-,ab,a,b,ab,ab,ab,ab,a,a,ab,ab,ab,ab,b,ab,ab,-,ab,ab,ab,a,ab,ab,ab,ab,ab,ab,-,ab,ab,ab,ab,-,-,ab,ab,-,a,a,a,-,ab,b,ab,ab,b,b,ab,ab,ab,a,a,ab,ab,-,ab,ab,b,b,b,ab,-,b,ab,a,-,a,-,ab,b,ab,-,a,ab,b,-,ab,b,-,ab,ab,-,a,b,ab,b,-,ab,ab,ab,ab,b,ab,-,a,ab,-,-,b,ab,-,b,a,ab,ab,ab,a,ab,a,ab,ab,b,-,ab,-,b,ab,ab,b,b,b,a,ab,ab,b,a,ab,ab,ab,ab,ab,ab,a…
*M226	D2.15	-,ab,-,ab,a,ab,a,ab,ab,a,a,a,a,a,a,ab,a,a,a,a,a,ab,ab,a,ab,a,-,ab,-,a,-,-,-,a,ab,a,a,a,a,ab,ab,ab,a,a,-,a,-,-,a,ab,-,a,ab,-,-,ab,-,-,ab,ab,a,ab,-,a,ab,a,a,a,ab,a,ab,-,ab,ab,-,a,a,ab,a,a,a,ab,-,ab,a,ab,ab,ab,a,a,ab,a,a,a,a,ab,-,ab,a,a,a,ab,-,ab,a,-,ab,ab,ab,a,a,ab,ab,ab,ab,ab,a,ab,-,ab,ab,a,a,ab,-,a,-,a,a,ab,a,ab,-,ab,a,a,a,-,-,ab,ab,a,a,ab,a,a,ab,ab,ab,a,ab,ab,ab,a,-,-,-,a,ab,-,a,a,a,ab,a,a,ab,ab…
*M227	D2.15	a,ab,ab,ab,a,-,a,ab,ab,a,a,-,a,a,a,-,-,a,a,a,a,ab,-,a,ab,a,a,ab,a,a,ab,ab,ab,-,ab,-,a,a,-,ab,-,ab,a,a,-,a,a,a,a,-,a,a,ab,a,-,ab,ab,a,ab,ab,a,ab,a,a,ab,a,a,a,ab,a,-,-,ab,ab,ab,a,a,ab,a,a,a,-,a,ab,a,ab,-,-,a,a,ab,a,a,a,a,-,-,ab,a,a,-,-,ab,ab,a,ab,ab,ab,-,a,a,ab,ab,ab,ab,ab,-,ab,a,ab,ab,a,-,ab,a,a,ab,a,a,ab,-,ab,-,ab,a,a,a,ab,a,ab,ab,a,a,ab,a,-,ab,ab,ab,a,ab,ab,ab,a,-,a,ab,a,ab,a,-,a,a,ab,a,a,ab,ab,…
*M230	D2.15	-,-,a,-,ab,a,-,a,a,ab,ab,ab,ab,ab,ab,a,ab,ab,-,-,-,-,a,ab,a,ab,ab,a,ab,ab,a,a,-,ab,a,-,-,ab,ab,-,a,-,ab,ab,-,ab,ab,ab,ab,-,ab,ab,a,ab,-,a,a,ab,a,a,ab,-,ab,-,a,ab,ab,ab,-,-,a,a,a,a,a,ab,ab,-,ab,ab,ab,a,ab,-,ab,a,a,a,ab,ab,a,ab,ab,ab,ab,a,-,a,ab,-,-,a,a,-,ab,a,a,-,a,-,ab,a,a,-,a,a,ab,a,ab,a,a,ab,ab,a,-,ab,a,ab,ab,a,ab,a,a,a,ab,ab,ab,a,ab,a,a,ab,ab,-,ab,ab,a,a,a,ab,-,a,a,ab,a,ab,a,ab,a,ab,ab,ab,ab,-…
*M231	D2.15	a,ab,-,ab,a,ab,a,ab,ab,a,a,a,a,a,a,-,a,a,-,a,-,ab,ab,a,-,a,a,ab,a,a,-,ab,ab,a,-,a,-,a,a,ab,ab,ab,a,a,-,a,a,a,a,ab,a,a,ab,a,a,ab,-,a,ab,ab,-,ab,a,a,-,-,a,a,ab,a,ab,ab,ab,-,ab,a,a,ab,a,-,a,ab,a,ab,a,ab,ab,ab,a,-,ab,-,-,a,a,-,a,ab,a,-,a,ab,ab,ab,-,ab,ab,ab,ab,-,a,ab,ab,ab,-,ab,-,ab,a,-,ab,a,a,ab,a,a,ab,a,a,ab,a,ab,-,-,-,a,a,ab,a,ab,ab,a,a,ab,a,a,ab,-,ab,a,-,ab,ab,a,ab,a,ab,a,ab,a,-,a,a,-,a,a,-,-,a,a…
*M235	D2.15	ab,-,-,a,ab,-,ab,a,a,ab,ab,ab,ab,ab,ab,a,ab,ab,ab,ab,ab,a,a,ab,-,ab,ab,a,ab,ab,a,a,a,-,a,ab,a,ab,ab,-,a,a,ab,ab,a,ab,-,-,ab,a,ab,ab,a,-,ab,a,-,ab,a,-,-,a,-,ab,a,ab,ab,ab,a,ab,a,a,a,a,a,ab,ab,a,ab,ab,-,-,-,a,ab,a,-,a,ab,ab,-,ab,-,ab,ab,-,ab,-,-,ab,ab,a,a,a,ab,a,a,a,a,ab,ab,-,a,a,-,a,ab,-,ab,a,a,ab,ab,a,ab,ab,a,ab,ab,a,ab,a,a,a,-,ab,ab,a,ab,a,a,-,ab,a,ab,ab,a,a,a,ab,-,a,a,ab,-,ab,a,ab,a,ab,ab,ab,ab…
*M245	D2.15	-,a,a,a,-,a,ab,a,a,ab,ab,ab,ab,ab,ab,a,ab,ab,ab,ab,-,a,ab,ab,a,-,ab,a,-,ab,a,a,a,ab,a,ab,a,ab,ab,a,a,a,ab,-,-,ab,ab,-,ab,ab,ab,ab,a,-,ab,a,a,-,a,a,ab,a,ab,ab,a,ab,ab,ab,a,ab,a,-,a,a,-,ab,ab,-,ab,-,ab,a,ab,a,ab,a,-,a,ab,ab,a,ab,-,ab,ab,a,ab,a,-,ab,ab,a,a,-,-,a,a,a,-,ab,ab,a,a,a,a,a,-,a,-,a,a,-,-,a,ab,-,a,ab,ab,a,ab,a,a,-,ab,-,-,a,ab,a,a,ab,ab,a,ab,ab,-,-,a,ab,a,a,-,ab,-,ab,a,ab,a,ab,ab,ab,ab,a,ab,…
*M247	B3.7	ab,b,b,b,a,-,ab,-,-,ab,ab,ab,ab,a,ab,b,-,ab,a,a,ab,ab,ab,ab,ab,a,a,ab,ab,-,b,ab,ab,-,ab,a,ab,a,ab,ab,ab,b,ab,ab,b,ab,ab,ab,a,ab,-,-,ab,-,ab,-,ab,ab,ab,ab,a,b,-,ab,ab,a,a,a,b,ab,b,ab,-,-,b,ab,ab,ab,a,a,ab,ab,a,ab,ab,b,b,b,ab,-,b,ab,a,ab,-,ab,ab,b,-,ab,a,ab,b,-,-,b,ab,-,ab,-,a,b,ab,-,ab,ab,ab,ab,ab,b,ab,ab,a,ab,a,a,-,ab,ab,b,a,-,ab,ab,a,ab,-,ab,ab,b,ab,ab,ab,b,ab,ab,b,b,b,a,ab,-,b,a,ab,-,ab,-,ab,ab…
*M249	D1.10	a,a,a,a,ab,a,-,a,ab,a,-,a,a,ab,a,a,a,a,ab,ab,-,ab,a,a,ab,ab,ab,ab,a,ab,a,ab,-,a,ab,ab,-,ab,a,ab,ab,a,a,a,a,a,a,a,ab,a,a,a,ab,a,a,ab,ab,-,ab,ab,ab,a,a,a,ab,-,ab,ab,a,a,a,ab,-,a,a,a,a,ab,ab,ab,a,ab,ab,ab,a,a,a,a,a,ab,-,-,-,a,ab,ab,-,-,-,a,ab,ab,a,ab,a,a,ab,ab,ab,ab,ab,a,ab,a,ab,ab,a,-,-,-,ab,-,-,ab,ab,ab,a,a,a,-,ab,ab,ab,ab,-,a,ab,ab,a,a,ab,-,a,a,-,a,a,a,a,ab,ab,ab,a,-,ab,-,ab,a,ab,a,a,-,a,a,ab,ab,…
*M250	D1.10	-,a,a,a,ab,a,-,-,ab,a,a,a,a,ab,a,-,a,a,ab,-,a,ab,a,a,-,ab,-,ab,-,ab,a,ab,ab,a,ab,ab,ab,ab,a,ab,ab,a,a,a,a,a,a,a,ab,a,-,a,ab,a,a,ab,ab,-,ab,-,ab,a,a,a,ab,-,ab,ab,a,a,a,ab,ab,a,-,a,-,ab,ab,ab,a,ab,-,ab,a,a,-,a,a,ab,a,a,-,a,ab,ab,-,a,a,a,ab,ab,a,ab,a,a,ab,ab,-,-,-,-,ab,a,ab,ab,-,ab,a,a,ab,a,ab,ab,ab,ab,a,a,a,a,ab,ab,ab,ab,-,-,-,ab,a,-,ab,-,a,a,a,-,a,a,a,ab,-,ab,a,ab,ab,a,ab,a,ab,a,a,ab,a,-,ab,ab,-,a…
*M279	D2.15	a,ab,ab,ab,a,ab,-,ab,-,a,a,-,a,a,a,ab,a,a,-,a,a,ab,a,a,ab,a,a,ab,-,a,ab,ab,ab,a,ab,a,ab,a,a,ab,ab,ab,a,-,ab,a,a,a,a,a,a,a,ab,ab,-,ab,ab,a,ab,ab,a,ab,ab,a,ab,a,-,a,ab,a,-,ab,ab,ab,-,-,a,-,a,a,-,ab,a,ab,a,ab,ab,ab,a,-,a,a,a,-,a,ab,a,ab,a,a,a,ab,ab,ab,a,ab,ab,ab,-,-,a,ab,ab,ab,ab,ab,a,-,-,ab,ab,a,a,-,a,a,ab,a,a,ab,a,ab,ab,ab,-,a,a,-,a,ab,ab,-,a,ab,a,-,ab,-,ab,a,ab,ab,ab,a,ab,a,a,a,ab,a,a,-,a,-,a,a,a…
*M283	D2.15	-,ab,-,ab,a,ab,a,ab,-,a,a,a,a,a,a,-,-,a,a,-,a,ab,a,a,ab,a,a,ab,a,-,ab,ab,ab,a,ab,a,ab,-,-,ab,ab,-,a,a,ab,a,a,-,a,a,a,a,ab,ab,a,ab,ab,a,-,ab,a,ab,ab,a,ab,a,a,-,ab,a,-,ab,ab,ab,ab,a,-,-,a,a,a,ab,-,ab,-,ab,ab,ab,a,-,a,a,-,a,a,-,a,ab,a,a,a,ab,ab,ab,a,ab,ab,-,ab,a,a,ab,ab,ab,ab,ab,a,ab,a,ab,ab,a,a,ab,-,a,ab,-,-,ab,a,ab,ab,-,a,a,-,-,a,-,ab,a,a,-,a,a,ab,ab,ab,a,ab,ab,-,-,-,a,a,a,ab,a,a,a,-,ab,a,-,-,ab,-…
*M284	D2.15	a,ab,-,ab,a,-,a,ab,a,a,a,a,-,a,a,-,a,a,-,a,a,-,-,a,ab,a,a,ab,a,a,ab,ab,ab,a,-,-,ab,a,-,ab,ab,ab,a,a,ab,a,-,a,a,-,a,a,ab,ab,a,ab,-,a,ab,ab,a,ab,ab,a,-,-,a,a,ab,a,ab,ab,ab,ab,ab,a,a,ab,a,-,a,-,a,ab,a,ab,ab,ab,a,a,a,a,a,a,a,ab,a,ab,a,-,a,ab,-,ab,a,ab,-,ab,ab,-,-,ab,ab,ab,ab,ab,a,ab,a,ab,ab,a,a,ab,a,a,ab,a,a,ab,a,ab,ab,ab,a,a,a,ab,a,ab,ab,a,-,ab,a,a,-,ab,-,a,ab,ab,-,a,-,-,a,-,ab,a,a,a,a,ab,a,ab,ab,ab…
*M299	D2.15	a,ab,ab,-,a,ab,a,-,a,-,a,-,a,a,a,-,-,a,a,a,a,ab,a,a,ab,-,a,-,a,a,ab,ab,-,a,ab,a,ab,-,a,ab,ab,ab,a,a,ab,a,a,-,a,a,a,a,ab,ab,a,-,ab,a,-,ab,a,ab,ab,a,-,a,a,a,ab,a,ab,ab,ab,ab,-,-,a,ab,a,a,a,-,a,ab,ab,-,-,ab,a,a,a,a,a,a,-,ab,a,ab,a,a,a,ab,-,ab,a,-,-,ab,ab,a,a,ab,ab,-,-,ab,a,ab,a,ab,ab,a,a,ab,-,a,ab,-,-,ab,a,ab,ab,ab,a,-,a,ab,a,ab,ab,a,-,-,a,a,ab,-,ab,-,-,ab,ab,a,ab,a,a,-,ab,a,a,a,a,ab,a,ab,-,-,a,-,ab…
*M301	B3.7	ab,-,a,a,b,a,ab,ab,b,ab,-,ab,ab,b,ab,a,ab,ab,-,b,ab,-,ab,ab,ab,-,b,ab,ab,b,a,ab,ab,ab,ab,-,ab,b,ab,ab,ab,-,ab,ab,a,ab,ab,ab,-,ab,ab,ab,ab,a,ab,ab,ab,ab,-,ab,b,-,a,-,-,b,b,b,a,ab,-,ab,ab,-,a,-,ab,ab,b,-,ab,ab,b,ab,a,a,a,a,ab,-,ab,ab,b,b,b,ab,-,a,ab,-,-,ab,a,-,ab,a,ab,ab,a,-,b,-,ab,-,ab,ab,-,ab,ab,-,ab,ab,b,ab,b,b,-,ab,ab,a,b,ab,ab,ab,b,-,b,ab,-,a,ab,-,ab,a,ab,ab,a,a,a,b,ab,ab,a,b,-,ab,b,-,-,-,ab,-…
*M303	D2.15	-,a,a,a,ab,a,ab,a,ab,ab,ab,ab,ab,ab,ab,a,ab,ab,ab,-,ab,-,ab,ab,-,ab,ab,a,ab,ab,a,a,a,ab,-,-,a,ab,ab,a,a,-,-,ab,-,ab,ab,ab,ab,ab,ab,ab,-,a,-,a,-,ab,-,-,-,a,a,ab,a,ab,-,ab,a,ab,-,a,-,a,a,ab,ab,a,ab,ab,ab,-,-,a,a,a,a,a,ab,ab,ab,ab,ab,-,ab,a,ab,a,ab,ab,ab,a,a,a,ab,a,-,a,a,ab,ab,a,-,a,a,a,ab,-,ab,-,a,ab,ab,a,ab,ab,a,ab,ab,a,ab,-,a,a,ab,ab,ab,-,ab,-,a,ab,ab,a,ab,a,a,a,a,-,a,a,a,ab,a,ab,ab,ab,a,ab,-,-,a…
*M304	B3.7	a,-,ab,ab,-,ab,a,b,ab,a,a,a,-,ab,a,ab,a,a,ab,-,a,b,-,a,b,-,ab,b,-,ab,ab,b,b,a,b,ab,b,ab,-,b,b,ab,a,a,ab,a,a,a,ab,a,a,a,b,ab,a,b,b,a,b,b,ab,-,ab,a,b,ab,ab,ab,ab,a,ab,b,b,ab,ab,-,a,b,ab,ab,a,b,ab,b,ab,-,ab,ab,-,ab,a,a,ab,ab,ab,b,a,ab,a,a,ab,b,ab,-,a,ab,b,b,-,ab,-,ab,b,ab,b,b,a,b,a,ab,b,a,-,b,ab,ab,ab,a,-,ab,ab,b,b,b,-,a,-,b,-,ab,b,a,a,ab,-,ab,ab,-,ab,-,b,-,ab,-,ab,a,ab,a,b,-,a,ab,a,ab,-,b,-,b,a,ab,…
*M307	B3.7	a,ab,ab,ab,ab,ab,a,b,ab,a,a,-,-,ab,a,-,a,a,ab,ab,a,-,a,a,b,ab,-,b,-,ab,ab,-,b,a,b,ab,b,ab,a,b,b,ab,a,a,ab,a,a,a,-,-,a,-,b,-,a,b,b,-,b,b,ab,-,ab,a,b,ab,-,-,-,-,ab,b,-,-,ab,a,a,b,ab,ab,-,b,ab,-,-,ab,ab,ab,a,ab,a,a,ab,ab,ab,b,a,ab,a,a,ab,b,ab,b,a,ab,b,b,-,-,ab,ab,-,ab,b,-,a,b,-,-,-,a,ab,b,ab,ab,ab,a,a,ab,-,b,-,b,ab,-,ab,-,a,ab,-,a,a,ab,a,-,ab,ab,ab,ab,b,b,ab,-,ab,-,ab,a,b,a,a,ab,a,ab,ab,b,-,-,a,ab,a…
*M310	D1.10	a,a,a,a,ab,a,a,ab,ab,a,a,a,a,ab,a,a,-,a,ab,-,-,ab,a,a,-,-,-,-,-,ab,a,ab,ab,a,-,ab,-,-,a,ab,ab,a,a,a,-,-,a,a,ab,-,a,a,-,a,-,ab,ab,a,ab,-,ab,a,a,a,ab,ab,ab,ab,a,a,-,-,ab,a,a,a,a,ab,ab,ab,a,-,ab,-,a,a,a,a,a,ab,a,-,ab,-,ab,ab,-,a,a,a,ab,-,a,-,-,a,-,ab,a,ab,ab,a,ab,a,-,ab,a,ab,-,a,ab,a,ab,ab,ab,ab,-,a,a,a,ab,ab,-,ab,ab,a,ab,ab,a,a,ab,a,a,-,-,a,a,a,a,ab,ab,ab,a,ab,a,a,-,a,ab,a,a,ab,-,a,ab,ab,a,ab,a,a,-…
*M311	D1.10	a,a,-,a,ab,a,a,ab,ab,a,a,a,a,-,a,-,a,a,ab,ab,a,ab,a,a,ab,ab,ab,ab,a,-,a,ab,ab,a,-,ab,ab,ab,-,ab,-,a,-,a,-,a,-,a,ab,a,a,a,ab,a,-,ab,ab,a,ab,ab,ab,a,a,a,ab,ab,ab,ab,a,-,a,ab,ab,a,a,a,a,ab,ab,ab,-,ab,-,ab,-,a,-,a,a,ab,-,a,ab,ab,ab,-,a,a,a,-,ab,ab,a,-,a,a,ab,-,a,ab,-,a,ab,a,ab,ab,a,ab,-,a,-,a,-,ab,-,ab,a,a,a,a,ab,ab,ab,ab,ab,-,ab,-,a,a,ab,a,a,a,a,a,a,a,a,ab,ab,ab,a,-,a,a,ab,a,ab,-,a,ab,-,a,ab,-,a,-,a…
*M313	B3.7	ab,-,b,b,a,-,ab,ab,a,-,ab,ab,ab,a,ab,b,ab,ab,a,a,ab,ab,ab,ab,ab,a,a,ab,-,a,b,ab,ab,ab,ab,a,ab,a,-,ab,ab,b,ab,-,b,ab,ab,-,a,-,ab,ab,ab,b,ab,ab,ab,ab,ab,ab,a,-,b,ab,-,-,-,a,b,ab,b,ab,ab,-,-,ab,ab,ab,a,a,-,ab,a,ab,b,b,b,b,ab,a,ab,ab,a,-,a,ab,-,b,ab,ab,a,ab,b,ab,ab,b,ab,-,b,a,a,b,ab,-,ab,ab,ab,ab,ab,b,ab,ab,a,ab,a,-,b,ab,ab,-,a,ab,ab,ab,a,-,-,ab,ab,-,-,ab,ab,b,-,b,b,b,b,a,ab,ab,-,-,b,-,a,ab,ab,ab,ab,…
*M315	B3.7	ab,a,a,a,-,a,-,ab,b,ab,ab,ab,ab,b,ab,a,ab,ab,b,b,-,ab,ab,ab,-,b,b,-,-,-,-,ab,-,ab,ab,-,ab,b,ab,ab,ab,a,ab,ab,a,-,ab,-,b,ab,ab,ab,-,a,ab,ab,ab,ab,ab,ab,-,a,a,-,ab,-,b,b,a,-,-,ab,-,a,-,ab,ab,ab,-,b,ab,ab,b,ab,a,-,-,a,-,-,ab,ab,b,b,b,ab,ab,a,ab,ab,b,ab,a,ab,ab,-,ab,ab,-,b,-,a,ab,a,ab,ab,ab,ab,ab,a,ab,ab,-,-,b,b,a,ab,ab,a,-,ab,ab,ab,b,ab,b,ab,ab,a,ab,-,-,a,ab,a,a,a,a,b,ab,ab,-,b,a,ab,b,ab,ab,ab,ab,-,…
*M317	B3.7	-,a,a,a,b,-,ab,ab,b,ab,ab,ab,ab,b,ab,a,ab,ab,b,b,ab,ab,ab,ab,ab,b,b,ab,ab,-,a,ab,-,ab,ab,b,-,b,ab,ab,ab,a,ab,ab,a,ab,ab,ab,b,ab,-,ab,ab,-,-,ab,ab,ab,ab,ab,b,a,a,ab,ab,b,b,b,a,ab,a,-,ab,a,a,ab,ab,ab,b,-,ab,ab,b,ab,a,-,a,-,-,-,-,ab,b,b,b,ab,ab,a,ab,ab,b,ab,a,ab,ab,a,ab,ab,a,-,b,-,ab,a,-,ab,ab,ab,-,a,ab,ab,b,ab,b,-,a,ab,ab,a,-,ab,-,ab,b,-,b,ab,ab,-,ab,-,ab,a,ab,a,a,-,-,b,ab,ab,a,b,a,ab,b,-,-,ab,ab,b…
*M321	D1.10	a,a,a,-,ab,-,a,ab,-,a,a,a,a,-,a,a,-,a,-,ab,-,ab,-,a,ab,-,-,ab,a,ab,a,ab,ab,a,ab,-,-,-,a,ab,ab,-,a,-,a,a,a,a,-,a,a,a,ab,a,a,-,ab,a,ab,ab,ab,a,a,a,-,-,ab,ab,a,a,a,ab,ab,a,a,a,a,-,ab,ab,a,ab,ab,ab,a,a,a,a,a,ab,a,a,ab,-,ab,ab,a,a,-,-,ab,ab,a,-,a,-,ab,-,a,ab,ab,a,ab,a,ab,ab,a,ab,a,a,-,a,-,-,ab,ab,a,a,a,-,ab,ab,ab,ab,ab,a,-,ab,-,a,ab,a,a,-,a,-,a,a,a,ab,ab,ab,a,-,a,-,ab,a,ab,a,-,ab,a,a,ab,ab,a,ab,-,a,a,…
*M334	D2.15	ab,a,a,-,-,a,ab,-,-,ab,-,ab,ab,ab,ab,a,-,ab,ab,ab,ab,-,ab,ab,a,-,ab,a,ab,ab,a,a,a,ab,-,ab,a,ab,ab,a,a,a,ab,ab,a,ab,ab,ab,ab,ab,ab,ab,a,-,ab,-,a,ab,a,a,ab,a,a,ab,a,-,a,ab,a,ab,a,a,a,ab,a,ab,ab,a,ab,ab,ab,-,ab,a,a,a,a,-,ab,ab,ab,ab,ab,ab,ab,a,ab,a,ab,ab,ab,a,a,a,ab,a,-,a,-,ab,ab,a,a,a,a,a,ab,-,ab,a,a,-,-,a,ab,ab,a,ab,-,a,ab,a,a,a,ab,ab,ab,a,ab,a,a,ab,ab,-,ab,a,a,-,a,ab,a,a,a,ab,a,ab,ab,ab,a,ab,ab,a…
*M335	D2.15	ab,-,a,a,ab,a,-,a,-,ab,ab,-,ab,-,ab,a,ab,ab,ab,ab,-,-,-,ab,a,ab,ab,-,ab,ab,a,a,a,ab,-,ab,a,-,ab,a,-,a,ab,ab,a,ab,ab,ab,ab,ab,ab,ab,a,a,ab,-,a,ab,a,a,ab,a,-,ab,a,ab,a,ab,a,ab,a,-,a,ab,-,ab,ab,a,-,ab,-,a,-,a,a,a,a,a,-,ab,ab,ab,ab,ab,ab,a,ab,a,ab,ab,ab,a,a,a,ab,a,-,a,a,ab,ab,a,-,a,-,-,ab,a,ab,a,a,ab,ab,a,ab,ab,a,ab,ab,a,ab,a,a,a,ab,ab,-,a,ab,a,a,-,-,a,ab,a,a,a,-,ab,a,-,a,ab,a,ab,ab,ab,a,ab,ab,ab,ab,…
*M337	B3.7	ab,b,b,b,a,-,ab,ab,a,ab,-,ab,ab,a,ab,b,ab,-,a,-,ab,ab,-,ab,ab,a,a,ab,ab,a,b,ab,ab,ab,ab,a,ab,a,ab,ab,ab,b,ab,ab,-,ab,-,-,-,ab,ab,-,ab,b,ab,ab,ab,-,ab,ab,a,-,b,ab,ab,a,ab,-,b,ab,b,ab,ab,ab,-,-,-,-,a,a,ab,ab,a,ab,b,-,b,-,-,a,ab,ab,a,a,a,ab,-,b,-,ab,a,ab,b,ab,-,b,ab,ab,b,a,a,b,ab,b,ab,ab,-,ab,-,b,ab,-,a,ab,a,-,b,ab,ab,b,a,ab,ab,ab,a,ab,-,-,ab,b,ab,ab,ab,b,ab,ab,-,b,b,a,-,ab,-,a,b,ab,-,ab,ab,ab,ab,-,…
*M338	D1.10	a,a,a,-,ab,a,a,ab,-,-,-,a,a,ab,a,a,a,a,ab,ab,a,ab,a,-,-,ab,ab,-,a,ab,a,ab,ab,a,-,-,ab,ab,a,ab,ab,-,-,-,a,a,a,-,ab,a,a,a,-,a,-,ab,ab,a,-,ab,ab,-,a,-,ab,ab,ab,ab,a,a,a,-,ab,a,a,a,a,ab,-,ab,a,ab,ab,ab,a,a,-,-,-,ab,-,a,ab,ab,ab,ab,a,a,a,a,-,-,a,ab,a,-,ab,ab,a,ab,ab,a,ab,a,ab,ab,a,ab,-,a,ab,-,ab,ab,ab,ab,a,a,a,a,ab,ab,-,ab,ab,a,ab,-,a,a,ab,a,a,a,-,a,a,a,a,ab,ab,ab,-,ab,-,a,ab,a,ab,a,a,-,a,a,ab,-,a,ab,…
*M339	D2.15	ab,a,a,a,ab,a,ab,-,ab,ab,ab,ab,ab,ab,ab,a,ab,ab,ab,ab,ab,a,ab,ab,a,ab,ab,a,ab,ab,a,a,-,ab,a,-,-,-,ab,a,a,a,ab,ab,a,ab,ab,ab,ab,ab,ab,ab,a,a,ab,a,-,-,a,a,ab,a,a,-,a,ab,a,ab,-,ab,a,a,a,ab,-,-,ab,a,ab,ab,ab,a,ab,a,a,a,a,-,-,ab,ab,ab,ab,ab,ab,a,ab,a,ab,ab,-,a,a,a,ab,a,a,a,-,ab,-,a,a,-,a,a,-,a,-,a,a,ab,ab,-,ab,ab,a,ab,ab,a,-,a,a,a,-,ab,-,a,ab,a,-,ab,ab,-,ab,-,a,a,a,ab,a,a,a,ab,-,ab,ab,ab,-,ab,ab,-,ab,…
*M341	D1.10	-,a,-,a,ab,a,-,ab,-,a,a,a,a,ab,a,a,a,a,ab,-,a,ab,-,a,-,ab,ab,ab,a,ab,-,ab,-,a,ab,ab,ab,ab,a,ab,ab,a,a,a,a,a,a,a,ab,a,a,-,-,a,a,ab,ab,a,ab,ab,ab,a,a,a,ab,ab,ab,-,a,a,-,ab,ab,a,a,a,a,ab,-,ab,a,-,-,ab,a,-,a,a,a,ab,a,a,ab,ab,ab,ab,a,a,a,a,ab,-,a,ab,a,a,-,-,a,-,-,a,ab,a,ab,ab,a,ab,a,a,ab,a,-,ab,ab,ab,a,-,a,a,ab,ab,ab,ab,ab,a,ab,-,a,a,-,a,-,a,a,a,a,a,a,ab,ab,ab,-,-,-,a,ab,a,ab,a,-,ab,a,-,ab,ab,a,ab,a,a…
*M342	D1.10	a,-,-,a,-,-,-,ab,ab,-,a,a,-,-,-,a,a,a,ab,ab,a,-,-,a,ab,ab,-,ab,a,ab,a,ab,ab,a,ab,ab,ab,ab,-,ab,ab,a,a,a,a,a,a,a,ab,a,a,-,ab,a,-,ab,-,a,-,ab,ab,a,a,-,-,ab,ab,ab,a,a,a,ab,ab,a,-,a,a,ab,-,ab,a,-,ab,ab,a,-,a,a,a,ab,a,a,ab,ab,ab,ab,a,a,a,a,ab,-,-,ab,-,a,ab,ab,a,ab,ab,a,ab,a,ab,ab,-,ab,-,a,-,a,ab,ab,ab,ab,a,a,a,a,-,ab,ab,ab,ab,a,ab,ab,a,a,ab,-,a,a,a,a,a,a,a,-,-,ab,a,-,-,a,ab,-,ab,-,a,ab,-,a,ab,ab,a,ab,…
*M351	D2.15	ab,a,-,a,ab,a,ab,-,ab,-,-,ab,ab,ab,ab,a,-,ab,ab,-,ab,a,ab,-,a,ab,ab,a,ab,-,-,a,-,ab,-,ab,a,-,ab,a,ab,a,ab,ab,a,ab,-,ab,ab,-,ab,ab,a,a,ab,-,a,ab,a,ab,ab,a,a,ab,a,-,a,ab,a,ab,-,a,-,ab,a,ab,ab,a,ab,ab,ab,a,ab,-,-,a,a,a,ab,-,ab,-,ab,ab,ab,-,ab,a,ab,-,ab,a,a,a,ab,a,-,a,a,ab,ab,a,a,a,a,a,ab,ab,ab,a,a,ab,ab,a,ab,ab,a,-,-,-,ab,a,a,a,-,ab,ab,a,-,a,a,ab,ab,-,ab,ab,a,-,a,ab,a,a,a,ab,-,ab,-,-,a,ab,-,ab,-,a,-…
*M353	D2.15	ab,a,-,a,ab,-,ab,-,ab,ab,ab,ab,ab,-,ab,a,ab,ab,ab,ab,ab,a,ab,ab,a,ab,ab,a,ab,ab,-,a,-,ab,-,-,a,ab,-,-,ab,a,ab,-,a,ab,ab,ab,ab,ab,ab,ab,-,a,ab,a,a,ab,a,ab,ab,a,a,ab,a,ab,-,ab,a,ab,a,a,a,ab,a,ab,ab,a,-,ab,-,a,ab,a,a,a,a,a,-,ab,ab,ab,-,ab,ab,-,ab,a,-,ab,ab,a,a,a,ab,-,a,a,a,ab,ab,-,a,-,a,a,ab,ab,ab,a,-,-,ab,a,ab,ab,-,ab,ab,a,ab,-,a,a,-,ab,ab,a,ab,a,a,ab,-,a,ab,-,a,a,-,ab,a,a,a,-,a,ab,ab,ab,-,ab,-,ab,…
*M354	D2.15	ab,a,a,a,ab,ab,ab,a,ab,ab,ab,ab,ab,ab,ab,a,ab,ab,ab,-,ab,-,ab,ab,a,ab,ab,a,-,ab,a,a,a,ab,a,ab,a,-,-,a,ab,a,ab,ab,a,-,ab,ab,ab,ab,-,ab,a,a,-,a,a,ab,-,ab,-,a,a,ab,-,ab,a,-,a,-,-,a,a,ab,a,ab,ab,a,ab,-,ab,a,ab,a,a,a,a,a,ab,-,ab,ab,ab,ab,ab,a,ab,a,ab,ab,ab,a,a,a,-,a,a,-,a,ab,ab,a,a,a,-,a,ab,ab,ab,a,a,ab,ab,a,ab,ab,a,ab,-,a,ab,a,a,a,-,-,ab,a,ab,a,-,-,ab,a,ab,ab,a,-,-,ab,-,a,a,ab,a,ab,ab,ab,-,-,ab,ab,ab…
*M356	D2.15	ab,-,a,a,ab,ab,ab,-,ab,ab,ab,ab,-,ab,ab,-,-,ab,ab,ab,ab,a,ab,ab,a,-,ab,a,-,ab,-,a,a,ab,-,-,a,ab,ab,-,-,a,ab,ab,a,-,-,ab,-,ab,ab,ab,a,a,ab,-,a,ab,a,-,-,a,-,ab,a,-,a,-,a,ab,a,-,a,ab,a,ab,ab,a,ab,ab,ab,a,ab,-,-,a,a,a,ab,ab,ab,-,ab,ab,ab,a,-,a,ab,-,-,a,a,a,ab,a,a,a,a,ab,ab,-,a,-,a,-,ab,ab,ab,a,a,ab,ab,a,ab,ab,a,ab,ab,a,-,a,a,a,-,ab,ab,-,ab,-,a,ab,ab,a,ab,ab,a,a,a,ab,-,a,a,ab,a,-,-,ab,-,ab,ab,-,ab,a,a…
*M360	D2.15	-,a,a,a,-,-,ab,a,ab,ab,-,-,ab,ab,ab,a,ab,-,ab,-,-,a,ab,ab,a,ab,ab,a,ab,-,a,-,a,ab,a,ab,a,ab,ab,a,-,a,ab,ab,a,ab,ab,ab,ab,ab,ab,-,a,a,ab,a,a,ab,a,ab,-,-,a,-,a,ab,a,ab,-,ab,a,a,a,ab,a,ab,ab,a,ab,ab,ab,a,ab,-,a,a,a,a,ab,ab,ab,ab,ab,-,ab,a,ab,a,ab,ab,ab,a,a,a,ab,a,-,a,a,ab,ab,a,a,-,a,a,ab,-,ab,a,a,ab,ab,a,ab,ab,a,ab,ab,a,ab,-,a,a,ab,-,ab,a,ab,a,-,-,ab,a,-,ab,a,-,-,ab,a,a,a,ab,a,ab,ab,-,a,ab,ab,ab,ab,…
*M363	D2.15	ab,-,a,-,ab,ab,ab,a,ab,ab,ab,ab,ab,-,ab,a,ab,ab,ab,ab,ab,a,ab,ab,a,ab,ab,a,ab,ab,a,a,-,ab,a,-,a,ab,ab,a,ab,a,ab,ab,-,ab,ab,ab,ab,-,ab,ab,a,a,-,a,a,ab,a,ab,ab,a,-,ab,a,ab,a,ab,a,ab,a,a,a,ab,-,-,ab,a,-,ab,ab,a,-,a,a,a,a,a,-,ab,ab,-,-,ab,ab,a,-,a,ab,ab,ab,a,a,a,ab,a,-,-,a,ab,-,a,a,a,-,-,ab,ab,ab,a,a,ab,ab,-,ab,ab,a,-,-,a,ab,a,a,a,ab,ab,ab,a,ab,a,a,ab,ab,a,ab,ab,a,a,-,ab,a,a,a,-,a,ab,ab,ab,a,-,ab,ab,…
*M366	D2.15	-,a,-,a,-,ab,ab,a,ab,ab,ab,ab,ab,ab,-,-,-,-,-,ab,ab,a,ab,ab,a,ab,ab,-,ab,ab,a,a,a,ab,a,ab,-,-,ab,a,ab,-,ab,ab,a,ab,-,ab,ab,-,ab,-,a,-,-,a,a,ab,a,ab,ab,a,a,-,a,ab,a,ab,-,-,-,a,a,ab,-,ab,ab,a,ab,ab,ab,-,ab,a,a,a,a,a,-,ab,ab,-,ab,-,ab,a,-,a,ab,ab,-,a,a,a,ab,a,-,a,a,ab,-,a,a,a,a,a,ab,ab,ab,a,a,ab,ab,a,-,ab,a,ab,ab,a,ab,a,a,a,ab,ab,ab,-,ab,-,a,-,ab,a,ab,-,a,-,a,ab,-,a,a,ab,a,ab,ab,ab,a,-,ab,ab,ab,-,ab…
*M368	D2.15	ab,a,a,-,ab,ab,ab,a,ab,ab,ab,ab,-,ab,-,a,-,ab,ab,ab,ab,-,ab,ab,a,ab,ab,a,ab,ab,-,a,a,ab,a,-,a,ab,ab,a,-,a,ab,ab,a,ab,ab,ab,ab,ab,-,ab,-,a,ab,a,a,ab,-,-,ab,a,a,ab,a,ab,-,-,a,ab,-,a,-,ab,a,ab,ab,a,ab,ab,ab,a,ab,a,a,-,-,a,ab,ab,ab,-,-,ab,ab,a,ab,-,ab,-,ab,a,a,-,ab,a,a,a,-,ab,-,a,-,a,a,a,ab,ab,-,a,-,ab,ab,a,-,ab,-,ab,ab,a,ab,-,a,a,-,ab,ab,a,-,-,-,ab,ab,a,-,ab,a,a,a,ab,a,-,a,ab,a,ab,-,-,-,-,ab,ab,ab,a…
*M371	D2.15	a,ab,ab,ab,a,-,a,ab,a,a,a,a,-,a,a,ab,-,a,a,a,-,ab,a,a,ab,a,a,-,a,a,ab,ab,ab,a,ab,a,ab,a,a,ab,-,ab,a,-,ab,a,-,a,a,a,a,a,ab,ab,a,ab,ab,a,ab,-,a,ab,ab,a,ab,a,ab,a,ab,a,ab,ab,ab,a,ab,a,a,ab,a,-,a,ab,a,ab,ab,-,ab,ab,a,-,a,a,a,a,a,ab,a,-,a,a,a,ab,ab,-,a,-,ab,ab,ab,a,a,ab,ab,ab,-,ab,a,a,a,ab,ab,a,a,ab,a,a,ab,a,a,ab,-,-,ab,ab,a,a,a,ab,a,ab,ab,a,a,ab,a,a,ab,ab,ab,a,-,ab,ab,a,ab,-,a,a,ab,a,a,-,-,ab,a,a,ab,…
*M372	B3.7	a,ab,ab,ab,ab,-,a,b,-,a,-,a,a,ab,a,-,a,-,ab,ab,a,ab,a,a,b,ab,ab,b,a,ab,ab,b,b,-,b,ab,b,-,-,b,ab,ab,a,-,ab,-,a,a,ab,a,a,a,b,ab,a,-,-,a,b,-,ab,ab,ab,a,b,ab,b,-,ab,a,ab,b,b,a,-,a,a,b,-,ab,a,b,ab,b,ab,-,ab,ab,a,ab,-,a,a,ab,ab,-,a,ab,-,a,ab,b,ab,b,a,ab,b,b,ab,ab,ab,-,b,ab,b,b,-,ab,a,ab,b,a,-,b,ab,ab,ab,a,-,-,ab,b,b,b,ab,a,ab,b,a,ab,b,-,-,ab,a,a,ab,ab,ab,ab,-,b,ab,-,-,a,ab,-,b,a,a,ab,-,ab,-,ab,-,b,-,ab…
*M374	B3.7	-,ab,ab,ab,ab,a,-,b,ab,a,a,a,a,ab,a,ab,a,a,ab,ab,a,ab,-,a,b,ab,-,b,a,ab,ab,b,b,a,b,-,b,ab,a,-,ab,ab,a,a,ab,a,a,-,ab,a,a,a,b,ab,-,b,b,a,-,ab,ab,ab,ab,a,b,ab,b,ab,ab,a,ab,b,b,a,ab,a,a,-,ab,ab,a,b,ab,b,ab,ab,ab,ab,a,ab,a,a,a,ab,ab,b,a,ab,a,a,ab,b,ab,b,-,-,b,b,ab,ab,-,ab,b,-,-,b,-,ab,-,ab,b,-,-,b,-,ab,ab,a,-,ab,ab,b,b,b,ab,a,ab,b,a,ab,b,a,a,ab,a,a,ab,ab,ab,ab,b,b,ab,ab,ab,a,ab,a,b,a,a,ab,a,ab,ab,ab,a…
*M375	B3.7	b,-,ab,ab,ab,b,b,a,ab,b,b,b,b,-,b,-,-,b,ab,-,-,ab,-,b,a,ab,-,-,b,ab,ab,-,a,b,a,-,a,ab,b,a,ab,ab,b,b,ab,-,b,-,ab,b,b,b,-,ab,-,a,a,-,-,ab,ab,ab,ab,b,a,-,-,ab,-,b,-,a,a,b,ab,b,b,a,-,ab,b,a,-,-,ab,ab,ab,ab,b,ab,-,b,b,-,ab,-,b,ab,b,b,-,-,ab,-,-,ab,a,a,ab,ab,ab,ab,a,-,a,a,b,ab,b,ab,-,-,ab,a,ab,-,ab,b,b,ab,ab,a,-,a,ab,b,ab,a,b,-,a,b,b,ab,b,b,ab,-,-,ab,a,a,ab,-,ab,b,ab,b,a,b,b,-,-,ab,ab,ab,ab,a,b,ab,ab,a…
*M376	B3.7	a,-,-,ab,ab,a,a,b,-,a,a,a,a,ab,a,-,a,a,ab,ab,a,-,a,-,b,ab,ab,b,a,ab,ab,-,-,a,b,-,b,-,a,b,ab,ab,a,a,ab,a,a,-,-,a,a,-,b,-,a,b,b,a,b,-,-,ab,ab,a,b,ab,b,ab,ab,-,ab,b,b,a,ab,-,-,b,ab,ab,a,b,ab,b,ab,ab,-,ab,a,ab,-,a,a,ab,ab,b,a,ab,a,a,ab,b,ab,-,a,-,b,b,ab,ab,ab,ab,b,ab,b,b,a,ab,a,ab,b,a,-,-,ab,ab,ab,a,-,ab,ab,b,b,b,-,a,-,b,a,-,b,a,a,ab,-,a,-,ab,ab,ab,b,b,ab,ab,ab,a,-,a,b,a,a,ab,a,-,-,ab,ab,b,-,ab,ab,-,…
*M377	D1.10	ab,ab,ab,ab,a,ab,ab,a,a,ab,ab,ab,ab,a,ab,-,ab,ab,-,a,ab,ab,ab,ab,-,a,a,-,ab,a,ab,a,a,ab,a,a,a,a,-,a,a,ab,ab,ab,ab,ab,ab,ab,-,ab,ab,ab,a,ab,-,a,a,ab,-,-,a,ab,ab,ab,a,a,-,a,-,ab,-,-,a,ab,ab,ab,ab,a,a,a,ab,a,a,a,ab,ab,ab,ab,ab,a,ab,ab,ab,-,a,a,-,ab,ab,-,-,a,ab,-,ab,ab,a,a,-,a,a,ab,a,ab,a,-,ab,a,ab,ab,a,ab,a,a,a,a,-,ab,ab,ab,-,a,a,-,-,ab,a,a,ab,ab,a,ab,ab,ab,ab,ab,ab,ab,ab,a,a,a,ab,a,ab,-,-,ab,a,ab,-…
*M380	D2.15	-,-,ab,-,a,a,a,ab,-,-,a,-,a,a,a,-,a,-,a,a,a,ab,a,a,-,-,a,ab,a,-,ab,ab,ab,a,ab,a,ab,a,a,ab,-,ab,a,-,ab,a,a,-,a,a,a,a,ab,ab,a,-,ab,-,ab,-,a,ab,ab,-,ab,a,-,a,ab,-,ab,ab,ab,a,ab,a,a,ab,a,a,a,-,a,ab,ab,ab,ab,-,-,a,a,a,-,-,-,ab,a,ab,a,-,-,ab,ab,-,-,ab,ab,ab,-,-,-,ab,ab,ab,ab,ab,a,a,a,ab,ab,a,a,ab,a,-,ab,a,a,ab,-,ab,ab,-,a,-,a,-,a,ab,ab,a,a,ab,a,a,ab,-,ab,-,ab,-,ab,a,-,a,a,a,-,-,-,a,a,ab,-,a,ab,-,a,-,ab…
*M383	B3.7	ab,a,a,a,b,ab,-,ab,b,ab,ab,ab,ab,b,ab,a,ab,-,b,b,-,a,ab,ab,ab,b,b,ab,ab,-,a,ab,ab,ab,-,b,-,b,ab,ab,b,a,ab,ab,a,ab,ab,-,b,ab,-,ab,-,a,ab,ab,ab,-,ab,b,b,a,a,-,ab,-,ab,-,a,ab,a,ab,ab,ab,a,ab,-,-,b,b,ab,ab,b,ab,a,-,a,a,ab,b,ab,ab,ab,b,b,ab,-,a,ab,ab,b,ab,a,ab,ab,a,ab,ab,-,b,b,a,ab,a,ab,ab,ab,-,ab,a,-,ab,b,ab,b,b,a,ab,ab,a,b,ab,ab,ab,-,-,b,ab,ab,a,ab,-,ab,a,ab,-,-,a,a,b,ab,ab,-,-,-,ab,b,ab,ab,ab,ab,b,…
*M384	B3.7	ab,a,a,a,b,ab,ab,ab,b,ab,ab,ab,ab,b,ab,a,-,ab,b,-,ab,-,ab,ab,ab,b,-,ab,ab,-,a,ab,ab,ab,ab,b,ab,b,-,ab,-,a,ab,-,-,-,-,ab,b,-,ab,ab,-,a,ab,ab,ab,ab,ab,-,b,a,a,-,ab,b,ab,b,a,ab,a,ab,-,-,a,ab,ab,ab,b,b,ab,ab,-,ab,a,-,a,a,-,b,ab,ab,ab,b,b,ab,ab,a,ab,-,b,ab,-,ab,ab,a,ab,-,a,-,b,-,-,a,ab,-,ab,b,ab,a,ab,ab,b,ab,-,b,a,ab,ab,a,b,-,-,ab,b,ab,b,ab,ab,a,ab,ab,ab,a,ab,ab,a,-,a,b,ab,ab,a,-,a,ab,b,ab,ab,ab,ab,-,…
*M385	B3.7	-,b,b,b,a,ab,ab,ab,a,ab,ab,-,-,a,ab,b,-,-,a,a,ab,b,ab,ab,ab,-,a,ab,ab,a,-,ab,ab,ab,ab,-,ab,a,ab,ab,a,b,-,ab,b,ab,ab,ab,a,ab,ab,ab,ab,b,ab,ab,ab,ab,ab,-,a,-,b,ab,-,a,ab,a,b,ab,b,ab,ab,ab,b,ab,-,ab,-,a,ab,ab,a,ab,b,-,b,b,-,-,ab,-,ab,a,-,ab,ab,b,ab,ab,a,-,b,ab,ab,b,ab,ab,b,a,a,b,ab,b,ab,ab,-,a,ab,b,ab,ab,a,ab,-,a,b,ab,ab,b,-,ab,ab,ab,-,-,-,ab,ab,b,-,ab,-,b,ab,ab,b,b,b,a,-,ab,b,a,b,ab,a,ab,-,ab,ab,-,…
*M388	B3.7	-,a,-,a,-,ab,ab,ab,b,ab,ab,ab,-,b,ab,a,ab,ab,-,b,ab,a,ab,ab,ab,b,b,ab,-,b,a,ab,-,ab,ab,b,-,b,ab,ab,b,a,ab,ab,a,ab,ab,ab,b,ab,ab,ab,ab,a,ab,ab,-,ab,ab,b,b,a,a,ab,ab,b,ab,b,a,ab,a,-,-,ab,a,ab,-,ab,b,b,ab,ab,b,ab,a,a,a,a,ab,b,-,-,-,b,b,ab,ab,a,ab,ab,b,ab,a,ab,ab,a,ab,ab,a,b,b,a,ab,a,ab,ab,ab,b,ab,a,ab,ab,b,ab,b,b,-,ab,ab,a,b,ab,ab,-,b,ab,-,ab,ab,-,ab,ab,ab,a,ab,ab,ab,a,a,-,ab,-,a,b,a,ab,b,ab,-,ab,ab…
*M391	D2.15	-,a,a,a,ab,ab,ab,a,ab,ab,-,ab,ab,ab,ab,-,ab,-,-,ab,ab,a,-,-,-,ab,ab,a,-,-,a,a,a,ab,a,ab,a,-,ab,a,ab,a,ab,ab,-,ab,ab,ab,ab,ab,ab,ab,a,a,ab,a,-,-,-,ab,ab,a,-,ab,a,ab,a,ab,a,ab,a,a,a,-,a,ab,ab,-,ab,ab,ab,a,ab,a,a,a,-,a,ab,ab,ab,ab,ab,ab,ab,a,ab,a,ab,ab,-,a,a,a,-,a,a,a,a,ab,ab,a,-,a,-,a,ab,ab,ab,a,a,ab,ab,a,ab,ab,a,ab,ab,a,-,a,a,a,ab,ab,-,a,-,a,a,ab,ab,-,ab,ab,a,a,a,ab,a,a,a,ab,a,ab,ab,ab,a,ab,-,ab,a…
*M392	D2.15	-,a,-,a,-,ab,-,-,ab,ab,ab,ab,ab,ab,-,-,ab,ab,ab,ab,ab,a,ab,ab,a,ab,ab,a,-,ab,a,-,a,ab,a,ab,a,-,ab,a,ab,a,-,-,a,ab,-,ab,ab,-,ab,ab,a,a,ab,a,a,ab,a,ab,ab,a,a,ab,a,ab,a,ab,a,ab,-,a,a,-,a,ab,-,a,ab,ab,ab,-,-,a,a,a,a,a,ab,ab,ab,-,ab,ab,ab,a,ab,a,ab,ab,-,a,a,a,-,a,a,a,-,ab,-,a,a,a,a,a,-,ab,-,a,-,ab,ab,-,ab,-,a,ab,ab,a,-,-,a,a,ab,-,ab,a,-,a,-,-,ab,a,ab,ab,a,a,-,ab,a,a,a,ab,a,ab,ab,-,a,ab,-,ab,-,a,ab,ab,…
*M397	D2.15	a,-,-,ab,a,a,a,ab,-,-,-,a,a,-,a,-,a,a,a,-,-,ab,-,a,ab,a,a,ab,a,-,ab,-,-,a,ab,a,ab,a,-,ab,-,ab,a,a,ab,a,a,a,a,a,a,a,ab,ab,a,ab,ab,a,ab,-,a,ab,ab,a,ab,a,ab,a,ab,a,ab,ab,ab,a,ab,a,a,ab,a,a,a,-,a,-,ab,ab,ab,ab,a,-,a,a,a,a,a,ab,a,-,-,-,a,ab,ab,ab,a,ab,ab,-,ab,a,a,-,ab,ab,-,ab,a,a,a,ab,-,a,a,ab,a,a,ab,a,a,ab,-,ab,ab,ab,a,a,-,ab,a,ab,-,a,a,ab,a,a,ab,ab,ab,a,ab,ab,ab,a,ab,a,a,a,ab,a,a,a,a,ab,-,a,ab,ab,a,…
*M398	D2.15	a,-,ab,ab,-,a,-,ab,a,a,a,a,a,-,a,-,-,-,-,a,a,ab,a,a,ab,a,-,ab,a,a,ab,ab,ab,a,-,-,ab,a,a,ab,a,ab,a,a,ab,a,a,a,-,-,a,a,ab,ab,-,ab,-,a,ab,a,a,ab,ab,a,ab,a,ab,a,ab,a,ab,ab,-,a,ab,a,a,ab,a,a,a,-,-,ab,-,ab,ab,-,a,a,a,a,a,a,a,ab,a,ab,a,-,a,ab,ab,ab,a,-,ab,ab,-,a,-,-,ab,-,ab,ab,-,a,a,ab,ab,a,-,ab,a,a,ab,-,a,ab,a,ab,ab,ab,a,a,a,-,a,-,ab,a,a,ab,-,a,ab,-,ab,-,ab,ab,ab,a,ab,a,-,a,ab,a,a,a,-,ab,a,a,ab,ab,a,ab…
*M399	D2.15	a,ab,ab,ab,a,a,a,ab,a,a,-,-,a,-,-,ab,a,a,a,a,a,-,a,-,ab,-,a,ab,a,a,ab,ab,ab,a,ab,a,ab,a,a,ab,-,ab,a,-,ab,a,a,a,-,a,a,a,ab,ab,a,ab,ab,a,-,a,a,ab,ab,a,ab,a,-,a,-,-,ab,ab,ab,a,ab,-,-,ab,a,a,-,ab,a,ab,ab,ab,ab,ab,a,a,a,a,a,a,a,ab,a,ab,a,-,-,-,ab,-,a,ab,ab,ab,ab,-,a,-,ab,ab,ab,ab,a,a,a,ab,-,a,-,ab,-,a,ab,a,-,ab,a,ab,ab,ab,-,-,a,ab,a,ab,ab,a,a,ab,a,a,-,ab,ab,a,-,ab,ab,a,ab,a,-,-,-,-,a,-,a,ab,a,a,ab,ab,…
*M400	D2.15	a,-,ab,-,-,a,a,ab,a,a,a,a,a,a,a,ab,a,a,-,a,-,-,-,a,ab,a,-,ab,a,a,ab,ab,-,a,ab,a,ab,a,a,ab,a,ab,a,a,-,a,a,a,a,a,a,a,ab,-,a,ab,ab,a,ab,a,a,-,ab,a,ab,-,ab,a,ab,a,ab,ab,ab,a,-,a,a,-,-,a,a,ab,a,-,ab,ab,ab,-,-,-,a,-,a,a,a,ab,a,ab,a,a,a,ab,ab,ab,a,ab,ab,ab,-,a,a,ab,ab,ab,-,ab,a,a,a,-,ab,a,a,ab,a,a,ab,a,a,ab,a,ab,ab,ab,a,a,a,ab,a,-,ab,a,-,ab,-,a,-,ab,ab,a,ab,ab,ab,a,ab,a,a,a,ab,a,a,a,a,ab,a,a,ab,ab,a,-,a…
*M401	D1.10	a,-,a,a,ab,a,a,ab,ab,-,-,a,a,ab,-,-,a,-,ab,ab,a,a,a,a,ab,a,-,ab,a,ab,a,ab,ab,-,ab,ab,ab,ab,-,-,ab,a,-,a,a,a,a,a,ab,a,-,a,ab,a,-,-,-,a,ab,-,-,-,-,a,ab,ab,ab,ab,a,a,-,-,-,-,a,a,a,ab,ab,ab,a,ab,ab,ab,a,a,a,a,a,-,-,a,-,-,ab,ab,-,a,a,a,ab,-,a,ab,ab,a,ab,ab,a,ab,ab,a,ab,a,ab,ab,a,ab,a,a,-,a,ab,ab,ab,ab,a,a,a,a,ab,ab,ab,-,ab,a,ab,ab,a,a,-,-,a,a,-,a,ab,-,-,-,ab,ab,a,ab,a,a,ab,-,ab,a,a,-,a,a,ab,ab,a,ab,-,…
*M405	D1.10	-,a,a,a,-,a,a,ab,-,a,a,a,a,ab,a,a,a,-,ab,ab,-,a,a,a,ab,a,ab,ab,-,ab,a,ab,ab,a,ab,ab,-,ab,-,ab,ab,a,a,a,a,a,a,a,ab,a,a,a,ab,a,a,ab,ab,a,ab,ab,-,a,a,a,ab,ab,-,ab,a,a,-,ab,ab,a,-,a,a,ab,ab,-,-,ab,ab,ab,a,a,a,a,a,ab,a,a,a,ab,ab,ab,a,a,-,ab,ab,ab,a,ab,ab,-,ab,ab,a,ab,ab,-,ab,a,ab,-,a,ab,-,a,ab,a,ab,ab,ab,ab,a,a,a,-,ab,ab,ab,ab,ab,a,ab,ab,a,-,ab,a,a,a,-,a,ab,a,a,ab,ab,ab,a,ab,a,a,ab,a,ab,a,-,ab,a,a,ab,…
*M406	D1.10	a,a,-,a,-,a,a,ab,-,a,a,a,a,-,a,a,a,a,ab,-,a,a,a,-,ab,a,ab,ab,a,ab,-,ab,ab,a,ab,-,-,ab,a,ab,ab,a,-,a,a,-,a,-,ab,a,a,a,ab,a,a,ab,ab,a,ab,ab,ab,a,-,a,ab,ab,ab,ab,a,a,a,ab,ab,-,-,-,a,ab,ab,ab,a,ab,ab,ab,a,a,a,a,a,ab,a,-,a,ab,ab,-,-,a,a,ab,-,ab,a,ab,ab,-,-,-,a,ab,ab,a,ab,a,ab,-,a,ab,a,-,-,a,ab,ab,ab,-,a,a,a,a,ab,ab,ab,ab,ab,a,ab,ab,a,a,ab,a,-,a,-,a,ab,a,-,ab,-,-,a,ab,a,a,ab,a,ab,a,a,-,a,a,ab,-,a,ab,a,…
*M407	D1.10	a,a,a,a,ab,a,a,ab,ab,a,a,a,a,-,a,a,-,a,ab,ab,-,a,a,-,ab,-,ab,ab,a,-,a,ab,ab,a,ab,ab,-,ab,a,ab,ab,a,a,-,a,a,a,a,ab,a,a,a,ab,a,a,-,ab,a,ab,ab,ab,a,a,a,ab,ab,ab,ab,a,a,a,ab,ab,a,a,a,-,ab,ab,ab,a,ab,-,-,a,a,a,a,a,-,a,a,a,ab,ab,ab,a,a,a,ab,ab,ab,a,ab,ab,a,ab,-,-,ab,ab,-,ab,a,-,-,a,ab,a,a,ab,a,ab,-,ab,ab,a,-,-,a,ab,-,ab,ab,ab,a,ab,ab,a,a,-,-,a,a,-,a,ab,a,a,ab,ab,ab,-,ab,a,a,ab,a,ab,a,a,ab,a,a,ab,ab,a,a…
*M409	D1.10	a,a,-,-,ab,a,a,ab,ab,a,a,a,a,-,-,a,a,a,-,ab,a,-,a,-,ab,a,-,-,a,ab,-,ab,ab,a,ab,-,-,ab,a,-,ab,a,a,a,-,-,a,-,ab,a,a,a,-,-,a,ab,ab,a,ab,ab,-,a,a,-,ab,ab,ab,ab,-,a,a,-,ab,a,a,a,a,-,-,ab,a,ab,ab,ab,a,a,a,a,a,-,a,-,a,ab,ab,-,a,a,a,-,ab,ab,a,ab,ab,-,ab,ab,-,ab,ab,a,ab,a,-,ab,a,ab,a,a,ab,a,ab,-,ab,ab,a,a,a,-,-,ab,ab,ab,ab,a,ab,ab,a,a,ab,a,a,a,a,-,ab,a,a,ab,ab,-,a,ab,a,a,ab,a,ab,a,a,ab,a,a,ab,ab,a,-,a,a,a…
*M413	D1.10	a,a,a,a,ab,a,a,-,-,a,a,a,a,ab,a,a,a,a,ab,ab,-,a,a,-,ab,a,ab,-,-,ab,a,ab,ab,a,ab,-,ab,ab,a,ab,ab,a,a,a,-,a,-,a,-,a,a,-,ab,a,a,-,ab,a,ab,ab,-,a,a,a,ab,ab,ab,ab,a,a,a,ab,ab,a,a,a,a,-,ab,ab,a,ab,ab,ab,-,a,a,a,-,ab,a,a,a,ab,ab,ab,a,a,a,ab,ab,ab,a,ab,ab,a,-,ab,-,-,-,a,-,a,ab,ab,-,ab,-,-,ab,a,ab,-,ab,-,a,a,a,a,ab,ab,ab,ab,ab,a,ab,ab,a,a,ab,a,a,a,-,-,-,a,a,ab,ab,ab,a,ab,a,a,ab,-,ab,a,a,-,-,a,ab,ab,a,ab,a…
*M415	D1.10	a,a,a,a,ab,a,a,ab,ab,a,-,a,a,ab,a,a,-,a,ab,-,-,-,a,a,ab,a,ab,ab,a,ab,a,ab,-,a,ab,ab,ab,ab,a,ab,ab,a,a,a,a,-,a,a,ab,a,a,a,ab,a,a,-,ab,a,ab,ab,ab,-,a,a,ab,-,ab,ab,-,a,-,ab,ab,a,a,a,a,ab,ab,ab,a,ab,ab,ab,-,a,a,-,-,ab,a,a,a,ab,ab,-,a,a,a,ab,ab,-,a,-,-,a,ab,ab,a,ab,ab,-,ab,a,ab,ab,a,ab,a,-,ab,a,ab,ab,ab,-,a,a,-,a,-,ab,ab,ab,ab,a,ab,ab,a,a,ab,-,a,a,-,a,ab,a,a,-,ab,-,-,ab,-,a,-,-,ab,-,a,ab,a,a,-,-,a,ab,…
*M416	D1.10	ab,-,-,-,-,ab,ab,a,a,ab,ab,ab,ab,a,ab,-,ab,ab,a,-,-,ab,-,ab,-,ab,a,a,ab,-,ab,a,a,ab,a,a,a,a,ab,a,a,-,ab,-,ab,-,ab,-,a,ab,ab,ab,a,ab,-,a,-,-,a,a,a,ab,ab,ab,a,a,a,a,-,ab,-,a,a,-,ab,-,-,a,a,a,ab,a,a,a,ab,ab,-,ab,ab,a,ab,ab,ab,a,a,a,ab,ab,ab,-,a,a,ab,a,a,ab,a,a,ab,a,a,ab,a,ab,a,a,ab,-,ab,ab,a,ab,a,a,a,a,ab,ab,ab,ab,a,a,-,a,a,ab,a,a,-,-,a,-,ab,ab,ab,ab,a,ab,ab,a,-,a,ab,a,ab,ab,a,ab,-,ab,-,a,ab,ab,a,-,…
*M419	D1.10	ab,ab,-,ab,a,-,ab,-,a,ab,-,ab,ab,a,ab,ab,-,-,a,a,-,ab,-,ab,a,ab,-,-,ab,-,ab,a,-,ab,a,a,a,a,-,a,a,ab,ab,ab,ab,ab,ab,ab,-,-,ab,ab,-,ab,-,a,a,ab,-,a,a,ab,ab,ab,a,a,a,a,ab,ab,-,a,a,ab,ab,ab,ab,a,a,a,ab,a,a,a,-,ab,ab,ab,ab,a,ab,ab,ab,-,a,a,ab,ab,ab,a,a,a,ab,-,a,-,-,a,ab,a,a,ab,a,ab,a,a,ab,a,ab,-,a,-,a,a,a,a,-,ab,ab,ab,a,a,a,a,a,ab,a,a,ab,ab,-,ab,ab,ab,-,ab,-,ab,ab,a,-,a,ab,a,-,ab,a,-,-,ab,ab,a,ab,-,a,…
*M421	D1.10	ab,ab,ab,ab,a,ab,-,a,-,ab,ab,ab,ab,a,ab,-,-,ab,a,a,ab,-,ab,ab,-,-,a,a,ab,-,ab,a,a,ab,a,a,a,a,ab,a,-,ab,ab,ab,ab,-,ab,ab,-,ab,ab,ab,a,-,ab,a,-,-,a,a,a,ab,ab,ab,a,a,a,-,ab,ab,ab,a,a,ab,ab,-,ab,-,-,a,ab,a,a,a,ab,-,ab,ab,ab,a,ab,-,ab,-,-,-,-,-,ab,a,a,a,-,a,a,ab,a,a,ab,a,a,ab,a,ab,a,a,ab,a,ab,ab,a,ab,a,a,a,a,ab,-,ab,ab,-,a,a,a,a,-,a,-,-,ab,a,ab,ab,ab,ab,ab,a,-,ab,a,a,a,-,-,ab,ab,a,ab,a,ab,ab,a,ab,ab,a…
*M425	D1.10	ab,ab,ab,-,a,ab,-,a,a,ab,ab,-,ab,a,-,ab,ab,ab,a,-,ab,ab,ab,-,a,ab,a,a,ab,a,ab,a,a,ab,-,a,a,-,ab,a,-,ab,ab,-,ab,-,ab,ab,-,-,ab,-,a,ab,ab,a,-,-,a,a,a,ab,ab,ab,-,a,a,a,-,ab,-,-,a,ab,-,ab,ab,a,a,a,a,a,a,a,-,ab,ab,-,ab,a,ab,-,ab,a,a,-,ab,ab,ab,a,-,-,ab,a,a,ab,a,a,ab,-,a,-,a,-,-,a,ab,a,ab,ab,a,ab,a,a,-,a,-,ab,-,-,a,-,a,a,a,ab,a,-,ab,ab,a,-,ab,ab,-,ab,a,ab,ab,a,a,-,-,a,ab,-,a,ab,-,-,ab,a,-,ab,a,a,ab,a,a…
*M426	D1.10	ab,ab,ab,-,a,ab,-,a,a,ab,ab,ab,-,a,ab,ab,ab,ab,a,a,-,ab,ab,ab,a,-,a,a,ab,a,ab,a,-,ab,-,a,-,a,ab,a,a,ab,ab,ab,ab,a,ab,ab,-,-,ab,ab,a,-,ab,a,a,ab,a,a,a,ab,ab,ab,a,a,a,a,ab,ab,ab,a,a,ab,ab,ab,ab,a,a,a,a,-,-,-,ab,ab,ab,ab,ab,-,ab,-,-,a,a,a,ab,ab,ab,a,-,-,ab,a,a,ab,a,-,ab,a,a,-,-,ab,a,a,ab,a,ab,ab,a,-,a,a,a,a,ab,ab,ab,ab,-,a,a,a,-,ab,a,a,-,ab,a,ab,ab,ab,ab,ab,a,ab,ab,a,a,a,ab,a,ab,ab,a,ab,a,ab,ab,a,ab…
*M427	D1.10	-,ab,ab,ab,a,ab,ab,a,a,ab,ab,ab,ab,-,ab,ab,ab,-,a,a,-,ab,ab,ab,a,ab,-,a,ab,a,ab,-,a,ab,a,a,a,-,ab,-,-,ab,ab,ab,ab,a,ab,-,a,ab,-,ab,a,ab,ab,a,a,ab,a,a,a,-,ab,ab,a,a,a,-,-,ab,ab,a,a,ab,ab,ab,ab,a,a,a,-,-,a,a,ab,-,ab,-,ab,-,ab,ab,ab,a,a,a,ab,ab,ab,-,a,a,ab,-,a,ab,a,a,ab,a,a,-,a,-,a,a,-,a,ab,ab,-,ab,a,a,a,a,ab,ab,ab,-,-,a,a,a,-,ab,a,-,ab,ab,a,ab,ab,ab,ab,-,a,ab,ab,a,-,-,ab,-,-,ab,a,ab,a,ab,ab,-,-,ab,…
*M431	B3.7	ab,a,a,a,-,-,ab,-,b,ab,-,ab,ab,-,ab,-,ab,-,b,ab,ab,a,ab,ab,ab,ab,b,-,ab,b,-,ab,-,ab,ab,-,ab,b,ab,ab,-,a,ab,ab,-,b,ab,ab,b,ab,-,-,-,a,-,ab,ab,ab,ab,b,b,-,a,ab,ab,-,ab,b,a,ab,-,ab,ab,ab,-,-,ab,ab,b,b,b,ab,-,-,a,a,a,a,ab,b,ab,ab,-,b,-,-,ab,a,ab,b,b,ab,a,ab,-,a,ab,ab,a,b,b,a,ab,a,ab,ab,ab,b,ab,a,ab,ab,b,ab,b,b,a,ab,ab,a,b,-,ab,ab,b,ab,b,ab,ab,-,-,ab,ab,a,ab,ab,-,a,a,b,-,ab,a,b,a,ab,b,ab,ab,-,ab,b,-,a…
*M433	B3.7	ab,a,a,a,b,-,ab,ab,-,-,ab,ab,ab,b,ab,a,ab,ab,b,ab,ab,-,ab,ab,-,ab,b,ab,ab,b,a,ab,ab,-,ab,b,ab,b,ab,ab,-,a,ab,ab,a,b,-,ab,b,-,ab,ab,ab,a,ab,ab,ab,ab,ab,b,b,a,a,ab,ab,b,ab,b,a,-,-,ab,-,ab,a,-,-,-,b,b,b,ab,b,ab,a,a,a,a,ab,b,ab,ab,ab,b,b,ab,ab,a,-,b,b,-,a,ab,b,a,ab,ab,a,b,b,a,ab,a,ab,ab,-,b,-,a,ab,-,b,ab,b,b,a,ab,ab,a,b,-,ab,-,b,-,b,ab,ab,-,-,ab,ab,a,ab,ab,-,a,-,b,ab,ab,-,-,a,-,b,ab,ab,ab,ab,-,ab,a,b…
*M435	D1.10	a,a,a,a,ab,a,a,ab,ab,a,a,a,-,ab,-,-,a,a,ab,-,-,a,a,a,-,a,ab,ab,a,ab,a,ab,ab,a,-,ab,ab,ab,a,-,-,a,a,a,-,ab,a,a,ab,-,a,a,ab,-,a,ab,ab,a,ab,ab,ab,a,a,a,ab,ab,ab,ab,a,a,-,ab,ab,a,a,a,-,ab,ab,ab,ab,ab,ab,-,a,a,-,-,a,-,a,a,a,ab,ab,-,a,a,a,ab,ab,-,a,ab,ab,a,ab,ab,a,ab,ab,a,ab,a,ab,ab,a,ab,a,a,ab,a,ab,ab,ab,-,a,a,a,a,ab,ab,ab,ab,ab,-,ab,ab,a,a,ab,a,a,a,a,a,-,a,a,ab,ab,ab,-,-,a,-,ab,a,ab,a,a,ab,-,a,ab,ab,…
*M436	D1.10	a,-,-,a,ab,a,a,-,-,a,a,a,a,-,a,a,a,a,ab,ab,-,a,a,a,-,a,ab,ab,a,ab,a,-,ab,a,ab,ab,ab,ab,-,ab,ab,a,a,a,a,ab,a,a,ab,-,a,a,-,a,a,ab,ab,a,-,-,ab,a,a,a,ab,ab,ab,ab,a,-,-,ab,ab,a,a,a,a,ab,ab,ab,-,-,ab,ab,a,a,a,-,-,ab,a,a,-,ab,ab,ab,a,a,a,ab,-,ab,a,ab,-,a,ab,ab,a,ab,ab,a,ab,a,ab,-,-,-,a,a,-,a,ab,ab,ab,ab,a,a,a,a,ab,ab,-,ab,ab,-,ab,ab,a,a,ab,-,a,-,a,-,-,-,a,ab,ab,ab,a,ab,a,a,ab,a,ab,-,a,ab,a,a,-,-,-,ab,a,…
*M438	D2.15	a,ab,-,ab,-,a,a,ab,a,a,a,-,a,a,a,ab,a,a,a,-,a,ab,a,a,ab,a,a,ab,a,a,ab,ab,-,a,-,a,ab,a,a,-,a,ab,a,-,ab,a,a,a,a,a,a,-,ab,ab,a,ab,-,a,ab,a,a,ab,ab,a,ab,a,ab,a,ab,a,ab,ab,ab,a,ab,a,a,ab,a,a,a,ab,a,ab,ab,ab,ab,-,a,a,a,-,a,a,a,-,a,ab,a,a,a,ab,ab,ab,a,ab,ab,ab,ab,a,-,ab,ab,ab,ab,ab,a,a,a,ab,ab,a,a,ab,a,-,ab,a,-,-,a,ab,ab,ab,a,a,a,ab,a,ab,ab,a,a,ab,a,a,ab,ab,-,-,-,-,ab,a,-,a,a,-,ab,-,a,a,-,ab,a,-,ab,ab,a…
*M447	D1.10	ab,ab,ab,ab,a,ab,ab,a,-,ab,-,ab,ab,a,ab,ab,-,ab,a,a,ab,ab,ab,-,a,a,a,a,-,a,ab,a,-,-,a,a,a,a,ab,-,a,ab,ab,-,ab,a,ab,ab,-,ab,ab,ab,a,ab,-,a,a,-,a,a,a,ab,ab,ab,a,-,-,a,ab,-,ab,a,a,ab,ab,ab,ab,a,a,a,-,a,a,-,ab,ab,-,ab,ab,a,ab,ab,ab,a,a,a,ab,ab,ab,a,a,-,ab,a,a,ab,a,a,ab,-,a,ab,a,ab,a,a,ab,a,ab,ab,a,ab,-,a,-,a,ab,ab,ab,ab,a,a,a,-,a,ab,a,a,-,ab,a,ab,ab,ab,ab,ab,a,ab,ab,a,a,a,ab,a,-,ab,a,ab,a,ab,ab,-,ab,…
*M449	D2.15	ab,-,a,a,ab,-,ab,-,ab,ab,ab,-,ab,ab,ab,-,ab,-,-,a,ab,a,ab,-,-,ab,-,a,-,-,a,a,a,ab,a,ab,-,ab,ab,a,ab,a,ab,ab,a,-,ab,ab,ab,ab,ab,-,a,a,ab,a,a,ab,a,ab,ab,a,a,ab,a,ab,a,-,-,ab,a,a,a,ab,a,ab,-,a,ab,-,ab,a,ab,a,a,a,-,a,-,-,ab,-,ab,ab,ab,a,ab,-,ab,ab,-,a,a,a,-,a,a,a,a,-,ab,a,-,a,a,a,ab,ab,ab,a,a,ab,-,a,ab,ab,-,ab,ab,a,ab,a,a,a,ab,ab,ab,a,ab,a,a,ab,-,a,ab,ab,a,-,-,ab,a,-,a,ab,a,ab,ab,ab,a,-,ab,ab,ab,a,ab…
*M454	D2.15	ab,a,-,a,ab,ab,ab,a,ab,-,a,ab,ab,-,ab,a,ab,-,ab,a,ab,a,ab,-,a,ab,ab,a,ab,-,-,-,a,ab,-,ab,a,ab,ab,a,-,a,ab,ab,a,ab,ab,ab,ab,ab,ab,ab,a,a,ab,a,a,ab,a,ab,ab,a,a,ab,a,ab,a,-,a,-,a,a,a,ab,a,ab,ab,-,ab,ab,ab,a,ab,a,-,a,-,a,-,ab,ab,ab,ab,ab,ab,a,ab,a,ab,ab,ab,a,a,a,ab,a,a,a,a,ab,ab,a,a,a,-,a,ab,ab,ab,a,a,ab,ab,a,ab,-,a,ab,ab,a,ab,-,a,a,ab,ab,-,a,ab,-,a,ab,ab,-,ab,ab,a,a,a,ab,a,a,a,ab,a,-,ab,ab,a,ab,ab,a…
*M455	B3.7	a,ab,ab,ab,ab,a,a,b,ab,a,-,-,a,-,a,ab,a,a,ab,b,a,ab,a,-,b,ab,ab,b,a,ab,ab,-,-,-,b,ab,b,ab,a,b,ab,ab,a,a,ab,ab,-,a,ab,a,a,a,b,-,a,b,-,a,b,-,ab,ab,ab,a,-,-,b,ab,ab,a,ab,b,b,a,ab,a,a,b,ab,ab,ab,-,-,b,ab,ab,ab,ab,a,ab,ab,-,-,ab,-,b,a,ab,a,ab,-,b,ab,b,-,ab,b,b,-,-,ab,-,-,ab,b,-,a,-,a,ab,-,a,ab,b,ab,ab,ab,-,a,ab,ab,b,b,b,ab,a,ab,b,a,-,b,a,a,ab,-,a,-,ab,ab,ab,b,-,ab,ab,ab,a,ab,a,b,a,a,ab,a,ab,-,ab,ab,-,…
*M462	D2.15	-,a,a,a,-,-,-,a,ab,-,a,ab,ab,ab,ab,a,ab,ab,ab,a,ab,-,ab,ab,a,ab,ab,a,ab,ab,a,a,-,ab,a,ab,a,ab,-,a,ab,a,ab,ab,a,ab,ab,-,ab,-,ab,-,a,a,-,a,a,ab,a,ab,-,a,a,ab,a,ab,a,ab,a,-,-,a,a,ab,a,-,ab,-,ab,ab,ab,a,ab,a,a,a,a,a,ab,ab,-,-,ab,ab,ab,a,-,-,ab,ab,-,-,-,a,ab,a,a,a,-,ab,-,a,a,-,a,a,-,ab,ab,-,a,ab,ab,a,ab,-,a,-,ab,-,ab,a,-,a,ab,ab,-,a,ab,-,a,ab,ab,a,ab,ab,a,a,a,ab,a,a,a,ab,a,ab,-,ab,a,ab,ab,-,ab,-,ab,ab…
*M466	D2.15	a,ab,-,ab,a,a,-,-,a,a,ab,-,a,a,a,-,a,a,a,ab,a,ab,a,a,ab,a,-,ab,a,a,ab,ab,ab,a,ab,a,ab,-,a,ab,a,ab,a,a,ab,a,a,a,a,a,a,a,ab,-,a,ab,ab,a,-,a,a,ab,ab,-,ab,a,ab,a,ab,a,-,ab,ab,a,ab,a,a,ab,a,a,a,ab,a,ab,-,ab,ab,ab,-,a,a,a,a,-,a,-,-,-,a,a,ab,ab,ab,ab,-,-,ab,ab,ab,-,a,ab,ab,ab,ab,ab,a,a,a,-,-,-,a,-,a,-,ab,a,-,ab,a,ab,ab,ab,a,a,-,ab,a,ab,-,a,a,ab,-,a,-,ab,-,a,ab,ab,ab,a,ab,-,a,a,ab,-,a,a,a,ab,a,-,ab,ab,a,…
*M467	D2.15	ab,a,a,a,ab,ab,-,a,ab,ab,a,ab,ab,ab,-,a,ab,ab,ab,a,ab,a,ab,ab,a,ab,ab,a,ab,-,a,a,a,ab,a,-,a,ab,-,a,ab,a,-,ab,a,ab,-,ab,ab,ab,ab,ab,a,a,-,a,-,ab,a,ab,-,a,a,ab,-,ab,a,ab,a,-,a,a,-,ab,-,ab,-,a,ab,ab,ab,-,ab,-,a,a,a,a,ab,-,ab,-,-,ab,ab,a,ab,a,ab,ab,a,a,a,a,-,a,a,a,a,-,ab,a,a,a,a,a,ab,ab,ab,a,a,ab,-,a,ab,ab,a,ab,-,a,ab,a,a,a,ab,ab,ab,a,-,a,a,ab,-,a,ab,ab,a,a,-,ab,a,a,a,ab,a,ab,ab,ab,a,ab,ab,ab,ab,a,ab…
*M475	B3.7	ab,b,b,b,a,ab,ab,ab,a,-,b,ab,ab,-,ab,b,-,ab,a,a,ab,b,ab,ab,ab,-,a,ab,ab,a,b,ab,-,ab,-,a,ab,a,ab,ab,-,-,-,ab,-,a,ab,ab,a,ab,ab,ab,ab,b,ab,ab,ab,-,ab,-,a,-,b,ab,ab,a,a,a,-,ab,-,ab,ab,ab,-,ab,ab,ab,-,a,a,ab,a,ab,b,-,b,b,-,a,a,ab,ab,-,a,ab,ab,-,ab,a,ab,-,b,-,a,b,ab,ab,b,a,-,-,ab,b,ab,ab,-,a,ab,b,ab,ab,a,ab,a,a,b,ab,ab,b,a,ab,ab,ab,-,ab,a,-,ab,b,-,ab,-,b,ab,ab,ab,b,b,a,-,ab,-,a,-,ab,a,ab,ab,ab,ab,a,ab…
*M478	B3.7	ab,b,b,b,-,ab,ab,ab,a,ab,-,-,ab,a,ab,b,ab,ab,a,a,ab,b,-,-,ab,a,a,ab,-,-,b,ab,ab,-,ab,a,-,a,ab,ab,a,b,ab,ab,b,a,ab,-,a,ab,ab,ab,ab,b,ab,-,ab,ab,ab,a,a,b,b,ab,-,a,a,a,-,-,b,ab,ab,ab,-,ab,-,ab,a,a,a,ab,a,ab,b,b,-,-,-,a,a,ab,ab,-,a,ab,ab,b,ab,a,ab,ab,-,ab,a,-,ab,-,b,a,a,b,ab,b,ab,-,ab,a,ab,b,ab,ab,a,ab,a,a,b,ab,ab,b,-,ab,ab,ab,a,ab,a,-,ab,b,ab,ab,ab,b,ab,ab,ab,b,b,a,-,ab,b,a,b,ab,-,ab,ab,ab,ab,a,-,b,…
*M480	D2.15	-,a,a,a,ab,-,ab,a,ab,ab,a,ab,ab,ab,-,a,ab,ab,ab,-,ab,-,ab,ab,a,ab,-,a,-,-,a,a,a,ab,a,ab,a,-,ab,a,ab,a,-,ab,a,ab,ab,-,ab,ab,-,ab,a,a,ab,a,a,-,a,-,ab,a,a,ab,a,-,ab,ab,a,ab,a,-,-,ab,a,ab,ab,a,ab,ab,ab,a,ab,-,a,a,a,a,ab,-,ab,ab,ab,ab,-,a,ab,a,ab,ab,a,-,a,a,-,a,a,a,-,ab,ab,a,a,a,a,a,ab,ab,ab,a,a,ab,ab,a,ab,ab,a,ab,ab,a,ab,a,a,a,-,ab,ab,a,ab,a,a,-,ab,a,-,ab,a,a,a,ab,-,a,a,ab,a,ab,ab,ab,a,ab,ab,ab,-,a,a…
*M481	D2.15	ab,a,a,a,-,ab,-,-,ab,ab,a,ab,-,ab,ab,a,ab,-,-,ab,ab,a,ab,-,a,ab,-,a,ab,ab,a,a,-,ab,a,ab,a,ab,-,a,ab,a,ab,ab,a,-,ab,ab,ab,ab,-,ab,a,a,ab,a,a,ab,a,ab,ab,-,a,ab,-,ab,ab,ab,a,ab,a,a,-,ab,a,ab,-,a,ab,ab,ab,a,ab,a,a,a,a,a,ab,ab,ab,ab,-,ab,ab,a,ab,a,ab,ab,a,a,-,a,ab,a,a,a,a,ab,ab,a,a,a,a,-,ab,ab,ab,a,a,ab,ab,a,ab,ab,a,ab,ab,a,ab,a,a,a,-,ab,ab,a,ab,a,a,ab,ab,a,-,ab,a,a,a,ab,-,a,a,ab,a,ab,-,-,a,-,ab,-,ab,…
*M482	B3.7	-,ab,ab,-,-,a,a,b,ab,-,ab,a,-,ab,a,-,a,a,ab,ab,a,ab,a,a,b,ab,ab,b,-,ab,-,b,b,a,b,ab,b,ab,a,b,ab,ab,a,a,ab,ab,a,a,ab,a,a,a,b,ab,a,b,b,a,b,ab,ab,ab,-,-,b,-,ab,ab,-,-,-,b,b,a,ab,a,a,b,ab,ab,-,b,ab,b,ab,ab,-,ab,a,-,ab,a,a,ab,ab,b,-,-,-,ab,b,b,-,b,-,ab,b,-,ab,ab,ab,-,-,ab,b,b,a,ab,a,ab,b,-,-,b,ab,ab,ab,a,-,ab,ab,b,b,-,ab,a,ab,b,a,ab,-,-,a,ab,-,a,-,-,ab,-,b,-,ab,-,ab,-,ab,a,b,-,a,ab,a,ab,-,ab,ab,-,a,ab…
*M485	D1.10	a,a,a,a,ab,-,a,ab,ab,a,-,a,a,ab,a,a,a,-,-,ab,a,-,a,a,ab,-,ab,ab,a,-,a,ab,ab,-,-,-,ab,-,-,ab,ab,-,a,a,-,ab,a,a,-,-,-,-,ab,a,a,ab,ab,a,ab,ab,-,-,a,a,ab,ab,ab,-,a,a,a,ab,ab,a,-,a,a,ab,ab,-,-,-,ab,ab,a,a,a,a,a,ab,ab,-,a,ab,ab,ab,a,a,a,ab,ab,-,-,ab,ab,a,-,ab,a,ab,ab,a,-,-,ab,ab,a,ab,a,a,-,a,ab,-,ab,ab,a,a,a,a,-,ab,ab,ab,ab,a,-,ab,-,a,ab,a,a,a,a,a,ab,a,-,-,ab,ab,a,ab,a,a,ab,a,-,a,a,ab,a,-,ab,ab,a,ab,a,…
*M487	D2.15	a,ab,ab,ab,-,a,-,ab,a,-,ab,a,a,-,a,ab,a,a,a,a,a,ab,-,a,ab,a,-,ab,a,a,ab,ab,ab,-,-,a,-,a,a,ab,a,ab,a,a,-,a,a,-,a,a,a,-,-,ab,a,ab,ab,a,ab,-,-,ab,ab,a,-,a,a,a,ab,a,ab,ab,ab,-,ab,a,a,ab,a,a,a,ab,a,ab,ab,ab,ab,ab,a,a,a,-,a,a,a,ab,a,ab,a,a,-,ab,ab,ab,-,ab,ab,ab,-,-,a,ab,ab,ab,ab,ab,a,a,a,ab,-,-,-,-,-,a,ab,a,-,-,a,ab,-,ab,-,a,a,ab,-,-,ab,a,a,ab,a,a,ab,ab,ab,a,ab,ab,ab,a,-,a,a,a,ab,a,a,-,a,ab,-,a,ab,ab,a…
*M489	B3.7	b,-,-,ab,ab,b,b,a,ab,-,ab,b,b,ab,b,ab,b,b,ab,ab,b,-,b,b,a,ab,-,a,-,ab,ab,a,a,b,a,ab,a,ab,b,a,ab,ab,b,b,ab,-,b,b,ab,b,-,-,a,ab,b,a,-,b,a,ab,ab,ab,ab,b,a,-,ab,ab,-,-,ab,-,a,b,ab,b,b,a,ab,ab,-,a,ab,a,ab,-,ab,ab,b,ab,-,b,b,ab,-,a,b,ab,b,ab,a,a,ab,a,ab,-,a,a,ab,ab,ab,ab,-,-,-,a,b,ab,b,ab,a,b,ab,a,-,ab,ab,b,b,ab,ab,-,a,a,ab,b,ab,a,-,ab,a,b,b,ab,b,b,a,-,ab,ab,a,-,-,ab,ab,b,-,b,a,b,b,ab,b,ab,ab,-,ab,-,b,…
*M496	D1.10	ab,ab,ab,ab,a,ab,ab,a,a,ab,ab,-,ab,a,-,ab,-,ab,-,a,ab,ab,-,-,a,-,-,a,-,a,ab,a,a,ab,a,-,a,a,ab,a,a,ab,ab,ab,ab,a,ab,-,a,ab,ab,-,a,ab,ab,a,a,-,a,-,a,ab,ab,ab,a,a,a,a,ab,-,ab,-,-,ab,ab,ab,ab,a,-,-,a,a,a,a,-,ab,ab,ab,ab,a,-,ab,ab,-,a,a,ab,ab,ab,a,a,a,ab,a,a,ab,a,a,ab,a,a,ab,a,ab,a,a,ab,a,ab,ab,-,ab,a,a,a,a,ab,ab,ab,ab,a,a,a,a,-,ab,a,a,ab,ab,a,ab,ab,ab,ab,ab,a,-,ab,a,a,a,ab,a,ab,ab,-,ab,-,ab,ab,a,ab,a…
*M497	D1.10	ab,ab,-,ab,a,ab,-,a,-,ab,-,ab,-,a,ab,ab,ab,ab,-,a,ab,ab,ab,ab,-,a,a,-,-,a,ab,a,-,ab,a,a,a,a,-,a,-,ab,-,ab,ab,a,ab,ab,a,-,ab,ab,a,ab,ab,a,a,ab,a,a,a,-,ab,ab,a,a,a,-,ab,ab,ab,-,a,ab,-,ab,ab,-,-,a,a,a,a,a,ab,ab,ab,ab,ab,a,a,-,-,-,a,a,ab,ab,-,a,a,-,ab,-,a,ab,a,a,ab,-,a,ab,a,ab,a,a,ab,a,ab,ab,a,ab,a,a,a,a,ab,ab,ab,ab,a,-,a,a,a,ab,a,-,ab,ab,a,ab,ab,ab,ab,ab,a,-,ab,a,-,a,ab,a,ab,ab,-,ab,-,ab,-,a,ab,ab,a…
*M505	D1.10	ab,ab,ab,ab,a,ab,ab,a,a,-,ab,ab,ab,a,ab,ab,ab,ab,a,a,ab,ab,ab,ab,a,-,a,a,ab,a,-,-,a,ab,-,a,a,a,ab,a,a,-,ab,ab,ab,a,ab,ab,a,ab,ab,ab,a,ab,-,a,a,ab,-,a,a,-,ab,ab,a,a,a,a,ab,-,ab,a,-,ab,ab,-,ab,a,a,a,a,a,a,a,ab,-,ab,ab,ab,a,-,ab,ab,a,a,a,ab,ab,ab,-,a,a,ab,a,a,ab,a,-,ab,a,-,ab,a,-,a,a,ab,a,ab,ab,a,ab,a,a,a,a,ab,ab,ab,ab,-,a,a,a,a,ab,a,-,ab,ab,a,ab,ab,-,ab,-,a,ab,ab,a,a,a,ab,a,ab,-,-,ab,a,ab,ab,a,ab,a…
*M507	B3.7	b,ab,-,ab,ab,-,b,a,-,b,ab,b,b,ab,b,ab,b,b,ab,-,b,ab,-,b,a,ab,-,a,b,ab,-,a,-,b,a,ab,a,ab,b,a,ab,ab,b,b,ab,ab,b,b,ab,b,b,b,a,ab,-,a,a,-,a,ab,ab,ab,-,b,a,ab,ab,-,ab,b,-,a,a,-,ab,b,b,-,ab,ab,ab,a,ab,a,ab,ab,ab,-,b,-,-,b,b,ab,ab,a,b,ab,b,ab,a,a,ab,a,-,ab,a,a,ab,ab,-,ab,a,ab,a,a,b,ab,b,ab,a,b,ab,-,-,ab,-,-,b,ab,ab,a,a,a,ab,b,ab,a,b,ab,a,b,b,ab,b,b,-,ab,ab,-,a,a,ab,ab,-,b,ab,b,a,b,b,ab,-,ab,ab,ab,ab,a,b…
*M510	D1.10	ab,ab,-,-,a,-,ab,-,a,ab,ab,-,ab,a,ab,ab,ab,ab,a,a,ab,ab,ab,ab,a,a,a,a,-,a,ab,a,a,ab,a,a,a,-,ab,a,a,ab,-,ab,ab,a,-,-,a,ab,ab,ab,-,ab,ab,a,a,ab,-,a,a,ab,ab,ab,a,a,a,a,-,ab,ab,a,a,ab,ab,ab,ab,a,a,a,a,a,a,-,ab,ab,-,ab,ab,a,-,ab,ab,a,-,a,-,-,-,a,a,a,ab,a,a,ab,-,a,-,-,-,-,a,ab,a,-,ab,a,ab,ab,a,ab,a,a,a,-,-,ab,ab,ab,a,a,-,a,a,ab,a,a,ab,-,-,ab,ab,-,ab,ab,-,ab,ab,a,a,a,ab,a,-,ab,a,ab,a,ab,-,a,ab,-,a,a,-,a…
*M511	D1.10	ab,ab,ab,ab,a,ab,ab,a,-,ab,-,-,ab,a,ab,-,ab,-,a,a,ab,ab,-,ab,a,a,a,a,ab,-,ab,a,a,-,-,a,a,a,-,a,a,ab,ab,ab,ab,a,ab,ab,a,-,ab,ab,-,-,ab,a,a,-,a,a,a,ab,ab,ab,a,-,-,a,ab,ab,ab,a,a,ab,-,ab,-,a,a,a,a,a,-,a,ab,a,ab,ab,-,-,a,ab,ab,a,-,a,ab,ab,ab,-,a,a,ab,a,a,ab,a,a,ab,a,a,ab,a,ab,-,-,ab,a,ab,ab,a,ab,-,a,a,-,ab,-,ab,ab,a,a,a,a,a,ab,-,a,ab,ab,a,-,ab,ab,ab,ab,a,ab,-,-,a,-,ab,-,ab,ab,a,-,a,-,ab,a,ab,ab,a,a,a…
*M518	B3.7	b,ab,ab,ab,-,b,b,a,ab,b,ab,-,b,ab,b,-,b,b,ab,ab,b,-,b,b,a,ab,ab,a,b,ab,ab,-,a,b,a,-,-,ab,b,a,-,ab,b,b,ab,ab,-,b,-,b,b,-,a,ab,b,-,a,b,a,-,ab,a,ab,b,a,ab,ab,ab,ab,b,-,a,a,b,ab,b,b,a,ab,ab,ab,-,ab,a,ab,-,ab,ab,b,ab,ab,-,b,ab,-,a,b,ab,b,ab,a,a,ab,a,ab,ab,a,-,-,-,ab,ab,a,ab,-,-,b,ab,b,ab,-,-,ab,a,ab,-,ab,b,b,ab,ab,a,a,-,ab,b,-,a,b,ab,-,b,b,ab,b,-,-,ab,ab,ab,a,a,ab,ab,ab,b,-,b,a,b,b,ab,b,ab,ab,ab,ab,a,…
*M519	D1.10	a,a,a,a,ab,a,a,-,ab,a,a,a,a,ab,a,a,a,a,ab,ab,a,a,-,a,ab,-,ab,ab,a,ab,a,ab,ab,a,ab,ab,ab,ab,a,ab,ab,a,a,a,a,ab,a,a,-,a,a,a,ab,-,a,ab,-,a,ab,ab,ab,ab,a,a,-,ab,ab,-,a,a,a,ab,ab,a,a,a,a,-,ab,ab,-,ab,-,ab,a,ab,-,a,a,ab,ab,a,-,-,-,ab,-,-,a,ab,ab,ab,a,ab,ab,-,ab,ab,a,ab,ab,a,ab,a,ab,ab,a,ab,a,a,-,a,-,-,ab,ab,a,a,a,a,ab,ab,-,-,ab,a,ab,ab,-,a,ab,-,a,-,a,a,-,a,a,ab,-,ab,a,ab,a,a,ab,-,ab,a,a,ab,a,a,ab,ab,a,…
*M520	D2.15	a,ab,ab,-,-,a,a,ab,-,a,ab,a,-,a,a,-,-,a,-,a,-,ab,-,-,ab,a,a,ab,a,a,-,ab,ab,a,ab,a,ab,a,-,ab,a,ab,a,-,ab,-,a,a,a,-,a,a,ab,ab,a,ab,ab,a,ab,-,a,ab,ab,a,ab,a,-,-,ab,a,ab,ab,ab,a,ab,a,a,ab,a,a,a,ab,a,ab,ab,ab,ab,ab,a,a,a,a,a,-,a,-,a,ab,a,a,-,ab,ab,ab,a,ab,ab,ab,ab,-,a,-,ab,ab,ab,ab,a,a,a,ab,ab,a,a,ab,ab,a,-,a,a,ab,-,ab,ab,ab,-,a,a,ab,a,ab,ab,a,-,ab,a,a,ab,-,-,-,ab,ab,-,a,ab,a,-,a,ab,a,a,a,a,ab,a,-,-,-…
*M521	B3.7	a,ab,ab,ab,ab,a,a,b,ab,a,ab,a,a,ab,a,ab,-,a,ab,-,a,ab,a,a,b,ab,ab,b,-,ab,a,b,b,a,b,ab,b,ab,a,-,-,ab,a,-,ab,ab,-,a,ab,a,a,-,b,ab,a,b,-,-,b,-,ab,b,ab,-,b,ab,ab,ab,-,a,ab,b,b,a,-,a,a,b,ab,ab,ab,-,ab,b,ab,b,ab,-,a,ab,-,a,a,ab,ab,b,a,ab,-,ab,b,b,ab,-,ab,ab,b,b,-,ab,ab,ab,b,ab,b,b,a,ab,a,ab,b,a,ab,-,b,ab,ab,-,a,ab,ab,b,b,b,ab,a,ab,b,-,ab,-,a,-,ab,a,a,b,-,ab,ab,b,-,-,ab,ab,a,-,a,-,a,-,ab,a,ab,ab,ab,ab,b…
*M523	D1.10	ab,ab,ab,ab,a,ab,ab,a,-,ab,ab,ab,-,a,ab,ab,-,ab,a,a,-,ab,ab,-,a,a,a,a,-,a,ab,a,-,ab,a,-,a,a,ab,a,a,ab,ab,ab,-,a,ab,ab,a,ab,ab,-,-,ab,ab,a,a,-,a,a,-,a,-,ab,a,a,a,a,ab,ab,ab,a,a,-,ab,ab,ab,a,a,a,a,a,-,a,ab,a,-,ab,ab,a,a,ab,-,a,a,a,ab,-,ab,a,a,a,ab,-,a,ab,a,-,ab,a,a,ab,a,ab,a,a,-,a,ab,ab,a,ab,a,a,a,a,ab,ab,ab,ab,a,a,a,-,a,ab,a,a,ab,-,-,ab,ab,ab,ab,ab,a,ab,-,a,a,a,-,a,-,-,a,-,a,ab,-,a,ab,-,a,a,-,a,ab…
*M533	B3.7	ab,-,b,b,a,ab,ab,ab,ab,ab,b,ab,-,a,ab,b,ab,ab,a,-,-,b,ab,-,ab,a,-,ab,ab,-,ab,ab,ab,ab,ab,a,-,-,ab,-,a,b,ab,ab,-,a,-,-,a,ab,ab,ab,ab,-,ab,ab,ab,ab,ab,a,a,-,b,-,ab,a,a,-,b,ab,-,ab,ab,ab,b,ab,ab,ab,-,a,a,-,a,ab,b,b,b,b,ab,a,a,ab,-,a,-,ab,ab,b,ab,a,ab,ab,b,a,a,b,ab,ab,b,-,a,b,ab,b,ab,ab,ab,a,ab,b,ab,ab,a,ab,ab,-,b,ab,ab,-,a,ab,ab,ab,a,ab,-,-,ab,b,ab,-,-,b,-,ab,-,-,b,a,ab,ab,b,a,b,ab,a,ab,ab,ab,-,a,ab…
*M546	D1.10	ab,ab,ab,ab,a,ab,ab,a,ab,ab,ab,ab,-,a,-,-,ab,ab,a,a,ab,-,ab,-,a,a,a,a,ab,a,-,a,-,ab,a,a,a,a,ab,a,a,ab,-,ab,ab,a,ab,-,a,ab,ab,ab,a,ab,ab,-,a,-,-,a,a,a,ab,ab,a,a,a,a,ab,-,ab,a,a,-,ab,ab,ab,a,a,-,a,a,a,a,ab,ab,ab,ab,ab,-,a,ab,-,a,-,a,ab,ab,ab,a,a,a,-,a,-,ab,-,-,ab,a,a,ab,-,-,a,a,ab,-,ab,ab,a,-,a,-,a,a,-,ab,ab,-,-,a,a,a,a,ab,a,a,ab,ab,a,ab,ab,-,ab,-,a,ab,ab,a,a,a,ab,a,ab,ab,a,ab,a,-,ab,a,ab,ab,a,a,ab…
*M549	D2.15	-,a,a,a,ab,ab,ab,a,ab,ab,a,ab,ab,-,ab,a,ab,ab,ab,-,ab,a,ab,ab,a,ab,ab,a,ab,ab,-,-,a,-,a,ab,a,-,ab,a,ab,a,ab,-,a,ab,a,ab,-,ab,ab,ab,a,a,-,a,a,ab,-,-,ab,a,a,-,a,ab,ab,ab,-,ab,a,a,a,ab,a,ab,ab,a,-,ab,ab,-,ab,a,a,-,a,a,ab,-,ab,ab,ab,ab,ab,a,-,a,ab,ab,a,-,-,ab,ab,a,-,-,a,ab,ab,a,-,a,a,a,ab,-,ab,a,a,ab,ab,a,a,-,a,ab,ab,a,ab,a,ab,a,-,ab,-,a,ab,-,a,ab,ab,a,ab,ab,-,a,a,ab,-,a,a,ab,a,ab,-,ab,a,ab,ab,ab,ab,…
*M550	D2.15	ab,a,a,a,ab,ab,ab,a,ab,ab,a,ab,ab,ab,ab,-,-,-,ab,ab,ab,-,ab,ab,a,ab,ab,a,-,ab,ab,a,a,-,a,ab,a,ab,ab,a,ab,-,ab,ab,a,ab,a,ab,-,ab,ab,ab,a,a,-,a,a,ab,a,ab,ab,a,a,-,a,ab,ab,ab,a,ab,a,a,a,ab,a,ab,ab,a,ab,ab,ab,a,ab,-,a,a,a,a,ab,ab,ab,ab,ab,-,ab,a,ab,a,ab,ab,a,-,a,ab,ab,a,a,-,a,ab,-,-,a,-,a,a,ab,ab,ab,a,a,ab,-,a,a,ab,-,ab,ab,a,-,a,ab,a,ab,ab,ab,a,-,-,a,ab,-,-,ab,ab,a,-,a,-,a,a,-,ab,a,-,-,ab,a,ab,-,ab,a…
*M553	D1.10	-,a,a,a,-,a,a,ab,a,a,a,a,a,ab,a,a,-,a,ab,ab,a,a,a,a,ab,ab,ab,-,a,ab,a,ab,-,a,ab,ab,ab,ab,a,ab,ab,-,a,-,a,ab,a,a,ab,a,a,-,ab,a,-,ab,ab,a,ab,ab,ab,-,-,a,ab,ab,ab,ab,-,a,a,-,ab,a,a,a,a,ab,ab,ab,-,ab,ab,ab,a,a,ab,a,-,ab,ab,-,a,ab,ab,ab,-,-,a,ab,-,ab,a,ab,ab,a,ab,-,a,ab,ab,a,-,a,-,ab,a,ab,a,a,ab,a,ab,ab,-,ab,a,-,-,a,ab,ab,-,ab,ab,a,ab,-,a,a,ab,a,a,a,a,a,ab,a,a,ab,-,ab,a,ab,a,a,ab,-,-,-,a,ab,a,a,ab,-,a…
*M556	B3.7	b,ab,ab,ab,ab,-,-,-,b,-,-,-,-,-,b,ab,b,b,ab,ab,b,ab,b,b,a,ab,-,a,b,ab,b,a,a,b,a,ab,a,ab,b,a,ab,ab,-,b,ab,ab,ab,b,ab,b,b,b,a,ab,-,a,a,-,-,ab,-,a,ab,b,a,ab,ab,ab,-,b,ab,a,-,b,ab,b,b,a,ab,ab,ab,a,-,-,ab,ab,a,-,b,-,ab,b,b,ab,ab,a,b,ab,b,ab,a,a,ab,ab,ab,-,a,a,ab,ab,ab,ab,-,ab,a,a,b,ab,b,ab,a,b,ab,a,a,-,ab,b,b,ab,a,a,ab,a,ab,b,ab,a,b,ab,a,b,-,ab,b,b,-,ab,ab,ab,-,-,ab,ab,ab,b,-,b,a,-,-,ab,b,ab,ab,ab,-,a…
*M557	D2.15	a,ab,ab,ab,a,-,a,ab,a,a,ab,-,a,a,-,ab,a,a,a,a,-,ab,a,a,ab,-,a,ab,-,-,a,ab,-,a,ab,a,-,a,a,ab,a,ab,a,a,ab,-,ab,a,a,a,a,a,ab,ab,a,-,ab,a,-,a,a,ab,-,a,ab,a,a,a,ab,a,ab,ab,ab,a,ab,a,a,-,a,a,a,ab,a,-,-,-,ab,ab,a,a,a,a,a,a,a,ab,a,ab,a,a,ab,-,-,a,a,ab,ab,ab,ab,-,a,ab,-,ab,ab,ab,-,a,a,-,ab,a,a,ab,ab,a,ab,a,a,ab,ab,ab,-,-,a,a,a,ab,a,ab,ab,a,a,ab,a,a,ab,ab,ab,a,ab,ab,ab,-,-,a,a,-,ab,a,a,-,-,ab,-,a,ab,ab,-,a…
*M565	D1.10	-,ab,-,ab,a,-,ab,-,-,ab,ab,ab,ab,a,ab,ab,-,ab,a,a,ab,ab,-,ab,a,a,-,a,-,a,-,a,a,ab,a,a,a,a,ab,a,a,ab,ab,ab,ab,a,ab,-,-,-,-,ab,a,ab,ab,a,a,ab,-,a,a,a,-,ab,a,ab,a,-,ab,ab,ab,a,a,-,ab,ab,ab,a,a,a,a,a,a,a,ab,ab,-,ab,-,a,a,ab,ab,-,-,a,ab,ab,ab,a,a,a,ab,-,a,ab,a,a,ab,a,a,ab,a,ab,a,-,ab,a,ab,ab,a,ab,a,a,a,-,-,ab,ab,ab,-,a,-,a,a,ab,a,a,ab,ab,-,ab,ab,ab,-,ab,a,ab,ab,-,a,ab,-,a,ab,ab,a,ab,a,ab,ab,a,-,ab,a,a…
*M569	D2.15	a,-,ab,ab,a,a,a,ab,a,-,ab,a,a,a,a,ab,a,a,a,a,a,ab,-,a,ab,a,-,ab,-,a,a,ab,ab,a,ab,a,ab,a,a,ab,a,ab,a,a,ab,a,ab,a,a,a,a,-,ab,ab,a,-,ab,a,ab,-,a,-,ab,a,ab,-,a,-,ab,-,a,ab,ab,a,ab,a,a,ab,-,a,a,ab,-,-,-,-,ab,ab,a,a,a,-,a,-,a,ab,a,-,a,a,-,ab,ab,-,-,ab,-,ab,ab,-,-,ab,ab,-,ab,-,a,a,-,ab,-,a,a,ab,ab,a,ab,a,-,ab,ab,-,a,ab,a,a,a,ab,a,ab,-,-,-,ab,a,-,ab,ab,ab,a,ab,ab,ab,a,ab,a,-,a,ab,a,-,-,a,ab,a,a,ab,ab,a,a…
*M571	D1.10	ab,ab,ab,ab,a,ab,ab,a,ab,ab,ab,ab,ab,a,ab,ab,-,-,a,-,ab,ab,ab,ab,a,-,a,a,-,a,ab,a,a,ab,a,-,a,a,-,a,a,ab,ab,ab,-,a,-,ab,a,-,ab,ab,a,ab,-,a,a,ab,a,a,a,a,ab,ab,-,ab,a,a,ab,ab,ab,-,-,ab,-,ab,ab,a,-,a,a,a,a,a,-,ab,a,ab,ab,a,a,ab,ab,a,a,a,ab,-,ab,a,a,a,ab,-,a,ab,-,a,ab,a,a,ab,a,ab,ab,a,ab,a,ab,ab,-,ab,-,a,a,a,ab,ab,ab,ab,-,a,-,a,a,ab,a,-,ab,ab,a,-,ab,ab,ab,-,a,ab,ab,a,a,ab,ab,-,ab,ab,a,ab,a,ab,ab,a,ab,…
*M573	B3.7	a,ab,ab,ab,ab,a,a,b,a,a,ab,a,a,ab,a,ab,a,a,ab,-,a,-,a,a,b,-,-,-,a,ab,a,b,b,a,-,ab,-,ab,a,b,ab,ab,a,a,ab,ab,ab,a,-,a,a,a,-,ab,a,b,b,a,b,ab,ab,b,ab,a,b,a,ab,ab,ab,-,a,b,b,a,ab,a,-,b,ab,ab,ab,b,ab,b,ab,ab,-,ab,a,ab,ab,-,a,ab,ab,b,-,ab,a,-,b,-,ab,-,ab,ab,b,b,ab,-,ab,ab,b,ab,-,b,a,ab,a,ab,b,a,ab,b,b,ab,ab,a,-,ab,b,b,ab,b,ab,a,-,b,a,-,b,a,a,-,-,a,b,ab,-,ab,b,ab,-,-,ab,-,-,a,b,a,a,ab,a,ab,-,ab,-,-,a,ab,…
*M574	D2.15	ab,a,a,a,-,-,ab,a,ab,ab,-,ab,ab,ab,ab,a,ab,ab,ab,ab,ab,-,ab,ab,-,-,ab,a,ab,ab,ab,a,a,ab,-,ab,a,ab,ab,a,ab,-,ab,ab,a,ab,a,ab,ab,ab,ab,-,a,-,-,a,a,ab,a,ab,ab,a,a,-,a,ab,ab,ab,a,ab,ab,a,-,ab,a,ab,ab,a,ab,ab,ab,a,ab,a,a,a,a,a,ab,ab,-,ab,ab,ab,-,a,ab,a,ab,ab,a,a,a,ab,ab,-,a,a,a,ab,ab,a,a,a,a,a,ab,ab,ab,a,a,ab,ab,a,a,ab,-,ab,ab,-,a,a,ab,a,ab,ab,ab,-,ab,a,a,ab,ab,-,ab,ab,a,a,-,ab,-,-,a,ab,-,ab,-,ab,-,ab…
*M579	D1.10	-,-,ab,ab,a,ab,ab,a,ab,-,ab,ab,ab,a,ab,ab,ab,ab,a,a,ab,ab,-,-,a,a,a,a,ab,a,ab,a,a,-,a,a,-,-,ab,a,a,-,-,-,ab,a,-,ab,-,-,ab,ab,a,ab,ab,a,-,ab,a,a,-,a,-,ab,-,ab,a,a,ab,-,ab,-,a,ab,ab,ab,-,-,a,a,a,a,a,-,-,-,a,ab,-,a,a,ab,ab,a,a,a,ab,ab,ab,a,a,-,ab,a,a,ab,a,a,ab,a,a,-,a,ab,ab,-,ab,-,ab,ab,-,ab,a,-,a,a,ab,ab,ab,ab,a,a,-,a,a,ab,a,a,ab,ab,a,ab,-,ab,-,ab,a,-,-,a,a,ab,-,-,ab,ab,a,ab,a,-,ab,a,ab,ab,a,a,ab,a…
*M582	B3.7	ab,a,a,-,b,ab,ab,-,ab,ab,a,ab,ab,b,ab,a,ab,ab,b,-,-,a,ab,ab,ab,b,b,-,ab,b,ab,ab,ab,ab,-,b,ab,-,ab,-,-,a,ab,ab,a,b,a,ab,b,ab,ab,ab,ab,a,ab,ab,-,ab,ab,b,b,ab,-,ab,ab,ab,-,b,a,ab,ab,-,ab,ab,a,ab,ab,-,b,b,b,ab,b,ab,a,a,ab,a,ab,b,b,ab,ab,b,b,ab,ab,a,ab,b,-,ab,a,b,b,a,-,-,a,b,-,a,ab,a,a,ab,ab,b,ab,a,ab,ab,b,-,ab,b,a,ab,-,a,ab,ab,b,-,b,ab,b,ab,-,a,ab,ab,ab,a,ab,ab,ab,a,-,b,ab,a,-,b,a,ab,b,ab,ab,-,ab,b,a…
*M583	D2.15	a,ab,-,-,a,a,a,ab,a,a,-,-,a,-,a,-,a,-,a,a,a,ab,a,a,ab,a,a,ab,a,-,a,-,ab,a,-,a,ab,a,a,ab,-,ab,a,a,-,a,ab,a,a,a,a,-,-,ab,a,-,-,a,-,a,-,-,ab,a,ab,a,-,a,-,-,a,ab,-,-,ab,a,a,ab,-,a,-,ab,-,ab,ab,ab,ab,ab,a,a,-,a,a,a,a,ab,a,ab,a,a,ab,-,ab,a,-,ab,ab,ab,-,a,a,ab,ab,-,ab,ab,a,a,-,ab,-,a,a,ab,-,a,-,a,a,ab,-,ab,a,ab,a,a,a,ab,a,ab,ab,a,a,ab,-,a,ab,ab,-,a,ab,-,ab,a,ab,a,a,-,ab,-,a,-,a,ab,a,a,ab,-,a,ab,ab,ab,-,…
*M585	D1.10	ab,ab,ab,ab,a,ab,-,a,-,-,ab,-,-,a,ab,ab,ab,ab,a,a,ab,ab,ab,ab,a,a,-,a,-,a,ab,-,a,ab,a,a,-,a,-,-,a,ab,ab,ab,ab,a,-,ab,-,ab,ab,ab,a,ab,ab,a,a,ab,a,a,a,a,ab,ab,a,ab,a,a,ab,ab,ab,a,a,ab,ab,-,ab,-,a,a,a,a,-,a,ab,ab,a,ab,ab,a,-,ab,-,a,a,a,ab,ab,-,a,-,a,ab,-,a,ab,a,a,-,a,a,ab,a,-,-,a,-,a,-,-,a,ab,a,a,a,-,ab,ab,-,ab,a,a,-,a,a,-,a,a,ab,-,a,ab,ab,ab,ab,ab,a,ab,ab,a,a,ab,ab,a,ab,ab,-,ab,ab,ab,-,a,ab,ab,a,a,…
*M587	D2.15	a,ab,-,ab,a,a,a,ab,-,a,ab,a,-,a,a,ab,a,a,a,a,a,ab,a,a,ab,a,-,-,a,-,a,ab,ab,a,ab,a,ab,a,a,ab,a,ab,a,a,ab,-,ab,a,-,a,a,a,ab,ab,a,ab,ab,a,ab,a,-,ab,ab,a,ab,a,a,a,ab,-,a,ab,ab,a,ab,a,a,ab,a,a,a,ab,a,ab,ab,ab,ab,-,a,-,a,a,a,a,a,ab,-,ab,a,a,ab,ab,ab,a,a,ab,ab,ab,ab,a,a,ab,ab,ab,ab,ab,a,a,a,ab,ab,a,a,ab,-,-,ab,a,a,-,-,ab,a,ab,a,a,-,ab,a,ab,-,a,a,-,a,a,ab,-,ab,a,-,ab,ab,a,-,-,a,a,ab,a,a,a,-,ab,a,a,ab,ab,…
*M588	B3.7	ab,b,b,b,a,ab,ab,-,ab,ab,b,ab,ab,a,ab,-,ab,ab,-,-,ab,b,-,ab,ab,a,a,ab,ab,a,ab,ab,-,ab,ab,a,ab,a,ab,-,a,b,-,ab,-,a,b,ab,a,ab,ab,ab,ab,-,ab,ab,ab,-,ab,a,-,ab,b,ab,ab,ab,-,a,b,-,ab,ab,ab,ab,b,ab,-,ab,a,a,a,ab,a,ab,b,b,ab,b,ab,a,a,ab,ab,a,a,ab,ab,b,ab,-,ab,ab,b,a,a,b,-,ab,b,a,a,b,ab,b,b,ab,ab,-,ab,b,ab,ab,a,ab,ab,a,-,ab,-,-,ab,ab,a,ab,-,ab,a,ab,ab,b,-,-,ab,b,ab,-,ab,b,-,a,ab,b,b,a,b,ab,-,ab,b,ab,ab,-…
*M593	D2.15	ab,-,a,a,ab,ab,ab,a,ab,ab,a,ab,-,-,ab,a,-,ab,ab,-,-,a,ab,ab,a,ab,-,a,-,ab,ab,a,a,-,a,ab,a,-,ab,a,ab,a,ab,ab,-,ab,-,ab,ab,ab,ab,ab,a,-,ab,a,-,ab,a,ab,ab,a,a,ab,a,-,-,ab,a,ab,ab,-,a,ab,a,ab,ab,a,ab,ab,ab,a,ab,a,a,a,a,a,ab,ab,ab,ab,ab,ab,ab,a,-,a,ab,ab,a,-,a,ab,ab,a,-,a,a,ab,ab,a,a,a,a,a,ab,ab,ab,a,a,ab,ab,a,a,ab,a,ab,ab,a,a,a,ab,a,-,ab,ab,-,ab,-,a,ab,-,a,ab,ab,a,a,a,ab,a,a,a,ab,-,-,-,ab,a,-,ab,ab,-…
*M594	D2.15	ab,a,a,a,-,ab,ab,a,ab,ab,a,ab,-,ab,ab,a,-,ab,ab,-,ab,a,ab,ab,a,-,ab,a,-,ab,ab,a,-,ab,a,ab,a,ab,ab,a,ab,a,ab,ab,-,-,a,-,-,ab,ab,-,a,a,ab,a,a,ab,-,ab,ab,a,-,-,a,ab,ab,ab,-,ab,ab,a,a,ab,-,ab,ab,a,ab,ab,ab,a,-,a,a,-,a,a,ab,-,ab,ab,ab,ab,ab,a,-,-,-,ab,-,-,a,ab,ab,a,-,a,a,ab,ab,-,a,-,a,a,ab,ab,ab,a,-,-,ab,a,a,-,a,ab,ab,a,a,-,ab,a,-,ab,-,a,ab,a,-,ab,ab,a,ab,-,-,-,a,ab,a,a,-,ab,a,-,ab,ab,a,ab,ab,ab,ab,a,…
*M597	D1.10	a,a,a,a,-,-,-,ab,a,a,-,-,-,-,a,a,-,a,ab,ab,a,a,a,-,-,ab,ab,ab,a,ab,a,ab,ab,a,ab,-,ab,ab,a,ab,-,a,a,a,a,-,a,a,ab,-,-,a,ab,-,a,ab,ab,a,ab,ab,ab,-,a,a,ab,a,ab,ab,a,-,-,ab,-,-,a,a,-,ab,ab,ab,ab,ab,ab,ab,a,a,ab,a,a,ab,-,-,a,ab,ab,ab,-,a,a,ab,-,ab,a,ab,-,a,ab,ab,a,ab,ab,a,-,a,a,ab,a,ab,a,a,-,a,ab,ab,ab,ab,-,a,a,-,ab,ab,ab,-,ab,a,ab,ab,ab,a,ab,a,a,a,a,a,-,-,a,ab,-,a,a,ab,-,a,ab,a,a,a,a,ab,-,a,ab,-,a,ab,…
*M598	D1.10	ab,ab,ab,ab,a,ab,ab,a,ab,ab,ab,-,ab,a,ab,ab,ab,-,a,a,ab,-,ab,ab,a,-,-,a,ab,a,ab,a,a,-,a,a,a,a,ab,-,a,ab,ab,ab,-,-,ab,ab,a,ab,-,ab,a,-,-,a,a,ab,a,a,a,-,ab,ab,a,ab,a,-,-,ab,ab,a,-,ab,ab,ab,ab,a,a,a,a,a,a,a,ab,ab,-,ab,ab,-,-,ab,ab,a,a,a,ab,ab,ab,a,a,a,ab,-,a,ab,a,a,ab,a,a,ab,a,ab,ab,a,-,a,ab,-,a,ab,a,a,a,a,-,ab,ab,ab,a,a,a,a,a,ab,a,a,a,ab,a,ab,ab,-,ab,ab,a,ab,ab,-,a,-,ab,a,ab,ab,a,ab,ab,-,ab,a,ab,ab…
*M599	D1.10	ab,ab,ab,ab,-,ab,-,a,ab,ab,-,ab,ab,a,ab,-,-,ab,a,a,ab,ab,ab,ab,-,-,-,-,ab,a,-,a,a,ab,a,a,-,a,ab,-,a,ab,ab,ab,-,a,ab,ab,a,ab,ab,ab,a,ab,ab,-,-,ab,-,a,a,a,ab,-,a,ab,a,a,ab,ab,ab,a,a,ab,ab,ab,ab,a,a,a,a,a,a,a,ab,ab,a,ab,ab,a,a,-,-,a,a,a,ab,ab,ab,-,a,a,ab,a,a,ab,a,a,ab,a,a,-,a,ab,ab,a,-,a,-,-,a,ab,a,a,a,a,-,ab,ab,ab,a,a,a,a,a,ab,a,a,a,-,a,ab,ab,ab,ab,ab,a,ab,ab,a,a,ab,ab,a,ab,ab,-,-,ab,ab,-,a,ab,ab,a…
*M602	D2.15	a,ab,-,-,a,a,a,ab,a,a,-,a,a,a,a,ab,-,a,a,-,a,ab,a,a,ab,a,a,ab,-,a,a,ab,ab,a,ab,a,ab,a,a,ab,a,ab,a,-,ab,a,ab,a,-,-,a,a,ab,-,a,-,ab,a,ab,a,a,ab,ab,-,ab,a,a,a,ab,a,a,ab,ab,a,ab,a,a,ab,a,a,a,-,a,ab,ab,ab,ab,ab,a,a,a,-,-,a,a,ab,a,ab,a,-,-,ab,ab,-,a,ab,ab,ab,-,a,a,-,ab,ab,ab,ab,a,a,a,ab,ab,a,a,ab,ab,a,-,a,-,ab,-,-,a,ab,a,a,a,ab,a,ab,ab,a,-,-,-,a,ab,-,ab,-,ab,ab,ab,-,ab,a,a,-,ab,a,a,-,a,-,a,-,ab,-,a,ab,…
*M603	B3.7	ab,b,b,b,a,ab,ab,ab,ab,ab,-,ab,ab,a,ab,ab,-,ab,-,a,ab,b,ab,ab,ab,-,a,ab,ab,a,ab,ab,ab,ab,ab,-,ab,a,ab,-,a,b,ab,ab,b,a,b,ab,a,ab,ab,ab,ab,b,ab,ab,-,ab,ab,a,a,ab,b,-,-,ab,a,a,b,ab,ab,ab,ab,ab,b,ab,ab,ab,a,a,a,ab,a,ab,b,b,-,b,ab,a,a,ab,ab,a,a,-,ab,-,-,a,ab,-,b,-,a,b,-,ab,b,-,a,b,ab,b,b,ab,ab,a,ab,b,ab,ab,a,ab,ab,a,-,ab,ab,b,ab,ab,-,ab,-,ab,-,ab,a,b,ab,ab,-,-,ab,ab,-,b,b,-,-,b,b,a,-,ab,a,ab,-,ab,ab,a…
*M606	D2.15	-,ab,ab,ab,a,a,a,-,a,a,ab,a,a,-,a,-,a,-,a,a,-,ab,a,-,ab,-,a,ab,a,a,a,ab,ab,-,ab,a,-,a,a,ab,a,-,a,a,a,a,ab,a,-,a,a,a,ab,ab,a,ab,ab,a,ab,a,-,ab,ab,a,-,a,a,-,ab,-,a,ab,ab,-,ab,-,a,ab,a,a,a,ab,a,ab,ab,-,-,ab,a,a,a,a,a,a,ab,ab,a,ab,a,-,ab,ab,ab,-,-,ab,ab,-,ab,a,-,ab,ab,ab,ab,ab,-,a,a,ab,ab,a,a,ab,ab,a,ab,a,-,-,-,-,a,-,a,a,a,ab,a,ab,-,a,a,ab,a,a,-,ab,ab,a,ab,ab,ab,a,-,a,a,-,ab,-,a,-,a,ab,a,-,-,-,a,ab,a…
*M607	D2.15	-,ab,ab,ab,a,a,a,ab,a,a,-,-,a,a,a,ab,-,a,-,a,a,ab,a,a,ab,a,a,ab,a,a,a,ab,ab,a,ab,a,ab,-,a,ab,a,ab,a,a,a,a,ab,-,a,a,-,a,ab,-,a,ab,ab,a,ab,-,a,ab,-,a,ab,a,-,a,ab,a,-,ab,-,a,ab,-,a,ab,a,a,a,ab,a,-,ab,-,ab,ab,a,a,a,a,a,a,ab,ab,a,ab,-,a,ab,ab,ab,-,a,ab,ab,-,-,a,a,ab,ab,ab,ab,ab,a,a,a,ab,-,-,a,ab,ab,a,ab,a,-,ab,-,ab,a,ab,a,a,-,-,-,ab,ab,a,a,ab,a,a,ab,ab,-,ab,ab,ab,ab,a,ab,-,a,a,ab,a,a,a,a,ab,a,a,-,ab,a…
*M609	B3.7	ab,b,b,b,a,ab,ab,ab,-,ab,b,ab,-,a,ab,ab,ab,ab,a,a,ab,b,ab,-,ab,a,a,-,ab,a,ab,ab,ab,ab,ab,a,ab,a,ab,ab,a,-,ab,-,ab,a,-,ab,a,ab,ab,ab,ab,b,-,-,ab,ab,ab,-,a,ab,b,ab,-,ab,a,-,b,ab,ab,ab,ab,ab,-,ab,ab,ab,a,-,a,ab,a,ab,-,b,ab,b,ab,a,a,ab,-,a,ab,ab,-,b,-,a,ab,ab,b,a,a,-,ab,ab,b,a,a,-,ab,b,b,-,ab,a,-,b,ab,ab,a,ab,-,-,b,ab,ab,b,ab,ab,a,-,a,ab,a,ab,a,b,ab,ab,ab,b,-,ab,ab,-,-,ab,ab,b,-,a,b,ab,a,ab,b,ab,ab,a…
*M613	D2.15	a,-,-,ab,-,-,a,ab,a,a,ab,a,a,a,a,ab,a,a,a,-,a,ab,a,a,-,a,a,ab,-,-,a,ab,ab,a,ab,a,ab,a,a,-,a,ab,a,-,a,a,ab,-,a,-,a,-,ab,ab,a,ab,-,a,ab,a,a,ab,ab,a,ab,a,a,a,ab,a,a,ab,-,a,ab,a,-,ab,a,a,-,ab,a,ab,-,ab,ab,ab,a,a,a,a,a,a,ab,ab,a,-,-,a,ab,ab,ab,a,a,ab,ab,ab,ab,a,a,-,ab,-,ab,-,a,a,a,-,ab,a,-,ab,-,a,ab,a,a,ab,ab,ab,-,ab,-,-,a,ab,a,ab,-,a,a,-,-,a,ab,-,ab,a,ab,ab,ab,a,ab,a,a,a,ab,a,a,a,a,ab,a,-,ab,ab,a,ab,…
*M614	D2.15	-,-,-,a,ab,-,ab,a,-,ab,a,ab,ab,ab,ab,-,-,ab,ab,ab,-,a,ab,ab,a,ab,ab,a,ab,ab,ab,a,a,ab,a,-,a,ab,ab,a,-,a,ab,ab,-,ab,a,ab,ab,ab,ab,ab,a,a,ab,a,a,ab,a,ab,ab,a,a,ab,a,-,ab,ab,-,-,ab,-,a,ab,a,ab,-,-,-,ab,ab,a,ab,a,a,a,a,a,ab,ab,ab,ab,-,-,a,-,ab,a,-,ab,-,a,a,ab,-,a,a,a,a,ab,ab,a,a,a,a,a,ab,ab,ab,a,-,ab,-,a,a,ab,a,ab,ab,-,a,-,ab,a,ab,ab,ab,a,ab,-,a,-,ab,a,ab,ab,a,a,a,ab,a,a,-,ab,a,ab,ab,ab,a,ab,ab,-,ab,…
*M617	D2.15	ab,a,a,a,ab,ab,ab,a,ab,ab,a,ab,-,ab,ab,a,ab,ab,ab,ab,ab,a,ab,ab,a,ab,ab,a,ab,ab,ab,a,a,ab,a,ab,-,ab,ab,-,ab,a,ab,ab,ab,ab,a,ab,ab,ab,ab,-,a,a,ab,a,a,ab,a,ab,ab,-,a,ab,a,ab,ab,ab,a,ab,ab,a,-,ab,a,ab,ab,-,ab,-,-,-,ab,a,a,a,a,a,ab,ab,ab,ab,-,-,a,a,ab,-,-,ab,-,-,a,ab,ab,a,-,a,a,ab,ab,a,a,a,a,a,ab,ab,ab,a,a,ab,ab,a,a,ab,a,ab,ab,a,a,a,-,a,ab,ab,ab,a,ab,a,a,ab,ab,a,-,ab,a,a,a,ab,-,a,a,ab,-,ab,ab,-,a,ab,…
*M618	D2.15	ab,a,a,a,ab,ab,ab,a,ab,-,a,ab,-,ab,ab,a,ab,ab,ab,-,ab,a,ab,ab,a,ab,-,a,ab,ab,ab,a,a,ab,a,-,a,ab,ab,a,ab,-,-,-,-,ab,a,ab,-,-,ab,ab,-,a,ab,-,a,ab,a,ab,ab,a,a,ab,-,ab,-,ab,a,ab,ab,-,a,ab,a,-,-,a,ab,ab,ab,a,ab,a,a,a,a,-,ab,ab,ab,ab,-,ab,a,a,ab,-,-,ab,a,a,a,-,-,a,a,a,a,ab,-,-,a,-,a,a,ab,ab,ab,a,-,ab,-,-,a,ab,-,ab,ab,a,a,a,ab,a,ab,ab,ab,a,-,a,a,ab,ab,a,ab,-,a,a,a,-,-,a,-,ab,a,ab,ab,ab,-,ab,-,-,ab,a,ab,…
*M624	D2.15	ab,a,a,a,-,ab,ab,a,-,ab,-,ab,ab,ab,ab,a,ab,ab,ab,ab,-,a,ab,ab,-,ab,ab,a,ab,ab,ab,a,a,ab,a,ab,a,ab,ab,a,ab,a,ab,ab,ab,ab,a,-,ab,-,-,ab,a,-,ab,-,a,-,a,-,ab,a,a,ab,a,ab,ab,ab,-,ab,-,a,a,-,a,-,ab,-,ab,ab,ab,a,ab,a,a,a,a,a,ab,ab,ab,ab,ab,-,-,a,ab,a,ab,ab,-,a,a,-,ab,a,a,a,-,-,ab,-,-,a,a,a,ab,ab,ab,a,a,ab,ab,a,a,-,-,-,ab,a,a,a,ab,a,ab,ab,ab,a,-,a,a,-,ab,-,-,ab,a,a,a,ab,a,a,a,ab,a,ab,ab,ab,-,ab,a,-,ab,-,…
*M628	D2.15	ab,a,a,-,ab,ab,-,a,ab,-,a,ab,ab,ab,-,a,ab,ab,ab,ab,ab,a,ab,ab,-,ab,-,-,-,ab,ab,-,a,-,a,-,a,ab,ab,a,ab,a,-,ab,ab,ab,-,-,-,ab,ab,-,a,-,ab,-,a,ab,a,ab,ab,-,a,ab,a,ab,ab,ab,a,ab,ab,-,a,-,a,-,ab,a,-,-,ab,-,ab,a,a,-,a,a,-,ab,ab,ab,ab,ab,a,-,ab,a,ab,ab,a,-,a,ab,-,-,a,-,a,-,ab,-,a,a,a,a,-,ab,ab,a,a,-,ab,a,a,ab,a,ab,ab,-,a,a,ab,a,-,ab,ab,a,ab,a,a,ab,ab,a,ab,ab,-,a,a,-,a,-,a,ab,-,-,ab,-,a,ab,-,ab,ab,a,ab,a…
*M629	D2.15	ab,a,-,a,-,ab,ab,a,ab,ab,a,-,ab,ab,ab,-,ab,ab,-,ab,-,a,ab,ab,a,-,ab,-,ab,ab,ab,a,a,ab,a,ab,a,ab,ab,a,ab,a,ab,ab,ab,ab,a,ab,ab,-,ab,ab,a,a,ab,a,-,ab,-,ab,ab,a,-,ab,-,ab,ab,ab,a,ab,ab,a,a,ab,a,ab,ab,a,ab,ab,ab,a,ab,a,a,a,-,a,ab,ab,ab,ab,-,ab,a,a,ab,a,ab,ab,a,a,-,ab,ab,a,a,a,-,ab,ab,-,a,a,a,a,ab,-,ab,a,-,-,ab,a,-,ab,-,ab,ab,a,ab,a,ab,a,ab,ab,ab,a,ab,a,a,-,ab,a,ab,ab,a,a,a,ab,a,a,-,-,a,ab,ab,ab,a,ab,…
*M630	D2.15	ab,a,a,a,ab,ab,ab,a,-,ab,-,ab,ab,ab,-,a,ab,-,ab,ab,-,a,ab,ab,a,ab,ab,-,ab,ab,ab,a,a,ab,a,ab,a,ab,ab,a,ab,a,ab,ab,ab,-,a,-,-,ab,ab,ab,-,a,ab,a,-,ab,a,ab,ab,a,-,ab,a,ab,ab,ab,a,ab,-,a,-,ab,-,ab,ab,a,ab,-,ab,a,ab,a,-,a,a,a,ab,-,ab,ab,-,ab,a,a,ab,a,ab,ab,a,a,a,ab,ab,-,a,a,a,-,-,a,a,a,a,a,ab,ab,ab,a,a,ab,ab,a,a,ab,a,ab,ab,a,ab,a,ab,a,ab,ab,ab,a,ab,a,a,ab,ab,a,-,ab,a,a,a,ab,-,a,a,-,a,ab,ab,ab,a,ab,a,ab…
*M631	D2.15	ab,-,a,a,ab,ab,ab,-,ab,ab,a,ab,-,ab,ab,a,-,ab,ab,ab,ab,a,ab,ab,-,-,ab,a,ab,ab,ab,a,a,ab,a,ab,a,ab,ab,a,ab,a,ab,ab,ab,ab,a,ab,-,-,ab,ab,a,-,ab,-,a,ab,a,ab,ab,a,-,ab,-,-,ab,-,a,ab,ab,a,-,-,a,ab,ab,a,ab,ab,ab,a,ab,a,-,a,-,a,ab,-,ab,ab,-,-,a,a,ab,a,ab,ab,a,a,a,-,ab,a,a,a,-,ab,ab,a,a,a,a,a,-,-,-,-,-,-,-,a,a,ab,a,-,ab,a,ab,a,ab,a,ab,ab,-,a,ab,-,a,ab,ab,-,ab,-,a,-,a,ab,a,a,a,-,-,ab,ab,ab,a,ab,-,-,ab,a,a…
*M637	D1.10	ab,ab,ab,ab,-,ab,ab,a,ab,ab,-,ab,ab,a,ab,a,ab,ab,a,-,-,ab,ab,ab,a,a,-,-,ab,a,ab,a,-,ab,a,a,a,a,ab,a,a,ab,ab,ab,ab,a,ab,ab,a,ab,ab,ab,a,-,-,a,a,-,-,a,a,a,ab,-,a,ab,a,-,ab,ab,ab,a,-,ab,ab,ab,ab,a,a,a,a,a,a,a,ab,ab,a,ab,ab,a,a,-,ab,a,a,a,ab,ab,ab,a,a,-,ab,-,a,ab,-,a,ab,a,a,ab,a,ab,-,-,-,a,ab,ab,-,ab,a,a,-,a,-,ab,ab,ab,-,a,a,a,a,ab,a,a,a,ab,a,ab,-,ab,ab,ab,a,ab,-,-,a,ab,-,a,ab,ab,-,ab,ab,ab,ab,a,ab,a…
*M638	D2.15	ab,-,a,a,-,ab,ab,a,ab,ab,a,ab,ab,ab,ab,a,ab,ab,ab,ab,ab,a,ab,ab,a,ab,-,a,-,-,ab,a,a,ab,a,ab,a,ab,ab,-,ab,-,ab,ab,ab,ab,a,ab,-,ab,ab,ab,-,a,-,-,a,-,a,ab,ab,a,a,ab,a,ab,ab,ab,a,ab,ab,a,-,ab,a,ab,ab,a,ab,ab,ab,a,-,-,a,a,a,a,ab,ab,ab,-,ab,ab,a,a,ab,a,ab,-,a,a,a,ab,ab,a,a,a,a,ab,ab,-,a,a,a,a,ab,ab,-,a,a,ab,ab,a,a,-,a,ab,-,a,ab,a,-,-,ab,ab,ab,a,ab,-,-,ab,-,-,ab,ab,a,a,a,-,a,a,-,-,-,ab,ab,ab,a,ab,-,ab,a…
*M639	D2.15	ab,a,a,a,ab,ab,-,a,ab,ab,a,-,ab,-,ab,a,ab,ab,-,ab,ab,-,-,-,a,ab,-,a,ab,ab,ab,-,a,ab,a,ab,a,ab,ab,a,ab,a,-,ab,ab,ab,ab,ab,ab,ab,ab,ab,a,a,ab,a,-,-,a,ab,ab,a,a,ab,a,ab,-,-,a,ab,ab,a,a,ab,-,ab,ab,a,-,ab,ab,a,ab,a,a,-,a,a,ab,-,ab,ab,ab,ab,-,a,ab,a,ab,ab,a,a,a,ab,ab,a,a,-,a,ab,-,a,a,a,a,a,ab,-,ab,a,-,-,ab,a,a,ab,a,ab,ab,-,ab,-,ab,a,ab,-,ab,a,ab,a,a,ab,ab,ab,ab,ab,-,a,-,ab,a,a,a,ab,a,-,ab,ab,-,-,a,-,-,…
*M641	D2.15	-,ab,-,ab,a,a,a,ab,a,a,-,-,a,a,a,-,a,a,-,a,a,ab,a,a,ab,a,a,ab,a,a,-,ab,ab,a,-,-,ab,a,a,ab,a,-,a,-,-,a,a,a,a,a,a,a,-,ab,a,ab,-,-,ab,a,-,ab,ab,a,ab,-,a,a,ab,a,a,ab,ab,a,ab,a,a,ab,a,a,a,-,a,ab,ab,-,ab,ab,a,a,a,a,-,-,-,ab,a,ab,a,a,-,-,ab,a,a,ab,ab,ab,ab,a,a,ab,ab,ab,ab,ab,-,a,a,ab,-,-,-,ab,ab,a,ab,a,a,ab,a,ab,a,ab,a,a,a,-,a,ab,ab,a,a,a,a,a,ab,ab,ab,a,ab,ab,ab,a,ab,a,a,a,ab,a,ab,a,a,ab,-,a,-,ab,a,ab,a…
*M643	D2.15	a,-,ab,ab,a,a,a,ab,a,a,ab,a,-,-,a,ab,a,a,a,a,a,ab,-,a,-,a,a,ab,-,a,a,ab,ab,a,ab,a,ab,a,a,ab,a,ab,-,-,-,a,a,a,a,a,a,a,ab,ab,a,ab,-,-,ab,a,-,ab,ab,a,ab,a,a,a,ab,a,-,ab,ab,a,-,a,a,ab,a,a,a,ab,a,ab,ab,ab,ab,ab,a,a,a,a,a,a,ab,ab,-,ab,-,-,ab,ab,ab,a,a,ab,ab,ab,ab,a,a,ab,ab,ab,-,-,a,a,a,ab,ab,a,a,ab,ab,a,-,a,a,ab,a,ab,a,-,-,a,-,ab,a,ab,ab,-,a,a,a,a,ab,ab,ab,a,-,-,-,a,ab,a,-,-,ab,a,ab,-,-,ab,a,a,ab,ab,a,…
*M646	B3.7	ab,a,a,-,b,-,ab,-,ab,ab,a,-,ab,b,ab,ab,ab,ab,b,b,ab,-,-,ab,ab,b,b,ab,ab,b,ab,ab,ab,-,ab,b,ab,b,-,ab,b,-,ab,ab,ab,-,ab,ab,b,-,ab,ab,ab,-,ab,ab,ab,ab,ab,-,b,ab,a,ab,ab,-,b,b,a,ab,ab,ab,ab,ab,-,ab,ab,ab,b,b,b,ab,b,ab,a,-,ab,a,ab,b,b,ab,ab,b,ab,ab,ab,a,ab,b,-,ab,a,b,b,-,ab,ab,a,b,b,a,-,a,a,-,ab,-,ab,a,ab,ab,b,-,ab,b,a,ab,ab,a,b,-,b,-,b,ab,b,ab,b,a,ab,ab,ab,ab,ab,ab,ab,a,a,b,-,-,-,b,a,ab,b,ab,a,ab,-,-…
*M649	D1.10	-,ab,ab,ab,a,-,ab,a,ab,ab,ab,ab,-,a,ab,a,ab,ab,-,-,ab,ab,ab,ab,a,-,-,a,ab,a,ab,a,a,ab,a,a,a,a,ab,a,-,ab,-,ab,ab,a,ab,ab,a,ab,ab,ab,a,ab,-,a,a,ab,-,a,a,-,ab,-,a,-,a,a,ab,-,ab,a,a,ab,ab,-,ab,-,a,a,a,a,a,a,-,ab,a,ab,ab,a,-,ab,ab,a,-,a,ab,ab,ab,-,a,a,-,a,a,ab,a,a,ab,a,a,ab,a,ab,ab,-,ab,a,ab,ab,a,ab,-,a,-,-,ab,ab,ab,ab,a,-,a,a,a,-,a,a,a,ab,a,-,ab,ab,ab,ab,a,ab,ab,-,a,ab,ab,-,ab,ab,a,-,ab,ab,ab,a,ab,ab…
*M656	D2.15	a,ab,ab,ab,a,a,a,ab,a,a,ab,a,a,-,a,ab,a,a,-,a,a,ab,-,a,ab,a,a,ab,a,a,a,ab,ab,a,ab,a,ab,a,a,ab,a,-,a,a,ab,a,a,a,a,a,a,a,ab,ab,a,ab,ab,a,ab,a,a,ab,ab,a,ab,a,a,a,ab,a,a,ab,-,a,-,a,a,ab,a,-,a,ab,a,ab,ab,ab,ab,ab,a,-,a,a,a,a,ab,ab,a,ab,a,-,ab,ab,ab,a,a,ab,ab,-,ab,a,a,ab,ab,ab,-,ab,a,a,a,ab,ab,a,a,-,ab,a,ab,-,-,ab,a,-,a,-,a,-,-,ab,-,-,-,a,a,a,-,a,ab,ab,-,a,-,-,-,-,ab,-,a,a,ab,a,-,a,-,ab,a,a,ab,-,a,ab,-…
*M660	D1.10	ab,ab,ab,ab,a,ab,ab,a,ab,ab,ab,ab,ab,a,ab,a,ab,ab,a,-,ab,-,ab,-,-,-,-,a,ab,-,ab,a,a,ab,a,a,a,a,ab,a,a,ab,ab,a,ab,a,-,ab,a,ab,ab,ab,a,ab,ab,a,a,ab,a,a,a,a,ab,ab,a,-,a,a,ab,ab,ab,-,a,ab,ab,ab,ab,a,-,a,a,a,a,a,ab,a,-,ab,-,a,a,-,ab,a,a,a,ab,ab,ab,a,-,a,ab,a,ab,ab,a,-,ab,a,a,-,-,ab,ab,a,ab,a,ab,ab,a,-,a,a,a,a,ab,-,ab,-,a,a,a,a,a,ab,a,a,a,ab,-,ab,ab,ab,ab,-,a,-,ab,-,a,ab,ab,a,ab,-,a,-,ab,ab,ab,a,ab,ab,…
*M661	D1.10	ab,ab,-,ab,a,ab,ab,a,ab,ab,ab,ab,-,a,-,-,-,ab,a,a,ab,ab,ab,ab,-,a,a,a,ab,-,ab,a,-,ab,a,a,a,-,ab,a,a,ab,ab,a,ab,a,ab,ab,-,ab,-,ab,-,ab,ab,a,a,ab,a,a,-,a,-,ab,a,ab,-,a,ab,ab,ab,a,-,ab,ab,ab,ab,-,a,-,a,a,a,a,ab,a,-,ab,ab,a,a,-,ab,a,a,a,ab,ab,ab,a,a,-,-,a,ab,ab,a,a,-,a,a,ab,a,ab,ab,a,ab,a,ab,ab,a,-,-,a,a,a,ab,ab,-,ab,a,a,-,a,a,ab,-,a,a,ab,a,ab,-,ab,ab,ab,a,ab,ab,a,a,ab,ab,a,-,ab,a,-,ab,-,ab,a,ab,ab,-…
*M662	D1.10	ab,ab,ab,-,a,-,ab,a,ab,ab,ab,ab,ab,a,ab,a,ab,ab,a,a,ab,ab,-,ab,a,a,a,a,ab,a,ab,a,-,ab,a,a,a,a,ab,a,a,ab,-,a,ab,-,ab,ab,a,ab,ab,ab,a,-,ab,a,a,-,a,a,a,a,ab,ab,a,ab,a,a,ab,ab,ab,-,a,ab,ab,ab,ab,-,a,a,a,a,a,-,ab,a,a,ab,ab,a,-,-,ab,a,a,a,ab,ab,ab,a,a,-,-,a,ab,-,a,-,-,a,a,-,a,ab,-,-,ab,a,ab,ab,a,ab,a,a,-,a,-,ab,ab,ab,a,a,a,a,a,ab,-,a,a,-,a,-,ab,ab,-,-,a,ab,-,a,-,-,ab,a,-,-,a,-,ab,-,ab,a,ab,ab,a,a,ab,a,…
*M663	D1.10	ab,ab,ab,ab,a,ab,-,a,ab,-,ab,ab,ab,a,-,a,-,ab,a,-,ab,ab,ab,ab,a,a,-,-,ab,a,ab,a,-,ab,a,a,a,a,-,a,a,ab,ab,a,ab,a,ab,ab,a,ab,ab,ab,a,-,ab,a,a,ab,a,-,-,a,ab,ab,-,ab,-,a,ab,ab,-,a,a,ab,-,ab,ab,a,a,a,a,a,a,a,ab,a,a,-,ab,-,a,-,-,a,a,-,-,ab,ab,a,-,-,ab,a,ab,ab,a,a,ab,a,-,ab,a,ab,-,a,ab,a,ab,ab,a,ab,a,a,a,-,ab,ab,ab,ab,a,a,a,a,-,ab,a,a,a,ab,-,ab,ab,ab,ab,ab,a,ab,ab,a,-,ab,ab,a,ab,ab,-,ab,ab,ab,ab,a,ab,ab…
*M670	D2.15	a,-,ab,ab,a,a,a,ab,-,a,ab,-,a,a,a,-,a,a,a,a,-,ab,a,-,ab,a,a,ab,a,-,a,ab,-,-,ab,a,-,a,a,ab,-,ab,a,a,ab,a,a,a,a,a,-,a,ab,ab,-,ab,ab,-,ab,a,a,ab,ab,a,ab,-,a,a,ab,-,a,ab,ab,a,ab,a,-,ab,-,a,a,ab,a,ab,-,ab,ab,ab,a,-,a,a,-,a,ab,ab,a,ab,a,a,ab,ab,-,a,a,ab,ab,ab,ab,a,a,ab,ab,ab,ab,ab,a,-,a,ab,ab,a,a,-,ab,a,ab,a,a,ab,a,ab,a,ab,a,-,-,ab,a,ab,-,a,a,-,-,a,-,ab,-,a,-,ab,ab,a,ab,a,a,a,ab,-,ab,a,a,ab,a,ab,ab,ab,…
*M672	D2.15	-,ab,ab,ab,a,a,-,ab,a,a,ab,a,-,a,a,-,a,a,a,a,-,ab,-,a,ab,a,a,ab,-,a,a,ab,ab,-,-,a,ab,a,a,-,-,-,a,a,ab,-,a,a,-,a,-,a,ab,ab,-,-,-,a,-,a,-,ab,ab,a,ab,-,a,a,ab,a,-,ab,ab,a,ab,a,a,-,a,a,-,ab,a,ab,ab,ab,ab,-,a,a,a,a,a,a,ab,ab,a,ab,a,a,ab,ab,ab,a,a,ab,ab,ab,ab,a,a,ab,-,-,ab,ab,a,-,a,ab,-,a,a,a,-,a,ab,-,a,ab,-,ab,a,ab,-,a,a,-,a,ab,ab,a,a,a,-,-,ab,ab,ab,a,ab,ab,-,a,ab,a,-,a,ab,a,ab,a,a,ab,a,ab,ab,ab,-,ab,…
*M673	D2.15	a,ab,ab,ab,a,a,a,ab,a,a,ab,a,-,-,a,ab,a,a,a,a,a,ab,a,a,ab,a,a,ab,a,a,a,ab,ab,a,ab,-,ab,-,a,ab,-,-,a,a,ab,-,a,a,a,a,a,a,ab,ab,a,ab,ab,a,ab,-,-,ab,ab,a,ab,a,a,a,ab,a,-,ab,ab,a,ab,-,a,ab,a,-,a,ab,a,ab,ab,ab,-,ab,-,-,-,a,a,a,ab,-,a,ab,-,a,ab,ab,ab,a,a,-,ab,-,-,-,-,ab,-,ab,ab,ab,a,-,a,ab,ab,a,a,a,-,a,-,a,a,ab,-,ab,a,ab,a,a,a,ab,a,ab,ab,a,a,a,a,a,ab,ab,ab,a,ab,ab,ab,a,ab,a,a,a,ab,-,ab,-,a,ab,a,-,ab,-,a…
*M677	D2.15	a,-,ab,ab,a,a,a,-,a,a,ab,a,-,a,a,ab,-,a,-,-,a,ab,-,a,ab,-,a,-,a,a,-,ab,ab,a,ab,a,ab,a,a,ab,a,-,a,a,ab,a,a,a,a,a,a,a,ab,ab,-,ab,ab,a,ab,-,a,ab,ab,a,ab,a,a,a,ab,a,a,ab,-,-,ab,a,a,ab,a,-,a,ab,-,ab,ab,ab,-,ab,a,a,-,a,a,a,ab,ab,a,-,a,a,ab,ab,ab,a,a,-,ab,-,ab,a,a,ab,-,ab,ab,ab,a,a,a,ab,ab,a,a,a,ab,a,ab,a,-,ab,a,ab,a,ab,a,a,a,ab,a,ab,ab,a,a,a,a,a,ab,ab,ab,a,ab,ab,ab,-,ab,a,a,a,ab,-,ab,a,a,ab,a,ab,ab,-,-…
*M698	D2.15	-,ab,ab,ab,a,a,a,ab,a,a,ab,a,a,a,-,ab,ab,a,-,a,a,ab,-,a,ab,-,a,ab,a,a,a,ab,ab,a,ab,ab,ab,a,-,ab,a,-,a,a,ab,a,a,a,a,a,a,a,ab,ab,a,ab,-,a,ab,a,a,ab,ab,-,-,a,a,a,-,a,a,ab,-,a,ab,-,a,ab,a,a,a,ab,a,ab,ab,ab,ab,ab,-,a,a,a,a,a,ab,ab,-,ab,a,a,ab,ab,ab,a,a,-,ab,-,ab,-,a,ab,a,-,-,-,a,a,-,-,ab,a,a,a,-,-,-,a,-,-,-,-,a,ab,a,a,a,ab,a,ab,ab,a,-,a,a,-,ab,-,ab,a,ab,ab,-,-,ab,a,a,a,ab,a,ab,-,a,ab,a,ab,ab,-,a,-,ab,…
*M703	D2.15	a,ab,ab,ab,a,-,a,ab,a,a,ab,a,a,a,a,ab,ab,a,a,a,-,ab,a,a,ab,a,a,ab,a,a,a,ab,ab,a,ab,ab,ab,a,a,-,a,ab,a,a,-,a,a,a,a,a,a,a,ab,ab,a,-,ab,a,ab,a,a,ab,ab,-,ab,-,-,-,ab,-,a,ab,ab,a,ab,a,a,-,a,a,a,-,a,-,ab,ab,ab,ab,a,a,a,a,-,a,ab,ab,a,ab,-,-,ab,ab,ab,a,a,ab,ab,ab,ab,a,-,ab,a,ab,ab,ab,a,a,a,ab,-,a,a,a,ab,a,ab,-,a,ab,a,ab,-,ab,a,a,a,ab,a,-,ab,a,a,a,a,-,ab,ab,-,a,ab,-,ab,a,-,a,a,-,-,a,ab,-,a,ab,-,-,ab,ab,a,…
*M705	D2.15	a,-,ab,ab,a,-,-,ab,a,a,ab,a,a,a,a,ab,ab,a,a,a,a,ab,a,a,ab,a,a,ab,a,a,a,ab,ab,a,ab,ab,-,a,a,ab,a,ab,a,a,-,a,a,a,a,a,-,a,ab,-,a,ab,ab,a,ab,a,a,ab,ab,a,-,a,-,a,ab,-,a,ab,ab,a,ab,a,-,ab,a,a,a,ab,a,ab,ab,ab,-,-,a,a,-,a,-,a,ab,ab,a,ab,a,a,ab,ab,-,a,-,ab,ab,ab,-,a,a,ab,a,ab,ab,ab,a,a,a,ab,ab,-,a,a,-,a,ab,a,a,ab,a,ab,a,ab,a,a,a,-,a,ab,-,a,a,a,a,a,-,ab,ab,-,ab,ab,ab,a,ab,a,a,a,ab,a,-,-,a,ab,-,ab,ab,ab,a,a…
*M707	B3.7	ab,b,b,b,a,ab,-,-,ab,ab,b,ab,ab,a,ab,ab,-,ab,a,a,ab,b,ab,ab,ab,a,ab,-,-,-,a,-,ab,ab,ab,ab,ab,a,ab,-,a,-,ab,a,b,-,ab,-,a,a,ab,ab,ab,b,ab,-,ab,ab,ab,a,-,ab,b,ab,ab,-,a,a,b,ab,ab,ab,ab,ab,b,ab,ab,-,a,ab,a,ab,a,-,b,ab,ab,-,ab,a,a,ab,ab,a,ab,ab,ab,b,ab,a,ab,ab,b,a,ab,b,-,ab,b,a,a,b,a,b,b,ab,ab,a,ab,-,ab,ab,-,a,-,a,b,ab,ab,b,a,ab,-,ab,a,ab,a,ab,a,-,ab,ab,-,-,ab,ab,ab,b,b,a,ab,b,b,a,b,-,a,ab,b,ab,-,-,ab…
*M710	B3.7	ab,b,-,b,a,ab,ab,ab,-,ab,b,ab,-,a,ab,ab,b,ab,a,a,-,b,ab,ab,ab,a,ab,ab,-,a,a,ab,ab,-,ab,ab,ab,a,ab,ab,-,b,ab,a,b,a,ab,ab,a,a,ab,ab,ab,-,ab,ab,ab,ab,ab,a,a,-,b,-,ab,ab,a,a,b,ab,ab,ab,ab,ab,b,ab,ab,-,a,-,a,ab,a,ab,-,ab,-,b,ab,a,a,ab,ab,a,ab,-,ab,b,-,a,-,ab,b,-,ab,-,ab,ab,b,a,a,b,a,b,-,ab,ab,-,ab,b,ab,ab,a,a,ab,a,b,ab,ab,b,a,ab,a,ab,a,ab,a,ab,a,b,-,ab,-,ab,ab,ab,ab,b,b,a,ab,b,b,a,b,-,a,ab,b,ab,b,a,ab…
*M712	D1.10	-,ab,ab,ab,a,ab,ab,a,ab,ab,ab,ab,ab,a,ab,-,ab,-,a,a,ab,ab,ab,ab,a,-,ab,a,ab,-,a,a,a,-,a,a,a,a,ab,a,-,ab,ab,a,-,a,-,ab,a,a,ab,ab,a,ab,-,a,-,ab,-,a,a,a,ab,ab,a,ab,a,a,ab,ab,ab,a,a,ab,-,ab,ab,a,a,ab,a,a,a,a,ab,a,a,-,ab,a,a,ab,ab,-,a,a,ab,ab,-,a,a,a,-,a,ab,ab,a,a,ab,-,-,-,a,ab,-,-,ab,-,ab,ab,a,ab,a,a,a,a,ab,ab,ab,ab,a,a,a,a,-,ab,a,a,a,ab,a,ab,ab,-,ab,ab,a,ab,ab,a,a,ab,ab,-,ab,-,a,-,ab,ab,ab,a,ab,ab,a…
*M717	D2.15	ab,a,a,-,ab,ab,ab,a,ab,ab,a,ab,ab,ab,ab,a,a,ab,-,ab,ab,-,ab,ab,a,-,ab,a,ab,-,-,a,a,ab,a,a,a,ab,ab,-,ab,a,ab,ab,a,-,ab,ab,ab,ab,ab,ab,a,a,ab,a,-,ab,a,-,ab,a,a,ab,a,-,-,ab,a,-,ab,a,a,ab,a,ab,ab,a,-,ab,ab,a,ab,a,a,a,a,a,ab,ab,ab,ab,-,ab,a,-,ab,-,ab,ab,-,a,a,ab,ab,a,a,a,a,ab,ab,-,ab,a,-,a,ab,ab,ab,a,a,ab,ab,ab,-,ab,a,-,ab,a,ab,a,ab,a,ab,ab,ab,a,ab,a,a,ab,ab,ab,ab,ab,a,-,a,ab,a,a,-,-,a,ab,ab,ab,a,ab,a…
*M718	D1.10	a,a,a,a,ab,a,a,ab,a,a,-,a,a,ab,a,ab,a,a,ab,ab,a,a,-,a,ab,ab,a,ab,a,ab,ab,ab,ab,a,ab,ab,ab,ab,-,ab,ab,a,a,ab,a,ab,a,a,ab,ab,-,a,-,a,-,ab,ab,a,-,ab,-,ab,-,-,ab,a,ab,ab,a,a,a,ab,ab,a,a,a,a,ab,ab,a,ab,ab,ab,-,a,-,ab,a,a,ab,ab,a,a,ab,ab,-,a,a,-,-,ab,-,a,ab,a,a,ab,ab,a,ab,ab,a,ab,a,-,-,a,ab,a,a,ab,a,ab,ab,ab,ab,a,a,-,a,ab,ab,ab,-,ab,a,ab,ab,ab,a,ab,a,a,a,a,a,a,a,-,ab,-,a,a,ab,a,-,ab,a,a,-,a,ab,-,a,ab,a…
*M721	B3.7	b,ab,ab,ab,ab,b,b,a,b,b,ab,-,b,-,-,a,-,b,ab,ab,b,ab,b,b,-,ab,b,a,b,ab,-,-,a,b,a,a,-,ab,b,-,a,-,b,ab,ab,ab,b,b,ab,ab,b,b,a,ab,b,-,-,b,a,ab,-,a,ab,b,a,-,ab,ab,ab,-,b,a,a,b,ab,b,b,a,ab,b,ab,a,ab,a,-,a,a,ab,b,ab,ab,b,b,ab,a,a,-,ab,b,ab,a,a,ab,ab,b,-,a,a,ab,-,-,ab,ab,ab,ab,a,-,-,-,ab,a,b,ab,ab,-,-,ab,b,b,ab,ab,a,ab,a,ab,b,-,a,-,ab,a,b,b,b,b,-,-,ab,ab,ab,a,ab,ab,ab,-,-,ab,b,-,-,ab,ab,b,ab,ab,a,-,a,b,ab…
*M723	B3.7	a,ab,ab,ab,ab,a,a,b,a,a,ab,a,-,ab,a,b,ab,a,ab,ab,a,-,-,a,-,ab,a,b,a,ab,ab,-,b,a,b,b,b,ab,a,b,b,ab,-,ab,ab,ab,-,-,ab,ab,-,a,b,-,a,b,b,-,b,-,ab,-,ab,-,-,-,-,-,ab,a,a,b,b,a,-,a,a,-,-,a,ab,b,-,b,ab,-,b,ab,a,ab,-,a,a,ab,b,b,a,ab,a,ab,b,b,-,ab,-,ab,b,b,ab,ab,ab,ab,ab,ab,ab,-,a,ab,a,ab,b,a,ab,ab,b,ab,-,a,a,ab,ab,b,ab,b,-,a,ab,b,ab,ab,b,a,a,a,-,a,ab,ab,ab,-,b,ab,-,ab,-,a,-,a,ab,a,ab,ab,a,-,-,-,-,b,a,ab,a…
*M725	D2.15	ab,-,a,a,ab,ab,ab,-,ab,ab,-,ab,ab,ab,ab,-,a,ab,ab,ab,ab,a,ab,-,a,-,ab,a,ab,ab,ab,-,-,-,a,a,a,ab,ab,a,a,a,ab,ab,a,ab,-,ab,ab,-,ab,ab,a,a,-,a,a,ab,a,ab,-,-,a,-,a,ab,ab,ab,-,-,-,a,-,ab,a,ab,ab,-,ab,ab,ab,-,-,a,a,a,a,a,ab,ab,ab,ab,ab,-,-,-,ab,-,-,-,-,a,a,ab,ab,-,-,a,-,ab,-,a,-,a,-,-,ab,-,ab,a,-,ab,ab,ab,a,ab,a,ab,ab,a,ab,a,ab,a,-,ab,ab,a,ab,-,-,ab,ab,ab,-,-,a,a,a,-,a,-,-,-,a,ab,ab,ab,a,-,-,ab,ab,a,ab…
*M728	D1.10	-,-,ab,-,a,-,ab,a,-,ab,-,ab,ab,a,ab,-,ab,ab,a,a,ab,ab,ab,-,a,-,ab,-,ab,a,a,a,a,-,a,-,-,a,ab,-,a,ab,ab,a,ab,a,-,ab,a,a,ab,ab,a,-,ab,a,a,-,a,a,a,a,ab,ab,a,-,a,-,-,ab,ab,a,a,ab,ab,-,ab,a,a,ab,a,-,a,a,ab,a,-,ab,-,-,a,ab,ab,a,-,-,ab,ab,ab,a,a,a,ab,-,ab,ab,a,a,ab,a,a,ab,-,ab,ab,a,ab,a,ab,ab,-,-,a,a,a,a,ab,ab,-,ab,-,a,a,a,a,ab,a,-,a,ab,-,-,ab,ab,ab,ab,ab,ab,ab,a,a,ab,-,a,ab,-,a,ab,ab,ab,-,a,-,ab,a,-,ab,…
*M734	B3.7	a,ab,ab,ab,ab,a,a,b,a,a,-,a,a,-,a,b,-,a,ab,ab,a,ab,-,a,-,ab,a,b,a,ab,ab,b,b,a,b,-,b,ab,a,-,b,ab,a,ab,ab,ab,-,a,ab,ab,-,a,b,ab,-,b,b,a,b,ab,-,b,ab,a,b,-,-,-,ab,-,-,b,b,a,ab,-,a,b,ab,-,ab,b,ab,b,ab,b,b,ab,-,-,ab,a,a,ab,b,b,-,ab,a,ab,-,b,-,ab,-,ab,b,b,ab,ab,ab,ab,ab,-,ab,b,-,ab,a,ab,b,a,ab,ab,-,ab,-,a,a,ab,ab,b,ab,b,ab,a,ab,-,ab,ab,b,a,a,a,a,a,ab,ab,ab,ab,b,ab,ab,ab,ab,-,ab,a,-,-,ab,ab,-,ab,ab,b,-,b…
*M739	D1.10	a,-,a,a,ab,a,a,ab,-,-,-,-,a,ab,a,ab,a,a,ab,ab,a,a,a,a,-,ab,a,ab,a,ab,-,ab,-,a,ab,ab,-,ab,a,ab,ab,a,a,ab,-,ab,a,a,ab,ab,a,a,ab,a,a,ab,ab,a,ab,ab,ab,ab,a,a,ab,a,ab,-,a,a,a,-,ab,-,a,a,a,ab,ab,a,ab,ab,ab,ab,-,-,ab,a,a,ab,ab,-,a,ab,ab,ab,a,a,a,ab,-,ab,a,ab,a,-,-,ab,a,ab,-,a,ab,-,a,ab,a,ab,a,a,ab,a,ab,ab,ab,ab,-,-,-,a,ab,ab,-,ab,ab,-,ab,ab,ab,a,ab,a,a,a,a,a,a,a,a,ab,-,a,a,ab,a,-,ab,a,-,a,a,ab,a,-,ab,ab…
*M745	D1.10	ab,-,ab,ab,a,-,ab,a,ab,ab,ab,-,-,-,ab,a,ab,ab,a,-,-,ab,ab,ab,-,a,ab,a,ab,a,a,a,a,-,a,a,a,a,ab,a,-,ab,ab,a,ab,a,-,ab,a,a,-,ab,a,ab,-,a,-,ab,a,a,-,a,ab,ab,a,ab,-,a,ab,ab,ab,a,-,ab,ab,ab,ab,a,-,ab,a,a,a,a,-,a,a,ab,ab,a,a,ab,ab,a,-,a,-,ab,ab,a,a,a,ab,a,-,ab,a,a,ab,-,a,ab,a,-,ab,a,ab,a,ab,-,a,ab,a,a,a,a,ab,-,-,-,a,a,a,a,a,-,-,a,a,ab,a,ab,ab,-,ab,-,ab,ab,ab,a,a,ab,ab,-,-,ab,a,ab,ab,ab,ab,a,ab,ab,a,-,ab…
*M750	D2.15	a,-,ab,ab,a,-,a,-,a,a,ab,-,-,a,-,-,ab,a,-,-,a,ab,a,a,-,a,a,ab,a,a,a,-,ab,a,ab,ab,-,a,a,ab,ab,ab,a,a,ab,a,a,a,-,a,a,a,ab,ab,a,ab,ab,a,-,a,-,ab,ab,a,-,a,a,a,ab,a,ab,-,-,a,ab,a,a,ab,a,-,-,ab,-,ab,ab,-,ab,ab,a,a,a,-,a,a,ab,ab,a,ab,a,a,ab,ab,ab,a,a,ab,ab,ab,ab,a,a,-,a,ab,ab,ab,a,a,a,ab,-,-,a,a,ab,a,ab,a,a,ab,a,ab,a,-,a,a,a,ab,a,ab,ab,a,a,a,a,a,ab,ab,ab,a,ab,ab,-,-,ab,a,a,a,ab,a,ab,-,a,-,a,ab,ab,ab,-,-…
*M753	B3.7	ab,-,b,b,a,ab,ab,ab,ab,-,b,ab,ab,a,ab,ab,b,ab,a,a,-,b,ab,-,ab,a,ab,-,ab,a,a,ab,-,-,ab,ab,ab,-,ab,-,ab,-,ab,a,-,a,ab,ab,a,a,ab,ab,ab,b,-,ab,ab,ab,-,a,-,ab,b,ab,-,-,a,-,b,ab,b,ab,ab,ab,b,ab,ab,ab,a,ab,-,ab,a,ab,b,ab,-,-,ab,a,ab,-,-,a,ab,ab,ab,b,ab,a,ab,ab,-,a,ab,b,-,-,b,a,a,b,a,b,b,ab,ab,a,ab,b,ab,-,a,a,ab,a,b,ab,ab,-,a,-,-,ab,a,ab,-,ab,a,b,ab,-,ab,ab,ab,-,b,-,b,a,ab,b,-,a,b,-,a,ab,-,ab,b,a,ab,b,a,…
*M759	D2.15	-,a,a,a,ab,ab,-,a,ab,ab,-,-,ab,ab,-,a,a,-,ab,ab,ab,a,ab,ab,a,-,ab,-,-,ab,-,a,a,ab,a,a,a,ab,ab,a,a,a,ab,ab,a,ab,-,-,ab,ab,ab,ab,a,a,-,a,a,ab,a,ab,ab,a,a,ab,a,ab,ab,ab,a,ab,a,-,a,ab,a,ab,ab,a,ab,ab,ab,a,ab,-,a,a,a,a,ab,ab,a,ab,ab,ab,a,a,ab,a,ab,ab,a,a,a,-,ab,a,a,a,a,ab,ab,a,ab,a,a,a,ab,ab,ab,a,a,ab,ab,ab,-,ab,a,ab,ab,a,ab,a,-,a,ab,-,a,a,ab,a,a,ab,ab,ab,ab,ab,-,a,a,ab,a,a,a,-,a,ab,ab,ab,a,-,a,ab,ab,…
*M764	D1.10	ab,ab,-,ab,-,-,-,a,ab,ab,ab,-,ab,a,ab,a,ab,ab,-,a,ab,ab,ab,ab,-,a,ab,a,ab,-,-,a,a,ab,a,a,a,-,ab,a,a,ab,ab,a,-,-,ab,ab,a,a,ab,ab,-,-,ab,-,a,ab,a,a,a,a,-,ab,a,ab,a,a,-,ab,ab,-,a,ab,ab,-,ab,-,a,-,a,a,a,a,ab,-,-,-,ab,-,a,-,ab,a,-,a,-,ab,ab,-,a,a,ab,a,ab,ab,a,a,ab,a,a,ab,a,ab,ab,a,ab,a,ab,ab,a,-,a,a,a,a,ab,ab,ab,ab,-,-,a,a,-,ab,a,a,-,ab,a,-,ab,ab,ab,ab,ab,ab,ab,a,a,ab,ab,-,ab,ab,a,ab,-,ab,-,a,-,-,-,a,…
*M766	D2.15	ab,a,a,a,ab,ab,ab,a,ab,ab,-,ab,ab,ab,ab,a,a,ab,ab,ab,ab,a,ab,ab,a,ab,ab,a,ab,ab,ab,a,a,-,a,a,a,ab,a,a,a,a,-,ab,a,ab,ab,ab,ab,ab,ab,ab,-,a,ab,a,a,-,a,ab,ab,-,a,ab,a,ab,ab,ab,a,ab,a,a,a,ab,a,ab,ab,a,ab,-,-,a,-,a,a,a,-,a,ab,ab,a,-,ab,ab,a,a,ab,a,ab,ab,a,a,a,ab,ab,a,a,a,-,ab,ab,a,ab,a,-,a,ab,ab,ab,a,a,ab,ab,ab,a,-,a,ab,-,a,ab,a,ab,a,ab,ab,a,a,ab,a,-,ab,-,ab,ab,ab,a,a,a,ab,a,a,a,ab,a,ab,ab,ab,a,ab,a,a…
*M768	D2.15	ab,a,a,a,ab,ab,ab,a,-,ab,a,ab,ab,ab,ab,a,a,-,ab,ab,ab,a,-,ab,-,ab,ab,a,ab,ab,-,a,a,-,a,a,a,ab,a,a,a,a,ab,ab,a,ab,-,ab,ab,ab,ab,-,a,a,ab,a,-,ab,a,ab,-,a,-,-,-,ab,-,ab,a,ab,-,a,a,ab,-,-,ab,a,ab,ab,ab,a,ab,a,a,a,-,a,ab,-,-,ab,ab,ab,a,a,-,a,ab,ab,a,a,-,ab,-,-,a,a,a,-,ab,a,ab,a,a,a,ab,ab,ab,-,a,ab,ab,-,a,ab,a,-,ab,-,ab,a,-,a,ab,-,a,a,ab,-,a,ab,-,-,ab,ab,a,a,a,-,a,-,a,ab,a,ab,ab,ab,a,ab,a,ab,ab,a,ab,a,…
*M772	D2.15	ab,a,a,a,ab,ab,-,-,ab,ab,-,ab,ab,ab,ab,-,a,ab,ab,ab,ab,a,-,ab,-,ab,ab,a,ab,ab,ab,a,a,ab,a,a,a,ab,a,-,a,a,-,ab,a,ab,ab,ab,ab,-,ab,-,a,a,ab,a,a,ab,a,-,ab,a,a,ab,a,ab,-,ab,-,ab,ab,-,a,-,a,ab,ab,-,ab,-,ab,a,ab,-,-,a,a,a,-,ab,a,ab,ab,ab,a,a,ab,a,ab,ab,-,-,a,-,ab,a,a,a,a,ab,-,-,ab,a,a,a,ab,ab,ab,a,a,ab,ab,ab,ab,ab,a,ab,ab,a,ab,a,ab,a,ab,-,a,a,ab,a,a,-,-,-,ab,ab,a,a,a,ab,a,a,a,-,a,ab,ab,ab,a,ab,a,ab,ab,…
*M777	D1.10	-,a,-,a,ab,a,a,ab,a,a,-,a,a,ab,a,ab,-,a,ab,ab,a,a,a,a,ab,-,a,ab,-,ab,ab,-,ab,a,ab,ab,-,ab,-,ab,ab,a,a,ab,-,ab,-,a,ab,ab,a,a,ab,a,a,-,-,a,ab,ab,ab,ab,a,a,ab,a,ab,ab,a,-,a,ab,ab,a,a,a,-,-,-,a,-,ab,ab,-,a,ab,ab,a,a,ab,ab,a,a,ab,ab,ab,a,a,a,ab,a,ab,a,ab,a,a,ab,ab,a,ab,ab,a,ab,a,a,ab,a,ab,a,a,ab,a,-,-,ab,ab,a,-,a,a,ab,ab,-,ab,a,a,ab,ab,a,a,ab,a,a,a,a,a,-,-,a,ab,ab,a,a,ab,a,a,ab,a,a,a,a,ab,a,a,ab,ab,a,…
*M778	B3.7	ab,a,a,-,b,ab,ab,ab,ab,ab,a,ab,ab,b,ab,-,-,ab,b,-,ab,a,ab,-,ab,b,ab,-,ab,b,b,ab,ab,ab,ab,-,ab,b,-,ab,ab,a,ab,b,a,-,ab,-,b,b,ab,-,-,a,-,ab,ab,ab,-,b,b,-,-,ab,-,ab,b,b,-,-,ab,ab,-,-,-,ab,ab,ab,b,ab,b,ab,b,ab,-,ab,ab,a,ab,b,ab,ab,-,b,ab,ab,ab,a,ab,b,a,ab,a,-,ab,a,ab,ab,-,-,-,-,b,-,a,-,ab,b,ab,a,ab,ab,b,b,b,b,a,ab,ab,a,b,ab,-,-,ab,ab,ab,ab,ab,-,ab,ab,ab,ab,ab,ab,-,a,a,b,ab,a,a,b,a,-,b,ab,a,ab,a,b,ab,…
*M779	B3.7	ab,a,-,a,b,-,ab,ab,ab,ab,a,ab,ab,b,ab,ab,a,ab,b,-,-,a,ab,ab,-,b,ab,ab,ab,b,b,ab,ab,ab,ab,ab,ab,b,a,-,ab,a,ab,b,a,b,ab,ab,b,b,ab,ab,ab,a,ab,ab,ab,-,ab,b,b,ab,a,ab,ab,ab,b,b,a,ab,ab,-,ab,ab,a,-,ab,ab,b,ab,b,ab,b,ab,a,ab,-,-,ab,b,ab,ab,-,b,-,ab,-,a,ab,b,a,ab,a,b,ab,-,-,ab,a,-,b,a,-,a,a,-,-,b,-,a,ab,ab,b,-,b,b,-,-,ab,a,-,ab,b,ab,ab,ab,ab,-,-,a,ab,ab,-,ab,-,-,a,-,a,b,ab,a,a,b,a,ab,b,ab,a,-,a,b,ab,a,-,…
*M780	D1.10	a,a,a,a,a,a,a,ab,a,-,-,a,-,ab,a,ab,a,-,ab,ab,a,a,a,a,ab,-,-,ab,a,ab,ab,ab,ab,a,ab,ab,ab,-,a,-,ab,-,a,ab,-,ab,a,a,ab,ab,a,a,ab,a,-,ab,ab,a,ab,ab,ab,-,a,a,ab,a,ab,ab,a,a,a,ab,ab,-,a,a,a,ab,-,a,-,ab,ab,ab,a,ab,-,a,a,ab,ab,-,a,ab,ab,ab,a,a,a,ab,a,ab,a,ab,-,a,ab,ab,a,-,-,a,ab,-,a,ab,a,ab,a,a,ab,a,ab,-,ab,ab,a,a,a,-,ab,ab,-,ab,a,-,-,ab,-,a,ab,-,-,a,-,a,a,a,a,-,ab,-,a,ab,a,a,ab,a,-,a,a,ab,a,a,ab,ab,a,ab…
*M782	D1.10	a,a,a,a,-,a,a,ab,a,a,a,a,a,-,-,ab,a,a,ab,ab,a,a,-,a,-,ab,a,ab,a,ab,ab,ab,ab,a,ab,-,ab,ab,a,ab,ab,a,-,ab,a,ab,a,a,ab,ab,a,a,ab,a,a,ab,ab,a,ab,ab,ab,ab,a,a,-,a,ab,ab,a,a,a,ab,a,-,-,a,a,ab,ab,a,-,ab,ab,ab,a,ab,ab,a,a,ab,-,a,a,ab,ab,ab,a,a,a,ab,a,ab,-,ab,a,a,-,ab,-,ab,ab,a,ab,a,a,ab,-,-,a,a,ab,a,-,ab,ab,ab,-,a,a,-,ab,ab,ab,-,a,a,ab,ab,a,a,ab,a,-,a,a,a,a,a,a,ab,ab,a,a,ab,-,a,ab,a,a,-,a,ab,a,-,-,ab,a,a…
*M785	D2.15	ab,a,a,a,ab,ab,ab,a,ab,ab,a,-,-,ab,ab,a,a,ab,-,-,ab,-,-,ab,a,ab,-,a,-,ab,ab,a,a,-,a,a,a,ab,a,a,a,-,ab,ab,a,ab,ab,ab,ab,ab,ab,-,a,a,ab,a,a,ab,a,ab,ab,-,-,ab,a,ab,ab,ab,a,ab,ab,-,a,ab,a,-,ab,a,ab,ab,ab,a,ab,a,a,a,-,a,ab,ab,a,ab,ab,ab,-,-,ab,a,ab,ab,a,a,-,ab,-,a,a,a,a,ab,ab,a,ab,a,a,a,ab,-,ab,a,a,ab,ab,-,ab,-,a,ab,ab,a,ab,a,-,-,-,ab,a,a,ab,-,a,ab,ab,ab,ab,ab,ab,a,a,ab,a,-,a,-,a,ab,ab,ab,a,ab,a,ab,ab…
*M786	D2.15	ab,a,a,a,ab,-,-,a,ab,ab,a,ab,ab,ab,-,a,a,ab,-,ab,ab,a,-,-,a,-,ab,a,ab,ab,ab,-,a,ab,a,a,a,-,a,a,a,-,-,ab,-,ab,ab,-,ab,-,-,ab,a,a,ab,-,a,-,a,ab,ab,a,a,ab,-,ab,ab,ab,a,ab,ab,a,a,-,a,ab,ab,-,ab,ab,ab,a,ab,-,a,a,a,a,ab,ab,a,ab,ab,-,a,a,-,a,ab,-,-,a,a,ab,ab,a,a,-,a,-,ab,a,ab,a,a,a,ab,ab,ab,a,a,ab,ab,ab,-,-,a,ab,ab,a,ab,-,ab,a,ab,ab,a,-,ab,-,a,ab,ab,ab,ab,-,ab,a,a,ab,a,a,a,ab,a,ab,ab,ab,a,ab,a,ab,ab,a,a…
*M787	D2.15	ab,a,a,a,ab,ab,ab,a,ab,ab,a,ab,-,ab,ab,a,a,-,ab,ab,-,a,ab,ab,a,ab,-,a,ab,-,ab,a,-,ab,-,a,a,-,a,a,a,a,-,ab,a,ab,ab,ab,ab,ab,-,ab,a,-,ab,a,a,ab,a,ab,ab,a,a,ab,a,-,ab,ab,a,-,ab,a,a,ab,a,ab,ab,a,ab,ab,ab,-,ab,a,-,a,a,a,ab,-,a,ab,ab,ab,a,a,ab,a,ab,ab,a,a,a,ab,ab,a,a,a,a,ab,ab,a,ab,a,a,a,ab,-,ab,a,a,ab,ab,ab,ab,ab,a,-,ab,a,ab,a,ab,-,-,ab,a,a,-,a,a,ab,ab,-,ab,ab,ab,a,a,ab,a,a,a,-,-,ab,ab,ab,a,ab,a,ab,ab…
*M789	D2.15	ab,a,-,a,-,ab,-,-,ab,ab,a,ab,ab,ab,ab,-,a,-,ab,ab,ab,-,-,ab,a,ab,ab,a,ab,ab,ab,a,-,ab,a,a,a,ab,a,a,a,-,-,-,a,ab,ab,ab,ab,ab,-,ab,-,ab,ab,a,a,ab,a,ab,ab,a,a,ab,a,ab,ab,-,a,ab,ab,a,a,ab,a,ab,-,a,ab,ab,ab,a,ab,a,a,a,a,a,ab,ab,a,ab,ab,ab,a,-,-,a,ab,ab,a,a,a,ab,ab,-,a,-,-,ab,-,a,ab,a,a,a,ab,ab,ab,a,a,ab,ab,ab,ab,ab,a,ab,ab,a,ab,a,-,a,ab,-,a,a,ab,a,a,ab,ab,ab,-,-,-,a,a,ab,a,a,-,-,a,ab,-,ab,-,ab,a,ab,ab…
*M790	D2.15	ab,a,a,a,ab,ab,ab,a,-,ab,a,ab,ab,ab,ab,a,a,-,-,ab,ab,-,ab,ab,a,ab,-,a,-,ab,-,a,-,ab,a,a,-,ab,-,a,-,-,ab,ab,a,ab,ab,ab,-,ab,ab,-,-,ab,ab,a,-,ab,-,ab,-,a,a,-,a,-,ab,ab,a,ab,ab,-,-,ab,a,ab,ab,a,ab,-,ab,a,-,a,a,-,a,-,ab,ab,-,ab,ab,-,a,-,ab,a,-,ab,a,-,-,-,ab,a,a,a,a,ab,ab,a,ab,a,a,-,ab,ab,ab,a,a,ab,ab,ab,ab,ab,a,ab,ab,a,ab,-,ab,-,-,ab,a,a,-,a,a,ab,ab,-,ab,ab,ab,a,a,ab,a,a,a,ab,a,ab,a,-,-,ab,a,ab,ab,a,…
*M807	D1.10	-,a,a,a,a,-,a,ab,a,a,a,a,a,ab,-,ab,a,a,ab,-,a,-,a,a,-,ab,a,ab,a,ab,ab,ab,-,a,ab,ab,ab,-,a,ab,ab,a,a,ab,a,ab,-,a,ab,ab,a,a,ab,a,a,ab,ab,-,ab,-,ab,ab,-,a,ab,a,ab,ab,-,a,a,ab,a,-,a,a,a,ab,ab,a,-,ab,ab,ab,a,ab,ab,a,a,ab,ab,a,a,ab,-,ab,a,a,a,ab,a,-,a,ab,a,a,ab,ab,a,-,ab,a,ab,a,a,ab,a,-,a,a,ab,a,ab,ab,ab,ab,-,a,a,a,ab,ab,ab,ab,-,-,ab,ab,a,a,ab,a,a,a,-,a,a,a,a,ab,-,-,-,ab,a,-,ab,a,a,a,a,-,a,-,ab,ab,a,ab…
*M808	D1.10	a,-,-,a,a,a,a,ab,a,a,a,a,a,-,a,ab,a,a,ab,ab,a,-,a,a,-,ab,-,ab,a,ab,-,ab,ab,a,ab,-,ab,ab,a,ab,ab,a,a,ab,a,ab,a,a,ab,ab,a,a,ab,a,a,ab,ab,a,ab,ab,-,-,-,a,ab,-,-,ab,a,a,a,ab,a,a,a,a,a,ab,ab,a,ab,ab,ab,-,a,ab,-,a,a,ab,-,a,a,ab,ab,ab,a,a,a,ab,a,ab,a,ab,a,a,ab,ab,a,-,ab,a,ab,a,a,-,a,ab,a,a,-,a,-,ab,ab,ab,a,a,-,a,ab,ab,ab,-,a,-,-,ab,-,a,ab,-,a,-,a,a,-,-,a,ab,ab,a,a,ab,a,a,-,a,a,a,a,-,a,-,ab,ab,-,ab,a,a,-…
*M810	D1.10	a,-,a,-,a,a,a,ab,a,a,a,a,a,ab,a,ab,a,a,ab,ab,-,a,-,a,ab,ab,-,ab,a,ab,ab,ab,ab,a,ab,-,ab,-,a,ab,ab,-,a,ab,a,ab,a,a,-,ab,a,a,-,-,-,ab,ab,-,-,ab,ab,ab,a,a,ab,a,ab,-,-,a,a,-,a,a,a,a,-,-,ab,-,ab,ab,-,ab,-,ab,ab,a,a,ab,ab,a,a,ab,ab,ab,-,a,a,ab,a,ab,-,ab,-,a,ab,ab,a,-,ab,a,ab,-,-,ab,-,ab,a,a,ab,a,ab,-,ab,ab,a,a,a,-,ab,ab,ab,ab,a,a,-,ab,-,a,-,-,a,a,a,a,a,a,a,ab,-,-,a,ab,a,a,ab,a,a,a,a,ab,a,a,ab,ab,a,-,a,…
*M817	D1.10	-,ab,ab,-,ab,ab,ab,a,ab,ab,-,ab,-,a,ab,a,-,ab,a,a,ab,ab,-,ab,a,a,ab,a,ab,a,a,a,a,ab,a,-,a,a,ab,a,a,ab,ab,-,ab,a,ab,ab,a,a,ab,-,a,ab,ab,a,a,ab,a,a,a,a,ab,ab,a,ab,a,a,ab,ab,ab,a,ab,ab,ab,-,ab,a,-,-,a,a,a,a,ab,a,a,ab,ab,-,a,ab,ab,a,a,a,ab,ab,-,a,ab,a,ab,-,-,ab,a,a,ab,a,a,-,-,ab,-,a,ab,-,ab,ab,a,ab,a,a,a,a,-,ab,ab,ab,a,a,a,a,ab,ab,a,a,-,ab,a,ab,ab,ab,-,-,ab,ab,ab,-,a,ab,ab,a,ab,ab,-,ab,ab,ab,ab,a,ab,…
*M840	D1.10	a,a,a,a,a,a,a,ab,a,a,-,-,ab,ab,a,ab,a,a,ab,ab,a,a,-,-,ab,-,a,ab,a,ab,ab,ab,ab,a,ab,ab,ab,ab,a,ab,ab,a,a,ab,a,ab,a,-,ab,ab,a,a,a,a,a,-,ab,-,ab,ab,ab,-,a,a,-,-,ab,ab,a,a,a,ab,a,a,a,a,a,ab,-,a,ab,ab,ab,ab,-,-,ab,a,-,ab,ab,a,a,ab,ab,ab,a,a,a,ab,a,ab,a,ab,-,a,ab,ab,a,ab,ab,a,-,a,a,ab,a,ab,a,a,ab,a,ab,ab,ab,ab,-,a,a,a,-,ab,ab,ab,-,a,ab,-,-,a,ab,-,a,a,a,-,a,a,a,ab,ab,a,-,-,-,a,ab,a,a,a,a,ab,a,a,-,ab,a,a…
*M844	D1.10	a,a,a,a,a,-,a,ab,-,a,a,-,ab,ab,a,ab,a,-,ab,ab,-,a,a,a,-,ab,-,ab,a,ab,ab,ab,ab,a,ab,ab,-,ab,a,-,ab,-,a,ab,a,-,a,a,ab,-,-,a,a,-,-,-,ab,a,ab,ab,ab,ab,a,a,ab,-,ab,-,-,-,-,ab,a,a,a,a,a,ab,ab,a,-,-,ab,ab,a,-,ab,a,a,ab,ab,a,a,ab,ab,ab,-,a,a,ab,a,ab,-,-,a,a,-,ab,-,ab,-,a,ab,a,a,ab,a,ab,a,a,-,-,ab,ab,-,ab,-,a,a,a,ab,ab,-,ab,-,a,ab,ab,a,a,ab,-,a,a,a,a,-,-,a,-,ab,a,a,ab,-,a,ab,a,a,a,a,ab,a,-,ab,-,a,ab,a,a,a…
*M846	D1.10	ab,ab,ab,-,-,-,ab,a,-,ab,ab,ab,a,a,ab,a,ab,ab,a,a,ab,ab,ab,-,a,a,ab,a,ab,a,-,-,a,ab,a,a,a,a,ab,a,a,ab,ab,a,ab,a,ab,ab,a,a,ab,-,-,ab,ab,a,a,ab,a,-,a,a,ab,-,a,ab,a,-,ab,-,ab,a,ab,ab,ab,ab,ab,a,a,ab,a,a,a,a,ab,a,-,ab,-,a,a,ab,ab,a,a,-,-,-,ab,a,ab,-,-,a,ab,ab,a,-,ab,a,a,-,a,-,ab,-,ab,a,ab,ab,a,ab,a,a,-,a,ab,ab,ab,-,a,-,-,a,ab,ab,a,-,ab,ab,a,-,ab,-,ab,ab,ab,ab,ab,-,a,ab,-,a,ab,-,a,ab,ab,ab,ab,a,ab,ab,…
*M852	D2.15	ab,a,a,a,-,ab,-,a,-,ab,a,ab,ab,ab,ab,a,-,ab,-,-,ab,a,ab,-,a,ab,ab,a,ab,ab,ab,a,a,ab,a,a,a,ab,-,-,-,a,-,ab,a,ab,ab,ab,ab,-,ab,ab,a,ab,ab,-,a,ab,a,-,ab,-,-,ab,a,ab,ab,ab,-,ab,ab,-,-,ab,a,ab,ab,a,ab,ab,ab,a,ab,-,-,a,a,-,ab,ab,a,ab,ab,ab,-,a,ab,a,-,ab,-,a,a,ab,ab,-,a,-,-,ab,ab,a,ab,a,-,a,ab,ab,ab,a,a,ab,ab,ab,ab,-,a,ab,ab,a,ab,a,ab,a,ab,ab,a,ab,-,-,a,ab,-,ab,ab,ab,ab,-,a,ab,a,a,-,-,a,ab,a,ab,-,ab,-,a…
*M853	B3.7	ab,a,a,a,ab,ab,-,ab,-,ab,a,ab,b,b,ab,-,-,ab,b,-,ab,a,ab,-,-,b,-,ab,ab,b,b,ab,-,ab,ab,ab,ab,-,a,ab,-,-,ab,-,a,b,ab,ab,b,ab,ab,-,a,ab,-,ab,ab,ab,ab,-,-,ab,a,ab,ab,ab,-,b,a,ab,ab,ab,-,ab,-,ab,-,-,b,ab,b,ab,b,ab,a,ab,ab,a,ab,b,ab,ab,ab,b,ab,ab,ab,a,ab,b,a,-,a,b,-,-,ab,b,-,b,b,a,b,-,a,ab,ab,-,ab,a,ab,ab,b,b,b,-,a,ab,ab,a,b,-,-,ab,-,-,-,b,ab,a,ab,ab,ab,ab,-,-,-,-,a,b,ab,-,a,b,a,-,-,ab,-,ab,a,-,ab,a,b,a…
*M858	D1.10	-,a,a,a,a,a,a,ab,a,a,a,a,ab,ab,a,ab,a,-,-,ab,a,a,a,a,-,ab,a,ab,-,ab,ab,ab,ab,a,-,ab,ab,ab,a,ab,ab,a,a,ab,a,-,a,-,ab,-,a,a,-,a,a,-,ab,a,ab,ab,ab,ab,a,a,-,a,-,ab,a,a,a,ab,a,a,a,a,-,ab,ab,a,ab,ab,ab,ab,-,ab,ab,a,a,ab,ab,a,a,ab,ab,ab,a,-,-,ab,-,ab,a,ab,a,a,ab,ab,-,ab,ab,a,ab,a,a,ab,a,ab,a,-,ab,-,ab,ab,ab,ab,a,a,a,a,ab,ab,-,ab,a,a,ab,ab,-,a,ab,a,-,a,-,a,a,a,a,ab,-,a,a,ab,a,a,ab,a,a,-,a,ab,a,a,ab,ab,-,…
*M864	B3.7	a,ab,ab,ab,a,-,a,-,a,-,ab,a,ab,ab,-,b,ab,a,-,-,-,ab,a,a,b,ab,a,b,a,ab,ab,b,-,a,b,b,b,ab,ab,-,b,ab,a,ab,ab,-,-,a,ab,b,a,ab,ab,a,a,b,-,-,b,ab,ab,b,ab,-,-,a,ab,-,-,a,a,b,ab,a,ab,a,-,b,ab,a,ab,-,ab,b,ab,-,b,ab,-,ab,b,a,a,ab,b,b,a,ab,a,ab,ab,b,ab,-,-,ab,b,ab,ab,ab,ab,ab,ab,ab,ab,b,a,ab,a,ab,b,-,-,ab,-,ab,ab,-,a,ab,ab,b,ab,-,a,a,b,ab,a,ab,-,a,a,-,a,a,a,ab,ab,ab,-,ab,ab,-,-,a,b,a,a,a,ab,-,a,ab,ab,b,-,b,…
*M868	D2.15	a,ab,ab,ab,a,a,a,ab,a,a,ab,a,a,-,a,ab,-,a,a,a,a,-,a,a,-,a,a,-,a,a,a,ab,ab,a,ab,ab,ab,a,ab,ab,ab,ab,a,a,ab,a,a,-,-,ab,a,a,-,-,a,ab,ab,a,-,a,a,ab,-,a,ab,a,a,a,ab,-,a,ab,ab,a,-,a,a,ab,a,a,a,-,a,ab,ab,ab,-,ab,a,-,-,a,a,a,ab,-,a,ab,a,a,ab,ab,ab,a,a,-,ab,-,ab,a,-,ab,-,ab,ab,ab,a,a,a,ab,ab,a,-,a,a,a,ab,a,a,ab,-,ab,-,ab,a,-,ab,a,-,ab,ab,a,a,a,-,a,a,ab,ab,a,ab,ab,-,-,ab,a,-,a,a,a,ab,a,a,ab,a,ab,ab,ab,a,a,…
*M869	D2.15	a,ab,ab,ab,a,a,a,ab,a,a,ab,-,a,a,-,ab,ab,a,-,-,a,ab,a,a,ab,a,a,ab,a,a,a,ab,ab,a,ab,-,ab,a,ab,ab,ab,-,a,a,ab,-,-,a,a,ab,a,a,ab,a,a,ab,-,a,ab,a,a,-,ab,a,ab,a,a,a,ab,-,a,ab,ab,a,ab,a,-,ab,-,a,-,ab,-,ab,ab,-,ab,ab,a,a,ab,a,a,a,ab,ab,a,ab,a,a,ab,-,ab,a,-,ab,ab,a,ab,a,a,ab,a,ab,ab,ab,a,a,a,ab,ab,a,-,a,a,a,ab,a,a,ab,a,-,a,ab,a,a,ab,a,a,ab,ab,a,a,a,a,a,a,-,ab,a,ab,ab,ab,a,ab,a,ab,a,a,a,ab,a,a,ab,a,ab,ab,…
*M870	D2.15	a,ab,-,ab,-,a,a,ab,-,a,ab,-,a,a,a,ab,-,a,a,a,a,ab,a,a,ab,-,a,ab,a,a,a,ab,ab,a,ab,ab,-,a,ab,ab,ab,-,a,-,ab,a,a,a,a,-,a,a,-,a,a,-,ab,-,ab,a,a,-,ab,a,ab,a,a,-,ab,a,-,ab,ab,-,-,a,a,ab,a,a,a,ab,-,ab,ab,ab,ab,ab,-,a,ab,a,a,a,ab,-,-,-,a,a,ab,ab,ab,a,-,ab,ab,a,ab,a,a,-,a,ab,ab,-,a,-,a,ab,ab,a,a,a,-,-,ab,-,a,ab,a,ab,a,ab,a,a,ab,-,-,-,ab,a,a,a,-,a,a,ab,-,a,ab,ab,ab,a,ab,a,-,-,a,a,ab,a,a,ab,a,-,ab,ab,a,a,ab…
*M871	D2.15	a,ab,-,-,a,a,a,ab,a,a,ab,-,a,a,a,ab,-,-,a,a,a,ab,a,-,-,a,a,ab,a,a,a,ab,ab,a,ab,ab,ab,-,ab,ab,ab,ab,a,a,ab,a,-,a,a,-,a,a,ab,a,a,-,ab,a,-,-,-,-,ab,-,ab,a,a,a,-,a,-,ab,ab,-,ab,a,a,-,a,a,-,ab,a,ab,ab,-,ab,ab,a,a,ab,a,a,a,ab,ab,a,ab,a,a,ab,-,ab,a,a,ab,ab,-,ab,a,-,ab,a,ab,ab,-,a,a,a,ab,-,-,-,a,a,a,ab,-,a,ab,a,ab,-,ab,a,-,ab,a,a,ab,ab,a,a,-,a,a,a,ab,-,a,ab,ab,-,a,ab,a,ab,a,-,a,ab,a,a,ab,-,ab,ab,ab,-,a,a…
*M874	D1.10	-,a,a,a,a,a,a,ab,a,-,a,a,ab,ab,a,ab,-,a,ab,ab,a,a,a,a,ab,ab,a,ab,-,ab,-,-,ab,a,ab,ab,-,ab,-,ab,ab,-,a,ab,a,ab,-,a,ab,ab,a,ab,-,a,-,ab,ab,a,ab,ab,-,ab,a,a,ab,a,ab,ab,a,a,-,ab,-,a,-,a,a,ab,-,a,ab,ab,ab,ab,a,ab,ab,-,-,ab,ab,a,a,-,ab,ab,a,a,a,ab,-,ab,-,-,a,-,ab,ab,a,-,-,-,ab,a,a,ab,a,ab,-,a,-,a,ab,-,ab,ab,-,a,a,-,a,ab,ab,ab,-,a,-,ab,a,a,ab,a,a,-,a,a,ab,a,a,-,-,-,a,ab,a,a,ab,a,-,a,-,ab,a,a,ab,ab,a,ab,…
*M875	D2.15	a,ab,ab,ab,a,a,a,-,a,-,ab,a,a,a,a,ab,ab,a,a,-,a,ab,a,a,ab,a,a,ab,a,a,a,ab,ab,a,ab,ab,ab,a,ab,ab,-,ab,a,a,ab,-,a,a,-,ab,a,a,ab,a,-,ab,ab,a,ab,a,a,ab,-,a,ab,a,-,a,-,-,a,ab,ab,a,ab,a,a,ab,a,a,a,ab,a,ab,ab,ab,-,ab,a,a,-,-,a,a,ab,ab,a,ab,a,a,-,ab,ab,-,a,-,ab,a,ab,-,-,ab,a,ab,ab,ab,a,-,a,ab,ab,-,a,a,-,-,ab,a,-,-,a,ab,a,-,a,a,ab,a,a,ab,ab,a,a,a,a,a,a,ab,-,a,ab,ab,-,a,ab,a,-,a,a,a,ab,a,a,-,a,ab,ab,ab,a,-…
*M877	B3.7	b,ab,ab,ab,b,b,b,a,b,b,ab,b,ab,ab,b,a,ab,-,ab,ab,b,ab,b,-,-,ab,b,a,b,-,ab,a,a,b,-,-,a,ab,-,-,a,ab,-,ab,ab,-,b,b,-,a,b,ab,-,-,b,-,a,-,a,-,ab,a,ab,b,a,b,-,-,ab,b,b,a,ab,b,ab,b,b,a,ab,b,-,a,ab,a,ab,a,a,ab,-,-,-,-,b,ab,a,a,b,ab,b,ab,ab,-,ab,-,b,-,a,-,-,ab,-,ab,ab,ab,-,a,b,ab,-,ab,a,b,ab,ab,ab,-,ab,b,-,ab,b,-,ab,a,ab,b,-,ab,b,-,a,b,b,b,b,b,ab,ab,ab,ab,-,ab,ab,ab,ab,b,a,b,b,b,ab,-,b,ab,ab,a,ab,a,-,b,ab…
*M880	D2.15	ab,-,a,a,ab,ab,ab,-,ab,-,-,ab,ab,ab,ab,a,a,ab,ab,ab,ab,a,-,-,a,-,ab,a,ab,ab,ab,a,a,-,a,a,a,ab,a,a,a,a,ab,ab,-,ab,ab,ab,-,a,-,-,a,ab,ab,a,a,-,a,-,ab,-,a,ab,a,ab,ab,ab,a,ab,-,a,a,ab,a,ab,ab,a,ab,ab,ab,a,ab,a,a,a,a,a,ab,ab,-,ab,ab,ab,a,a,ab,a,ab,ab,a,a,a,ab,ab,a,a,-,-,ab,ab,a,ab,a,a,a,ab,-,ab,a,a,ab,ab,ab,ab,ab,a,-,-,a,ab,-,ab,-,ab,ab,a,ab,ab,a,-,ab,ab,ab,ab,ab,-,-,a,ab,a,a,a,ab,a,ab,a,-,ab,ab,-,ab,…
*M882	B3.7	-,-,ab,ab,a,a,-,-,a,a,ab,a,ab,ab,a,b,-,a,ab,-,a,ab,a,a,b,ab,a,b,a,ab,ab,b,-,a,-,-,b,ab,ab,b,-,ab,a,ab,-,ab,-,a,ab,b,a,ab,ab,a,a,b,b,a,-,ab,ab,-,ab,a,b,-,ab,ab,-,-,a,b,ab,a,-,-,a,b,ab,a,ab,b,ab,b,ab,b,b,ab,a,ab,-,a,a,-,b,-,a,ab,a,ab,-,b,ab,ab,-,ab,-,ab,ab,ab,ab,ab,ab,ab,ab,b,a,ab,a,-,b,a,ab,ab,ab,ab,-,-,a,-,a,b,-,b,ab,-,b,ab,-,ab,b,-,a,a,a,a,ab,ab,ab,ab,b,-,ab,ab,ab,-,b,-,-,a,ab,ab,a,ab,ab,b,ab,b,…
*M887	D1.10	a,a,a,a,a,a,a,ab,a,-,-,-,ab,ab,a,ab,-,a,ab,ab,a,-,-,a,ab,-,a,ab,-,ab,ab,ab,ab,-,ab,ab,ab,ab,-,ab,ab,-,a,ab,a,ab,-,a,ab,ab,a,ab,a,a,a,ab,-,-,-,-,ab,ab,-,a,ab,-,ab,-,a,a,a,ab,a,a,a,-,a,ab,-,a,ab,ab,-,ab,a,ab,-,-,a,ab,ab,a,a,ab,ab,ab,-,a,a,ab,a,ab,-,ab,a,a,ab,ab,a,ab,ab,a,ab,a,a,ab,a,ab,a,-,ab,a,-,ab,-,ab,-,-,a,a,a,ab,ab,ab,ab,a,ab,ab,-,-,ab,a,-,a,a,a,-,a,-,ab,ab,-,a,ab,a,a,-,a,a,a,-,ab,a,a,ab,-,a,a…
*M890	B3.7	b,ab,ab,-,b,b,b,a,-,b,-,b,ab,ab,b,a,ab,b,ab,ab,b,-,b,b,a,-,b,a,b,ab,ab,a,a,b,a,a,a,ab,ab,-,a,b,b,-,ab,ab,-,b,-,a,b,ab,-,-,b,a,a,-,-,-,ab,a,ab,b,a,b,-,ab,ab,-,b,a,-,b,ab,b,b,a,ab,b,ab,a,ab,a,ab,a,a,ab,b,ab,-,b,b,ab,a,a,b,ab,-,ab,ab,a,a,-,b,ab,-,ab,ab,ab,ab,ab,ab,ab,ab,a,b,ab,b,ab,-,b,ab,ab,ab,ab,ab,-,b,-,b,a,ab,a,ab,-,a,ab,b,ab,a,b,b,b,b,-,ab,ab,ab,ab,a,ab,ab,ab,ab,b,-,b,b,b,ab,ab,b,-,ab,a,ab,a,b,…
*M891	D1.10	ab,ab,ab,ab,ab,ab,ab,-,-,ab,ab,ab,a,a,-,a,-,ab,a,-,ab,ab,ab,ab,a,a,ab,a,-,a,a,a,a,ab,a,a,a,ab,-,a,a,ab,-,-,ab,a,ab,ab,a,a,ab,a,ab,ab,ab,-,a,ab,a,a,a,a,-,ab,a,ab,a,a,ab,ab,ab,a,-,ab,ab,ab,ab,-,a,ab,a,a,a,a,-,a,-,ab,-,a,-,-,ab,a,-,a,ab,ab,ab,a,ab,a,a,a,ab,ab,a,a,ab,-,a,ab,-,ab,ab,a,ab,-,ab,-,-,ab,a,-,a,a,ab,ab,-,ab,ab,a,-,a,a,ab,a,a,ab,ab,-,ab,-,-,-,ab,a,ab,ab,a,a,ab,ab,a,ab,ab,a,-,ab,ab,ab,a,-,-,a…
*M894	D2.15	-,-,-,ab,a,-,-,ab,-,a,-,a,a,a,a,ab,ab,a,a,a,a,ab,a,a,ab,a,-,ab,a,a,a,ab,ab,a,-,ab,-,a,ab,ab,-,-,-,a,ab,a,a,a,a,ab,-,a,-,a,a,ab,ab,a,ab,a,a,-,-,a,ab,a,a,a,ab,a,a,ab,ab,a,-,a,a,ab,a,a,-,-,a,ab,ab,ab,-,ab,-,a,ab,-,a,-,ab,-,-,ab,a,a,-,ab,ab,a,a,ab,ab,a,-,a,a,ab,-,ab,ab,ab,a,a,a,ab,ab,-,-,a,a,a,ab,a,a,ab,a,-,a,ab,a,a,ab,a,-,-,ab,-,a,a,a,a,a,ab,ab,-,ab,ab,-,-,ab,a,ab,a,-,a,ab,a,-,ab,a,ab,-,ab,-,a,ab,ab…
*M900	D1.10	ab,ab,ab,ab,ab,-,ab,a,ab,ab,ab,ab,a,-,ab,-,ab,ab,a,a,-,ab,ab,ab,a,a,ab,a,-,a,a,-,a,-,-,-,-,ab,-,a,a,ab,ab,a,ab,a,ab,ab,a,-,-,a,-,ab,-,a,a,ab,a,a,a,a,-,ab,a,ab,-,a,ab,ab,ab,a,ab,ab,ab,-,-,a,a,ab,a,a,a,a,ab,a,a,ab,-,a,a,ab,-,a,a,a,ab,ab,ab,a,-,a,a,a,ab,ab,a,a,ab,-,a,-,a,-,-,a,ab,-,ab,-,a,ab,a,a,a,-,-,ab,ab,ab,ab,a,a,a,a,-,a,a,ab,ab,a,ab,ab,ab,ab,-,a,ab,ab,a,a,ab,ab,-,ab,ab,a,ab,ab,-,ab,a,ab,ab,-,-,…
*M905	D2.15	ab,a,a,a,ab,ab,ab,-,-,ab,a,ab,ab,-,ab,-,a,-,ab,ab,ab,-,ab,ab,a,ab,ab,a,-,ab,-,-,-,ab,a,a,a,ab,a,a,a,ab,ab,ab,a,ab,ab,ab,ab,a,ab,ab,a,-,-,a,a,ab,a,ab,ab,a,-,ab,a,ab,ab,ab,a,-,ab,-,a,ab,a,ab,ab,-,ab,ab,-,a,ab,-,a,a,a,-,ab,ab,a,-,ab,ab,a,a,ab,-,ab,ab,-,a,a,ab,ab,a,a,ab,-,ab,ab,a,ab,-,-,a,-,ab,ab,a,a,ab,ab,ab,ab,-,-,ab,-,-,ab,a,ab,-,ab,-,a,ab,-,a,a,-,-,ab,ab,ab,ab,a,a,ab,a,a,a,ab,a,ab,a,ab,ab,ab,a,ab…
*M918	D2.15	a,-,ab,ab,-,a,a,ab,a,a,ab,a,a,a,a,ab,-,a,a,a,a,ab,a,a,ab,a,-,ab,-,a,a,ab,-,a,ab,ab,ab,-,ab,ab,ab,-,a,a,ab,a,a,a,-,ab,a,a,ab,a,a,ab,ab,a,ab,-,-,ab,ab,-,-,a,-,-,-,a,a,ab,ab,a,ab,a,-,ab,a,a,a,ab,a,ab,ab,-,ab,ab,-,a,ab,a,a,-,-,ab,-,ab,a,a,ab,ab,-,a,a,ab,ab,-,ab,-,a,ab,a,-,ab,ab,-,a,a,ab,-,a,a,-,a,a,ab,a,a,ab,a,-,a,ab,a,-,ab,a,a,ab,ab,-,a,a,-,a,a,ab,ab,a,-,ab,ab,a,ab,a,ab,-,a,a,ab,a,-,-,a,ab,ab,ab,a,a…
*M919	D2.15	a,ab,ab,-,a,a,a,ab,a,-,ab,a,-,a,a,ab,ab,a,a,a,a,ab,a,a,ab,a,a,ab,a,a,a,-,ab,-,ab,ab,ab,-,ab,ab,ab,-,a,a,ab,a,-,a,a,ab,a,a,ab,-,-,-,ab,a,ab,a,a,ab,ab,-,-,a,-,a,-,-,a,ab,ab,a,ab,-,a,-,a,a,a,ab,a,ab,ab,ab,-,-,a,a,-,a,a,a,ab,-,a,-,a,a,-,ab,ab,a,-,-,ab,a,ab,-,a,ab,a,ab,ab,ab,-,a,-,ab,ab,a,a,a,a,a,-,a,a,ab,-,ab,-,ab,a,a,-,a,-,ab,ab,-,-,a,a,a,a,ab,ab,a,ab,ab,ab,-,ab,a,ab,-,a,a,ab,a,a,-,a,ab,ab,ab,a,a,ab…
*M920	D2.15	a,ab,-,ab,a,a,a,-,a,a,ab,a,a,a,a,-,ab,a,-,-,a,ab,a,a,ab,-,a,ab,a,a,a,ab,ab,a,ab,ab,ab,a,ab,-,ab,a,a,a,ab,-,-,a,a,-,a,a,-,a,-,ab,ab,a,ab,a,a,ab,ab,-,ab,a,a,a,ab,-,a,ab,ab,-,ab,a,a,-,a,a,a,ab,-,ab,-,-,ab,ab,a,a,-,a,a,a,-,ab,a,ab,a,-,ab,-,ab,a,a,ab,ab,-,ab,a,a,ab,a,ab,ab,ab,a,a,a,ab,ab,-,a,-,a,a,ab,a,a,ab,a,ab,a,ab,a,a,ab,-,a,ab,ab,a,-,a,a,-,a,ab,ab,a,ab,-,ab,a,ab,a,ab,a,-,a,ab,-,a,ab,a,ab,-,ab,a,-,…
*M923	D2.15	a,ab,ab,ab,a,a,a,-,a,-,ab,a,a,a,-,ab,a,a,a,a,a,ab,a,-,ab,a,a,ab,-,-,a,-,ab,a,ab,ab,ab,a,ab,-,ab,a,a,a,ab,-,a,a,a,-,a,a,ab,-,a,ab,ab,a,ab,-,a,ab,ab,a,ab,a,a,a,ab,a,a,-,ab,a,-,a,a,-,a,-,a,ab,a,-,ab,ab,ab,ab,a,a,ab,-,-,a,ab,-,a,-,a,a,ab,ab,-,-,a,ab,-,-,-,a,a,ab,a,ab,-,ab,a,a,a,ab,ab,-,a,a,a,-,-,a,a,ab,a,ab,a,ab,-,a,ab,-,a,ab,ab,a,a,a,a,a,a,ab,ab,a,ab,ab,ab,a,ab,a,-,a,a,a,ab,a,-,ab,a,ab,ab,-,a,a,ab,-…
*M924	D2.15	ab,a,a,a,ab,-,-,a,ab,-,a,ab,ab,ab,ab,a,ab,ab,ab,-,-,a,ab,ab,a,ab,-,-,-,ab,ab,a,a,ab,a,a,a,ab,a,-,-,ab,ab,-,a,-,-,-,ab,-,-,ab,a,-,ab,-,a,ab,a,ab,ab,a,a,ab,a,ab,ab,ab,-,ab,-,a,a,ab,a,ab,ab,a,ab,-,ab,-,ab,a,a,-,a,a,-,ab,-,-,-,ab,-,a,-,a,ab,ab,a,a,-,ab,ab,-,-,ab,a,ab,-,a,ab,a,a,a,ab,ab,-,a,a,ab,ab,ab,-,ab,a,ab,ab,a,ab,-,ab,-,ab,ab,a,ab,ab,a,a,ab,ab,-,ab,ab,ab,-,a,-,a,a,a,ab,a,ab,a,-,ab,ab,a,ab,ab,a,a…
*M931	D2.15	ab,a,a,a,ab,ab,ab,a,ab,-,-,ab,ab,ab,-,a,ab,ab,ab,-,ab,a,ab,-,-,ab,ab,a,ab,ab,ab,a,-,ab,a,a,-,-,a,-,a,ab,ab,ab,a,ab,ab,-,ab,a,ab,ab,-,ab,ab,a,a,ab,-,-,ab,a,-,ab,a,ab,ab,ab,a,ab,ab,a,a,ab,a,ab,ab,a,ab,ab,ab,a,-,a,-,a,a,a,ab,ab,a,ab,ab,-,a,a,-,-,ab,ab,a,a,a,ab,ab,a,-,ab,a,-,-,a,ab,a,a,a,-,ab,ab,a,a,ab,ab,ab,ab,-,a,ab,ab,a,ab,-,ab,a,-,ab,a,ab,ab,-,a,-,ab,ab,-,ab,ab,-,a,ab,a,a,a,ab,a,ab,a,ab,ab,ab,a,a…
*M932	D2.15	ab,a,-,a,ab,ab,ab,a,-,-,a,ab,ab,ab,ab,-,ab,ab,ab,ab,ab,a,ab,ab,a,ab,-,a,ab,ab,ab,-,a,ab,a,a,a,ab,a,-,a,-,ab,-,-,ab,ab,ab,ab,a,ab,ab,a,ab,ab,a,-,ab,-,-,-,a,a,ab,a,ab,ab,ab,a,ab,ab,-,a,-,a,ab,ab,-,ab,ab,ab,a,-,a,a,a,a,-,ab,ab,a,ab,ab,ab,a,-,ab,a,ab,ab,a,-,a,ab,ab,a,a,ab,a,ab,-,a,ab,a,a,a,ab,ab,-,a,a,ab,ab,-,-,ab,-,ab,ab,a,ab,-,ab,a,ab,ab,a,ab,ab,a,-,ab,-,ab,ab,ab,-,a,a,ab,a,-,a,ab,-,ab,a,ab,ab,ab,a…
*M933	D2.15	a,ab,-,ab,a,a,a,ab,a,a,-,a,-,a,a,-,a,a,-,a,a,ab,a,-,ab,a,-,ab,-,a,a,ab,ab,-,ab,ab,ab,a,-,ab,ab,a,a,a,ab,a,a,a,a,ab,a,a,ab,a,a,-,ab,a,-,-,a,ab,ab,-,ab,a,a,-,ab,a,-,ab,ab,a,ab,a,a,ab,a,a,-,ab,a,ab,ab,-,-,ab,a,-,ab,a,a,a,ab,ab,a,ab,a,-,ab,ab,ab,-,a,-,ab,a,ab,a,-,-,a,ab,-,-,-,a,a,ab,ab,-,-,a,a,-,ab,a,a,ab,a,-,a,ab,a,-,ab,a,a,ab,ab,a,a,-,a,a,a,ab,-,a,ab,ab,ab,a,ab,a,-,a,a,a,ab,-,-,ab,a,ab,ab,ab,a,a,ab…
*M934	D2.15	ab,a,a,a,ab,ab,ab,a,ab,ab,a,ab,ab,ab,ab,a,ab,ab,ab,ab,ab,a,ab,ab,-,-,-,a,ab,ab,ab,a,a,ab,a,-,-,ab,a,a,a,ab,ab,ab,a,ab,ab,-,ab,a,ab,ab,a,ab,ab,a,a,ab,a,-,ab,a,a,ab,a,ab,ab,ab,a,ab,ab,a,-,ab,a,ab,ab,a,-,ab,ab,a,ab,a,a,a,-,a,ab,ab,a,-,ab,ab,a,a,ab,a,ab,ab,-,a,a,ab,ab,a,-,ab,-,ab,ab,a,-,a,a,a,ab,ab,-,a,a,ab,ab,ab,ab,-,a,ab,-,a,-,a,ab,a,-,-,-,ab,ab,-,a,ab,ab,ab,ab,ab,ab,a,a,-,a,-,a,ab,a,ab,a,ab,ab,ab,…
*M943	D2.15	a,ab,ab,ab,-,a,-,ab,a,a,-,a,a,a,a,-,-,-,-,a,a,-,a,a,ab,-,a,ab,a,a,a,ab,ab,a,-,ab,ab,a,ab,ab,ab,a,-,a,ab,a,a,-,a,ab,a,a,ab,a,a,ab,ab,a,ab,a,a,ab,ab,a,ab,a,a,a,ab,-,a,-,ab,a,ab,-,a,ab,a,a,a,ab,a,ab,-,ab,ab,ab,a,a,ab,a,a,a,ab,ab,a,ab,a,-,-,ab,ab,a,-,ab,-,a,ab,a,a,ab,a,ab,ab,ab,a,a,a,ab,ab,a,-,a,-,a,-,a,-,ab,-,ab,a,ab,-,-,ab,a,a,ab,ab,a,a,a,a,a,-,-,ab,a,ab,ab,ab,a,ab,a,ab,a,a,a,-,-,a,ab,a,-,ab,ab,a,a…
*M945	D1.10	ab,ab,-,a,ab,ab,ab,a,-,ab,-,-,-,-,ab,-,ab,ab,a,a,ab,ab,ab,-,a,a,ab,a,ab,a,a,a,-,ab,a,-,a,ab,ab,a,a,ab,ab,a,-,a,ab,ab,a,-,ab,a,ab,ab,ab,-,a,ab,a,a,-,a,ab,ab,a,ab,a,-,ab,ab,ab,a,ab,ab,ab,ab,-,a,-,ab,a,-,a,-,ab,a,a,-,-,a,a,-,ab,a,a,a,ab,ab,ab,a,ab,a,a,a,ab,-,-,a,-,a,a,-,-,ab,ab,a,-,a,ab,ab,-,ab,a,ab,-,a,ab,ab,ab,ab,ab,a,-,a,a,-,a,-,ab,ab,a,ab,-,ab,ab,ab,a,ab,-,a,a,ab,ab,a,ab,a,a,ab,ab,ab,ab,a,ab,ab,…
*M947	D1.10	ab,-,-,-,ab,ab,ab,a,-,ab,ab,a,-,a,ab,a,ab,ab,a,a,ab,-,ab,ab,a,a,ab,a,-,-,a,a,-,ab,a,a,a,ab,-,a,a,-,ab,a,ab,-,ab,ab,a,-,ab,a,ab,-,ab,a,a,ab,a,a,a,a,ab,ab,a,-,a,a,ab,-,ab,-,ab,ab,ab,ab,ab,a,-,-,-,a,a,a,ab,-,a,ab,ab,a,a,ab,ab,a,a,a,ab,ab,ab,a,ab,a,a,a,ab,ab,-,a,a,a,-,ab,a,ab,-,a,ab,a,ab,ab,a,ab,a,ab,-,-,ab,ab,-,ab,-,a,a,a,a,ab,a,a,ab,ab,a,ab,ab,ab,ab,ab,a,ab,ab,a,a,ab,-,a,ab,a,a,ab,ab,ab,ab,a,ab,ab,…
*M949	D2.15	ab,a,a,-,ab,ab,ab,a,ab,ab,a,ab,ab,ab,ab,a,ab,ab,ab,ab,-,a,ab,ab,-,ab,-,-,ab,ab,ab,a,a,ab,-,a,a,ab,a,a,a,-,ab,ab,a,ab,ab,-,ab,a,ab,ab,-,ab,-,a,-,-,a,-,ab,a,-,ab,a,ab,-,ab,a,ab,ab,-,a,-,a,ab,ab,-,ab,ab,ab,a,ab,-,a,a,a,a,-,ab,a,ab,ab,ab,-,a,ab,a,ab,ab,a,a,a,ab,ab,-,a,ab,a,ab,ab,a,ab,a,a,a,ab,ab,ab,a,a,ab,-,ab,ab,ab,a,ab,ab,a,ab,a,ab,-,-,ab,a,ab,ab,a,a,ab,-,ab,ab,ab,ab,a,-,ab,a,a,a,ab,a,ab,a,-,ab,ab,…
*M950	D2.15	-,-,a,a,ab,ab,ab,a,ab,ab,a,ab,ab,ab,ab,a,-,ab,ab,ab,ab,a,-,ab,a,ab,ab,-,ab,ab,-,a,a,ab,a,a,a,-,a,-,a,ab,-,-,a,ab,-,ab,ab,a,-,-,a,ab,ab,a,a,ab,-,-,ab,-,a,ab,a,-,-,ab,a,ab,ab,a,a,-,a,ab,ab,a,-,ab,ab,a,ab,-,a,a,a,-,ab,ab,a,-,ab,ab,a,a,ab,a,ab,ab,a,a,a,ab,ab,a,a,ab,a,ab,-,a,ab,a,a,-,ab,ab,ab,a,a,ab,ab,-,ab,ab,a,ab,ab,a,ab,a,ab,a,ab,ab,a,ab,ab,a,a,ab,-,ab,ab,ab,ab,-,a,ab,a,a,a,ab,a,ab,a,ab,ab,ab,-,ab,…
*M953	D2.15	-,-,ab,-,a,a,-,ab,-,-,ab,a,a,a,-,ab,a,a,a,-,a,ab,a,a,ab,a,a,-,a,a,ab,-,ab,a,ab,ab,ab,-,ab,ab,ab,a,-,a,-,a,a,a,a,-,a,a,-,a,-,ab,ab,a,ab,a,a,ab,ab,a,-,a,a,-,ab,a,a,ab,ab,a,ab,-,a,ab,a,a,a,ab,a,ab,ab,-,ab,ab,a,a,ab,a,-,a,-,ab,-,ab,a,a,ab,-,ab,a,a,ab,ab,a,-,a,a,ab,-,ab,ab,ab,a,a,a,ab,ab,a,-,a,ab,a,ab,a,a,ab,-,ab,a,ab,-,-,ab,a,-,ab,ab,a,a,a,-,a,a,ab,-,a,ab,ab,ab,a,ab,a,-,a,a,a,ab,a,a,ab,-,ab,-,-,a,-,a…
*M954	B3.7	b,ab,ab,-,b,b,b,a,ab,b,ab,ab,ab,ab,b,a,-,-,ab,ab,b,ab,b,-,a,-,b,a,-,-,-,a,a,b,-,a,-,b,ab,-,a,b,b,ab,ab,ab,b,b,-,a,-,-,ab,b,b,a,a,-,a,ab,-,-,ab,b,a,b,-,-,ab,b,b,a,ab,b,ab,b,-,a,ab,b,ab,a,ab,a,ab,-,a,ab,-,ab,a,b,b,ab,a,a,b,ab,b,ab,ab,a,a,ab,b,ab,a,ab,a,ab,ab,ab,-,ab,ab,a,b,-,b,ab,a,b,ab,b,a,-,-,b,b,ab,-,-,ab,-,-,b,a,-,-,ab,a,b,b,-,b,b,ab,ab,-,ab,a,ab,ab,ab,-,ab,a,b,b,b,ab,ab,-,ab,ab,a,ab,a,b,b,-,a,…
*M955	D2.15	a,ab,ab,ab,a,ab,a,ab,a,a,ab,a,a,a,a,ab,a,a,a,a,a,-,a,-,-,a,a,-,a,a,ab,-,-,a,ab,ab,ab,a,ab,-,ab,a,-,-,ab,-,a,a,a,ab,a,-,ab,-,a,ab,ab,a,ab,a,a,ab,ab,a,-,-,a,-,ab,-,a,ab,ab,a,ab,-,a,ab,a,a,a,ab,-,-,ab,ab,-,ab,-,a,ab,a,a,a,ab,ab,a,-,a,a,-,ab,ab,a,a,ab,ab,-,ab,a,-,ab,-,-,ab,ab,a,a,a,ab,ab,a,a,a,ab,a,ab,a,a,ab,a,ab,a,-,a,a,ab,a,a,-,ab,a,-,a,a,a,a,ab,ab,a,ab,ab,ab,a,-,a,ab,a,a,a,ab,-,a,ab,a,ab,ab,ab,a,a…
*M956	D1.10	a,a,a,ab,a,a,a,ab,ab,a,a,-,ab,ab,-,ab,a,a,ab,ab,a,a,a,a,ab,ab,a,ab,a,ab,ab,ab,ab,a,ab,ab,ab,-,a,ab,ab,a,a,ab,-,-,a,a,ab,ab,a,ab,a,a,a,ab,-,-,-,ab,ab,ab,a,a,ab,-,a,ab,a,a,a,ab,a,a,a,a,a,ab,ab,-,ab,ab,ab,ab,a,-,ab,-,-,ab,ab,-,a,-,ab,ab,a,a,a,-,a,ab,ab,ab,a,-,-,ab,ab,ab,ab,a,ab,a,a,-,a,ab,a,a,-,a,-,a,-,ab,a,-,a,a,a,ab,ab,-,-,a,-,ab,a,a,-,a,-,a,a,a,ab,-,a,ab,ab,a,a,ab,a,ab,ab,a,a,a,a,-,a,a,ab,-,a,-,-…
*M959	D1.10	-,a,a,ab,a,a,a,-,ab,a,a,ab,ab,-,-,ab,a,a,-,ab,a,a,a,a,-,ab,a,ab,a,ab,ab,ab,ab,a,ab,ab,ab,a,a,ab,ab,a,a,-,a,ab,-,a,ab,ab,-,ab,a,-,a,ab,-,a,-,ab,ab,-,a,a,ab,a,a,ab,a,a,-,ab,a,a,a,a,a,ab,ab,a,ab,ab,ab,ab,a,ab,ab,a,a,ab,ab,a,a,ab,ab,-,-,a,a,ab,a,ab,ab,-,a,a,ab,ab,ab,ab,-,a,ab,-,a,ab,a,-,a,a,ab,a,ab,a,ab,-,-,a,a,a,-,ab,ab,ab,ab,a,ab,ab,a,-,-,a,-,a,a,a,-,a,a,ab,ab,a,a,-,a,ab,-,-,a,a,a,-,a,-,ab,ab,a,-,-…
*M966	D1.10	a,a,-,ab,a,a,a,ab,ab,a,a,-,ab,ab,a,ab,-,a,-,ab,a,a,-,-,ab,ab,-,ab,a,-,ab,-,ab,a,ab,ab,ab,a,a,ab,-,a,a,ab,a,ab,a,a,ab,-,a,-,-,a,-,ab,ab,a,ab,ab,ab,ab,a,a,-,a,-,ab,a,a,a,ab,a,a,a,a,a,ab,-,-,ab,-,-,ab,a,ab,ab,a,a,ab,ab,a,a,ab,ab,-,-,a,-,ab,a,ab,ab,ab,a,-,ab,ab,ab,-,ab,-,ab,a,-,ab,a,-,a,a,ab,-,-,a,ab,ab,a,-,a,a,-,ab,ab,ab,ab,a,ab,ab,a,a,-,ab,a,a,a,a,ab,a,a,-,ab,a,a,ab,a,ab,ab,a,a,a,a,ab,a,a,-,ab,a,-,…
*M971	D2.15	ab,a,a,a,ab,a,ab,-,ab,ab,a,ab,-,-,ab,a,ab,ab,ab,ab,ab,a,ab,ab,a,ab,-,a,ab,ab,a,a,-,ab,a,-,-,ab,a,a,a,ab,ab,ab,a,ab,-,-,-,a,ab,ab,a,ab,ab,-,a,ab,a,ab,-,a,-,ab,a,ab,ab,ab,a,ab,-,a,a,-,a,-,ab,a,ab,ab,ab,-,ab,a,a,a,a,a,ab,ab,a,-,ab,-,a,a,ab,a,ab,ab,-,a,a,ab,ab,a,a,ab,-,ab,ab,a,-,-,a,a,ab,ab,-,a,a,ab,ab,ab,a,ab,-,ab,ab,a,ab,-,ab,a,ab,ab,-,ab,ab,-,a,ab,-,ab,ab,ab,ab,a,a,ab,a,a,a,ab,a,-,a,-,ab,ab,-,ab,-…
*M973	D2.15	a,ab,ab,ab,a,ab,a,-,-,a,ab,a,a,a,a,ab,a,-,a,a,a,ab,-,a,ab,a,a,ab,a,a,-,ab,ab,a,ab,ab,ab,-,-,ab,ab,a,a,a,ab,-,a,a,-,ab,a,a,-,-,a,-,ab,a,ab,-,a,ab,ab,a,ab,a,a,a,-,a,a,ab,ab,a,ab,-,a,-,-,a,a,-,a,-,-,ab,ab,-,-,a,ab,a,-,a,ab,-,a,-,a,a,ab,ab,-,a,a,-,ab,-,ab,a,a,ab,a,ab,ab,ab,-,a,a,ab,ab,a,-,a,-,a,-,a,a,ab,a,ab,a,ab,a,a,ab,a,a,ab,-,a,a,a,a,a,a,ab,ab,a,ab,ab,ab,a,ab,a,ab,a,a,a,ab,a,a,ab,-,ab,ab,ab,a,-,ab…
*M975	B3.7	-,b,-,ab,ab,b,ab,-,ab,ab,b,a,a,a,-,-,-,ab,a,a,ab,b,ab,ab,-,-,ab,-,ab,-,ab,ab,ab,-,-,ab,ab,ab,b,ab,ab,ab,ab,-,b,a,ab,ab,a,ab,ab,a,b,ab,-,-,-,ab,ab,-,a,ab,b,ab,-,ab,ab,a,b,-,ab,ab,b,ab,b,ab,ab,ab,a,ab,a,ab,-,ab,b,ab,ab,b,ab,a,ab,ab,ab,a,ab,ab,ab,b,ab,a,b,ab,-,a,ab,b,ab,a,-,a,a,-,a,b,b,ab,-,a,ab,b,ab,ab,a,ab,ab,a,-,ab,ab,b,ab,ab,a,ab,-,-,ab,-,ab,b,ab,a,ab,ab,ab,ab,-,b,b,-,ab,b,b,a,b,a,ab,ab,ab,-,b,a…
*M978	D1.10	ab,ab,ab,a,-,-,ab,-,ab,ab,ab,a,-,a,ab,a,-,ab,a,a,-,ab,ab,ab,a,a,-,a,ab,-,a,a,-,ab,a,a,a,-,-,-,a,ab,ab,a,ab,a,ab,-,a,a,ab,-,ab,ab,ab,-,a,ab,a,a,-,-,ab,ab,-,ab,ab,a,ab,ab,ab,a,ab,ab,ab,ab,ab,-,-,ab,-,a,a,a,-,a,-,ab,ab,a,a,ab,ab,a,a,a,ab,-,ab,-,ab,a,a,a,ab,-,a,a,-,a,a,ab,a,ab,-,-,ab,a,ab,ab,a,ab,a,ab,a,a,ab,ab,ab,ab,ab,a,a,-,a,ab,a,a,ab,-,a,a,-,ab,ab,ab,a,ab,ab,a,a,ab,ab,a,ab,a,a,ab,ab,ab,ab,a,ab,-,…
*M979	B3.7	a,ab,ab,b,-,ab,a,b,-,a,ab,ab,ab,ab,-,b,a,a,ab,ab,a,ab,-,a,-,ab,a,b,a,ab,b,b,b,a,-,b,-,-,ab,b,b,-,a,ab,ab,ab,a,a,ab,b,a,ab,ab,-,a,b,b,a,b,-,ab,-,ab,a,b,a,a,-,ab,-,a,b,ab,a,ab,a,a,b,ab,a,ab,b,ab,b,ab,-,-,ab,-,ab,-,a,a,ab,b,b,-,ab,a,-,ab,-,b,ab,a,ab,b,ab,b,ab,ab,ab,ab,-,ab,b,a,ab,a,ab,b,a,ab,a,b,ab,ab,a,a,-,a,b,ab,b,-,a,b,ab,a,ab,b,ab,a,a,a,a,ab,ab,ab,ab,b,ab,-,ab,ab,-,b,a,-,a,ab,ab,a,ab,ab,-,-,-,a,…
*M993	D1.10	ab,ab,-,a,ab,-,ab,a,ab,ab,ab,a,a,a,ab,a,-,ab,a,a,ab,ab,-,ab,a,a,ab,a,ab,a,-,a,a,ab,a,a,a,ab,ab,a,a,ab,ab,a,ab,a,ab,ab,-,a,ab,a,ab,-,ab,a,a,ab,a,a,-,a,ab,ab,a,-,ab,a,ab,-,ab,a,ab,ab,ab,ab,-,a,a,ab,a,a,a,a,ab,a,a,ab,ab,a,-,-,ab,a,a,a,ab,ab,ab,a,ab,a,a,a,-,ab,-,a,a,a,a,ab,a,ab,-,a,ab,a,-,-,a,ab,a,-,a,a,-,ab,ab,ab,ab,a,a,-,a,ab,a,a,-,ab,a,a,ab,ab,ab,ab,a,ab,ab,a,a,-,-,-,ab,a,a,ab,-,ab,ab,a,ab,ab,-,-,…
*M996	D1.10	ab,-,ab,a,ab,ab,ab,a,ab,ab,-,a,a,a,ab,-,ab,ab,a,a,ab,ab,-,ab,a,a,ab,a,ab,a,-,a,a,ab,-,a,a,ab,ab,a,a,ab,ab,a,ab,a,ab,-,a,a,-,a,ab,ab,ab,a,a,ab,a,a,a,-,ab,-,a,ab,ab,a,ab,ab,ab,a,ab,ab,ab,ab,ab,a,a,-,-,a,-,a,-,a,a,ab,ab,-,-,ab,ab,a,a,-,ab,ab,a,a,ab,a,-,a,ab,ab,a,-,a,a,a,-,a,ab,ab,-,ab,a,ab,ab,a,-,a,ab,a,-,ab,ab,-,ab,ab,a,a,a,a,-,a,-,-,ab,a,a,ab,ab,-,ab,a,-,ab,a,a,ab,-,a,ab,a,a,ab,ab,-,ab,a,-,ab,a,-,…
*M997	D2.15	ab,a,a,a,ab,a,ab,a,ab,ab,a,ab,ab,ab,ab,a,ab,ab,-,ab,ab,a,-,ab,a,-,ab,a,-,ab,-,a,a,ab,a,-,a,-,a,a,a,-,ab,ab,a,-,ab,ab,ab,-,ab,-,ab,ab,ab,a,a,-,-,ab,-,-,-,ab,a,ab,ab,ab,a,-,ab,a,a,ab,-,ab,ab,a,ab,-,-,-,ab,a,-,a,a,a,-,ab,-,ab,ab,ab,a,-,-,a,ab,-,a,a,a,-,ab,a,a,ab,a,ab,ab,a,ab,a,a,-,ab,ab,ab,a,a,ab,ab,-,a,ab,a,ab,ab,-,ab,a,ab,a,ab,ab,-,ab,ab,a,-,ab,ab,-,ab,-,ab,a,-,ab,a,a,a,ab,a,ab,a,-,ab,ab,a,-,-,a,-…
*M1002	D2.15	-,-,a,-,ab,a,ab,-,-,ab,a,ab,ab,ab,ab,a,ab,-,ab,ab,ab,a,ab,ab,a,ab,ab,a,ab,ab,-,a,a,ab,a,a,-,ab,a,a,a,ab,ab,ab,a,-,ab,ab,-,-,ab,ab,ab,ab,ab,a,a,ab,a,-,a,a,-,ab,a,ab,ab,ab,a,ab,ab,a,a,ab,a,ab,-,-,ab,ab,ab,a,ab,-,a,a,a,a,-,ab,-,-,ab,-,a,a,ab,-,ab,ab,a,a,a,ab,ab,a,a,ab,a,ab,ab,a,ab,a,a,a,ab,ab,ab,a,a,ab,-,ab,a,ab,a,ab,-,a,-,a,ab,a,ab,ab,a,ab,ab,a,a,-,-,ab,ab,ab,ab,a,a,ab,-,a,a,ab,a,ab,a,ab,-,ab,a,ab,…
*M1014	D1.10	-,-,-,ab,a,-,a,ab,-,a,a,ab,ab,-,a,-,a,-,ab,-,-,a,a,a,ab,ab,a,ab,a,-,ab,ab,ab,a,-,ab,ab,a,a,-,ab,a,a,ab,-,ab,a,a,-,ab,a,ab,a,a,-,ab,ab,a,ab,ab,ab,ab,-,a,ab,a,a,-,a,a,a,ab,-,a,a,a,-,-,ab,a,ab,ab,ab,ab,a,-,ab,a,-,ab,ab,a,a,-,ab,ab,a,a,ab,ab,a,ab,a,ab,a,a,-,ab,-,ab,ab,a,ab,a,a,ab,a,ab,a,-,ab,a,-,a,ab,ab,a,a,-,a,a,-,ab,ab,-,a,a,ab,-,-,ab,ab,a,a,-,a,-,-,a,ab,ab,a,a,-,a,ab,ab,a,a,-,a,ab,a,a,ab,ab,-,ab,a…
*M1015	D1.10	-,ab,-,a,ab,ab,-,-,-,-,ab,a,a,a,ab,a,-,ab,a,a,-,ab,ab,ab,a,a,ab,a,ab,-,a,a,a,ab,a,a,a,-,-,a,a,-,ab,a,ab,a,-,ab,a,a,ab,a,-,ab,ab,a,a,ab,a,a,a,a,ab,ab,-,-,ab,a,ab,ab,ab,a,ab,ab,ab,-,-,a,-,ab,a,a,a,-,ab,a,a,ab,ab,a,-,-,ab,a,a,a,ab,ab,a,a,-,a,ab,a,ab,-,-,a,a,a,-,-,a,ab,-,a,ab,a,ab,ab,a,ab,-,ab,-,a,ab,ab,ab,ab,-,-,a,a,a,ab,ab,-,ab,ab,a,a,ab,ab,ab,ab,a,ab,ab,a,a,ab,ab,a,ab,a,-,-,ab,-,ab,a,-,ab,a,a,ab,a…
*M1018	D1.10	a,a,-,ab,a,a,a,-,a,a,a,ab,ab,ab,a,-,a,-,ab,-,-,-,a,a,ab,ab,a,ab,a,ab,ab,ab,ab,a,ab,ab,-,a,a,ab,ab,a,a,ab,a,ab,a,a,-,-,a,ab,a,a,a,ab,ab,a,ab,ab,ab,ab,a,a,-,a,a,ab,-,a,-,ab,a,a,-,a,ab,ab,ab,a,ab,ab,ab,ab,a,ab,ab,a,a,-,-,a,a,ab,-,ab,a,-,ab,ab,a,ab,a,-,-,a,ab,ab,ab,ab,ab,a,ab,a,a,-,-,-,a,a,ab,a,ab,a,-,ab,a,-,a,a,-,ab,ab,ab,ab,-,a,-,a,a,ab,-,a,-,a,a,ab,a,-,ab,ab,a,a,ab,a,ab,ab,a,a,-,a,ab,a,a,ab,ab,a,a…
*M1019	D1.10	a,a,a,ab,a,-,a,ab,a,-,a,-,ab,ab,a,ab,a,a,ab,ab,-,a,a,a,ab,ab,a,ab,a,ab,ab,ab,ab,-,-,ab,ab,a,a,ab,ab,a,a,ab,a,ab,-,a,ab,-,-,ab,a,a,a,ab,ab,a,ab,ab,ab,ab,a,a,ab,-,a,ab,-,a,a,ab,a,a,a,a,ab,ab,-,a,ab,ab,ab,-,a,ab,ab,a,-,ab,-,a,-,ab,ab,ab,-,a,ab,ab,a,ab,a,-,-,a,ab,ab,ab,ab,ab,a,ab,-,a,ab,a,ab,-,a,ab,a,-,-,ab,ab,a,a,a,a,-,-,ab,ab,ab,a,a,ab,-,a,ab,ab,a,a,a,a,ab,a,a,ab,ab,a,a,ab,a,ab,-,-,a,a,a,-,-,a,-,-,…
*M1022	D1.10	a,a,-,ab,a,a,a,-,a,a,a,ab,ab,ab,a,ab,a,a,ab,ab,a,a,a,a,ab,ab,a,-,a,ab,ab,-,ab,a,ab,ab,ab,a,-,-,ab,a,a,ab,a,ab,a,-,-,ab,-,ab,a,a,a,ab,-,a,ab,ab,ab,-,a,a,-,a,a,ab,a,a,a,ab,-,a,a,a,ab,ab,-,a,-,-,ab,-,a,ab,ab,-,a,ab,ab,a,a,-,ab,ab,-,a,-,ab,a,ab,a,ab,-,a,ab,ab,ab,ab,ab,-,ab,a,-,ab,a,ab,a,a,ab,a,-,-,ab,ab,a,a,a,-,a,ab,-,ab,ab,a,-,ab,a,a,ab,ab,a,a,a,a,ab,-,a,ab,ab,a,a,-,a,ab,ab,a,a,-,a,ab,a,a,ab,ab,a,ab…
*M1027	B3.7	ab,a,a,-,ab,a,ab,ab,-,-,-,b,b,b,ab,ab,ab,-,b,b,ab,a,ab,a,ab,b,ab,ab,ab,b,ab,-,ab,ab,ab,ab,ab,-,-,ab,ab,ab,ab,b,a,b,ab,ab,b,ab,ab,b,ab,ab,-,-,ab,-,-,b,ab,ab,-,ab,ab,ab,ab,b,a,ab,ab,ab,a,ab,-,ab,b,ab,b,-,b,ab,b,ab,a,ab,ab,a,ab,b,ab,ab,ab,b,-,ab,ab,a,b,ab,a,ab,a,b,ab,a,ab,b,ab,b,-,a,b,a,a,-,ab,b,ab,a,ab,ab,b,ab,ab,-,a,ab,-,a,ab,-,b,ab,b,ab,a,b,ab,a,ab,b,ab,ab,ab,ab,-,a,a,b,ab,a,a,b,a,b,ab,-,ab,ab,a,…
*M1029	D1.10	-,-,-,a,ab,ab,ab,a,ab,ab,ab,a,-,a,-,-,ab,ab,a,a,ab,-,ab,ab,a,a,-,a,ab,a,a,a,a,ab,a,a,a,ab,ab,a,a,ab,ab,a,-,a,-,ab,a,a,-,a,-,ab,ab,a,a,ab,a,a,a,a,ab,ab,a,ab,ab,-,-,ab,-,a,ab,ab,ab,ab,a,a,a,-,a,a,a,a,ab,-,a,ab,ab,a,a,ab,ab,a,a,a,ab,ab,-,a,ab,-,-,a,ab,ab,a,a,a,a,a,ab,a,-,ab,-,ab,a,ab,-,a,-,a,ab,a,a,ab,-,-,ab,ab,a,a,a,a,ab,ab,a,-,ab,a,a,ab,ab,ab,ab,a,ab,ab,a,a,ab,ab,a,ab,-,a,ab,-,ab,ab,a,ab,ab,a,a,ab…
*M1032	D1.10	ab,ab,ab,a,ab,ab,-,-,ab,-,-,a,-,a,-,a,ab,ab,a,a,ab,ab,ab,ab,a,-,-,a,ab,a,-,a,a,ab,a,a,a,ab,ab,a,a,-,-,a,ab,a,-,-,a,a,ab,-,ab,ab,ab,a,-,ab,a,a,a,-,ab,ab,a,ab,ab,a,ab,-,ab,a,ab,ab,-,ab,a,a,a,ab,a,-,-,a,ab,-,a,ab,ab,a,a,ab,ab,a,a,a,ab,ab,a,a,ab,a,ab,a,ab,ab,a,a,a,a,-,ab,-,ab,-,a,ab,a,ab,-,-,ab,a,ab,a,-,ab,ab,-,ab,ab,-,a,a,a,ab,ab,a,-,ab,a,a,ab,-,ab,ab,a,ab,ab,a,a,ab,ab,a,ab,-,a,ab,-,-,ab,a,-,ab,a,a,…
*M1036	D1.10	ab,ab,ab,a,ab,ab,ab,a,-,ab,ab,a,a,a,ab,a,ab,ab,a,a,ab,ab,ab,-,a,a,-,a,-,a,-,a,a,ab,a,a,a,ab,ab,a,a,ab,-,a,ab,a,-,ab,a,a,ab,a,-,ab,ab,a,a,ab,a,a,a,a,ab,ab,a,ab,ab,a,ab,-,-,-,ab,ab,-,-,a,-,a,ab,a,a,a,a,ab,a,a,ab,-,a,-,ab,ab,-,-,a,ab,ab,a,a,ab,a,ab,a,-,ab,a,-,a,-,a,-,a,-,ab,a,ab,-,ab,ab,-,-,a,ab,a,a,ab,ab,ab,ab,ab,a,-,a,a,ab,ab,a,ab,ab,a,a,ab,-,ab,ab,a,ab,ab,a,-,-,ab,a,-,a,a,-,ab,ab,-,-,ab,ab,a,a,ab…
*M1038	D1.10	ab,ab,ab,a,ab,ab,ab,-,ab,ab,ab,a,a,a,ab,-,ab,ab,a,-,ab,ab,ab,ab,-,a,ab,a,ab,-,a,-,a,ab,a,a,a,ab,ab,-,a,ab,ab,a,ab,a,ab,ab,a,a,-,a,ab,-,ab,-,a,ab,a,a,a,a,ab,ab,a,ab,ab,-,ab,ab,ab,a,ab,-,ab,-,-,a,-,ab,a,a,-,-,ab,-,-,ab,ab,a,a,ab,ab,a,a,a,ab,ab,a,a,ab,a,ab,a,ab,ab,-,a,-,a,a,ab,a,ab,ab,a,ab,a,-,ab,a,-,a,ab,a,a,ab,ab,-,ab,ab,a,a,a,a,ab,ab,a,ab,ab,a,a,ab,ab,ab,ab,a,ab,-,-,-,-,ab,-,ab,a,a,-,ab,ab,ab,a,a…
*M1041	B3.7	b,ab,ab,a,b,ab,b,a,b,b,ab,-,ab,ab,b,-,b,b,ab,ab,b,ab,b,ab,-,-,b,a,b,ab,-,-,a,b,a,a,a,b,ab,a,a,b,b,ab,ab,ab,b,-,ab,a,b,ab,-,b,b,-,a,-,a,ab,a,a,-,b,-,b,b,-,ab,b,-,a,ab,-,ab,b,-,-,ab,b,ab,a,ab,a,ab,a,a,ab,-,ab,a,-,b,-,a,a,b,ab,ab,a,ab,a,ab,-,b,ab,a,-,a,ab,ab,ab,ab,ab,-,-,b,ab,b,-,a,-,ab,b,a,ab,ab,b,b,ab,b,a,ab,a,ab,b,-,ab,b,ab,a,ab,b,b,b,b,-,-,ab,ab,a,ab,-,ab,ab,ab,a,ab,b,b,ab,ab,b,ab,ab,a,ab,-,b,-,…
*M1051	D1.10	a,-,a,ab,a,-,a,ab,a,a,a,ab,ab,ab,a,ab,a,-,ab,ab,a,a,a,a,-,ab,a,ab,a,ab,ab,ab,ab,a,ab,ab,ab,a,-,ab,ab,a,a,ab,-,ab,-,a,ab,ab,a,ab,a,-,a,ab,-,-,ab,ab,ab,-,a,-,ab,-,a,ab,a,a,-,ab,a,a,a,a,ab,ab,ab,a,ab,ab,-,-,a,ab,ab,a,a,ab,ab,a,a,ab,ab,-,a,a,-,ab,a,ab,-,-,a,a,ab,ab,ab,ab,ab,a,ab,-,a,ab,a,ab,a,a,-,a,-,-,ab,ab,a,a,a,a,-,ab,ab,ab,ab,a,a,ab,a,-,ab,ab,a,a,a,a,ab,a,a,ab,ab,a,a,-,-,ab,ab,a,a,a,-,ab,a,a,ab,a…
*M1052	B3.7	b,ab,ab,a,b,b,b,a,b,b,ab,ab,ab,ab,b,a,b,b,ab,ab,b,-,b,ab,a,ab,-,-,b,ab,a,a,a,b,-,a,a,b,ab,a,-,b,-,ab,ab,ab,b,b,ab,-,-,ab,b,b,b,a,a,b,a,ab,a,a,ab,-,a,b,b,ab,ab,-,b,-,-,b,ab,b,-,-,ab,b,ab,a,ab,a,ab,a,a,ab,b,ab,a,-,b,ab,a,-,-,ab,-,a,ab,a,ab,ab,b,ab,-,ab,a,ab,ab,ab,-,ab,ab,-,b,ab,-,ab,-,-,ab,-,a,ab,-,b,b,ab,b,-,ab,a,ab,b,ab,ab,b,ab,a,ab,b,b,-,-,ab,ab,ab,ab,a,ab,ab,ab,-,ab,a,b,-,b,ab,-,b,ab,ab,a,ab,a,…
*M1056	D2.15	ab,a,a,a,ab,-,ab,-,-,ab,a,ab,ab,ab,-,a,ab,ab,-,ab,ab,-,-,-,a,-,ab,a,ab,ab,-,a,a,-,a,a,a,-,a,a,a,-,ab,ab,a,ab,ab,ab,ab,a,ab,ab,-,-,ab,a,a,-,a,-,a,a,a,ab,a,ab,ab,ab,-,ab,ab,a,a,ab,a,ab,ab,-,ab,ab,ab,-,ab,a,a,a,a,a,ab,ab,a,ab,ab,ab,a,a,-,-,ab,-,a,a,a,ab,ab,a,a,ab,a,-,ab,a,ab,a,a,a,-,ab,ab,a,a,ab,-,ab,-,ab,a,ab,ab,-,ab,a,ab,a,-,-,a,ab,ab,a,-,ab,ab,ab,-,ab,-,a,a,ab,a,a,a,ab,a,-,a,ab,-,-,-,ab,ab,a,ab,-…
*M1057	B3.7	b,ab,ab,a,b,b,b,a,b,-,ab,ab,ab,ab,b,a,-,b,-,ab,b,ab,b,ab,a,ab,b,a,-,ab,a,a,-,b,a,a,a,b,ab,a,a,b,b,ab,-,-,b,b,ab,a,b,ab,b,-,b,-,a,b,a,ab,-,-,-,b,a,b,b,ab,ab,b,b,a,ab,b,ab,b,ab,-,ab,b,ab,a,ab,a,ab,a,a,-,b,ab,a,b,-,ab,a,-,b,ab,ab,-,ab,-,ab,ab,b,ab,-,ab,-,ab,ab,ab,ab,ab,ab,a,b,ab,b,ab,a,-,ab,b,-,-,ab,b,b,-,b,a,ab,a,-,b,ab,ab,b,ab,a,ab,-,b,b,b,ab,ab,ab,ab,a,-,ab,ab,ab,ab,a,b,b,b,-,-,b,-,ab,a,ab,a,b,b,…
*M1062	D2.15	ab,a,a,a,ab,ab,-,a,ab,ab,a,ab,-,ab,ab,a,ab,ab,ab,ab,ab,-,ab,a,a,ab,ab,a,ab,ab,a,-,a,ab,-,a,-,ab,-,-,a,ab,ab,ab,-,ab,ab,ab,ab,a,ab,ab,ab,ab,-,a,a,ab,-,ab,a,a,a,ab,-,ab,ab,-,-,ab,ab,a,a,ab,-,-,-,a,-,ab,ab,a,-,a,a,a,a,-,ab,-,a,ab,ab,ab,a,a,-,-,ab,a,a,a,a,ab,-,a,a,ab,-,ab,-,a,ab,a,a,a,ab,ab,ab,a,a,ab,ab,ab,-,ab,-,ab,-,a,ab,-,ab,a,-,ab,a,ab,ab,a,a,ab,ab,ab,ab,ab,ab,a,a,ab,-,a,a,ab,a,-,a,ab,ab,-,a,ab,a…
*M1064	D2.15	ab,a,a,-,ab,ab,ab,a,ab,ab,a,ab,ab,ab,-,a,ab,ab,ab,ab,-,-,-,a,a,ab,ab,a,ab,-,a,a,a,-,a,-,a,-,-,a,-,ab,ab,-,a,ab,ab,ab,ab,a,ab,ab,-,ab,-,a,-,-,a,ab,a,a,a,ab,-,-,ab,ab,-,ab,ab,a,a,ab,-,ab,ab,a,ab,ab,ab,a,ab,a,-,a,a,-,-,ab,a,ab,ab,ab,a,a,ab,a,ab,a,a,a,a,ab,ab,a,-,-,a,ab,ab,-,ab,-,a,a,ab,ab,ab,a,a,ab,ab,ab,a,-,a,ab,ab,a,ab,a,-,a,ab,-,a,ab,ab,a,a,-,ab,ab,ab,ab,ab,a,a,-,a,a,a,-,a,ab,a,ab,ab,ab,a,-,ab,-,…
*M1068	D2.15	-,a,a,-,ab,ab,ab,-,-,ab,a,ab,-,ab,ab,a,ab,ab,ab,ab,-,-,ab,a,a,ab,ab,a,ab,ab,a,a,-,ab,a,a,a,ab,a,a,a,-,ab,ab,a,-,ab,ab,ab,a,ab,ab,ab,ab,ab,a,-,ab,a,ab,a,a,a,ab,a,ab,ab,ab,a,ab,-,a,a,ab,a,ab,-,a,-,ab,ab,a,ab,a,a,a,a,-,ab,ab,-,ab,ab,ab,a,a,ab,a,-,a,a,a,a,ab,ab,-,-,-,a,ab,-,-,ab,a,a,a,ab,ab,ab,a,a,ab,ab,ab,a,ab,-,ab,ab,a,ab,a,ab,-,ab,ab,a,ab,-,-,-,ab,-,ab,ab,ab,ab,a,a,ab,a,-,-,ab,a,ab,a,-,ab,-,a,ab,a…
*M1070	D2.15	ab,a,a,-,ab,ab,ab,a,-,ab,a,-,ab,ab,ab,a,ab,ab,ab,ab,ab,a,ab,-,a,ab,ab,-,ab,ab,a,a,a,-,a,-,a,ab,a,a,a,-,ab,ab,a,ab,ab,ab,ab,a,ab,ab,ab,ab,ab,a,-,ab,-,ab,-,a,-,ab,a,ab,-,ab,a,-,ab,a,a,ab,a,ab,ab,a,ab,ab,ab,a,ab,-,a,a,a,a,ab,ab,-,-,ab,-,a,-,ab,a,ab,a,-,a,a,ab,ab,a,a,ab,a,ab,ab,a,ab,a,a,-,ab,ab,ab,a,-,ab,ab,ab,a,-,a,-,ab,-,ab,a,-,-,ab,ab,a,-,ab,a,a,ab,ab,-,ab,ab,ab,a,a,ab,-,a,a,ab,-,ab,a,ab,ab,ab,a,a…
*M1071	D2.15	ab,a,-,a,ab,ab,ab,a,-,ab,a,ab,ab,ab,ab,a,ab,-,ab,-,-,a,ab,a,a,ab,ab,a,ab,ab,a,-,a,ab,a,-,a,ab,a,a,a,ab,ab,ab,a,ab,ab,ab,ab,a,ab,-,-,ab,ab,a,a,ab,-,ab,a,a,a,ab,a,-,ab,ab,a,-,ab,a,a,ab,a,ab,ab,-,-,ab,ab,-,ab,a,a,a,a,-,ab,ab,-,-,-,ab,a,a,ab,a,ab,a,a,a,a,ab,ab,a,a,ab,a,ab,ab,a,ab,a,-,-,ab,ab,ab,-,a,ab,ab,ab,a,ab,a,ab,ab,a,ab,a,ab,-,ab,-,-,ab,ab,a,a,ab,ab,ab,-,ab,ab,a,a,ab,a,-,a,ab,a,ab,a,-,-,ab,a,-,a…
*M1072	B3.7	-,ab,ab,b,a,-,a,b,-,a,ab,-,ab,ab,a,b,-,a,ab,-,a,ab,a,ab,-,ab,a,b,a,-,-,b,b,a,b,b,-,a,ab,b,b,a,-,ab,ab,a,a,-,ab,-,a,ab,a,a,a,b,b,a,b,ab,b,b,ab,-,b,a,a,ab,-,a,a,b,-,a,-,a,ab,b,ab,-,ab,-,ab,b,ab,-,b,ab,a,-,b,a,-,ab,b,b,a,ab,ab,b,ab,-,ab,ab,a,ab,-,ab,b,ab,ab,ab,ab,-,ab,b,a,ab,a,-,-,a,ab,a,-,ab,ab,a,a,-,a,b,ab,b,ab,-,-,ab,a,ab,b,ab,ab,-,a,a,-,ab,ab,ab,b,ab,ab,ab,-,ab,-,a,-,a,ab,ab,-,ab,ab,b,ab,b,a,a,-…
*M1073	D2.15	ab,a,-,a,ab,ab,ab,a,-,ab,a,ab,ab,ab,-,a,-,-,ab,ab,ab,a,ab,a,-,ab,ab,a,ab,ab,a,-,a,ab,a,a,a,-,a,-,a,ab,ab,-,a,ab,ab,ab,ab,a,ab,ab,ab,-,ab,a,a,ab,a,-,-,a,-,ab,a,-,-,ab,a,ab,ab,a,a,-,a,ab,ab,a,-,ab,ab,-,ab,a,a,a,a,-,ab,-,a,ab,ab,-,a,a,ab,-,ab,-,a,a,a,-,ab,a,a,ab,a,ab,ab,a,ab,a,a,a,-,ab,-,a,a,ab,ab,ab,a,ab,a,ab,ab,a,ab,a,ab,a,ab,ab,a,ab,ab,a,a,ab,ab,-,ab,ab,-,a,a,-,a,a,a,ab,-,ab,a,ab,ab,ab,a,ab,ab,-,…
*M1074	D1.10	ab,ab,ab,a,ab,ab,ab,a,ab,ab,ab,-,a,-,ab,a,-,-,a,a,ab,ab,-,ab,a,a,-,-,ab,a,a,a,a,ab,a,-,a,-,-,a,a,ab,ab,a,ab,ab,-,ab,-,a,ab,a,ab,-,ab,a,a,ab,a,a,a,a,ab,ab,a,ab,ab,a,ab,ab,ab,-,ab,ab,ab,ab,a,a,a,ab,a,a,a,a,ab,a,a,ab,ab,-,a,-,ab,a,a,a,ab,ab,-,-,-,a,ab,a,ab,ab,a,-,-,a,a,ab,a,ab,ab,a,ab,a,-,ab,a,ab,a,ab,a,a,-,ab,-,ab,ab,a,a,a,a,ab,ab,a,ab,-,a,a,a,ab,-,ab,a,ab,ab,a,a,ab,ab,a,-,a,a,-,ab,ab,ab,a,ab,ab,a,…
*M1075	D2.15	ab,-,a,a,ab,-,ab,a,ab,ab,a,ab,ab,ab,ab,a,ab,ab,ab,ab,ab,a,ab,a,a,ab,ab,a,ab,ab,a,-,a,ab,a,-,-,ab,-,a,a,-,-,ab,a,ab,ab,ab,ab,-,ab,ab,ab,-,-,a,a,ab,a,ab,-,-,a,ab,a,ab,ab,ab,a,ab,-,a,-,ab,a,ab,ab,a,ab,ab,ab,a,ab,a,-,a,a,a,ab,ab,a,ab,ab,ab,a,a,ab,a,ab,a,a,a,a,ab,-,a,a,ab,-,-,-,a,ab,a,a,a,-,ab,ab,a,a,ab,ab,ab,-,ab,-,ab,ab,a,ab,a,-,a,ab,ab,a,ab,ab,a,a,ab,ab,ab,-,ab,ab,a,a,ab,-,a,-,ab,-,ab,a,ab,ab,ab,a,…
*M1076	D1.10	ab,-,ab,-,ab,-,ab,a,ab,ab,-,a,a,a,-,a,-,ab,a,-,ab,ab,ab,ab,a,a,-,a,-,-,-,a,a,ab,a,a,a,ab,ab,a,a,ab,-,a,-,a,ab,ab,a,a,-,-,-,ab,ab,a,a,ab,a,a,a,a,ab,ab,a,ab,ab,a,ab,ab,ab,a,-,ab,ab,ab,a,a,a,-,a,-,a,a,ab,a,a,ab,-,a,-,ab,ab,a,a,-,ab,ab,a,a,ab,a,ab,-,ab,ab,a,a,a,a,-,ab,a,ab,ab,-,ab,-,ab,-,a,ab,a,ab,a,-,ab,ab,ab,ab,ab,a,a,a,a,ab,ab,a,ab,-,-,a,a,ab,-,-,a,ab,-,a,a,ab,ab,a,ab,a,-,ab,ab,ab,ab,a,ab,-,-,a,ab…
*M1079	B3.7	a,ab,ab,b,a,a,a,b,-,a,ab,ab,ab,-,a,b,a,a,ab,ab,a,ab,a,ab,b,ab,a,b,a,-,b,b,b,a,b,b,b,a,ab,b,b,a,-,ab,ab,ab,a,a,ab,b,a,ab,a,-,-,b,b,-,b,ab,b,b,-,a,b,a,a,ab,-,a,a,b,ab,a,ab,-,ab,-,ab,a,ab,b,ab,b,ab,-,b,ab,a,ab,b,a,a,ab,b,-,a,ab,ab,b,ab,b,ab,ab,a,ab,b,ab,b,-,ab,ab,ab,ab,ab,b,-,ab,a,-,b,-,ab,a,b,ab,ab,a,a,ab,a,b,-,b,-,a,ab,ab,a,ab,b,ab,ab,a,a,a,ab,ab,ab,ab,b,-,ab,ab,ab,ab,-,a,a,a,ab,ab,-,ab,ab,b,-,b,a…
*M1084	D1.10	ab,ab,ab,a,ab,-,ab,-,ab,ab,-,a,a,a,ab,a,ab,ab,a,a,ab,-,ab,ab,a,a,-,a,ab,-,a,a,a,-,-,a,a,ab,-,a,a,ab,a,a,ab,a,ab,ab,a,a,-,a,ab,-,ab,a,a,ab,a,a,a,a,ab,ab,a,ab,-,a,ab,ab,-,a,-,ab,ab,ab,ab,a,a,ab,-,a,a,a,ab,a,a,ab,-,a,a,ab,-,-,a,a,ab,ab,a,a,ab,a,ab,a,-,ab,a,-,a,a,a,ab,-,-,ab,a,ab,-,-,ab,a,ab,a,ab,a,-,ab,-,-,ab,ab,a,a,a,a,ab,ab,-,ab,ab,a,a,a,ab,-,ab,-,-,ab,a,a,ab,ab,-,ab,a,a,ab,ab,ab,ab,a,ab,-,a,a,ab,…
*M1085	D2.15	a,ab,ab,ab,a,a,a,ab,a,-,ab,a,a,a,a,-,a,-,a,-,a,ab,a,ab,ab,a,a,ab,a,a,-,-,-,-,ab,ab,-,a,ab,ab,ab,a,a,a,ab,a,-,a,a,ab,a,a,a,a,a,ab,ab,a,ab,a,ab,ab,ab,a,ab,a,a,a,ab,a,-,ab,ab,a,ab,a,a,ab,a,a,a,ab,a,ab,-,-,-,-,a,-,ab,a,-,a,-,ab,a,ab,-,ab,-,ab,ab,a,-,ab,ab,a,ab,a,a,ab,-,-,ab,ab,a,a,a,ab,-,a,a,a,-,a,-,a,a,ab,a,ab,a,ab,a,a,ab,a,a,ab,ab,a,a,a,a,a,a,-,ab,a,ab,ab,ab,a,-,a,ab,a,a,a,ab,-,a,ab,-,ab,ab,ab,a,-,…
*M1090	D2.15	a,ab,ab,ab,a,a,a,ab,a,a,ab,a,a,-,a,ab,a,a,-,a,a,ab,a,ab,ab,a,a,ab,a,a,ab,ab,ab,a,ab,ab,ab,a,ab,ab,ab,a,a,a,ab,a,a,a,a,-,a,-,a,-,a,-,ab,-,ab,a,ab,ab,ab,a,ab,a,-,-,ab,a,a,ab,ab,-,ab,a,a,ab,a,a,a,ab,-,ab,ab,ab,-,ab,a,a,ab,a,a,a,ab,ab,a,-,a,-,ab,ab,-,a,a,ab,ab,a,-,a,a,-,a,-,ab,ab,-,a,a,-,ab,-,a,a,ab,a,-,a,a,ab,a,ab,a,ab,-,a,ab,-,a,ab,-,a,a,a,-,-,a,ab,ab,a,ab,ab,-,-,-,a,-,a,a,-,ab,a,a,ab,a,ab,-,-,-,a,…
*M1091	D2.15	a,ab,-,ab,a,a,-,ab,-,-,ab,a,a,a,a,ab,-,a,a,a,a,ab,a,ab,ab,a,a,ab,a,a,ab,ab,-,a,ab,ab,ab,-,ab,ab,ab,a,-,a,-,a,a,-,a,ab,a,a,a,a,a,ab,-,a,ab,a,ab,-,ab,a,ab,-,a,a,ab,a,a,ab,ab,a,ab,a,-,ab,-,a,a,ab,-,ab,ab,ab,-,ab,a,a,ab,a,a,a,ab,ab,a,ab,-,ab,ab,ab,ab,a,a,ab,-,a,-,a,-,ab,a,ab,ab,ab,a,a,a,-,ab,a,a,a,ab,-,ab,a,a,-,-,ab,a,ab,a,a,ab,ab,a,ab,ab,-,a,a,-,-,a,ab,ab,a,ab,ab,-,a,ab,a,ab,a,a,-,ab,a,-,ab,a,ab,-,a…
*M1092	D2.15	a,ab,ab,ab,a,a,a,ab,a,a,ab,a,a,-,a,ab,a,a,a,-,a,ab,a,-,ab,a,-,ab,-,a,ab,ab,ab,a,ab,ab,ab,a,ab,ab,-,-,a,a,ab,-,a,a,a,ab,-,a,a,-,a,ab,ab,a,ab,a,ab,-,ab,-,-,a,a,-,-,a,a,ab,ab,a,ab,a,a,-,a,a,a,ab,a,ab,-,ab,ab,ab,a,a,ab,a,a,-,ab,ab,a,ab,a,ab,ab,ab,ab,a,a,-,ab,a,ab,a,a,ab,a,ab,ab,ab,a,a,a,ab,-,a,a,a,ab,-,ab,-,a,ab,a,ab,a,ab,a,a,ab,ab,a,ab,ab,a,a,a,a,a,-,ab,ab,a,ab,-,ab,-,ab,a,ab,a,a,a,ab,a,a,ab,a,ab,-,…
*M1094	D2.15	a,ab,ab,-,a,-,a,ab,-,-,ab,a,a,a,-,ab,a,-,-,a,a,-,a,ab,ab,a,-,ab,a,a,ab,ab,ab,a,ab,-,-,a,ab,ab,ab,a,a,a,ab,-,a,a,a,ab,a,a,a,a,a,ab,ab,-,ab,a,ab,-,ab,a,ab,a,-,a,ab,a,a,ab,ab,a,ab,-,a,ab,a,a,a,ab,a,ab,ab,ab,ab,-,a,a,-,a,a,a,ab,ab,a,-,a,ab,-,ab,-,a,a,-,ab,a,ab,-,a,ab,a,-,ab,ab,a,a,a,ab,ab,a,-,a,ab,a,ab,a,a,ab,a,ab,a,ab,a,a,-,ab,-,ab,ab,a,a,a,a,a,-,ab,ab,a,-,ab,ab,a,-,a,ab,a,a,a,ab,a,a,ab,a,ab,ab,ab,a…
*M1097	D2.15	a,ab,-,ab,a,a,-,-,a,a,ab,-,a,-,a,-,a,a,a,a,-,ab,a,ab,ab,-,a,ab,-,a,ab,ab,ab,a,ab,ab,ab,a,ab,ab,ab,a,a,a,ab,-,-,a,a,ab,-,-,-,a,a,ab,ab,a,ab,-,ab,ab,ab,a,ab,-,-,a,ab,a,-,ab,ab,-,ab,-,a,ab,a,-,a,ab,a,ab,-,ab,-,ab,-,a,ab,a,a,a,ab,ab,a,ab,a,ab,ab,ab,ab,a,-,-,ab,-,ab,a,-,-,a,ab,ab,-,a,a,a,ab,ab,a,a,a,ab,a,-,a,a,-,a,ab,a,ab,a,a,ab,ab,a,ab,ab,-,a,a,a,a,a,ab,ab,a,ab,ab,-,a,ab,a,-,-,a,-,ab,-,a,ab,a,ab,ab,-…
*M1098	D2.15	a,-,ab,-,a,a,a,-,a,-,ab,-,-,a,a,ab,a,-,a,a,-,-,a,ab,ab,a,-,ab,a,a,-,-,ab,-,ab,ab,ab,a,ab,ab,ab,a,a,a,ab,a,a,a,a,ab,a,a,a,a,a,ab,ab,a,ab,a,-,ab,ab,a,ab,a,a,a,ab,a,-,-,ab,a,ab,a,a,-,a,a,a,ab,a,-,-,ab,ab,ab,a,-,-,a,-,a,ab,ab,a,-,a,ab,ab,-,-,a,-,ab,-,a,ab,a,a,ab,a,-,ab,ab,-,-,a,-,ab,a,a,a,ab,a,ab,a,a,-,a,ab,-,ab,a,a,ab,ab,a,ab,ab,a,a,a,a,a,a,ab,ab,a,ab,-,ab,a,ab,-,-,a,-,-,-,a,a,ab,-,ab,ab,ab,a,a,ab,a…
*M1100	D2.15	a,ab,ab,-,a,a,a,ab,a,a,ab,a,-,a,a,ab,a,a,a,-,a,ab,-,-,ab,a,a,ab,a,-,-,ab,ab,a,-,ab,ab,a,ab,ab,ab,a,a,-,-,-,-,a,-,ab,a,-,a,a,a,-,ab,a,-,a,ab,ab,ab,-,ab,a,a,-,ab,a,a,ab,ab,-,ab,a,-,ab,a,a,-,ab,a,ab,ab,ab,ab,ab,a,-,ab,-,a,a,ab,ab,a,-,a,ab,ab,ab,ab,a,a,ab,ab,a,-,-,a,ab,-,ab,ab,ab,a,a,a,ab,ab,a,a,a,-,a,ab,-,a,ab,a,ab,a,ab,a,a,ab,-,a,ab,ab,a,a,a,-,a,a,-,ab,a,-,ab,ab,a,ab,a,ab,a,a,a,ab,a,a,ab,a,ab,-,ab,…
*M1101	D2.15	a,ab,ab,ab,a,-,a,ab,a,a,ab,a,a,a,a,ab,a,a,a,-,a,ab,a,ab,-,a,a,-,a,a,ab,ab,ab,a,ab,ab,ab,a,ab,ab,-,a,a,a,-,-,-,a,a,-,a,-,a,-,a,-,ab,a,ab,a,-,ab,ab,a,-,a,-,a,ab,a,a,ab,ab,-,-,a,a,-,a,a,a,ab,a,ab,-,ab,ab,ab,a,a,-,-,a,a,ab,ab,a,-,a,ab,ab,ab,ab,a,a,ab,-,a,ab,a,a,-,a,ab,ab,ab,a,a,a,ab,ab,a,a,a,ab,a,ab,-,a,ab,a,-,-,ab,a,a,-,ab,a,ab,-,a,a,a,a,a,a,ab,ab,a,ab,ab,ab,-,ab,a,ab,a,-,a,ab,a,a,ab,a,-,ab,-,a,a,-,…
*M1102	D2.15	a,-,ab,-,a,-,-,ab,a,a,ab,-,a,a,a,ab,a,-,a,a,-,ab,a,ab,ab,-,a,ab,a,-,ab,ab,ab,a,ab,ab,ab,a,ab,-,ab,a,-,a,ab,a,a,a,a,ab,a,-,a,a,a,ab,ab,-,ab,a,ab,ab,-,a,ab,a,-,-,ab,a,-,-,ab,a,ab,a,a,ab,a,a,a,ab,a,ab,ab,ab,ab,ab,a,a,ab,a,a,a,ab,ab,-,ab,a,ab,ab,ab,ab,a,a,ab,ab,a,ab,a,a,ab,a,ab,-,-,a,a,a,ab,ab,a,a,-,ab,-,ab,-,a,ab,a,ab,-,ab,a,a,ab,ab,a,ab,ab,-,a,a,-,a,a,ab,-,a,ab,-,ab,a,ab,a,-,a,a,a,ab,a,a,ab,a,ab,ab…
*M1108	D2.15	ab,a,a,a,-,ab,ab,a,ab,ab,a,ab,ab,ab,ab,a,ab,ab,ab,ab,-,a,ab,a,a,ab,-,-,ab,ab,a,-,a,-,a,a,a,ab,a,-,a,-,ab,ab,a,ab,ab,ab,ab,a,ab,ab,ab,ab,ab,a,-,ab,a,ab,-,a,a,ab,a,ab,ab,ab,a,ab,ab,a,a,ab,a,ab,-,a,ab,ab,-,a,ab,a,a,a,-,a,-,ab,a,ab,ab,-,a,a,ab,a,ab,-,a,a,-,ab,ab,-,a,ab,a,-,-,a,ab,a,-,a,-,ab,ab,-,a,-,ab,ab,a,ab,a,ab,-,a,ab,a,-,a,-,ab,a,-,ab,a,-,ab,ab,ab,ab,-,ab,a,a,ab,a,a,a,ab,-,-,-,ab,ab,-,a,ab,ab,a,…
*M1110	D2.15	a,ab,ab,ab,a,a,a,ab,a,a,ab,-,a,a,a,ab,-,a,a,a,a,ab,a,-,ab,-,a,ab,-,a,-,ab,ab,a,ab,-,a,a,ab,ab,ab,a,a,a,ab,a,a,-,a,ab,a,a,a,-,a,ab,ab,-,ab,a,ab,ab,-,a,ab,a,-,a,ab,a,a,ab,ab,a,-,a,a,ab,a,-,a,-,a,ab,ab,ab,-,-,a,a,-,a,a,a,ab,ab,a,ab,a,ab,ab,ab,-,a,a,ab,ab,a,ab,a,a,ab,a,ab,-,-,a,a,a,ab,-,a,a,a,ab,-,ab,-,a,ab,a,ab,a,ab,a,-,ab,ab,a,ab,ab,a,-,a,a,a,a,ab,ab,a,ab,ab,-,a,-,-,ab,-,a,a,-,a,a,ab,a,ab,ab,ab,a,a…
*M1111	D2.15	a,ab,ab,-,a,a,-,ab,a,a,-,a,-,a,a,ab,a,a,a,a,a,ab,-,ab,-,a,a,ab,a,a,ab,-,-,a,-,ab,a,a,ab,ab,ab,a,a,a,ab,a,a,a,a,ab,-,a,a,a,a,-,ab,a,-,a,ab,-,ab,a,ab,a,-,-,ab,a,a,ab,ab,a,ab,a,-,ab,a,a,a,ab,a,-,ab,ab,-,ab,a,a,ab,-,a,a,ab,ab,-,ab,-,-,ab,ab,ab,a,-,ab,ab,a,-,a,a,ab,a,ab,ab,ab,-,a,-,ab,ab,-,a,a,ab,a,ab,a,a,-,-,ab,-,ab,a,a,ab,ab,-,ab,-,a,a,a,a,a,a,ab,ab,a,ab,ab,ab,-,ab,a,-,a,a,a,ab,a,a,ab,a,ab,ab,-,-,-,…
*M1114	B3.7	ab,a,a,ab,ab,ab,ab,ab,-,ab,a,b,b,b,ab,ab,ab,ab,-,b,-,-,ab,-,-,-,ab,-,-,b,ab,ab,ab,-,-,ab,b,ab,-,ab,ab,-,-,b,a,b,-,ab,b,ab,ab,ab,ab,ab,ab,ab,-,ab,ab,b,ab,ab,a,ab,ab,ab,ab,b,a,ab,ab,ab,-,-,a,ab,-,ab,b,-,b,ab,-,ab,a,ab,ab,a,ab,b,ab,ab,-,b,ab,ab,ab,a,b,ab,-,ab,a,b,ab,a,ab,b,ab,b,-,a,b,-,a,ab,ab,-,ab,-,ab,ab,b,ab,ab,b,-,-,-,a,ab,ab,-,ab,b,ab,a,ab,-,a,ab,-,b,-,ab,-,b,a,a,b,ab,a,a,b,a,b,-,-,ab,-,a,b,ab,…
*M1115	D1.10	-,ab,ab,a,ab,-,-,a,ab,-,ab,a,-,-,ab,a,ab,ab,a,a,ab,ab,ab,ab,a,a,ab,a,ab,-,a,a,a,-,a,-,a,-,ab,-,a,ab,a,a,ab,a,ab,ab,a,a,-,ab,ab,ab,ab,a,a,ab,a,a,a,a,ab,ab,a,ab,ab,a,-,ab,-,-,ab,ab,-,ab,ab,a,a,ab,a,a,a,a,ab,a,a,ab,-,a,a,ab,-,a,a,a,ab,ab,a,a,ab,a,ab,-,ab,ab,a,-,a,a,-,ab,-,ab,-,a,ab,a,ab,a,a,-,a,ab,-,a,ab,ab,ab,ab,ab,a,a,a,-,ab,-,-,-,ab,a,a,a,ab,ab,ab,a,ab,-,-,a,ab,-,a,ab,a,a,ab,ab,ab,ab,a,ab,ab,a,a,…
*M1116	B3.7	b,ab,ab,a,b,b,b,-,b,-,ab,ab,ab,ab,b,a,b,-,ab,ab,b,ab,b,ab,a,ab,b,a,b,-,a,a,a,-,a,a,ab,-,ab,a,-,b,ab,ab,ab,ab,b,-,ab,a,b,b,b,b,b,a,a,b,a,-,a,a,ab,b,a,b,b,ab,ab,b,b,a,ab,-,ab,b,b,a,ab,b,ab,a,ab,-,ab,a,a,ab,b,ab,a,b,b,ab,a,a,-,ab,ab,a,-,-,-,ab,b,ab,a,ab,-,ab,ab,-,ab,ab,ab,a,b,ab,b,a,a,b,ab,b,a,ab,ab,b,b,ab,b,-,ab,a,ab,b,-,a,b,-,a,ab,ab,b,b,b,ab,-,ab,ab,a,ab,-,-,ab,-,a,b,b,-,ab,ab,b,-,-,a,ab,a,-,b,-,…
*M1132	D2.15	ab,a,a,a,ab,ab,-,a,ab,ab,a,-,ab,ab,ab,a,ab,ab,-,ab,ab,a,-,a,a,-,-,a,ab,ab,a,a,a,-,a,a,ab,ab,a,a,a,ab,ab,ab,a,ab,ab,ab,ab,ab,ab,-,ab,-,ab,a,a,ab,a,ab,a,a,-,ab,a,-,ab,ab,-,-,-,a,-,ab,a,-,-,a,ab,ab,ab,a,-,a,a,-,a,a,-,ab,-,ab,ab,ab,a,a,ab,a,ab,a,-,a,a,ab,ab,a,a,ab,a,-,ab,-,ab,-,a,a,ab,-,ab,a,a,-,ab,ab,a,-,-,ab,ab,-,ab,a,ab,-,ab,ab,a,a,ab,a,a,ab,ab,ab,ab,ab,ab,a,a,ab,a,a,a,ab,a,-,a,-,ab,ab,a,ab,ab,-,a…
*M1136	D2.15	a,ab,ab,ab,a,a,a,ab,a,a,ab,a,a,a,a,ab,a,a,a,a,a,-,a,ab,ab,a,a,ab,a,-,ab,ab,ab,a,ab,-,-,a,ab,ab,ab,a,a,a,ab,a,a,-,a,a,-,-,a,a,a,ab,-,a,-,a,ab,ab,ab,a,ab,a,a,a,ab,a,-,-,ab,a,ab,a,-,ab,a,a,a,ab,a,ab,ab,-,ab,ab,a,a,ab,a,-,-,ab,ab,-,ab,a,ab,ab,ab,ab,a,a,-,ab,-,ab,-,a,ab,-,-,ab,ab,a,a,-,ab,ab,a,a,a,ab,a,ab,a,a,ab,a,ab,a,ab,a,a,ab,ab,a,ab,ab,a,a,a,a,-,a,ab,-,a,ab,-,ab,a,-,a,ab,a,a,a,ab,a,-,ab,a,ab,ab,ab…
*M1137	B3.7	b,ab,-,a,-,b,-,a,b,-,ab,b,-,ab,b,a,b,b,ab,ab,b,ab,b,ab,a,ab,-,a,b,ab,a,a,a,b,a,a,ab,b,ab,-,a,b,ab,ab,-,ab,b,b,-,ab,b,-,b,b,b,-,-,b,-,ab,a,a,ab,b,-,-,-,ab,-,b,ab,a,-,b,-,b,b,a,ab,b,ab,a,ab,a,ab,-,a,ab,b,ab,a,b,b,-,a,a,b,ab,ab,-,ab,-,ab,ab,b,ab,a,ab,a,ab,ab,ab,-,-,ab,a,-,ab,b,a,a,b,ab,-,a,ab,ab,-,b,ab,b,a,ab,a,ab,b,ab,a,b,-,a,ab,ab,-,b,b,ab,-,ab,ab,a,ab,ab,ab,ab,ab,-,b,-,-,ab,ab,b,-,ab,a,ab,a,b,-,-…
*M1138	D1.10	a,a,a,ab,a,a,a,ab,a,-,-,a,ab,ab,-,-,a,a,ab,ab,-,a,a,a,-,-,a,ab,a,ab,ab,ab,ab,a,ab,-,ab,-,a,-,ab,a,-,ab,a,ab,a,a,ab,ab,a,a,a,a,a,ab,ab,a,ab,ab,-,ab,a,a,ab,a,a,ab,-,a,a,ab,a,a,a,a,a,-,-,a,ab,ab,ab,-,a,ab,ab,-,a,ab,-,a,a,-,ab,ab,a,-,ab,-,a,ab,a,-,a,a,ab,ab,-,ab,ab,a,ab,a,a,-,a,-,-,ab,ab,a,ab,a,ab,ab,a,a,-,a,a,ab,ab,ab,ab,a,a,-,a,a,ab,ab,-,a,-,a,ab,a,-,ab,ab,a,a,ab,-,ab,ab,a,a,-,-,ab,a,a,ab,-,a,ab,a,…
*M1142	B3.7	b,ab,ab,a,b,-,b,a,b,b,ab,-,ab,ab,b,a,b,b,-,-,b,ab,b,ab,-,ab,b,-,b,ab,-,-,a,b,a,a,ab,b,-,a,a,b,ab,-,ab,ab,b,b,-,ab,b,b,-,b,b,a,a,b,-,ab,a,a,ab,b,a,b,b,ab,-,b,ab,a,-,b,ab,-,b,-,ab,b,ab,a,ab,a,-,a,a,ab,-,ab,-,b,b,ab,-,a,b,-,-,-,ab,a,ab,ab,b,ab,a,ab,a,ab,ab,ab,ab,ab,ab,-,b,ab,b,a,a,b,ab,b,-,ab,-,b,b,ab,b,a,ab,-,ab,b,ab,a,-,ab,a,ab,ab,b,b,b,ab,ab,ab,ab,a,ab,-,ab,-,ab,a,b,b,b,ab,-,b,-,ab,a,ab,a,b,b,ab,…
*M1145	B3.7	ab,-,b,ab,-,ab,ab,ab,-,ab,-,ab,a,a,-,ab,-,ab,a,a,ab,b,ab,b,ab,-,ab,ab,-,a,ab,ab,ab,ab,-,ab,a,-,-,ab,-,ab,a,a,b,-,ab,ab,a,a,-,-,ab,ab,-,ab,-,-,ab,a,ab,ab,b,ab,ab,ab,ab,a,-,ab,-,ab,b,ab,-,ab,ab,ab,a,-,a,ab,a,ab,b,ab,ab,b,ab,-,ab,ab,-,a,ab,ab,ab,b,-,ab,b,ab,b,-,-,b,-,a,ab,a,a,b,a,-,b,ab,ab,-,ab,ab,ab,ab,a,ab,ab,a,-,ab,ab,b,ab,-,a,ab,a,ab,-,ab,ab,b,-,-,-,ab,ab,ab,a,b,b,a,ab,b,-,-,b,-,ab,ab,ab,ab,b,a,…
*M1146	B3.7	-,a,-,ab,-,ab,ab,ab,ab,ab,a,ab,b,b,ab,ab,ab,ab,b,-,ab,-,ab,a,-,b,ab,ab,ab,b,ab,ab,ab,ab,-,ab,b,ab,a,ab,ab,ab,b,b,ab,b,ab,ab,-,b,ab,ab,ab,ab,ab,-,ab,ab,ab,b,-,ab,a,ab,ab,ab,-,b,ab,ab,-,ab,a,ab,a,ab,ab,ab,b,ab,b,ab,b,ab,a,ab,ab,a,-,b,ab,ab,ab,b,ab,ab,ab,a,b,ab,-,ab,-,b,ab,a,ab,b,ab,b,b,a,b,a,-,ab,ab,-,ab,ab,ab,ab,-,ab,ab,b,a,-,-,a,ab,ab,-,ab,b,ab,-,-,-,a,ab,b,b,ab,ab,ab,b,-,a,b,-,a,a,b,a,b,-,ab,ab,…
*M1148	B3.7	ab,b,b,ab,ab,ab,ab,ab,ab,ab,b,ab,-,-,ab,ab,-,-,a,a,ab,b,ab,-,ab,a,ab,-,ab,-,ab,ab,ab,ab,ab,ab,-,-,b,-,-,ab,a,a,ab,a,-,ab,-,-,ab,ab,ab,-,ab,ab,ab,ab,ab,a,ab,ab,b,ab,ab,ab,ab,a,ab,ab,-,ab,b,ab,b,ab,ab,ab,a,ab,a,ab,a,ab,b,ab,ab,-,ab,-,ab,ab,-,a,-,ab,ab,-,a,ab,b,ab,b,a,ab,b,ab,a,ab,a,a,b,a,b,b,-,ab,a,ab,ab,ab,ab,a,ab,ab,a,-,-,ab,b,-,ab,a,ab,a,ab,b,ab,ab,b,ab,-,a,ab,ab,ab,a,b,-,a,-,b,-,a,b,-,ab,ab,ab,…
*M1149	B3.7	ab,-,a,ab,ab,ab,ab,ab,ab,ab,a,ab,b,b,ab,ab,-,ab,b,-,ab,a,ab,-,ab,b,-,ab,ab,b,ab,ab,-,ab,ab,ab,-,-,-,ab,ab,ab,b,b,ab,b,ab,ab,b,b,ab,ab,ab,ab,-,ab,ab,ab,ab,b,ab,ab,a,ab,ab,ab,ab,-,ab,ab,a,ab,a,ab,-,-,-,ab,-,ab,b,ab,b,-,a,ab,ab,a,ab,-,-,ab,-,b,ab,ab,-,-,b,ab,a,-,a,b,ab,a,ab,b,ab,b,b,a,b,-,-,ab,ab,b,ab,ab,ab,-,b,ab,ab,b,a,-,ab,a,ab,-,b,ab,b,ab,a,ab,ab,a,ab,-,b,-,ab,ab,b,a,a,-,ab,a,a,b,a,b,ab,-,ab,ab,…
*M1151	B3.7	ab,b,b,-,ab,ab,ab,-,ab,-,-,ab,a,-,ab,ab,-,ab,-,a,ab,b,-,b,ab,a,ab,ab,ab,a,-,ab,-,ab,ab,-,a,ab,b,ab,ab,ab,a,a,ab,a,ab,ab,a,-,-,ab,ab,ab,ab,ab,ab,ab,ab,a,ab,ab,b,ab,ab,ab,-,a,ab,ab,b,ab,b,ab,-,ab,-,ab,a,ab,a,-,a,-,b,ab,ab,b,-,a,ab,ab,ab,a,ab,ab,ab,b,a,ab,b,ab,b,ab,ab,-,ab,a,ab,a,a,b,a,b,b,-,ab,-,ab,ab,ab,-,a,ab,-,-,-,ab,ab,-,ab,ab,-,ab,a,ab,b,ab,ab,b,ab,a,a,ab,ab,ab,a,b,b,a,ab,b,b,a,b,a,ab,ab,ab,ab…
*M1154	B3.7	ab,a,a,ab,ab,ab,-,-,ab,ab,-,ab,b,b,ab,-,-,ab,b,b,ab,a,-,-,ab,b,ab,ab,ab,-,ab,ab,ab,ab,ab,ab,b,ab,a,ab,ab,ab,b,b,ab,b,ab,ab,-,-,ab,ab,ab,-,-,ab,-,ab,ab,b,ab,ab,a,ab,ab,-,ab,b,-,-,a,ab,a,ab,a,-,b,-,b,ab,b,ab,b,ab,a,ab,ab,a,ab,-,ab,ab,ab,b,ab,ab,ab,a,b,-,a,ab,a,ab,ab,a,ab,b,ab,b,b,a,b,a,-,ab,ab,b,-,ab,-,ab,b,ab,ab,b,a,ab,ab,a,-,-,b,-,b,-,a,ab,ab,a,ab,b,b,ab,ab,ab,b,-,-,b,ab,a,a,b,-,ab,ab,ab,ab,-,a,b…
*M1165	B3.7	-,ab,ab,ab,a,a,-,-,a,-,ab,a,ab,ab,a,b,a,a,ab,ab,a,ab,a,ab,b,ab,a,b,a,ab,b,-,-,a,b,b,-,a,-,b,b,a,ab,ab,a,-,a,a,-,-,a,-,-,a,a,-,b,a,b,ab,b,b,ab,-,b,a,a,ab,b,a,ab,b,ab,a,ab,a,ab,b,ab,-,ab,-,ab,b,ab,b,b,-,a,ab,b,-,a,ab,b,b,a,ab,ab,b,ab,b,ab,b,a,-,b,ab,b,ab,ab,ab,ab,ab,ab,b,a,ab,a,b,b,a,ab,a,b,ab,-,-,a,-,a,-,-,-,ab,a,ab,-,a,-,b,ab,-,a,-,-,-,ab,ab,ab,b,ab,ab,-,-,b,b,-,-,a,ab,ab,-,ab,ab,ab,ab,b,a,a,-,-,…
*M1170	D1.10	a,a,-,a,a,a,-,ab,a,a,a,a,ab,ab,-,-,a,a,ab,ab,a,a,a,a,ab,ab,a,ab,-,-,ab,ab,ab,a,ab,ab,ab,a,a,ab,ab,-,ab,ab,-,ab,a,-,ab,ab,a,a,a,a,-,ab,ab,a,ab,ab,ab,-,a,a,ab,ab,a,ab,-,a,a,-,a,a,a,-,ab,-,ab,a,ab,ab,ab,ab,a,-,ab,a,a,ab,ab,-,a,ab,-,-,a,a,-,ab,-,ab,a,ab,a,a,ab,-,ab,ab,ab,a,ab,a,a,ab,a,ab,a,ab,-,-,-,a,ab,ab,a,a,a,a,a,ab,ab,ab,ab,a,-,ab,a,a,ab,ab,ab,a,a,-,ab,a,-,ab,ab,a,a,-,a,-,ab,-,a,a,a,ab,a,-,ab,ab,…
*M1179	D1.10	ab,ab,ab,ab,ab,ab,-,a,ab,ab,ab,ab,-,a,ab,-,ab,-,a,a,ab,ab,-,ab,a,-,ab,a,ab,a,a,a,a,-,-,a,-,ab,ab,a,a,ab,a,a,ab,a,ab,ab,a,a,-,ab,ab,-,ab,a,a,ab,-,a,a,a,ab,ab,-,a,-,a,a,ab,ab,a,ab,ab,ab,ab,a,a,a,ab,a,a,a,-,ab,a,a,-,ab,-,a,ab,ab,a,a,-,ab,ab,a,a,ab,a,ab,a,ab,ab,a,a,a,-,a,ab,a,ab,ab,a,-,a,ab,a,a,ab,a,ab,a,a,ab,ab,-,ab,ab,a,a,a,a,-,-,a,ab,-,a,a,a,ab,ab,ab,-,ab,-,a,a,ab,ab,a,ab,a,a,ab,ab,ab,-,a,ab,ab,a,…
*M1188	D2.15	ab,-,a,a,ab,-,ab,a,ab,ab,a,ab,ab,ab,ab,a,ab,ab,ab,ab,ab,a,-,a,a,ab,ab,a,ab,ab,a,a,-,ab,-,a,ab,ab,a,a,a,ab,ab,ab,-,ab,ab,ab,ab,ab,-,-,ab,-,-,a,a,ab,a,ab,a,a,a,ab,a,ab,ab,ab,a,ab,-,a,a,-,a,ab,ab,a,ab,ab,ab,-,-,a,a,a,a,a,ab,ab,a,ab,ab,ab,a,a,ab,a,-,a,a,a,a,-,ab,a,-,ab,a,ab,ab,a,-,a,a,-,-,-,ab,-,-,ab,-,-,a,-,a,-,ab,a,-,a,ab,a,ab,ab,-,-,-,a,-,-,ab,ab,ab,ab,ab,a,a,ab,a,a,a,ab,a,-,-,ab,a,ab,-,-,-,a,-,ab…
*M1194	D1.10	ab,ab,-,ab,ab,ab,ab,a,ab,ab,ab,ab,a,a,-,a,ab,ab,a,-,ab,ab,ab,-,a,-,ab,a,-,a,a,-,-,ab,a,-,a,-,-,a,a,ab,-,-,ab,a,ab,ab,a,a,-,ab,ab,ab,ab,-,a,ab,a,a,a,a,ab,ab,a,a,ab,-,-,-,ab,a,ab,ab,ab,ab,-,-,a,ab,a,a,-,-,ab,a,a,ab,ab,-,a,ab,ab,a,-,a,-,ab,a,a,ab,a,ab,-,ab,ab,a,a,-,-,a,-,a,ab,ab,-,-,a,ab,a,a,-,a,ab,a,a,ab,ab,ab,ab,ab,a,-,a,a,ab,ab,a,-,ab,a,a,a,ab,ab,-,a,-,-,a,a,ab,ab,a,ab,-,a,ab,ab,-,ab,a,ab,ab,a,a,…
*M1195	B3.7	-,ab,ab,ab,-,a,a,b,a,a,ab,a,ab,ab,a,b,-,a,ab,-,-,ab,a,ab,-,ab,a,b,a,ab,-,-,b,a,b,b,ab,a,ab,b,b,a,ab,-,a,ab,a,a,ab,ab,a,a,a,a,a,b,b,a,b,ab,b,-,ab,a,b,ab,a,ab,b,a,a,b,ab,a,ab,a,ab,b,-,a,ab,b,ab,b,ab,b,b,-,a,ab,b,-,-,ab,-,b,a,-,-,b,ab,-,-,b,a,ab,b,ab,-,ab,-,ab,ab,-,ab,b,a,ab,a,b,b,a,ab,a,b,ab,ab,a,a,ab,a,b,ab,b,-,a,ab,b,a,ab,b,ab,ab,a,a,-,ab,ab,-,ab,b,ab,-,ab,ab,b,b,a,ab,a,ab,ab,-,ab,ab,ab,ab,b,-,a,…
*M1212	D1.10	ab,-,ab,-,ab,-,ab,a,ab,ab,ab,ab,-,a,ab,a,ab,-,a,-,-,ab,-,ab,a,a,ab,a,ab,a,a,a,-,ab,-,-,-,-,ab,a,-,ab,a,a,ab,a,-,ab,a,a,ab,-,ab,ab,ab,a,-,ab,a,a,a,a,ab,ab,a,a,ab,a,a,ab,ab,a,ab,ab,ab,ab,-,a,a,ab,-,a,a,a,ab,a,a,ab,-,a,a,ab,ab,a,a,a,-,ab,a,a,ab,-,ab,a,-,ab,a,a,a,a,-,-,a,ab,ab,a,ab,a,a,ab,a,ab,a,ab,a,-,ab,ab,ab,ab,ab,a,a,a,ab,-,ab,a,ab,ab,-,-,a,ab,-,ab,a,ab,ab,a,-,ab,ab,a,ab,a,a,ab,-,ab,-,a,ab,-,-,a,…
*M1216	D1.10	-,a,a,a,-,a,a,ab,a,a,a,a,ab,-,a,ab,a,a,ab,-,a,a,a,a,ab,ab,a,ab,-,ab,ab,ab,-,-,ab,ab,-,a,-,ab,ab,-,ab,ab,a,ab,a,-,ab,ab,a,a,a,a,a,ab,ab,a,-,ab,ab,-,-,a,-,ab,-,ab,ab,a,a,-,a,-,a,a,ab,ab,ab,a,ab,ab,ab,-,-,ab,ab,a,a,-,ab,-,-,ab,ab,ab,a,a,-,ab,a,ab,a,-,a,a,ab,-,-,ab,ab,a,-,a,a,ab,a,ab,ab,a,ab,-,-,-,-,-,a,a,a,a,-,ab,ab,ab,a,a,a,ab,a,a,-,ab,-,-,a,a,ab,-,a,ab,ab,a,-,ab,a,-,-,a,a,a,a,-,a,-,ab,ab,a,-,a,-,-…
*M1234	B3.7	ab,b,-,b,ab,ab,-,-,-,ab,b,ab,-,a,ab,a,ab,ab,a,-,ab,b,ab,b,-,a,ab,-,-,a,ab,ab,-,ab,-,ab,a,-,b,ab,-,ab,-,a,ab,a,ab,ab,a,a,ab,ab,ab,ab,ab,ab,ab,ab,ab,ab,ab,ab,b,-,ab,a,b,a,ab,ab,ab,ab,b,ab,-,-,ab,ab,a,ab,a,ab,a,-,b,ab,-,b,ab,a,a,ab,-,a,-,ab,ab,-,a,ab,b,ab,b,-,-,-,ab,a,ab,a,a,b,a,b,b,ab,ab,-,a,-,ab,ab,a,ab,ab,a,b,-,ab,b,-,ab,a,ab,ab,ab,b,ab,-,-,ab,-,a,ab,ab,ab,a,b,b,a,ab,b,ab,a,-,ab,a,b,ab,ab,b,a,ab,…
*M1235	B3.7	ab,b,-,b,-,ab,ab,ab,ab,-,b,ab,a,-,-,-,ab,-,-,a,ab,b,ab,b,ab,a,ab,ab,ab,a,ab,ab,ab,ab,ab,ab,a,ab,b,ab,ab,ab,a,a,ab,a,ab,ab,a,-,-,ab,ab,ab,ab,-,-,-,ab,ab,ab,ab,b,-,ab,a,b,a,ab,-,ab,ab,b,ab,-,ab,ab,-,a,ab,a,ab,a,-,b,ab,ab,b,-,-,a,ab,ab,-,ab,ab,ab,b,a,ab,b,-,b,ab,-,b,ab,a,ab,a,-,b,a,b,b,ab,ab,-,a,-,ab,ab,-,ab,ab,a,b,ab,ab,-,ab,ab,a,-,ab,ab,b,ab,ab,b,ab,a,a,ab,ab,ab,a,b,b,-,ab,b,-,-,b,-,-,-,ab,ab,b,a,…
*M1239	D1.10	a,-,a,a,a,a,-,ab,-,a,a,a,-,ab,a,-,a,a,ab,ab,a,a,a,a,ab,ab,a,ab,a,-,ab,ab,ab,a,ab,ab,ab,a,a,ab,-,a,ab,ab,a,ab,a,a,ab,ab,a,a,a,a,a,ab,ab,a,ab,-,-,-,a,a,ab,ab,a,ab,ab,a,-,ab,a,a,a,a,a,-,ab,a,-,ab,ab,ab,a,ab,ab,a,a,ab,ab,-,a,ab,ab,-,a,-,ab,ab,a,-,a,ab,-,a,-,ab,ab,ab,ab,a,ab,a,a,-,a,-,ab,a,-,a,ab,a,ab,ab,-,a,a,a,a,-,ab,ab,a,a,-,ab,a,a,-,-,ab,a,a,a,ab,a,a,ab,-,a,a,ab,a,ab,ab,a,a,a,-,ab,a,a,-,ab,a,-,a,a…
*M1241	B3.7	-,b,b,b,-,ab,ab,ab,ab,-,b,-,a,a,ab,a,ab,ab,a,a,ab,b,ab,b,ab,a,ab,ab,ab,a,-,ab,ab,ab,ab,-,a,ab,b,ab,ab,ab,-,a,ab,a,ab,-,a,a,ab,ab,ab,ab,-,-,-,ab,-,ab,-,ab,-,-,ab,a,b,-,ab,ab,-,-,-,ab,b,ab,-,ab,-,ab,a,ab,-,-,-,ab,ab,b,ab,a,a,ab,ab,a,ab,ab,ab,-,a,-,b,ab,b,-,ab,-,ab,a,ab,a,a,-,a,b,-,ab,ab,a,a,-,ab,ab,a,ab,ab,-,-,ab,ab,b,ab,ab,a,ab,ab,ab,b,ab,-,b,ab,a,a,-,ab,ab,-,b,-,a,ab,b,-,a,b,ab,a,b,ab,ab,b,a,ab,b…
*M1242	B3.7	a,ab,ab,ab,-,-,a,-,a,a,ab,a,ab,ab,-,-,a,a,ab,ab,a,ab,a,-,b,ab,a,-,a,ab,b,b,b,a,b,b,ab,a,ab,b,-,a,ab,ab,a,ab,a,a,-,ab,a,a,a,a,a,b,b,a,b,b,b,b,ab,a,-,ab,-,ab,-,-,a,b,-,a,-,a,a,b,ab,a,ab,b,-,-,ab,b,b,-,-,ab,-,-,-,ab,-,b,a,ab,ab,b,ab,b,-,b,a,-,b,-,b,ab,ab,-,-,ab,-,b,a,ab,-,ab,-,a,ab,a,b,-,-,-,-,ab,-,b,-,b,a,a,ab,b,-,ab,-,-,-,a,a,a,ab,ab,ab,ab,b,ab,a,ab,ab,b,-,-,a,-,ab,ab,a,ab,ab,ab,ab,b,a,a,ab,-,ab,a…
*M1243	D1.10	-,ab,ab,ab,ab,ab,ab,a,ab,-,ab,ab,a,a,ab,a,ab,-,a,-,ab,ab,ab,ab,a,a,-,a,-,a,a,a,a,ab,a,-,a,ab,ab,a,a,ab,a,-,ab,a,ab,ab,a,a,-,-,ab,ab,ab,a,a,ab,a,a,a,a,ab,ab,-,-,ab,-,a,-,ab,-,ab,ab,ab,ab,ab,a,a,-,a,a,-,a,ab,a,a,ab,ab,-,a,ab,ab,a,-,a,ab,ab,a,a,ab,a,ab,a,ab,ab,a,a,a,-,a,ab,a,ab,ab,a,ab,a,a,ab,-,ab,-,ab,a,a,ab,ab,-,ab,ab,-,a,a,ab,ab,ab,a,ab,-,a,a,-,ab,ab,ab,a,ab,-,a,-,ab,ab,a,ab,a,a,ab,ab,ab,-,a,-,ab…
*M1244	D1.10	ab,ab,ab,ab,ab,ab,ab,a,ab,ab,ab,ab,a,a,-,a,ab,ab,a,-,ab,ab,ab,-,a,a,ab,a,ab,a,-,a,a,ab,a,a,a,ab,-,-,-,ab,a,a,ab,a,ab,ab,a,-,-,ab,-,ab,ab,a,a,-,a,a,a,a,-,ab,a,a,-,a,a,ab,ab,-,-,ab,ab,ab,ab,a,a,-,a,a,a,a,-,a,a,ab,ab,a,a,ab,ab,a,a,a,ab,ab,a,a,ab,a,ab,-,ab,ab,a,-,a,-,a,-,-,ab,ab,a,ab,a,a,ab,-,ab,a,ab,a,a,-,ab,ab,-,ab,a,a,a,-,ab,ab,a,ab,ab,-,a,a,-,ab,ab,a,ab,ab,a,a,ab,ab,a,ab,a,a,ab,ab,ab,ab,a,ab,ab,-…
*M1246	D1.10	-,-,-,ab,-,ab,-,a,-,ab,ab,ab,a,a,a,a,ab,ab,a,a,ab,ab,-,ab,a,a,ab,a,-,a,-,a,a,ab,a,a,a,-,-,-,a,ab,a,a,ab,a,ab,ab,a,-,-,ab,ab,ab,ab,-,-,ab,a,a,a,-,ab,-,a,-,ab,-,a,-,ab,-,ab,-,ab,ab,ab,a,-,ab,-,a,a,-,ab,a,-,-,ab,a,-,ab,ab,a,a,a,ab,ab,-,a,ab,a,ab,a,ab,ab,a,a,a,a,a,ab,a,-,-,a,ab,a,a,ab,a,ab,a,-,a,-,ab,ab,-,ab,-,a,a,a,ab,-,ab,a,-,ab,-,a,a,ab,ab,ab,a,-,ab,-,a,ab,ab,a,-,-,a,ab,ab,ab,-,a,ab,ab,a,-,ab,a,ab…
*M1250	D2.15	a,-,ab,ab,a,a,-,ab,-,a,ab,a,-,a,a,a,a,a,a,a,a,ab,-,ab,ab,a,a,ab,a,-,ab,-,ab,a,ab,ab,a,-,ab,ab,ab,a,a,a,a,a,-,a,a,a,a,a,a,a,-,ab,ab,-,ab,ab,ab,ab,ab,a,-,a,ab,-,ab,a,a,ab,ab,a,ab,a,a,ab,a,a,a,ab,a,-,ab,ab,ab,ab,-,a,a,a,a,-,ab,ab,a,ab,-,ab,ab,ab,ab,ab,a,-,ab,a,ab,-,a,ab,a,ab,ab,ab,a,a,a,ab,ab,a,a,a,ab,-,ab,a,a,-,a,ab,a,ab,a,a,ab,ab,-,ab,ab,a,a,-,-,a,a,ab,-,-,ab,-,a,-,ab,ab,-,-,a,a,ab,a,a,ab,a,a,ab,a…
*M1255	D1.10	a,a,a,a,a,a,a,ab,-,a,a,a,ab,ab,ab,ab,a,-,ab,ab,a,a,a,a,ab,ab,a,ab,-,ab,ab,ab,ab,a,ab,ab,ab,a,a,ab,ab,a,ab,ab,a,ab,a,a,ab,ab,a,a,a,a,a,-,ab,a,ab,ab,ab,ab,-,-,ab,ab,-,ab,ab,a,a,ab,-,a,a,a,a,ab,ab,a,ab,ab,-,-,a,ab,ab,a,a,ab,ab,-,a,-,ab,ab,-,a,ab,-,a,ab,a,-,a,a,ab,ab,-,ab,ab,a,-,a,-,ab,a,-,ab,-,-,-,-,a,ab,ab,-,a,a,a,a,ab,-,ab,a,a,a,ab,-,-,ab,ab,ab,a,a,-,ab,a,a,ab,-,a,a,ab,a,-,ab,a,-,a,a,ab,a,a,-,ab,a…
*M1262	D1.10	-,-,a,a,a,a,a,ab,a,a,-,a,ab,ab,ab,ab,a,a,ab,ab,-,a,a,a,ab,ab,a,ab,a,-,ab,ab,ab,a,ab,ab,ab,a,a,ab,-,a,ab,ab,a,ab,-,a,-,ab,a,a,a,a,a,ab,-,a,ab,ab,ab,ab,a,a,ab,ab,a,ab,-,a,a,ab,a,a,-,a,a,ab,ab,a,ab,ab,ab,-,a,-,ab,a,a,ab,-,a,a,ab,ab,ab,a,a,ab,ab,a,-,a,ab,-,a,-,-,-,ab,ab,a,ab,a,ab,ab,a,ab,ab,a,ab,-,ab,a,ab,ab,a,a,-,a,a,ab,ab,ab,a,a,a,ab,-,a,ab,ab,ab,-,a,a,ab,a,a,-,ab,a,a,-,a,ab,ab,a,-,a,a,ab,a,a,ab,ab…
*M1263	D1.10	a,-,a,a,-,a,a,ab,-,a,a,a,-,ab,ab,ab,a,a,ab,ab,a,a,-,a,ab,ab,a,-,a,-,ab,ab,ab,-,ab,ab,ab,a,-,ab,-,a,ab,ab,a,ab,-,a,ab,ab,-,a,a,a,a,ab,ab,a,ab,-,ab,ab,a,a,-,ab,a,ab,ab,a,a,ab,a,a,a,-,a,ab,-,a,ab,ab,ab,ab,a,ab,ab,a,a,ab,ab,a,a,ab,ab,ab,a,a,ab,ab,a,ab,a,-,a,a,ab,ab,ab,ab,ab,-,-,a,-,ab,-,-,ab,-,ab,a,ab,a,ab,ab,a,a,a,a,a,ab,ab,ab,a,a,a,ab,ab,a,ab,-,ab,-,a,a,-,a,a,ab,ab,a,a,ab,a,ab,-,a,-,a,a,ab,a,a,-,ab…
*M1266	B3.7	b,ab,ab,-,b,-,b,a,b,-,ab,-,ab,ab,-,ab,b,b,ab,ab,b,-,b,-,a,ab,b,a,b,-,a,a,a,b,a,a,ab,b,ab,-,a,-,ab,ab,-,ab,b,b,ab,ab,b,b,b,b,b,a,a,b,a,a,-,a,ab,-,a,-,ab,ab,a,-,b,a,ab,-,-,b,-,a,ab,b,ab,-,ab,a,ab,a,a,ab,-,ab,ab,-,b,ab,a,a,b,ab,ab,a,ab,a,ab,a,b,ab,a,ab,a,-,ab,ab,ab,ab,a,a,-,ab,-,ab,a,-,ab,b,ab,ab,ab,b,b,ab,b,a,ab,a,b,b,ab,a,ab,ab,a,ab,ab,b,b,b,ab,ab,-,-,-,-,-,ab,ab,a,ab,ab,b,b,ab,ab,b,ab,-,ab,ab,a,b…
*M1268	D1.10	ab,ab,-,ab,ab,-,ab,a,ab,ab,ab,ab,a,a,a,a,ab,ab,a,a,ab,-,ab,ab,-,a,ab,a,ab,-,a,a,-,ab,-,a,a,-,-,-,-,ab,a,a,ab,a,ab,ab,a,a,ab,-,ab,ab,ab,a,-,-,a,a,a,a,ab,ab,a,a,ab,a,a,ab,ab,a,ab,ab,ab,ab,ab,a,-,ab,a,a,-,a,ab,a,a,ab,ab,a,a,ab,ab,a,a,a,ab,ab,-,-,-,a,ab,-,ab,ab,-,a,a,a,a,ab,-,ab,a,a,-,-,a,ab,a,-,a,ab,a,a,-,ab,ab,ab,ab,a,a,-,ab,ab,ab,a,a,ab,a,a,a,-,ab,-,a,ab,ab,a,a,ab,-,-,ab,a,a,ab,ab,ab,ab,a,ab,ab,a,…
*M1269	B3.7	b,ab,ab,ab,b,b,b,a,-,b,ab,b,-,ab,-,-,b,b,ab,ab,b,ab,b,ab,a,-,-,a,-,ab,-,a,a,b,a,a,ab,b,-,a,a,b,ab,ab,b,ab,b,-,ab,ab,b,b,b,b,b,a,a,-,a,a,a,a,ab,-,a,-,-,ab,-,-,-,a,ab,-,ab,b,b,a,ab,b,ab,a,-,a,ab,a,a,ab,b,ab,ab,b,b,ab,-,a,b,-,ab,-,ab,a,ab,-,-,ab,a,ab,a,ab,ab,ab,ab,ab,-,a,b,ab,-,ab,a,b,ab,b,ab,ab,ab,b,b,ab,b,a,ab,a,-,b,ab,a,ab,ab,a,ab,ab,-,b,b,-,ab,ab,ab,-,ab,b,ab,-,a,ab,ab,b,b,ab,ab,b,ab,ab,-,ab,a,b…
*M1270	B3.7	b,ab,ab,ab,b,b,b,a,b,-,-,b,ab,ab,ab,ab,b,b,-,ab,-,-,b,ab,a,-,b,a,b,ab,a,a,-,b,a,a,-,b,ab,a,-,-,-,ab,b,ab,-,b,ab,ab,b,b,b,-,b,a,a,b,a,a,a,a,ab,b,-,-,ab,ab,a,b,b,a,-,b,ab,-,b,a,ab,-,ab,a,ab,a,ab,a,-,ab,-,-,ab,b,b,ab,a,a,b,-,ab,a,ab,a,ab,a,b,ab,a,ab,a,ab,ab,ab,ab,ab,-,a,b,ab,-,-,a,b,ab,b,-,ab,ab,b,b,-,b,a,-,-,b,b,-,a,ab,ab,a,ab,ab,b,b,b,ab,-,-,ab,-,ab,-,-,ab,a,ab,ab,b,b,-,ab,-,ab,ab,ab,ab,a,b,b,ab,a…
*M1272	D2.15	a,ab,-,ab,a,a,a,-,a,a,-,a,a,a,a,a,a,a,a,-,a,ab,a,ab,ab,-,-,ab,a,a,-,ab,ab,a,-,ab,-,a,-,-,-,a,a,-,-,-,a,a,a,a,-,a,a,-,-,-,ab,-,ab,ab,ab,ab,ab,-,ab,a,ab,a,ab,a,a,ab,ab,-,-,a,a,ab,a,a,-,ab,-,ab,ab,-,ab,-,a,a,a,a,a,a,ab,-,a,ab,a,ab,ab,-,-,-,a,-,ab,-,ab,a,a,ab,a,ab,ab,ab,a,a,a,ab,ab,a,a,a,a,a,ab,a,a,ab,a,-,a,ab,a,a,ab,ab,-,ab,ab,a,-,a,a,a,a,ab,ab,a,ab,ab,a,a,ab,ab,a,ab,a,a,ab,a,a,-,a,a,ab,ab,-,a,ab,ab…
*M1273	B3.7	a,ab,-,ab,a,-,a,b,a,-,ab,a,ab,ab,ab,ab,-,a,ab,ab,a,ab,a,ab,b,ab,-,b,a,ab,b,b,b,a,b,-,ab,a,-,b,-,a,ab,ab,a,ab,-,a,ab,ab,-,a,a,a,a,b,b,a,-,b,-,-,ab,a,b,ab,ab,-,b,-,a,b,ab,a,ab,a,-,b,ab,a,ab,b,ab,b,ab,-,b,ab,a,-,ab,a,a,ab,-,b,a,ab,ab,-,ab,-,ab,b,a,ab,b,ab,b,-,ab,ab,-,ab,-,-,a,ab,-,ab,b,a,ab,a,-,ab,ab,-,-,ab,a,b,-,b,a,a,ab,-,-,ab,b,ab,ab,a,a,a,ab,ab,-,ab,b,ab,a,ab,ab,-,ab,-,-,-,ab,ab,a,ab,ab,ab,ab,b,…
*M1276	B3.7	ab,a,a,a,-,ab,-,ab,ab,ab,a,ab,b,-,b,b,ab,ab,b,b,ab,a,ab,a,ab,b,ab,ab,-,-,-,ab,ab,-,ab,ab,b,ab,a,-,ab,ab,b,-,-,-,ab,ab,-,b,-,-,-,-,ab,-,ab,ab,ab,-,ab,-,a,ab,ab,b,a,-,ab,ab,ab,ab,a,ab,-,ab,ab,-,b,ab,b,-,b,ab,-,ab,ab,a,ab,b,-,-,ab,b,ab,ab,-,-,-,ab,a,ab,a,ab,ab,a,ab,b,ab,-,-,a,b,a,ab,ab,ab,b,b,a,ab,ab,b,ab,b,b,a,ab,ab,a,-,ab,b,ab,-,ab,a,ab,b,a,ab,b,b,ab,-,-,b,a,a,b,-,-,ab,b,a,ab,b,a,-,ab,a,b,-,a,b,b,…
*M1279	B3.7	-,a,a,-,ab,ab,ab,ab,ab,ab,a,ab,-,b,-,b,ab,ab,b,b,ab,-,ab,a,-,b,ab,ab,ab,b,ab,ab,ab,ab,-,ab,b,ab,a,-,ab,-,b,b,ab,-,-,ab,b,b,ab,ab,ab,ab,ab,ab,-,ab,ab,ab,ab,-,-,ab,ab,-,a,-,-,ab,ab,ab,a,-,a,ab,ab,ab,b,ab,-,ab,b,ab,a,ab,ab,a,ab,b,b,ab,-,b,-,ab,ab,a,b,-,a,-,-,ab,ab,-,ab,b,ab,b,-,a,b,a,-,ab,ab,b,b,a,-,ab,b,ab,-,b,a,ab,ab,a,ab,ab,b,ab,ab,ab,a,ab,b,a,ab,b,b,ab,ab,ab,b,a,a,b,ab,a,ab,b,a,ab,-,a,-,ab,a,b,a…
*M1281	D2.15	a,ab,-,ab,a,a,a,ab,a,a,ab,a,a,a,a,a,a,a,a,a,a,ab,-,-,ab,-,a,ab,a,a,ab,ab,-,a,ab,-,-,a,-,ab,-,-,a,-,a,-,-,a,a,a,a,a,a,a,a,ab,ab,-,-,ab,ab,ab,ab,a,ab,a,ab,-,ab,-,a,ab,ab,-,ab,a,a,ab,a,a,a,ab,a,ab,ab,-,ab,ab,a,a,a,-,a,a,ab,ab,a,ab,a,ab,ab,-,ab,ab,a,ab,-,a,ab,a,a,-,a,ab,ab,ab,a,-,a,ab,ab,a,a,-,a,a,ab,a,-,ab,a,ab,a,ab,a,a,ab,ab,a,ab,ab,a,a,a,a,-,-,-,ab,a,-,ab,a,a,-,ab,a,ab,a,a,ab,a,-,ab,a,a,ab,-,a,a,a…
*M1287	D1.10	a,a,a,a,a,a,a,ab,a,a,a,a,ab,ab,ab,ab,a,a,ab,-,-,a,a,a,ab,-,a,ab,-,ab,-,ab,-,a,ab,ab,ab,a,a,ab,ab,a,ab,ab,a,-,a,a,ab,ab,a,a,-,-,a,ab,-,a,ab,-,ab,ab,a,a,ab,ab,a,ab,ab,a,-,ab,ab,-,a,a,a,ab,ab,a,ab,ab,ab,-,a,a,ab,a,a,ab,ab,-,a,ab,ab,ab,a,a,ab,ab,-,ab,-,ab,a,a,ab,ab,-,ab,-,-,ab,a,ab,ab,a,ab,ab,a,ab,a,ab,a,-,ab,-,-,a,a,a,-,ab,ab,-,a,a,ab,-,a,-,-,ab,a,a,a,ab,-,a,ab,ab,-,-,ab,-,-,ab,a,a,-,-,ab,-,-,-,ab,a…
*M1289	D1.10	-,ab,ab,ab,ab,ab,ab,a,ab,-,ab,ab,a,a,a,-,ab,ab,a,a,-,ab,ab,ab,a,a,ab,a,ab,a,a,a,-,ab,a,a,a,ab,ab,a,a,-,a,-,ab,a,ab,ab,a,a,-,ab,ab,ab,ab,a,a,ab,-,a,a,a,ab,ab,a,a,-,a,a,ab,ab,a,a,ab,ab,ab,ab,a,a,ab,-,a,a,a,-,ab,a,ab,ab,a,-,ab,ab,a,a,a,ab,ab,-,a,ab,a,ab,a,ab,ab,-,a,a,a,a,ab,a,ab,a,a,ab,a,a,-,a,ab,a,-,a,a,-,ab,ab,ab,ab,a,-,a,ab,-,ab,a,a,-,a,a,-,ab,ab,ab,a,-,ab,a,a,ab,ab,a,ab,a,-,ab,ab,ab,ab,a,ab,ab,a…
*M1292	D1.10	ab,-,ab,ab,ab,ab,ab,a,-,ab,ab,ab,a,a,-,a,a,-,a,a,-,ab,-,ab,a,a,-,a,-,a,-,-,a,ab,a,-,a,ab,ab,-,a,ab,a,-,ab,a,ab,ab,a,a,ab,ab,ab,ab,ab,a,-,ab,a,a,-,-,ab,-,a,a,ab,-,-,ab,ab,-,a,ab,ab,ab,ab,a,a,-,a,a,-,a,ab,ab,a,ab,ab,-,a,ab,ab,a,a,a,ab,ab,a,a,ab,-,ab,a,ab,ab,a,a,a,a,a,ab,a,ab,a,a,ab,-,a,ab,a,ab,a,-,-,-,ab,ab,ab,ab,ab,a,-,a,ab,ab,ab,-,-,ab,a,a,-,-,ab,ab,a,-,ab,a,-,ab,ab,a,-,a,a,-,ab,ab,ab,a,ab,-,a,a,…
*M1297	D2.15	a,ab,ab,-,a,a,a,-,a,-,ab,a,a,a,a,a,a,-,a,a,a,-,-,-,ab,a,a,-,a,a,-,ab,ab,a,-,ab,a,a,ab,ab,ab,-,a,a,-,-,a,a,a,a,a,a,-,a,a,ab,ab,a,ab,-,ab,ab,ab,a,ab,a,ab,a,-,a,a,ab,ab,a,ab,a,a,ab,-,a,-,ab,a,ab,ab,ab,ab,ab,a,a,a,a,a,a,ab,ab,-,ab,a,ab,ab,-,ab,ab,a,ab,ab,a,-,a,a,ab,-,ab,ab,ab,a,a,a,ab,-,a,a,a,a,a,ab,a,ab,ab,a,ab,a,ab,a,a,ab,ab,-,ab,ab,a,a,a,a,a,-,ab,ab,a,-,-,a,a,ab,-,a,ab,-,a,ab,-,a,ab,a,a,ab,ab,a,a,…
*M1300	D2.15	-,ab,ab,ab,a,a,a,ab,a,a,ab,a,a,a,a,-,a,a,a,a,-,ab,a,-,-,a,a,ab,-,a,-,ab,ab,a,ab,ab,a,a,ab,ab,-,a,a,a,a,a,-,a,a,a,a,-,a,a,a,ab,ab,a,ab,ab,ab,ab,ab,a,ab,-,ab,-,ab,a,a,ab,ab,a,ab,a,a,ab,a,a,a,ab,-,ab,ab,ab,ab,ab,-,a,-,-,a,a,-,ab,a,ab,-,ab,ab,ab,ab,ab,a,-,ab,a,-,a,a,-,a,ab,-,-,a,a,a,-,ab,a,a,-,a,a,ab,a,ab,ab,a,ab,a,ab,a,a,ab,ab,a,-,ab,a,a,a,a,a,a,-,-,a,ab,-,a,-,-,ab,-,-,a,a,ab,a,-,ab,-,a,ab,ab,a,-,ab…
*M1302	B3.7	ab,-,b,b,ab,ab,-,ab,ab,ab,b,ab,a,a,-,a,a,ab,a,a,ab,b,ab,b,ab,a,ab,ab,-,a,-,ab,ab,-,ab,ab,a,-,b,ab,ab,-,a,a,ab,a,-,ab,a,a,ab,ab,ab,ab,ab,ab,ab,ab,ab,ab,-,ab,-,ab,-,a,-,a,-,-,ab,-,ab,ab,b,ab,ab,ab,a,-,a,ab,-,ab,b,b,ab,b,-,a,a,ab,ab,a,ab,ab,ab,b,a,-,b,ab,b,-,-,b,ab,-,-,a,a,b,a,b,ab,-,ab,a,a,b,ab,-,a,ab,a,a,b,-,-,b,-,ab,a,ab,-,ab,b,ab,-,b,-,a,a,ab,ab,ab,-,-,b,a,ab,b,ab,a,b,-,-,b,ab,ab,b,a,ab,-,a,-,b,…
*M1307	D1.10	ab,ab,-,ab,ab,ab,-,a,ab,ab,-,ab,a,a,a,a,a,-,a,-,ab,-,-,ab,a,a,ab,a,ab,a,a,a,a,ab,-,-,a,ab,ab,a,a,ab,a,-,ab,a,-,-,a,a,ab,-,ab,ab,ab,a,a,ab,a,a,a,a,ab,ab,a,a,ab,a,a,ab,-,-,a,-,ab,ab,ab,a,a,-,a,a,-,a,ab,ab,a,ab,-,a,a,ab,-,a,a,a,ab,-,a,a,ab,a,ab,a,ab,ab,a,-,a,-,a,ab,a,ab,-,a,ab,-,a,ab,a,ab,a,ab,-,a,-,ab,ab,ab,ab,-,-,-,ab,-,ab,-,-,ab,a,a,a,ab,-,ab,a,ab,ab,a,a,-,ab,a,ab,a,-,ab,ab,ab,ab,a,ab,-,a,a,-,-,-…
*M1308	D1.10	ab,-,ab,ab,ab,ab,ab,a,ab,ab,ab,-,-,a,-,a,a,-,-,a,ab,ab,ab,-,a,a,ab,a,-,a,a,a,a,ab,-,a,a,ab,-,-,a,-,a,-,-,a,ab,ab,a,a,ab,ab,ab,ab,ab,a,a,-,a,-,-,a,ab,ab,a,a,-,a,a,-,ab,a,a,ab,ab,ab,ab,a,a,ab,a,a,a,-,-,ab,a,-,ab,a,a,ab,ab,a,a,a,ab,ab,a,a,ab,a,ab,a,ab,ab,a,a,a,a,a,ab,a,ab,a,a,ab,a,a,ab,a,ab,-,-,-,a,ab,ab,ab,ab,ab,a,a,a,ab,ab,ab,a,a,-,a,a,-,ab,ab,-,a,ab,-,a,a,ab,ab,a,ab,a,-,ab,ab,-,-,a,ab,ab,a,a,ab,a…
*M1309	D1.10	ab,-,ab,ab,ab,ab,-,a,ab,ab,ab,ab,a,a,a,a,a,-,a,a,ab,ab,ab,ab,a,a,ab,a,ab,a,a,a,-,ab,a,-,-,ab,ab,a,a,ab,a,a,ab,a,-,-,a,-,ab,ab,ab,ab,ab,a,a,ab,-,a,a,a,ab,ab,a,a,ab,a,-,-,ab,a,a,ab,ab,ab,ab,-,a,ab,a,-,a,a,ab,ab,a,-,ab,a,-,-,-,a,a,a,ab,-,a,a,ab,a,ab,a,ab,ab,a,-,a,a,-,ab,a,ab,a,a,ab,a,a,ab,a,ab,a,ab,a,a,ab,ab,ab,ab,-,a,-,a,ab,ab,ab,a,a,ab,a,a,a,-,-,ab,a,ab,ab,a,a,-,ab,a,ab,a,a,-,ab,ab,ab,a,-,ab,-,a,a…
*M1310	D1.10	ab,-,-,ab,ab,ab,ab,-,ab,ab,-,ab,a,-,a,a,a,-,-,a,-,ab,ab,ab,a,a,ab,a,ab,a,a,-,a,-,a,a,a,ab,ab,a,a,ab,-,-,ab,a,ab,ab,a,-,ab,ab,ab,-,-,a,a,-,-,a,-,a,ab,ab,a,-,ab,a,a,-,ab,a,a,ab,ab,ab,ab,a,-,ab,a,a,a,a,ab,-,-,-,-,a,a,ab,ab,a,a,-,-,ab,a,a,-,a,ab,a,ab,ab,-,a,a,a,a,ab,a,-,-,a,ab,a,-,ab,a,ab,a,ab,a,a,ab,ab,-,-,ab,a,a,a,-,ab,ab,a,a,ab,a,a,a,ab,ab,ab,a,ab,ab,a,a,ab,ab,a,-,a,a,ab,ab,ab,ab,a,ab,ab,-,-,ab,a,…
*M1311	D1.10	ab,ab,ab,-,ab,ab,ab,-,ab,-,ab,ab,a,a,a,a,-,-,-,a,ab,ab,ab,ab,-,a,ab,a,ab,a,a,-,a,ab,-,a,a,ab,ab,a,a,ab,a,a,-,-,ab,ab,a,-,ab,ab,-,ab,ab,a,a,ab,-,-,a,-,ab,-,a,a,ab,-,a,ab,ab,a,a,ab,-,ab,-,a,a,ab,a,a,a,a,-,ab,a,-,ab,a,a,ab,-,a,a,a,ab,ab,a,a,ab,a,ab,-,ab,ab,a,a,a,a,a,ab,a,ab,a,-,ab,-,-,ab,a,ab,a,ab,a,a,ab,ab,ab,ab,ab,a,a,a,-,ab,ab,-,a,-,a,-,a,ab,ab,ab,-,ab,ab,a,-,ab,-,a,ab,-,a,ab,ab,ab,-,a,ab,ab,a,a,…
*M1312	D1.10	ab,ab,-,ab,ab,-,ab,a,-,-,ab,ab,a,a,a,a,-,ab,a,a,ab,ab,-,-,a,a,ab,a,ab,a,-,a,a,ab,a,a,a,-,ab,a,a,ab,a,a,ab,a,ab,ab,a,-,ab,ab,ab,ab,ab,a,a,ab,a,a,a,a,ab,ab,a,a,-,a,a,-,-,a,a,ab,ab,ab,-,-,a,ab,a,a,a,a,ab,ab,a,ab,-,a,a,ab,-,a,a,a,ab,-,-,-,ab,-,ab,a,ab,ab,a,a,a,a,a,ab,a,ab,a,a,ab,a,-,ab,-,ab,a,ab,a,-,ab,ab,ab,ab,ab,a,-,a,ab,ab,ab,a,a,ab,a,a,a,-,ab,-,a,ab,ab,a,a,-,ab,a,ab,a,-,-,ab,ab,ab,a,-,ab,a,a,ab,-…
*M1314	B3.7	ab,a,a,a,-,ab,-,ab,ab,-,a,ab,b,b,-,b,b,ab,b,b,ab,a,ab,a,-,b,ab,ab,ab,b,ab,ab,ab,-,ab,-,b,ab,a,-,b,ab,b,b,ab,b,ab,ab,-,b,-,-,ab,ab,ab,ab,ab,a,ab,ab,ab,ab,a,-,-,b,a,b,-,ab,-,ab,ab,ab,-,ab,ab,ab,b,ab,b,ab,b,ab,a,a,ab,a,ab,b,b,ab,ab,b,ab,ab,ab,a,b,ab,a,ab,a,ab,ab,-,ab,b,ab,-,b,a,-,a,ab,ab,ab,b,-,a,ab,ab,-,-,-,b,a,ab,a,-,-,ab,b,ab,ab,ab,a,ab,b,a,ab,b,b,ab,ab,ab,b,-,a,-,ab,a,ab,b,a,ab,b,a,-,ab,-,b,ab,a…
*M1316	D2.15	ab,a,a,-,ab,ab,ab,a,ab,-,a,-,ab,-,ab,ab,-,ab,ab,-,ab,a,ab,a,-,ab,ab,a,-,ab,a,a,a,ab,a,a,ab,ab,a,a,ab,ab,-,ab,ab,ab,-,ab,ab,ab,ab,ab,ab,ab,ab,a,a,-,a,a,-,a,a,-,a,ab,-,ab,a,ab,-,a,a,-,-,ab,ab,a,-,ab,-,a,-,a,a,a,-,a,ab,ab,ab,ab,ab,ab,-,a,ab,a,ab,a,-,-,a,a,ab,a,a,ab,a,ab,ab,a,ab,a,a,a,ab,ab,-,a,-,ab,-,ab,ab,ab,a,ab,a,a,-,a,ab,-,ab,ab,a,-,ab,-,a,ab,ab,ab,ab,ab,ab,a,a,-,a,a,ab,ab,a,a,ab,a,ab,-,a,ab,ab,…
*M1317	D2.15	ab,-,a,a,-,-,ab,a,ab,ab,-,ab,ab,-,ab,ab,ab,-,ab,ab,ab,a,ab,a,a,ab,-,a,-,-,a,a,a,ab,-,-,ab,-,a,a,ab,-,ab,ab,ab,ab,ab,ab,ab,ab,-,-,ab,ab,ab,a,a,a,a,a,a,a,a,ab,-,ab,a,ab,-,ab,ab,a,a,ab,a,ab,ab,-,-,-,ab,a,ab,a,a,a,-,a,ab,ab,-,ab,ab,ab,a,a,ab,a,ab,a,a,a,-,a,ab,a,a,ab,a,ab,ab,a,ab,-,a,a,ab,-,ab,a,a,ab,ab,ab,ab,ab,a,ab,-,a,ab,a,ab,-,ab,ab,-,-,ab,a,a,ab,-,ab,ab,ab,-,a,-,ab,a,a,ab,ab,a,a,ab,a,ab,-,a,ab,ab…
*M1321	D1.10	a,-,a,-,a,a,-,ab,a,a,a,a,ab,-,ab,ab,ab,a,ab,ab,a,a,-,a,ab,ab,a,ab,a,-,ab,ab,ab,a,-,-,ab,a,a,ab,ab,a,-,ab,-,ab,a,a,ab,ab,a,a,a,a,a,ab,-,a,ab,ab,-,ab,a,a,ab,ab,a,ab,ab,a,a,-,ab,a,-,a,a,ab,-,a,-,ab,ab,ab,-,a,ab,a,a,ab,ab,a,-,ab,ab,ab,a,a,-,ab,a,-,-,-,a,a,ab,ab,-,ab,-,a,ab,-,ab,ab,a,ab,ab,a,ab,a,ab,a,ab,ab,a,a,-,a,a,ab,ab,ab,a,a,a,ab,ab,a,ab,ab,ab,a,a,-,ab,a,a,ab,ab,a,a,ab,a,ab,ab,a,a,a,-,ab,a,-,ab,a…
*M1326	D1.10	a,a,a,a,a,a,-,ab,a,a,a,a,ab,ab,ab,ab,ab,a,ab,ab,a,a,a,a,ab,ab,a,ab,a,ab,-,-,ab,a,ab,-,ab,a,a,ab,ab,a,ab,ab,a,ab,-,a,ab,ab,a,a,-,a,a,ab,ab,a,-,ab,ab,ab,a,a,ab,ab,a,ab,ab,a,a,ab,-,a,a,a,a,ab,-,a,ab,ab,ab,ab,a,a,ab,a,a,ab,ab,a,a,ab,ab,ab,a,a,-,-,a,ab,a,ab,a,a,-,ab,-,ab,ab,a,ab,-,ab,ab,a,ab,ab,-,-,a,ab,-,ab,ab,a,a,a,a,a,ab,-,ab,-,a,a,ab,ab,a,ab,ab,ab,a,a,a,ab,a,-,ab,ab,a,a,ab,a,ab,ab,a,-,a,a,ab,a,a,-…
*M1331	D1.10	a,a,a,a,a,a,a,ab,a,a,a,a,ab,-,ab,ab,ab,a,ab,ab,a,a,-,a,ab,ab,a,ab,a,ab,ab,ab,ab,a,ab,ab,ab,a,a,ab,ab,a,-,ab,a,ab,a,a,ab,ab,a,a,a,a,-,ab,ab,a,ab,ab,-,ab,a,-,ab,ab,a,ab,ab,a,-,ab,ab,a,a,a,a,ab,ab,a,ab,-,-,ab,a,a,ab,-,a,-,-,a,a,ab,-,-,a,a,ab,ab,a,-,a,ab,a,-,ab,ab,ab,-,-,a,-,-,ab,ab,a,-,ab,-,ab,a,ab,a,ab,ab,a,a,a,-,-,-,ab,ab,a,-,a,-,ab,a,ab,ab,ab,a,a,a,ab,a,a,ab,-,-,a,ab,a,ab,ab,a,a,a,a,ab,-,a,ab,-,a…
*M1349	D1.10	a,a,-,a,a,a,a,-,a,a,-,-,ab,ab,-,ab,ab,a,ab,ab,-,-,a,-,ab,-,a,ab,-,ab,-,-,ab,a,-,ab,-,a,-,ab,ab,a,ab,ab,-,-,a,a,ab,ab,a,a,a,-,a,ab,ab,-,ab,-,ab,-,a,a,ab,ab,a,-,ab,a,a,ab,ab,a,a,a,-,-,-,a,ab,-,-,ab,a,a,ab,-,a,ab,ab,a,-,ab,-,ab,a,a,ab,ab,a,ab,a,ab,a,a,ab,-,ab,ab,ab,a,-,a,ab,ab,a,ab,ab,-,ab,-,-,a,ab,ab,a,a,a,a,a,ab,ab,ab,a,a,a,ab,ab,-,-,-,-,a,a,a,ab,a,a,ab,ab,-,a,ab,a,ab,ab,a,a,a,a,ab,-,a,ab,ab,a,ab,…
*M1350	D1.10	-,a,-,a,a,a,a,ab,a,a,a,a,ab,ab,ab,ab,-,a,ab,ab,a,a,-,-,ab,ab,-,ab,-,ab,ab,ab,ab,a,-,ab,ab,a,a,ab,ab,a,-,ab,a,ab,a,a,ab,ab,-,a,a,a,a,ab,ab,-,ab,ab,ab,ab,a,a,ab,ab,a,-,-,a,a,-,ab,a,a,-,-,-,-,a,ab,-,-,ab,a,a,ab,a,-,ab,ab,-,-,ab,ab,-,a,a,ab,ab,a,ab,a,ab,-,a,ab,ab,-,ab,ab,a,-,-,ab,ab,-,ab,ab,a,ab,-,ab,a,-,ab,a,a,a,a,-,ab,ab,ab,-,a,a,ab,-,-,ab,ab,ab,a,a,a,ab,a,a,-,ab,a,a,ab,a,ab,ab,a,a,-,-,ab,a,a,ab,ab…
*M1352	D2.15	ab,a,a,-,ab,ab,ab,a,ab,-,a,-,ab,ab,ab,ab,-,ab,ab,ab,ab,a,a,a,a,-,-,-,-,ab,-,a,-,ab,a,a,ab,ab,a,-,-,-,-,ab,ab,ab,ab,-,ab,-,ab,ab,ab,-,ab,a,a,a,-,a,a,a,a,ab,a,ab,a,-,a,ab,ab,a,a,ab,a,ab,ab,a,ab,ab,-,a,-,a,a,-,a,a,ab,ab,ab,ab,ab,ab,a,-,ab,a,ab,-,a,a,a,a,ab,-,a,ab,a,ab,ab,a,ab,a,a,a,ab,ab,ab,a,a,ab,ab,ab,ab,ab,a,-,a,-,ab,a,ab,a,ab,ab,a,-,ab,a,a,ab,ab,ab,ab,ab,ab,-,a,ab,-,a,ab,-,a,a,ab,a,ab,ab,a,ab,ab…
*M1363	D2.15	ab,a,a,a,-,ab,ab,a,ab,-,a,ab,ab,ab,ab,ab,ab,ab,ab,ab,ab,a,a,-,a,ab,ab,a,ab,ab,ab,a,a,ab,a,a,ab,-,-,a,ab,ab,ab,-,ab,ab,ab,ab,ab,-,ab,ab,ab,ab,ab,a,a,-,-,a,a,a,a,ab,a,-,a,ab,a,ab,-,a,a,ab,a,ab,ab,a,ab,ab,-,a,ab,-,a,a,a,a,-,ab,ab,ab,ab,ab,a,-,ab,a,ab,a,-,-,-,a,ab,-,a,-,a,ab,-,a,-,-,a,a,-,ab,ab,-,a,ab,ab,-,ab,ab,a,ab,a,-,ab,a,ab,a,ab,-,a,a,-,a,a,-,ab,ab,ab,ab,-,a,a,ab,a,a,ab,-,a,a,-,-,-,-,a,ab,-,-,-,…
*M1365	D2.15	ab,a,a,a,ab,ab,-,a,ab,-,a,ab,ab,ab,ab,ab,ab,ab,ab,ab,ab,a,-,a,a,-,ab,a,ab,ab,ab,a,a,ab,-,a,ab,ab,a,a,ab,ab,-,-,ab,ab,ab,ab,ab,ab,ab,-,ab,ab,ab,a,a,a,a,-,-,a,a,ab,-,ab,a,ab,a,ab,-,a,a,-,a,-,ab,a,-,ab,ab,-,ab,a,a,-,a,a,ab,-,ab,ab,ab,ab,a,-,ab,a,ab,a,a,a,-,a,ab,-,a,ab,a,ab,ab,a,ab,a,a,-,ab,-,ab,a,-,ab,-,-,ab,ab,a,ab,a,a,ab,-,-,a,ab,ab,a,a,ab,a,a,ab,ab,ab,ab,ab,-,-,a,ab,a,-,-,ab,-,a,-,a,-,-,a,ab,ab,a…
*M1369	D1.10	ab,ab,ab,ab,ab,ab,ab,a,ab,ab,ab,ab,a,a,a,a,a,ab,a,a,ab,-,ab,ab,a,a,ab,a,-,a,-,a,a,ab,a,-,a,ab,ab,a,a,-,a,a,ab,a,ab,ab,a,a,ab,ab,ab,-,ab,a,a,ab,-,a,a,a,ab,ab,a,a,ab,a,-,ab,ab,a,a,ab,ab,ab,ab,a,a,ab,a,-,a,a,ab,ab,a,ab,ab,a,a,ab,ab,a,a,-,ab,-,-,a,ab,a,-,-,ab,ab,a,a,a,a,a,-,-,ab,-,a,ab,a,ab,ab,-,ab,a,ab,a,ab,ab,ab,ab,-,ab,a,a,a,ab,-,ab,a,a,ab,-,a,-,ab,-,ab,a,ab,ab,a,-,ab,ab,a,ab,-,a,-,ab,ab,ab,a,ab,a…
*M1370	B3.7	a,ab,-,ab,a,a,a,b,a,a,-,-,ab,-,ab,ab,ab,a,-,ab,a,ab,-,ab,-,ab,a,b,a,ab,ab,b,b,a,b,b,ab,a,ab,b,ab,a,-,ab,a,ab,-,-,ab,-,a,a,a,a,-,b,b,ab,b,-,b,-,ab,a,b,-,ab,ab,b,a,a,b,b,a,-,a,a,b,ab,a,-,b,ab,b,ab,ab,b,-,a,ab,ab,a,a,ab,b,-,a,ab,ab,b,-,b,ab,-,a,ab,b,ab,b,ab,ab,ab,ab,ab,b,-,a,-,a,ab,-,a,ab,a,ab,a,ab,-,-,-,a,b,ab,b,-,a,ab,b,-,ab,b,-,-,a,-,a,ab,ab,ab,ab,b,-,-,ab,ab,b,ab,ab,a,a,ab,ab,a,ab,-,ab,ab,-,a,ab…
*M1373	D1.10	a,a,-,a,a,a,a,ab,a,-,a,a,ab,ab,ab,ab,ab,a,ab,ab,-,a,a,ab,-,ab,a,ab,a,ab,ab,ab,ab,-,ab,ab,ab,-,a,-,ab,a,ab,ab,a,ab,a,a,ab,ab,a,-,a,a,a,-,ab,a,ab,ab,ab,ab,a,a,-,ab,a,ab,ab,-,a,ab,ab,a,a,a,a,ab,-,-,ab,ab,-,ab,a,a,ab,a,-,ab,ab,a,-,ab,ab,ab,-,a,ab,ab,-,ab,a,-,a,-,ab,ab,-,ab,ab,a,ab,a,ab,ab,a,ab,a,a,ab,-,ab,-,ab,a,a,-,a,a,a,ab,ab,ab,a,a,a,ab,ab,a,ab,ab,ab,a,-,a,-,-,-,ab,-,a,-,-,a,ab,ab,a,a,-,a,ab,a,a,a…
*M1381	D1.10	ab,ab,ab,ab,ab,ab,ab,-,ab,ab,ab,ab,a,a,a,a,-,ab,a,-,ab,ab,-,a,a,a,ab,a,ab,a,-,a,a,ab,a,a,-,ab,ab,a,a,ab,a,a,ab,a,-,-,a,a,ab,ab,ab,-,ab,a,-,ab,-,a,a,-,ab,ab,a,a,ab,a,a,ab,ab,a,a,ab,ab,ab,ab,a,-,ab,-,a,a,a,-,ab,a,ab,-,-,a,ab,ab,a,a,a,ab,ab,a,-,ab,a,ab,a,ab,ab,-,a,a,a,a,ab,a,ab,-,a,ab,a,ab,ab,a,ab,a,-,a,ab,ab,-,ab,ab,ab,a,a,-,ab,-,-,a,a,-,a,-,a,ab,ab,ab,a,ab,ab,a,a,ab,ab,a,-,a,a,-,ab,ab,ab,a,ab,ab,a…
*M1383	D1.10	ab,ab,ab,ab,-,ab,ab,a,-,ab,ab,ab,a,a,a,a,-,ab,a,a,ab,-,ab,a,a,-,ab,a,ab,a,a,a,a,ab,a,a,a,ab,-,a,a,ab,a,a,-,a,ab,-,a,-,ab,ab,ab,ab,-,-,a,ab,a,a,-,a,ab,ab,a,a,-,-,-,ab,ab,a,a,ab,ab,ab,-,a,-,ab,a,a,a,a,ab,-,a,ab,ab,a,a,ab,ab,a,a,a,-,ab,a,-,ab,a,-,a,ab,ab,a,a,-,a,a,ab,a,ab,a,a,ab,a,ab,-,a,ab,a,ab,a,ab,ab,ab,ab,-,-,a,a,a,ab,ab,ab,a,a,ab,-,a,a,ab,ab,ab,a,ab,-,-,a,ab,ab,a,-,a,a,ab,-,ab,-,a,ab,ab,a,-,-,a…
*M1386	B3.7	ab,b,b,b,ab,ab,ab,-,ab,ab,b,-,a,a,-,a,a,ab,a,a,ab,b,b,ab,-,a,-,ab,ab,a,a,ab,ab,ab,ab,ab,a,ab,b,ab,-,ab,a,a,ab,-,ab,ab,-,a,ab,ab,ab,ab,ab,-,-,b,ab,ab,ab,ab,-,ab,ab,a,b,a,-,ab,ab,ab,ab,-,b,-,ab,ab,a,ab,a,ab,a,ab,b,b,ab,b,ab,a,a,-,ab,a,-,ab,ab,b,a,ab,b,ab,-,ab,ab,-,ab,-,ab,-,a,b,a,-,-,ab,ab,a,ab,-,ab,ab,a,ab,a,ab,b,ab,b,b,ab,ab,a,ab,ab,ab,-,ab,a,b,-,-,a,ab,ab,ab,a,-,b,a,ab,b,-,-,b,-,-,ab,ab,-,-,a,ab…
*M1390	D2.15	a,ab,ab,ab,a,a,a,ab,a,-,-,a,a,a,a,a,a,a,a,a,a,ab,ab,-,ab,a,a,-,a,-,a,-,ab,a,ab,ab,a,a,ab,ab,-,a,-,a,a,a,a,a,-,a,a,-,a,a,a,-,-,ab,ab,ab,ab,-,ab,a,ab,-,-,-,ab,a,a,ab,-,a,ab,a,-,ab,a,a,a,-,a,-,ab,ab,ab,-,-,a,a,a,a,a,-,ab,a,ab,a,ab,ab,-,ab,ab,-,ab,-,-,ab,a,-,ab,-,ab,ab,ab,a,a,a,ab,ab,a,a,-,a,a,ab,-,ab,ab,a,ab,a,ab,a,-,ab,ab,a,ab,ab,a,a,ab,a,a,a,ab,ab,a,ab,ab,a,-,ab,ab,a,a,-,a,ab,a,a,ab,a,a,ab,ab,-,ab…
*M1393	D2.15	a,ab,ab,-,-,a,-,ab,a,a,ab,a,a,-,a,a,-,a,a,a,a,ab,ab,ab,ab,a,-,ab,-,a,a,ab,ab,-,ab,ab,a,-,-,ab,a,a,a,a,a,a,a,a,a,a,a,a,-,a,a,-,-,ab,ab,ab,ab,-,-,-,-,a,ab,a,ab,-,-,ab,ab,-,-,a,a,ab,-,a,a,-,a,ab,ab,ab,ab,ab,a,a,a,a,a,a,ab,-,a,ab,a,ab,ab,ab,ab,ab,a,-,-,a,ab,a,a,-,a,ab,ab,ab,a,-,a,ab,ab,a,a,-,a,a,ab,a,ab,ab,a,-,a,ab,-,a,ab,ab,a,ab,-,a,-,ab,-,-,a,ab,-,-,ab,-,a,a,ab,ab,a,a,a,a,ab,-,a,ab,a,-,ab,ab,a,ab,a…
*M1397	D2.15	a,ab,ab,ab,-,a,-,ab,a,-,ab,-,a,a,-,ab,a,a,a,a,a,ab,-,ab,-,a,a,ab,-,a,a,-,ab,a,-,ab,a,a,ab,ab,a,-,-,a,a,-,-,-,a,-,a,-,a,a,-,ab,ab,ab,ab,ab,ab,ab,-,-,a,a,ab,ab,ab,a,a,ab,ab,-,ab,a,-,ab,a,a,a,-,a,ab,ab,ab,ab,ab,a,-,a,a,a,-,ab,ab,a,ab,a,-,ab,ab,ab,-,a,ab,-,a,ab,a,-,ab,a,ab,ab,ab,a,a,a,ab,ab,a,-,a,a,-,ab,a,ab,ab,a,ab,a,ab,a,a,ab,ab,-,ab,ab,a,a,ab,-,-,a,ab,ab,a,ab,ab,a,a,ab,ab,a,a,a,a,-,a,a,-,a,a,ab,ab…
*M1399	D2.15	a,ab,ab,ab,a,a,a,ab,a,a,ab,a,a,a,-,-,a,a,-,-,a,ab,-,ab,ab,a,a,ab,a,-,a,ab,-,a,-,-,a,a,ab,-,a,a,-,a,-,a,a,a,a,a,-,a,a,a,a,ab,ab,ab,ab,-,ab,-,-,a,a,a,ab,ab,ab,a,a,-,ab,a,ab,-,-,ab,a,a,a,ab,-,ab,-,ab,ab,-,a,a,a,a,-,a,ab,ab,a,ab,a,ab,-,ab,ab,ab,a,-,-,a,-,a,a,ab,a,ab,ab,ab,a,a,a,-,-,a,-,a,a,a,-,-,ab,ab,a,ab,a,ab,a,a,ab,ab,a,ab,ab,a,a,-,a,a,a,ab,-,a,-,ab,a,a,-,ab,a,-,a,a,ab,a,a,ab,a,-,ab,ab,a,ab,-,ab,-…
*M1400	D2.15	a,ab,ab,ab,a,a,a,ab,a,-,ab,a,a,a,a,ab,a,a,a,a,a,ab,ab,ab,-,-,a,ab,a,a,a,-,ab,a,ab,ab,a,a,ab,ab,a,a,a,a,a,a,-,a,a,-,a,a,a,a,-,ab,ab,ab,-,ab,ab,ab,ab,a,-,-,ab,-,-,a,a,-,-,a,ab,a,a,ab,a,a,a,ab,a,ab,ab,ab,-,ab,a,a,-,a,a,a,ab,-,-,ab,a,ab,-,ab,-,-,a,ab,ab,a,ab,a,-,ab,a,ab,-,ab,a,a,a,ab,ab,a,a,a,a,-,ab,a,-,ab,a,ab,a,ab,a,-,ab,ab,a,ab,ab,a,a,ab,a,a,a,ab,-,a,ab,ab,a,a,ab,ab,a,a,a,a,ab,-,-,ab,a,a,ab,ab,a,a…
*M1401	D2.15	-,ab,ab,ab,a,a,a,-,-,a,-,a,a,a,-,ab,a,a,a,-,-,ab,ab,ab,ab,a,a,ab,a,a,a,-,ab,a,ab,ab,a,a,ab,ab,a,a,a,a,a,a,a,-,a,a,a,a,a,-,a,ab,ab,ab,ab,ab,ab,ab,ab,a,a,a,-,ab,-,a,-,-,ab,a,ab,-,a,-,a,-,-,ab,-,-,ab,-,-,-,a,-,a,-,a,a,ab,ab,a,ab,-,-,-,ab,ab,ab,a,ab,ab,-,ab,-,a,ab,a,ab,ab,ab,a,-,a,ab,ab,a,a,a,a,a,ab,a,ab,ab,a,ab,a,ab,a,a,ab,ab,-,-,ab,a,-,ab,a,-,a,ab,-,a,ab,ab,-,a,ab,ab,a,a,a,a,ab,a,a,ab,a,a,ab,-,-,ab…
*M1404	D2.15	ab,-,-,a,ab,ab,ab,a,ab,ab,-,ab,ab,ab,ab,-,ab,ab,-,ab,ab,-,a,a,a,ab,ab,a,ab,-,ab,a,a,-,-,-,-,ab,a,-,ab,ab,ab,ab,ab,ab,ab,ab,ab,ab,ab,-,ab,ab,ab,a,a,a,a,a,-,-,a,ab,ab,ab,a,-,a,-,ab,a,a,ab,a,ab,ab,a,ab,ab,ab,-,-,-,a,a,a,a,ab,ab,ab,ab,ab,ab,-,a,ab,-,ab,a,a,a,-,a,ab,a,a,ab,-,ab,ab,a,ab,a,a,a,ab,-,ab,a,-,ab,ab,ab,ab,ab,a,ab,a,a,ab,a,ab,a,-,ab,-,a,ab,-,a,ab,ab,a,ab,-,ab,-,a,ab,a,a,-,ab,a,a,ab,-,-,ab,-,-…
*M1405	D2.15	a,ab,ab,ab,-,a,a,ab,a,a,ab,a,a,a,-,ab,-,a,a,a,-,ab,-,-,-,a,a,ab,a,a,a,-,ab,a,ab,ab,a,a,ab,ab,a,a,-,a,a,a,a,a,a,-,a,a,a,a,a,ab,ab,-,ab,ab,-,ab,-,a,-,a,ab,ab,ab,a,a,ab,ab,a,ab,a,a,ab,a,a,-,ab,-,ab,ab,ab,ab,ab,a,-,a,a,a,a,ab,ab,-,ab,-,ab,ab,ab,ab,ab,-,ab,ab,a,ab,a,a,ab,a,ab,ab,ab,a,a,a,ab,ab,a,-,a,a,a,-,a,ab,ab,a,ab,a,-,a,a,ab,ab,a,-,-,a,a,ab,a,a,a,ab,-,a,ab,ab,a,a,ab,-,a,a,a,a,ab,-,a,-,a,a,-,ab,a,-…
*M1406	D2.15	ab,a,a,a,ab,ab,-,a,ab,-,a,-,ab,-,ab,a,ab,ab,ab,-,ab,a,-,a,a,ab,-,a,-,ab,ab,a,a,ab,-,a,ab,ab,a,a,ab,ab,ab,-,ab,ab,ab,ab,-,-,ab,ab,ab,ab,-,a,a,a,-,a,ab,a,a,ab,ab,ab,a,a,a,ab,ab,a,a,ab,a,ab,ab,a,ab,ab,ab,a,ab,a,a,a,a,a,ab,ab,ab,ab,ab,ab,a,a,ab,a,-,a,-,a,a,a,ab,a,-,ab,-,ab,-,a,ab,a,a,a,ab,ab,ab,a,a,ab,ab,ab,ab,ab,a,ab,a,-,ab,a,ab,a,-,-,a,a,-,a,a,ab,-,a,ab,ab,ab,a,a,ab,a,a,ab,-,a,-,ab,ab,ab,-,a,ab,ab,…
*M1410	D2.15	ab,a,a,a,ab,-,ab,a,ab,-,a,ab,ab,ab,ab,-,-,-,ab,ab,ab,a,a,a,a,ab,ab,a,ab,ab,ab,a,a,-,a,a,ab,ab,a,a,ab,ab,ab,ab,ab,ab,ab,ab,ab,ab,ab,ab,ab,-,ab,a,a,a,a,a,ab,a,a,-,ab,ab,a,a,a,ab,ab,-,a,ab,a,-,ab,a,ab,ab,-,-,ab,a,a,a,a,-,ab,ab,ab,-,ab,-,a,a,ab,-,-,a,a,a,a,a,-,a,a,ab,a,-,ab,-,ab,a,a,a,ab,ab,ab,a,a,ab,ab,-,-,ab,a,ab,-,a,ab,-,ab,-,ab,ab,a,a,-,-,a,ab,ab,a,ab,ab,ab,a,a,ab,a,a,ab,ab,-,a,ab,-,ab,ab,a,ab,ab…
*M1411	D2.15	ab,a,a,a,ab,ab,ab,-,-,-,a,ab,ab,ab,-,a,ab,ab,ab,-,ab,a,a,a,a,ab,ab,-,ab,ab,ab,a,a,ab,a,a,ab,-,-,a,ab,ab,ab,ab,ab,ab,ab,-,ab,-,ab,ab,ab,ab,ab,a,a,a,a,a,ab,a,a,ab,ab,ab,a,a,a,ab,ab,a,-,ab,a,ab,ab,a,ab,ab,ab,-,ab,a,-,-,a,a,ab,ab,ab,-,ab,-,a,a,ab,a,ab,a,a,a,a,-,ab,-,a,ab,a,ab,ab,a,ab,a,a,a,-,ab,ab,-,a,ab,ab,ab,ab,-,a,ab,a,-,ab,-,-,a,-,ab,a,a,ab,a,a,ab,ab,a,ab,ab,ab,a,a,ab,-,a,ab,ab,a,a,ab,ab,ab,ab,a,…
*M1415	D1.10	a,a,a,a,a,a,a,ab,ab,a,a,-,ab,ab,ab,-,ab,a,ab,-,a,a,a,a,ab,ab,a,ab,a,ab,ab,ab,ab,a,-,ab,ab,a,-,-,ab,a,-,ab,a,ab,a,a,-,ab,a,-,-,-,a,ab,ab,-,ab,ab,-,ab,a,a,ab,a,-,ab,ab,a,a,ab,ab,-,a,a,a,ab,ab,a,ab,ab,ab,ab,a,a,ab,a,a,ab,ab,a,-,ab,-,ab,a,-,ab,ab,a,ab,a,ab,a,a,ab,ab,ab,ab,ab,a,ab,a,-,ab,-,ab,-,a,-,a,-,a,ab,a,a,a,a,a,-,-,ab,-,a,a,a,ab,ab,a,-,ab,-,a,a,a,ab,a,a,ab,ab,ab,a,ab,a,a,ab,-,a,a,a,ab,-,a,ab,ab,…
*M1419	B3.7	ab,b,b,b,ab,ab,ab,ab,-,ab,b,ab,a,a,a,ab,-,ab,a,-,ab,b,b,b,ab,-,ab,ab,ab,a,-,ab,ab,-,ab,ab,-,ab,b,ab,a,ab,a,-,ab,a,-,ab,a,a,ab,ab,ab,ab,ab,-,ab,ab,ab,ab,a,ab,b,ab,a,-,b,ab,ab,ab,-,ab,ab,ab,-,-,ab,ab,a,ab,a,ab,a,ab,b,b,ab,b,ab,a,a,-,ab,a,-,ab,ab,b,-,ab,b,-,-,ab,ab,b,ab,a,-,a,a,b,-,b,ab,ab,-,-,ab,b,ab,ab,a,-,a,-,b,ab,b,-,ab,ab,a,ab,ab,ab,b,ab,-,-,ab,a,-,-,ab,ab,-,b,-,-,ab,ab,ab,a,b,b,a,ab,ab,-,-,a,a…
*M1420	D2.15	a,ab,-,ab,a,a,-,ab,a,a,ab,-,a,-,a,ab,a,a,a,a,a,ab,ab,ab,ab,a,a,ab,a,a,a,ab,ab,a,-,ab,a,-,ab,-,a,a,-,-,a,a,a,a,a,a,a,a,a,a,a,ab,ab,a,ab,-,a,ab,ab,a,a,a,ab,ab,ab,a,ab,-,ab,a,ab,a,a,-,a,a,a,-,-,ab,-,-,ab,ab,a,a,a,a,a,a,-,ab,a,ab,-,ab,ab,ab,ab,ab,a,-,ab,a,-,a,a,ab,a,ab,-,-,a,a,-,ab,ab,a,a,a,-,a,ab,a,ab,ab,a,ab,a,ab,-,a,ab,-,a,ab,ab,a,a,ab,a,-,a,ab,ab,a,ab,ab,a,a,-,ab,a,a,a,a,ab,a,a,ab,-,a,ab,ab,a,ab,…
*M1422	D2.15	a,ab,ab,ab,-,a,a,ab,a,a,ab,-,a,a,a,ab,a,a,a,a,a,ab,ab,ab,ab,a,a,ab,a,a,a,ab,ab,a,ab,ab,a,a,a,ab,a,-,a,a,a,a,a,a,-,-,a,-,a,a,a,ab,ab,-,ab,ab,a,ab,ab,a,a,a,ab,-,ab,a,ab,-,-,-,ab,-,a,-,a,a,a,-,a,-,ab,-,-,ab,a,a,a,a,-,a,ab,ab,a,ab,-,-,ab,ab,ab,-,-,ab,ab,a,ab,a,a,ab,-,ab,-,ab,a,a,a,ab,ab,a,a,a,a,a,ab,a,ab,-,-,ab,-,-,-,a,-,ab,a,-,ab,a,a,ab,a,a,a,ab,-,a,-,-,a,-,ab,ab,-,a,a,a,-,a,a,ab,a,a,ab,ab,a,ab,ab,a…
*M1423	B3.7	-,b,b,b,ab,ab,ab,ab,-,ab,-,ab,a,a,a,ab,a,-,a,a,ab,b,b,b,-,-,-,ab,ab,-,a,ab,ab,ab,ab,ab,a,ab,ab,ab,-,ab,a,a,ab,-,-,-,a,-,ab,-,ab,ab,-,ab,ab,ab,ab,ab,a,-,-,ab,a,ab,b,-,ab,-,b,ab,ab,ab,b,ab,ab,-,-,ab,a,-,a,ab,b,b,-,b,-,a,a,-,ab,a,-,ab,ab,b,a,-,b,ab,b,-,-,b,ab,-,-,-,a,b,a,b,ab,ab,-,a,ab,b,ab,ab,a,ab,-,ab,-,ab,b,b,ab,ab,a,ab,ab,-,b,ab,a,b,ab,a,a,b,ab,-,a,b,b,-,ab,ab,ab,a,b,b,a,ab,ab,ab,-,a,ab,b,a,a,b,…
*M1424	B3.7	ab,b,b,-,-,ab,-,ab,a,-,b,ab,a,-,-,ab,a,ab,a,a,ab,b,b,-,ab,-,-,ab,-,a,a,ab,ab,-,ab,ab,a,ab,ab,ab,a,ab,a,-,ab,a,-,ab,a,-,ab,ab,ab,ab,-,ab,-,-,-,ab,a,-,b,ab,-,ab,b,ab,ab,ab,b,ab,ab,ab,-,ab,-,ab,a,ab,a,ab,a,-,b,b,ab,-,ab,a,-,ab,ab,-,ab,ab,ab,b,a,ab,-,ab,b,ab,-,b,ab,a,ab,a,a,b,a,b,ab,ab,-,a,ab,b,-,ab,a,ab,a,ab,b,ab,b,b,ab,ab,a,ab,ab,ab,-,-,-,b,-,a,-,b,ab,ab,-,b,b,a,ab,ab,ab,a,b,b,a,ab,ab,ab,b,a,ab,b,a…
*M1427	D1.10	ab,ab,ab,ab,-,ab,ab,a,-,ab,ab,ab,-,a,a,a,a,ab,a,-,ab,ab,ab,ab,a,a,-,-,ab,a,a,a,a,ab,-,a,a,-,ab,a,a,ab,a,a,ab,a,ab,ab,-,-,ab,ab,ab,ab,-,a,-,ab,a,a,a,-,ab,-,a,ab,-,-,a,ab,ab,a,a,-,ab,ab,-,a,a,ab,a,a,a,a,ab,ab,-,ab,ab,a,a,ab,ab,a,a,a,ab,ab,a,a,-,a,-,a,ab,-,a,a,a,a,a,ab,-,ab,a,a,ab,-,-,ab,a,ab,a,ab,a,ab,ab,ab,ab,ab,ab,a,a,ab,ab,ab,ab,-,a,ab,a,a,a,ab,ab,ab,a,ab,-,a,-,-,ab,a,ab,ab,a,-,-,ab,-,a,-,ab,a,a…
*M1439	D1.10	-,-,a,a,-,a,a,-,ab,-,a,a,ab,ab,-,ab,ab,a,ab,-,a,-,-,a,-,ab,a,ab,a,ab,a,ab,-,a,-,-,ab,a,-,ab,ab,a,ab,-,a,-,a,-,ab,-,a,a,-,a,a,ab,ab,a,ab,ab,-,ab,-,a,ab,a,-,ab,ab,a,-,ab,ab,a,-,a,a,ab,ab,a,ab,ab,ab,ab,a,a,ab,-,a,ab,ab,a,a,ab,ab,ab,a,a,ab,ab,a,ab,-,-,a,a,ab,ab,ab,ab,ab,a,ab,a,-,ab,a,-,a,a,ab,a,ab,-,ab,a,a,a,a,-,a,ab,ab,a,a,a,a,ab,ab,a,ab,ab,ab,a,a,-,-,-,a,ab,ab,ab,a,ab,a,a,-,a,-,a,a,ab,a,a,ab,-,a,ab…
*M1444	D1.10	ab,ab,-,-,ab,ab,ab,a,a,-,-,-,a,a,a,-,a,ab,a,a,ab,ab,-,ab,a,a,ab,a,ab,a,ab,a,-,ab,a,-,a,ab,ab,a,a,ab,a,-,-,a,ab,ab,-,a,-,ab,ab,-,ab,a,a,ab,a,a,a,a,ab,ab,a,ab,ab,a,a,-,ab,a,a,ab,-,ab,-,a,a,ab,a,a,a,-,ab,ab,a,ab,ab,a,a,ab,ab,a,a,a,ab,ab,a,a,ab,a,ab,-,ab,ab,a,a,-,-,a,ab,a,ab,a,-,ab,a,ab,ab,a,ab,a,ab,a,-,-,ab,ab,ab,-,a,a,ab,ab,ab,ab,a,a,-,a,a,a,ab,-,ab,-,ab,ab,a,a,a,ab,a,ab,ab,a,ab,ab,ab,ab,a,ab,ab,a,…
*M1445	D1.10	a,a,-,a,a,a,a,ab,ab,a,-,a,ab,ab,ab,ab,ab,a,ab,ab,a,-,a,-,ab,ab,a,-,a,ab,a,ab,ab,a,ab,ab,ab,a,a,ab,ab,-,ab,ab,a,-,a,a,ab,-,a,a,a,a,-,ab,ab,a,ab,ab,ab,ab,a,-,ab,-,a,ab,ab,a,a,ab,ab,a,a,a,a,ab,ab,-,ab,-,ab,ab,a,a,ab,a,-,ab,ab,a,a,ab,ab,ab,a,-,-,ab,a,ab,a,ab,a,a,ab,ab,ab,-,ab,a,-,a,ab,ab,a,-,a,-,-,-,ab,a,ab,a,a,-,a,a,a,ab,ab,-,a,a,a,-,ab,a,ab,ab,ab,a,a,-,ab,a,a,-,ab,ab,a,ab,a,a,ab,a,a,-,-,ab,a,a,ab,-…
*M1446	D1.10	a,a,a,a,a,a,a,ab,-,-,a,-,ab,ab,-,ab,ab,a,ab,-,a,a,a,a,ab,ab,-,ab,a,-,a,ab,ab,a,ab,ab,ab,a,a,ab,-,a,ab,-,-,ab,a,a,ab,ab,a,a,a,a,a,ab,ab,-,ab,ab,ab,-,-,-,ab,a,a,ab,ab,-,a,ab,ab,-,a,-,-,ab,ab,-,ab,ab,ab,-,-,a,-,a,a,ab,ab,a,-,ab,-,-,-,a,ab,ab,a,-,a,-,a,a,ab,ab,ab,ab,ab,-,ab,a,ab,ab,a,-,a,a,ab,a,ab,a,-,a,-,a,a,a,a,ab,ab,-,a,a,-,ab,-,a,ab,ab,ab,-,a,a,-,a,a,-,ab,-,a,ab,a,a,ab,a,-,a,a,ab,a,a,ab,ab,a,ab,-…
*M1447	D1.10	a,a,a,-,-,-,a,-,ab,a,a,a,ab,ab,ab,ab,ab,a,-,ab,a,a,a,a,ab,ab,a,ab,a,-,a,-,ab,a,ab,ab,-,a,a,ab,ab,a,-,-,a,ab,a,a,-,ab,-,a,a,a,a,ab,ab,-,ab,ab,ab,-,-,a,ab,a,-,ab,ab,a,a,-,ab,a,-,a,a,ab,ab,a,ab,ab,ab,ab,a,-,ab,a,a,ab,ab,a,a,ab,ab,ab,a,a,ab,ab,a,ab,-,-,a,a,-,ab,ab,ab,ab,a,ab,a,ab,ab,-,-,a,a,ab,-,ab,-,ab,a,a,a,-,a,a,-,ab,a,a,a,-,ab,ab,-,ab,ab,-,a,a,-,ab,-,a,ab,ab,ab,-,ab,a,a,ab,a,a,a,a,ab,a,-,ab,-,a,-…
*M1449	B3.7	ab,-,-,b,-,ab,ab,ab,a,ab,-,ab,-,a,a,-,a,ab,a,-,b,b,b,b,ab,-,ab,ab,ab,-,-,ab,ab,-,ab,ab,-,ab,ab,ab,a,ab,a,-,ab,a,ab,-,a,a,ab,-,ab,ab,ab,ab,ab,ab,ab,ab,a,ab,b,ab,a,ab,b,ab,-,ab,b,ab,ab,ab,-,ab,ab,-,a,ab,a,ab,a,ab,-,b,ab,b,ab,a,a,ab,ab,a,ab,-,-,b,a,ab,b,-,b,ab,ab,b,ab,a,-,a,a,b,a,b,ab,ab,ab,-,ab,-,ab,ab,a,ab,a,ab,b,-,b,b,ab,ab,a,b,ab,ab,b,ab,a,b,ab,a,a,b,ab,ab,a,b,b,a,ab,ab,-,a,b,b,a,ab,ab,-,b,a,ab,…
*M1450	B3.7	ab,b,-,-,ab,ab,ab,ab,a,-,b,ab,-,-,-,ab,-,ab,-,-,b,b,-,b,ab,a,ab,ab,ab,a,ab,-,ab,ab,ab,ab,a,ab,ab,ab,a,ab,a,a,ab,a,ab,ab,a,a,ab,ab,ab,-,ab,ab,-,ab,ab,ab,a,ab,b,-,a,ab,-,ab,ab,ab,b,ab,ab,-,b,ab,ab,ab,a,ab,a,ab,a,ab,-,b,ab,b,ab,a,a,ab,ab,a,ab,ab,ab,b,-,ab,-,ab,b,ab,ab,b,ab,a,ab,a,a,b,a,b,ab,ab,ab,a,ab,b,ab,ab,-,ab,a,ab,-,ab,-,b,ab,ab,a,b,ab,ab,b,ab,a,-,ab,-,-,b,ab,ab,-,b,b,a,-,ab,-,a,b,b,a,ab,ab,ab,…
*M1451	B3.7	ab,-,a,-,-,ab,ab,-,-,ab,-,ab,b,-,b,ab,b,-,b,b,a,-,a,a,-,b,ab,ab,ab,b,ab,-,ab,ab,ab,ab,b,ab,ab,-,b,ab,-,-,ab,b,ab,ab,b,b,ab,ab,ab,ab,ab,-,ab,ab,ab,ab,b,-,a,ab,b,ab,a,ab,ab,ab,a,ab,ab,-,a,ab,ab,ab,b,ab,b,ab,b,ab,a,-,ab,a,ab,b,-,ab,ab,b,-,-,ab,a,b,ab,a,ab,a,ab,ab,a,ab,b,ab,b,b,a,-,-,ab,ab,ab,b,ab,-,ab,-,b,ab,-,ab,-,ab,a,a,ab,-,b,a,ab,ab,a,ab,b,a,ab,b,b,a,ab,ab,b,a,a,b,ab,ab,ab,b,a,a,b,ab,-,ab,a,b,-,…
*M1453	B3.7	a,ab,ab,-,a,a,a,b,ab,a,ab,a,ab,ab,ab,b,-,a,ab,ab,ab,ab,ab,ab,b,ab,a,b,a,ab,a,b,b,a,b,b,ab,a,a,b,-,a,ab,ab,-,ab,a,a,ab,ab,a,a,-,a,a,-,b,a,b,b,-,b,ab,a,ab,-,ab,b,b,a,-,b,-,a,ab,a,a,b,ab,a,ab,b,-,b,ab,ab,b,-,a,ab,ab,a,a,ab,-,b,-,ab,ab,b,-,b,ab,-,a,ab,b,ab,b,ab,ab,ab,-,-,-,b,a,ab,a,ab,-,-,ab,a,ab,-,ab,a,-,ab,a,b,-,ab,a,-,-,b,ab,-,b,ab,ab,ab,a,a,ab,ab,ab,ab,b,b,a,ab,ab,ab,ab,a,a,-,ab,ab,a,-,ab,ab,ab,b…
*M1454	D2.15	-,ab,-,ab,-,a,a,ab,a,a,ab,a,a,a,a,ab,-,a,a,a,ab,ab,ab,ab,ab,a,a,ab,a,a,a,ab,ab,a,-,-,-,a,a,ab,a,a,a,a,a,a,-,a,-,-,a,a,a,a,a,ab,ab,a,ab,ab,a,ab,ab,a,-,-,ab,-,ab,a,-,ab,-,a,-,a,-,-,a,-,a,ab,a,ab,-,-,ab,ab,-,a,a,-,a,-,ab,ab,a,ab,-,ab,ab,-,ab,ab,a,ab,ab,a,ab,a,a,-,-,ab,-,ab,a,a,a,ab,-,a,a,a,a,a,ab,-,ab,ab,a,ab,a,ab,a,a,-,ab,a,ab,ab,-,a,ab,-,a,a,ab,-,a,ab,ab,a,a,-,-,a,a,a,-,-,a,-,ab,a,a,ab,ab,-,ab,ab,…
*M1455	D2.15	a,ab,ab,ab,a,a,a,ab,-,a,ab,a,a,a,a,ab,-,a,a,a,-,ab,-,ab,-,-,a,ab,a,a,a,ab,ab,a,ab,ab,a,-,-,ab,a,a,a,a,a,a,-,a,-,-,a,a,a,a,a,ab,-,-,ab,-,a,ab,ab,a,a,a,-,-,ab,a,ab,-,ab,a,ab,a,a,ab,a,a,a,-,a,ab,ab,ab,ab,ab,a,-,a,a,a,-,-,ab,-,ab,-,ab,ab,-,-,ab,a,ab,-,-,ab,-,a,-,a,ab,ab,ab,a,a,a,ab,-,a,a,a,a,a,ab,a,ab,ab,-,ab,a,ab,a,a,ab,ab,a,ab,ab,a,-,-,a,a,a,ab,ab,a,ab,ab,a,a,ab,ab,a,a,-,a,ab,a,-,-,-,-,-,ab,a,-,-,a…
*M1458	B3.7	a,ab,ab,ab,a,a,a,b,ab,-,-,a,ab,ab,ab,b,ab,a,ab,ab,ab,-,-,-,b,-,a,b,-,ab,a,b,b,a,b,b,ab,a,a,b,ab,-,ab,-,-,ab,a,-,ab,ab,-,a,a,a,a,b,b,a,-,b,-,b,-,-,-,a,ab,b,b,a,ab,-,b,a,ab,a,a,b,ab,a,ab,b,ab,ab,ab,-,b,ab,a,ab,ab,a,a,ab,b,b,a,ab,-,b,ab,-,ab,-,a,ab,b,ab,-,-,ab,ab,ab,ab,b,b,a,ab,-,ab,b,a,ab,a,-,a,-,a,ab,ab,a,b,ab,ab,-,a,-,b,-,ab,b,ab,-,ab,a,a,-,ab,-,ab,b,b,a,ab,-,ab,ab,a,a,a,ab,ab,a,ab,ab,ab,-,b,a,ab…
*M1459	D1.10	a,a,a,a,a,a,a,a,ab,-,-,-,ab,-,ab,ab,ab,a,ab,ab,a,-,a,a,ab,ab,a,ab,-,ab,-,ab,-,a,ab,-,ab,a,-,ab,ab,a,-,ab,-,ab,a,a,-,-,a,-,a,a,a,ab,ab,-,ab,ab,ab,ab,-,a,ab,-,a,ab,ab,a,a,ab,ab,-,a,a,a,ab,ab,a,ab,ab,ab,a,a,a,ab,a,a,-,-,-,a,ab,-,ab,a,-,ab,ab,a,-,-,ab,a,a,-,ab,ab,ab,ab,a,ab,a,-,ab,-,ab,-,a,ab,a,ab,a,ab,a,-,a,a,a,a,ab,ab,a,a,a,a,-,-,a,ab,-,ab,-,a,-,ab,-,a,ab,ab,ab,-,ab,a,a,-,-,a,a,a,ab,a,a,-,ab,a,ab,a…
*M1462	D1.10	a,a,a,-,-,a,-,-,ab,a,a,-,ab,-,-,ab,ab,-,ab,ab,a,a,a,a,ab,ab,-,ab,-,ab,-,ab,ab,a,ab,ab,ab,a,a,ab,ab,a,ab,ab,a,ab,a,-,ab,ab,a,a,a,a,a,ab,ab,a,ab,ab,ab,ab,-,a,ab,a,a,ab,ab,a,a,ab,ab,-,a,a,-,ab,-,a,-,ab,ab,a,-,a,-,a,-,ab,-,a,-,-,ab,ab,a,a,ab,ab,-,ab,a,ab,a,-,ab,ab,ab,-,ab,a,ab,a,-,ab,a,ab,-,a,ab,a,ab,-,ab,a,a,a,a,a,-,-,ab,-,a,a,a,ab,ab,a,ab,ab,ab,a,a,a,ab,-,a,ab,-,ab,-,ab,a,a,ab,a,a,a,a,ab,a,-,ab,-,a…
*M1467	D1.10	-,a,a,a,a,a,-,-,ab,a,a,a,ab,-,ab,ab,ab,a,ab,ab,a,a,a,a,ab,ab,a,ab,a,ab,a,ab,ab,a,ab,ab,ab,a,a,ab,ab,a,ab,-,-,ab,a,a,ab,-,a,a,-,a,a,ab,ab,a,ab,-,-,ab,a,a,ab,a,a,ab,ab,a,-,ab,ab,-,a,a,a,ab,ab,a,-,-,ab,a,a,a,-,a,a,ab,-,a,a,ab,ab,ab,a,a,ab,ab,a,ab,-,ab,a,a,ab,ab,ab,-,-,a,-,a,ab,ab,a,ab,a,a,-,-,ab,a,ab,-,a,a,a,a,a,ab,ab,-,a,a,a,-,ab,a,ab,ab,ab,a,a,a,ab,a,-,ab,ab,-,a,ab,a,a,ab,a,a,a,a,ab,a,a,ab,ab,a,ab…
*M1469	D2.15	ab,-,a,a,ab,ab,ab,a,ab,ab,a,ab,-,-,ab,a,ab,ab,ab,-,a,a,-,a,a,-,ab,a,ab,-,ab,-,a,-,a,a,ab,ab,ab,a,ab,ab,-,ab,ab,ab,-,ab,ab,ab,ab,ab,ab,ab,-,a,a,ab,-,-,ab,a,-,ab,ab,ab,a,a,a,ab,a,-,a,ab,a,-,ab,a,ab,-,-,a,ab,a,a,a,a,-,ab,ab,ab,ab,-,ab,a,a,-,a,ab,a,-,a,a,a,-,a,a,ab,a,ab,ab,-,ab,a,a,a,ab,ab,ab,a,a,ab,ab,ab,ab,ab,a,ab,a,-,ab,a,-,a,ab,ab,a,a,ab,a,a,ab,ab,a,ab,ab,-,a,a,ab,a,a,ab,ab,a,-,ab,ab,-,ab,-,-,ab,…
*M1470	D1.10	a,a,-,a,a,a,-,-,ab,a,a,a,ab,ab,ab,ab,ab,a,ab,ab,-,a,a,a,ab,ab,a,-,a,ab,-,ab,ab,a,ab,-,-,a,a,ab,ab,a,-,ab,a,ab,a,a,ab,-,a,-,-,a,a,ab,ab,a,ab,ab,ab,-,a,a,-,a,a,ab,ab,a,a,ab,ab,a,a,-,a,-,ab,a,ab,ab,ab,a,a,a,-,a,a,-,ab,a,a,ab,ab,ab,a,a,ab,ab,a,ab,-,-,a,a,ab,-,ab,-,-,a,-,a,ab,-,-,ab,a,a,ab,a,ab,-,ab,a,a,-,a,a,a,ab,ab,a,a,a,a,ab,ab,-,ab,ab,a,a,a,a,ab,a,a,ab,ab,ab,-,ab,a,a,ab,a,a,a,-,-,a,a,ab,ab,a,ab,a,…
*M1471	B3.7	ab,b,b,-,ab,ab,ab,b,a,-,b,ab,a,a,a,-,a,ab,-,ab,b,-,b,b,ab,a,ab,ab,ab,a,ab,ab,ab,-,-,ab,a,ab,ab,ab,-,ab,a,a,ab,a,ab,-,a,a,ab,ab,-,ab,ab,ab,ab,ab,ab,-,-,ab,b,-,-,ab,b,-,ab,ab,b,ab,-,ab,b,ab,ab,ab,a,-,a,-,a,b,-,-,-,b,ab,a,a,ab,ab,-,ab,ab,ab,b,a,-,b,ab,-,ab,ab,b,ab,a,ab,a,-,b,a,b,ab,ab,ab,a,-,b,ab,ab,-,ab,a,ab,b,ab,b,b,ab,ab,-,b,ab,ab,b,ab,a,b,ab,-,ab,b,ab,ab,a,b,-,a,ab,ab,ab,a,-,-,-,-,ab,-,b,a,ab,b,…
*M1474	D1.10	ab,ab,ab,ab,ab,ab,ab,ab,-,ab,ab,ab,-,a,a,a,a,ab,a,a,ab,ab,ab,-,a,-,-,a,ab,a,ab,a,-,ab,-,-,a,ab,ab,a,a,ab,a,a,-,a,ab,ab,-,a,ab,ab,ab,-,ab,-,a,ab,a,a,a,a,ab,ab,a,ab,ab,a,a,ab,ab,a,-,ab,ab,ab,ab,a,a,ab,a,a,a,ab,ab,ab,a,ab,ab,-,a,ab,-,a,a,a,ab,ab,a,a,ab,a,ab,a,-,ab,a,a,-,-,a,ab,a,-,a,a,ab,a,ab,ab,a,ab,a,ab,a,ab,-,ab,-,-,ab,a,a,ab,ab,ab,ab,a,-,ab,a,a,ab,-,ab,ab,a,ab,-,a,-,a,ab,a,ab,-,a,ab,ab,ab,-,a,ab…
*M1477	D1.10	a,a,a,-,a,a,-,a,ab,a,a,-,-,ab,ab,ab,ab,a,ab,ab,-,a,a,a,-,-,a,ab,a,ab,a,ab,ab,a,ab,ab,ab,-,a,ab,ab,a,ab,ab,a,ab,a,a,ab,ab,a,-,a,a,a,ab,ab,a,ab,ab,ab,ab,a,a,ab,a,a,ab,ab,a,a,ab,ab,a,a,-,a,ab,ab,ab,ab,ab,ab,a,a,a,-,a,-,ab,ab,a,a,ab,ab,-,a,-,ab,ab,a,ab,a,-,-,a,ab,ab,ab,ab,ab,a,ab,a,ab,ab,a,ab,a,a,ab,a,ab,-,ab,-,a,a,a,a,-,ab,ab,-,a,a,-,ab,ab,-,ab,ab,a,-,a,a,ab,a,a,ab,ab,-,-,ab,a,a,-,a,a,a,a,ab,-,a,-,a…
*M1490	B3.7	-,ab,-,ab,b,b,b,ab,-,b,ab,b,ab,ab,ab,a,ab,-,ab,a,ab,-,ab,ab,a,-,-,ab,b,ab,b,a,a,b,a,-,ab,b,-,a,a,b,ab,ab,b,ab,b,b,-,ab,b,b,b,b,b,a,a,b,a,a,ab,a,ab,b,ab,b,ab,a,-,-,b,a,ab,-,ab,-,b,a,ab,ab,-,a,-,ab,ab,ab,-,ab,b,ab,ab,b,b,ab,a,a,b,ab,-,a,ab,-,ab,-,-,-,a,ab,-,ab,ab,ab,ab,-,a,a,b,ab,b,ab,a,b,-,ab,-,b,ab,b,ab,ab,b,a,-,-,b,b,ab,-,ab,ab,a,ab,b,ab,b,b,ab,-,-,ab,-,a,-,ab,ab,ab,ab,b,b,b,ab,ab,-,ab,-,a,ab,a,…
*M1492	D1.10	-,ab,ab,-,ab,ab,ab,-,a,ab,ab,ab,a,a,a,a,a,ab,a,-,-,ab,-,-,a,a,-,a,-,-,ab,a,-,ab,a,a,a,ab,ab,a,-,ab,a,-,ab,a,ab,ab,a,a,ab,ab,ab,ab,ab,a,a,ab,a,a,-,a,ab,ab,a,ab,ab,a,a,ab,ab,a,ab,ab,-,ab,ab,-,a,a,a,a,a,-,ab,ab,a,ab,ab,a,a,ab,ab,-,a,a,ab,ab,a,a,ab,-,ab,a,ab,ab,a,a,a,a,a,ab,a,ab,a,a,ab,a,ab,ab,a,ab,a,a,a,ab,-,ab,-,-,ab,-,a,ab,-,ab,ab,a,a,-,a,a,-,ab,ab,ab,-,-,ab,a,a,a,ab,a,ab,ab,a,ab,ab,-,-,-,ab,ab,-,…
*M1493	D1.10	ab,ab,-,ab,ab,ab,ab,ab,-,ab,ab,ab,a,a,-,a,a,-,a,-,-,ab,ab,ab,a,a,ab,a,-,-,-,a,a,ab,a,-,a,-,ab,a,a,ab,a,a,ab,a,ab,ab,a,a,ab,ab,ab,ab,-,a,a,ab,a,a,a,-,ab,-,a,ab,ab,a,a,ab,ab,-,ab,ab,ab,-,ab,-,a,a,a,a,a,ab,ab,-,a,ab,ab,-,a,-,-,-,a,a,ab,ab,a,-,ab,a,ab,a,ab,ab,a,a,-,a,a,ab,a,ab,a,a,ab,a,ab,-,a,ab,-,a,a,ab,-,-,-,-,ab,a,a,ab,-,ab,ab,-,-,-,-,a,ab,-,ab,ab,a,ab,ab,a,-,a,ab,a,-,ab,-,ab,ab,-,-,-,ab,ab,a,a,ab…
*M1496	B3.7	ab,b,b,b,-,ab,-,-,a,ab,b,ab,a,a,a,-,a,ab,a,ab,b,b,b,b,ab,a,ab,a,ab,a,ab,ab,ab,ab,ab,-,a,ab,ab,-,ab,ab,a,a,ab,a,ab,ab,a,-,ab,ab,ab,ab,-,ab,ab,ab,ab,ab,-,ab,b,ab,a,ab,b,-,-,ab,ab,ab,-,ab,b,ab,ab,ab,-,a,a,ab,-,b,b,b,ab,b,-,a,a,ab,ab,a,ab,ab,ab,-,a,ab,-,ab,b,-,ab,b,ab,a,ab,a,a,b,a,b,ab,ab,ab,a,ab,b,ab,ab,a,-,a,ab,b,ab,b,b,ab,ab,a,b,ab,ab,-,ab,a,b,ab,a,-,-,ab,ab,a,b,-,a,-,ab,ab,a,b,b,a,ab,-,ab,b,a,ab,…
*M1497	B3.7	a,-,ab,ab,a,a,a,ab,-,-,-,a,-,ab,ab,b,ab,a,ab,b,ab,ab,ab,ab,b,ab,a,ab,-,-,a,b,-,a,b,b,ab,a,-,b,b,a,-,ab,-,ab,a,a,-,ab,-,a,-,a,a,b,b,a,b,b,ab,b,ab,a,ab,a,ab,-,-,a,-,b,ab,a,-,a,-,b,ab,ab,ab,b,-,ab,ab,ab,b,ab,a,-,ab,a,a,ab,b,b,a,ab,ab,-,-,b,ab,b,a,ab,b,ab,b,ab,ab,ab,-,ab,b,b,a,ab,a,ab,-,a,ab,ab,-,a,ab,a,ab,ab,-,b,ab,ab,-,-,ab,b,ab,ab,b,ab,a,-,a,a,ab,ab,ab,ab,b,b,a,ab,ab,ab,ab,a,a,-,ab,ab,a,ab,ab,b,ab…
*M1499	B3.7	b,ab,ab,ab,-,b,-,ab,ab,b,-,b,ab,ab,ab,a,ab,b,ab,a,ab,ab,ab,ab,a,ab,b,ab,b,ab,b,a,a,b,a,a,ab,b,b,a,-,-,ab,-,-,ab,b,b,ab,ab,-,b,b,-,-,a,a,b,a,a,ab,a,ab,b,-,b,-,a,a,b,b,a,ab,b,-,b,b,a,-,ab,ab,a,ab,ab,ab,ab,a,ab,-,ab,ab,b,-,ab,-,-,-,-,ab,a,-,a,ab,-,b,ab,a,ab,a,ab,ab,ab,ab,ab,a,-,b,ab,b,ab,a,b,ab,ab,ab,b,ab,b,ab,-,b,a,ab,ab,b,b,ab,a,ab,ab,a,ab,-,ab,b,b,ab,ab,ab,ab,a,-,-,ab,ab,ab,ab,b,b,b,ab,-,b,-,ab,a…
*M1500	D2.15	a,ab,ab,-,a,a,a,ab,a,a,ab,a,a,a,-,-,-,-,-,ab,ab,ab,ab,ab,ab,-,a,a,a,-,a,ab,ab,a,-,ab,-,a,a,ab,ab,a,a,a,-,-,a,a,a,a,a,a,a,-,a,ab,ab,a,ab,ab,a,ab,ab,a,a,a,ab,ab,ab,a,a,ab,ab,-,-,a,a,ab,a,a,-,ab,-,ab,ab,ab,-,-,a,a,a,a,a,a,-,ab,a,ab,a,-,ab,ab,ab,-,a,ab,ab,a,ab,a,a,ab,a,ab,ab,ab,a,a,a,-,ab,a,a,a,a,a,ab,-,-,ab,a,ab,a,-,a,a,-,ab,a,ab,ab,a,a,ab,a,a,a,ab,-,a,ab,ab,a,a,ab,ab,-,a,a,a,ab,-,a,ab,a,ab,-,-,a,ab…
*M1509	B3.7	ab,a,a,a,-,-,ab,a,-,ab,-,ab,b,b,-,ab,b,ab,-,ab,a,a,a,-,ab,b,ab,-,-,b,ab,ab,ab,ab,ab,ab,b,ab,ab,ab,ab,ab,-,b,ab,b,ab,-,b,b,ab,ab,ab,ab,ab,ab,ab,ab,b,ab,b,ab,a,ab,b,ab,a,ab,-,ab,ab,ab,a,ab,a,-,ab,ab,b,-,-,-,b,a,a,-,ab,a,ab,b,b,ab,ab,b,ab,ab,ab,a,-,ab,a,-,a,ab,ab,a,-,b,-,b,-,a,b,a,-,ab,ab,b,ab,a,ab,ab,b,b,b,ab,a,ab,a,a,-,ab,b,a,ab,ab,a,ab,b,a,ab,b,ab,a,-,-,b,a,-,b,ab,ab,ab,b,-,a,-,ab,ab,-,a,-,ab,a,b…
*M1510	D1.10	ab,ab,ab,-,ab,ab,ab,-,a,ab,ab,ab,a,a,a,a,a,-,-,a,ab,ab,ab,ab,-,a,ab,a,ab,a,ab,a,a,ab,a,a,a,-,ab,a,a,ab,a,a,ab,a,ab,ab,a,a,ab,ab,ab,ab,ab,a,-,ab,a,-,-,a,ab,ab,a,ab,ab,a,a,ab,ab,a,-,ab,ab,ab,ab,a,a,a,a,a,a,ab,ab,ab,a,ab,ab,-,-,ab,-,-,a,-,-,ab,a,a,ab,a,ab,a,ab,ab,a,a,a,a,a,ab,a,ab,a,a,ab,a,ab,ab,a,ab,a,a,a,ab,-,ab,ab,ab,-,-,a,ab,ab,ab,ab,-,-,ab,a,a,ab,ab,ab,ab,a,ab,-,a,a,a,ab,-,ab,ab,a,ab,ab,-,ab,a,…
*M1512	D2.15	a,-,ab,ab,a,a,a,ab,-,a,ab,a,-,a,a,ab,a,a,a,ab,-,ab,ab,-,ab,a,-,a,-,-,a,ab,ab,a,ab,ab,a,a,a,ab,ab,a,a,a,-,-,a,a,a,-,a,a,a,a,-,-,ab,a,a,ab,a,ab,ab,a,a,a,ab,ab,-,a,a,ab,ab,a,ab,a,a,ab,a,a,a,ab,a,ab,ab,ab,ab,ab,a,a,a,a,a,a,ab,ab,a,-,a,-,ab,-,ab,ab,a,ab,ab,-,ab,-,a,ab,a,ab,ab,ab,a,a,-,-,ab,a,a,a,a,a,ab,a,ab,ab,a,ab,a,ab,a,a,ab,ab,a,ab,-,a,-,ab,a,a,-,-,ab,a,ab,ab,a,-,ab,ab,a,-,-,a,ab,a,a,-,-,ab,ab,ab,a…
*M1513	B3.7	ab,-,b,-,ab,ab,-,b,a,-,-,ab,a,-,-,ab,a,-,a,ab,b,-,-,b,ab,a,ab,a,ab,a,ab,ab,ab,ab,ab,ab,a,ab,ab,ab,ab,ab,-,a,-,a,-,ab,a,a,ab,ab,ab,ab,-,-,ab,ab,a,-,a,-,b,ab,a,ab,b,-,ab,ab,ab,ab,b,-,b,ab,ab,-,a,a,-,ab,a,b,b,b,ab,b,ab,a,a,-,ab,a,ab,ab,ab,-,-,ab,b,-,-,-,ab,-,ab,a,ab,a,a,b,a,b,ab,ab,ab,-,ab,b,ab,ab,-,a,a,ab,b,ab,b,b,ab,ab,a,b,ab,ab,b,ab,a,b,ab,-,ab,b,ab,ab,a,b,b,-,-,ab,ab,a,b,b,-,ab,ab,-,b,a,ab,-,-,a…
*M1514	D1.10	ab,ab,ab,-,-,ab,ab,-,a,ab,ab,ab,a,a,a,a,a,-,a,a,ab,ab,ab,ab,a,a,ab,a,ab,a,ab,a,a,ab,a,a,a,-,ab,a,a,ab,-,-,ab,-,-,-,a,a,ab,ab,ab,ab,ab,a,a,ab,a,a,a,a,ab,ab,a,ab,ab,a,a,ab,-,a,ab,-,ab,ab,ab,a,a,a,a,a,a,ab,ab,ab,a,ab,ab,a,a,-,-,a,a,a,-,ab,a,a,ab,-,ab,-,ab,ab,a,a,-,a,a,ab,-,ab,-,a,-,a,ab,ab,a,ab,a,a,-,-,ab,-,ab,ab,-,a,a,ab,ab,ab,ab,a,-,ab,a,a,ab,ab,ab,ab,a,ab,-,a,a,-,ab,-,ab,-,-,ab,ab,ab,ab,a,ab,-,a,…
*M1522	D2.15	a,ab,-,ab,a,a,a,ab,a,a,ab,a,a,a,a,ab,a,a,a,ab,ab,ab,ab,ab,-,-,a,-,a,a,a,ab,ab,-,ab,-,a,a,a,ab,ab,a,a,-,-,a,a,-,a,a,-,a,a,a,a,ab,ab,a,a,ab,-,ab,ab,a,-,a,-,ab,ab,a,a,ab,ab,a,-,a,a,-,a,a,a,ab,a,-,ab,ab,ab,-,-,a,a,a,a,a,ab,ab,a,ab,-,ab,ab,-,-,ab,-,ab,ab,a,-,a,a,ab,a,ab,ab,ab,a,-,a,-,ab,a,a,a,a,a,ab,-,ab,ab,-,-,a,ab,a,a,-,ab,a,ab,ab,a,-,ab,a,a,a,ab,ab,-,-,ab,a,a,ab,ab,a,a,a,a,ab,-,a,ab,-,-,-,-,a,ab,-,…
*M1529	D1.10	a,a,a,a,a,-,a,-,ab,a,a,-,ab,ab,ab,ab,ab,-,-,-,-,a,a,a,ab,ab,a,ab,a,ab,-,ab,-,a,ab,-,-,a,-,ab,ab,a,ab,ab,a,ab,-,a,ab,-,-,a,a,a,a,ab,ab,a,-,ab,ab,ab,a,-,ab,a,a,ab,ab,a,-,-,-,a,a,a,a,ab,ab,-,ab,ab,-,-,-,-,a,a,a,ab,ab,a,a,-,-,ab,a,a,-,-,a,ab,a,ab,a,a,ab,ab,ab,ab,ab,-,ab,a,-,ab,a,ab,a,a,ab,a,-,ab,-,a,a,a,a,-,-,-,ab,-,-,a,a,ab,ab,a,ab,ab,a,a,a,a,-,a,a,ab,ab,ab,a,ab,-,a,ab,a,a,a,-,ab,a,a,ab,ab,a,-,a,a,a…
*M1533	D2.15	a,ab,ab,ab,a,a,a,ab,a,a,-,a,a,a,a,ab,a,a,-,-,-,ab,ab,ab,-,a,a,a,a,a,a,-,ab,a,ab,ab,a,a,a,-,ab,a,a,a,a,a,-,a,-,a,a,a,-,a,a,-,ab,a,a,ab,a,ab,ab,a,a,a,ab,ab,-,a,a,ab,ab,-,ab,a,a,ab,a,a,a,ab,a,ab,ab,-,ab,ab,a,a,a,a,-,a,ab,-,a,ab,a,ab,ab,ab,ab,ab,a,-,ab,a,ab,a,-,ab,a,ab,ab,ab,-,-,a,ab,ab,a,a,a,a,a,ab,a,ab,-,a,ab,a,ab,a,a,ab,ab,a,ab,ab,a,-,ab,a,-,a,ab,ab,a,ab,ab,a,a,ab,ab,a,-,a,a,ab,a,a,ab,-,ab,ab,-,a,…
*M1534	B3.7	ab,b,b,b,ab,-,ab,b,-,-,-,ab,a,-,a,ab,ab,ab,a,ab,b,b,b,b,-,-,ab,a,ab,a,ab,ab,ab,ab,ab,ab,a,ab,ab,ab,ab,ab,a,a,ab,-,ab,ab,a,a,ab,ab,ab,ab,ab,ab,-,ab,a,ab,-,ab,b,ab,-,-,b,ab,ab,-,ab,ab,b,ab,b,ab,ab,ab,a,a,a,ab,a,b,-,b,b,b,ab,a,a,ab,ab,a,ab,ab,-,b,a,ab,b,ab,b,ab,ab,b,ab,a,ab,-,a,b,a,b,-,ab,ab,a,-,b,ab,ab,a,a,a,ab,b,ab,-,-,ab,ab,a,b,ab,ab,-,ab,a,b,ab,-,ab,-,ab,ab,a,b,b,a,ab,-,ab,a,b,b,a,ab,ab,ab,-,a,a…
*M1535	D2.15	ab,-,a,a,ab,ab,ab,-,ab,ab,a,-,-,ab,-,a,ab,ab,ab,a,a,a,a,-,a,-,ab,ab,ab,ab,ab,-,a,ab,a,a,ab,-,ab,a,a,ab,ab,ab,ab,ab,ab,ab,-,-,ab,ab,ab,ab,ab,-,a,ab,ab,a,ab,a,a,ab,ab,ab,a,-,a,ab,ab,a,a,ab,a,ab,ab,a,ab,-,ab,a,ab,a,a,a,a,a,ab,ab,ab,ab,ab,ab,-,-,ab,-,-,a,a,-,a,a,-,a,a,ab,a,ab,ab,a,-,a,a,a,ab,ab,ab,-,a,ab,ab,ab,ab,ab,a,ab,a,a,ab,a,-,-,ab,ab,a,a,ab,a,a,ab,ab,-,ab,ab,ab,a,a,ab,a,-,ab,-,a,-,ab,ab,-,ab,a,…
*M1551	B3.7	b,ab,ab,ab,-,-,b,ab,-,b,ab,b,ab,ab,ab,ab,b,b,ab,-,-,-,ab,ab,a,ab,b,ab,-,ab,b,-,-,b,a,a,-,b,b,a,-,b,ab,ab,b,-,-,b,ab,ab,b,b,b,-,b,a,a,-,ab,a,ab,a,-,-,ab,b,ab,-,a,b,b,a,-,-,ab,b,b,a,-,b,ab,-,ab,ab,ab,ab,ab,ab,b,ab,ab,b,b,ab,a,a,b,ab,ab,a,ab,-,ab,ab,ab,ab,a,a,a,ab,ab,ab,ab,-,ab,a,-,ab,b,ab,-,-,ab,ab,-,b,ab,-,-,-,b,a,ab,-,b,b,ab,a,ab,ab,a,ab,b,-,b,b,ab,-,-,-,a,a,b,ab,ab,ab,ab,b,b,b,ab,ab,b,ab,ab,a,ab…
*M1554	D1.10	a,-,-,a,a,a,-,-,ab,a,a,a,ab,ab,ab,ab,-,a,ab,ab,a,a,a,a,ab,ab,a,ab,a,ab,a,ab,ab,a,ab,ab,ab,a,a,ab,ab,a,ab,ab,a,ab,a,-,ab,-,a,a,a,-,a,ab,ab,-,ab,-,ab,ab,a,a,ab,a,a,ab,ab,-,a,ab,-,a,a,a,a,ab,ab,a,-,ab,-,a,a,-,a,-,a,ab,-,a,a,ab,-,ab,a,-,-,ab,a,-,a,ab,ab,a,ab,ab,ab,ab,ab,-,ab,-,a,ab,a,ab,a,a,ab,-,ab,ab,ab,a,a,a,-,a,a,ab,ab,a,a,a,a,ab,ab,-,-,ab,a,a,a,a,-,-,a,ab,ab,ab,-,ab,a,a,ab,-,a,a,a,-,a,a,ab,ab,a,-…
*M1555	D1.10	-,a,a,a,a,-,a,a,ab,a,-,a,ab,ab,-,ab,a,a,ab,ab,a,a,a,a,-,ab,a,ab,-,ab,a,ab,ab,a,ab,ab,-,a,a,ab,-,a,-,-,a,ab,a,a,ab,ab,a,-,a,a,a,-,ab,-,ab,-,-,ab,a,a,ab,a,a,ab,ab,-,a,ab,a,a,a,-,-,ab,ab,-,-,-,-,a,a,a,a,a,a,-,ab,a,a,ab,ab,ab,a,a,ab,ab,a,ab,a,ab,ab,a,ab,ab,ab,ab,ab,a,ab,-,-,ab,a,ab,-,a,ab,a,ab,-,ab,a,a,a,a,-,a,ab,ab,a,a,a,a,ab,ab,-,ab,ab,-,-,-,a,-,a,a,-,ab,-,a,-,a,a,ab,a,a,a,a,ab,a,-,ab,ab,a,ab,-,a,a…
*M1556	B3.7	-,a,a,a,ab,ab,ab,a,b,ab,a,ab,b,b,b,b,-,-,b,ab,a,a,a,a,ab,b,ab,b,ab,b,ab,ab,ab,ab,ab,ab,b,-,ab,ab,ab,ab,-,b,ab,b,ab,ab,b,b,ab,ab,ab,ab,-,ab,ab,ab,b,ab,b,ab,a,ab,-,ab,a,ab,ab,-,ab,ab,a,ab,a,ab,ab,ab,-,-,b,-,b,-,a,a,a,a,ab,b,b,ab,-,b,-,ab,ab,a,b,ab,a,ab,-,b,-,a,ab,ab,ab,b,-,-,-,a,a,ab,-,b,ab,a,ab,ab,b,b,-,ab,a,ab,ab,a,ab,-,-,a,ab,ab,a,ab,b,a,ab,b,ab,-,ab,ab,b,a,a,-,-,-,ab,-,a,a,b,ab,ab,ab,a,b,ab,a,b…
*M1557	B3.7	ab,-,a,a,ab,ab,-,a,b,ab,-,ab,b,b,b,-,ab,-,b,ab,a,a,-,a,ab,b,ab,-,ab,-,ab,ab,ab,ab,ab,ab,b,ab,ab,-,ab,ab,-,b,ab,-,ab,ab,-,b,ab,ab,-,-,ab,-,ab,ab,b,ab,b,ab,a,ab,b,ab,a,ab,ab,ab,ab,ab,a,-,a,ab,ab,-,b,ab,-,ab,-,a,a,a,a,-,ab,b,b,ab,ab,b,ab,ab,ab,a,b,ab,a,-,a,b,b,a,ab,ab,ab,b,b,a,-,-,a,ab,ab,b,ab,a,ab,ab,b,b,b,ab,a,ab,ab,a,ab,-,b,a,ab,ab,a,ab,b,-,ab,-,ab,a,-,ab,b,a,-,-,ab,-,-,b,a,a,b,ab,ab,ab,a,-,ab,a,…
*M1558	B3.7	ab,b,b,b,ab,ab,ab,b,a,-,b,-,-,a,a,a,ab,ab,a,ab,b,b,b,-,ab,a,-,a,-,a,-,ab,ab,ab,ab,ab,a,-,ab,ab,ab,-,-,a,ab,a,ab,-,a,a,ab,ab,ab,ab,ab,ab,ab,ab,a,ab,a,ab,b,ab,a,ab,b,ab,ab,ab,-,-,b,-,b,ab,-,ab,a,ab,a,ab,-,-,b,b,b,-,ab,a,a,ab,ab,a,ab,ab,ab,b,a,-,b,ab,b,a,a,b,-,-,-,a,a,b,a,b,b,ab,-,a,ab,-,ab,ab,a,a,a,ab,b,ab,ab,b,ab,ab,a,b,ab,ab,b,ab,a,b,ab,a,ab,-,ab,ab,-,b,-,a,ab,ab,ab,a,b,b,a,ab,ab,ab,b,a,ab,b,a,-,…
*M1567	D2.15	ab,a,a,a,ab,ab,ab,a,ab,ab,a,ab,-,ab,ab,ab,ab,ab,-,-,-,a,-,-,a,ab,-,ab,-,-,ab,a,a,ab,a,a,ab,ab,ab,a,a,ab,ab,-,ab,ab,ab,-,-,ab,-,-,ab,ab,ab,a,a,ab,ab,a,ab,a,a,ab,ab,ab,-,a,a,ab,ab,a,a,ab,a,-,ab,a,ab,ab,ab,a,ab,a,a,a,a,a,ab,-,ab,-,-,ab,a,a,ab,a,ab,a,a,a,-,-,ab,a,a,a,a,ab,-,a,ab,-,-,a,ab,ab,ab,-,ab,ab,ab,ab,ab,ab,a,ab,ab,a,ab,a,ab,a,ab,ab,a,a,ab,-,a,ab,ab,-,ab,-,ab,-,a,ab,a,a,ab,-,a,a,-,-,ab,ab,a,ab,…
*M1582	D1.10	-,-,ab,ab,ab,ab,ab,ab,-,ab,ab,ab,a,a,a,-,-,ab,a,a,ab,ab,-,ab,a,a,ab,a,ab,a,ab,-,a,-,a,a,a,ab,-,a,a,ab,a,a,ab,a,ab,-,-,a,ab,ab,ab,ab,ab,a,a,ab,a,-,-,a,ab,-,a,ab,ab,a,a,ab,ab,a,ab,ab,-,ab,ab,a,a,ab,a,a,a,ab,ab,-,-,-,ab,a,a,-,ab,-,a,-,ab,ab,a,a,ab,-,ab,a,-,ab,a,a,a,a,a,ab,a,-,-,a,ab,a,ab,ab,a,ab,a,-,a,ab,-,-,ab,ab,ab,-,a,ab,ab,ab,ab,a,a,ab,a,ab,ab,ab,ab,ab,a,ab,ab,a,a,a,ab,a,ab,ab,a,ab,-,ab,ab,a,-,a…
*M1583	D1.10	a,a,a,a,-,a,a,-,ab,a,-,a,ab,ab,ab,ab,a,a,ab,ab,-,-,a,-,ab,ab,a,ab,a,ab,-,-,ab,a,ab,ab,ab,a,-,ab,ab,a,ab,ab,a,ab,a,a,ab,ab,a,a,-,-,-,ab,ab,a,ab,-,ab,ab,a,a,-,a,a,ab,ab,a,a,ab,a,a,a,a,a,ab,ab,a,ab,-,ab,a,a,-,a,a,-,ab,-,-,a,ab,ab,ab,a,a,ab,ab,-,ab,-,ab,ab,a,-,ab,-,ab,ab,-,-,a,a,ab,a,ab,a,a,-,a,ab,ab,-,a,-,a,-,a,a,ab,ab,a,a,a,a,-,ab,a,ab,-,a,a,a,a,ab,a,a,-,ab,ab,a,ab,a,a,ab,a,a,a,a,-,a,a,ab,ab,a,ab,a…
*M1585	D1.10	-,a,-,-,a,a,a,-,ab,a,a,a,ab,ab,-,ab,a,a,ab,ab,-,a,a,a,-,ab,a,ab,a,ab,-,-,ab,a,ab,ab,ab,a,a,ab,ab,-,ab,ab,a,-,a,a,ab,ab,a,-,a,a,a,ab,ab,a,ab,ab,ab,ab,a,-,-,a,a,-,ab,a,-,ab,a,-,a,-,a,ab,-,-,-,ab,ab,a,a,a,a,a,a,ab,ab,-,a,ab,ab,ab,a,-,-,ab,a,ab,a,-,ab,-,ab,ab,ab,ab,ab,-,ab,a,a,ab,a,-,a,-,ab,a,ab,ab,ab,a,-,a,a,a,a,ab,ab,a,a,a,-,ab,ab,a,ab,a,-,a,a,a,ab,a,a,-,ab,ab,a,-,a,a,ab,a,a,a,a,ab,-,a,ab,ab,a,ab,a…
*M1586	D2.15	ab,a,a,a,ab,ab,ab,-,ab,-,a,ab,ab,-,ab,ab,ab,ab,-,a,a,a,a,a,a,-,ab,ab,-,ab,ab,a,-,-,a,a,-,-,ab,a,a,-,ab,ab,ab,ab,ab,ab,ab,ab,ab,ab,ab,ab,ab,a,a,ab,-,a,ab,a,a,-,-,ab,a,a,a,ab,ab,-,a,ab,a,ab,ab,a,ab,ab,-,a,ab,a,a,-,a,a,ab,ab,ab,-,ab,ab,a,a,ab,a,ab,a,a,-,a,-,ab,-,a,a,a,ab,ab,a,ab,-,a,a,ab,ab,ab,a,ab,-,ab,ab,ab,-,-,ab,ab,a,ab,-,ab,a,ab,-,a,a,ab,a,-,ab,ab,a,ab,ab,ab,-,a,-,a,a,ab,ab,a,a,ab,ab,ab,ab,-,ab…
*M1587	B3.7	ab,b,b,-,ab,ab,ab,b,a,-,b,-,a,a,-,-,ab,a,a,-,b,b,-,b,ab,a,ab,-,ab,a,ab,-,ab,ab,ab,ab,a,ab,ab,ab,ab,ab,a,a,ab,a,ab,ab,a,a,ab,ab,ab,ab,ab,-,ab,ab,a,ab,a,ab,b,-,a,ab,b,ab,ab,ab,ab,ab,b,-,b,ab,-,ab,a,ab,a,ab,a,-,b,b,b,b,-,a,a,ab,-,-,-,ab,ab,b,a,ab,b,-,b,a,a,b,ab,-,ab,a,a,b,-,b,b,ab,ab,a,ab,b,a,ab,a,a,a,ab,b,ab,ab,b,ab,ab,a,b,ab,-,b,ab,a,b,ab,ab,ab,b,ab,ab,a,b,b,a,ab,ab,ab,a,b,b,-,ab,ab,ab,-,a,-,b,a,a…
*M1589	D2.15	ab,-,a,a,ab,ab,-,a,-,-,a,ab,ab,ab,ab,ab,-,ab,-,a,a,a,a,a,a,-,ab,ab,-,ab,ab,a,a,ab,a,a,ab,ab,ab,a,a,ab,ab,ab,ab,-,-,ab,ab,-,ab,ab,ab,ab,ab,a,-,-,-,-,ab,a,-,ab,ab,ab,a,a,a,ab,ab,a,a,ab,a,-,ab,a,ab,-,ab,a,ab,a,a,a,-,a,ab,ab,ab,ab,ab,-,a,a,ab,a,ab,a,a,a,a,ab,-,a,-,a,a,-,ab,a,-,a,a,a,ab,ab,-,a,-,ab,ab,ab,ab,-,a,ab,ab,a,ab,a,ab,a,-,ab,a,a,ab,a,a,ab,ab,a,ab,ab,ab,a,a,ab,a,a,ab,-,a,a,-,ab,ab,ab,a,ab,ab,a…
*M1591	D2.15	-,a,a,-,ab,ab,ab,a,-,-,-,ab,ab,-,ab,ab,ab,-,ab,-,a,a,a,a,a,-,ab,ab,ab,ab,ab,a,a,ab,a,a,ab,ab,ab,a,a,-,-,-,ab,-,ab,ab,ab,ab,ab,-,ab,ab,ab,a,a,ab,-,a,ab,-,a,ab,ab,ab,a,a,a,ab,-,a,a,ab,a,ab,ab,-,ab,ab,ab,a,ab,a,a,-,a,a,ab,ab,ab,ab,ab,ab,-,a,ab,a,ab,-,-,a,-,-,ab,a,-,a,a,ab,ab,a,ab,a,-,a,ab,-,ab,a,ab,ab,ab,ab,ab,-,a,ab,ab,-,-,-,ab,a,ab,ab,-,a,ab,-,a,ab,ab,a,ab,ab,ab,-,a,-,-,-,ab,ab,a,-,-,ab,ab,ab,a,ab…
*M1592	D1.10	a,a,a,a,a,a,a,a,-,a,-,a,ab,ab,ab,-,-,ab,ab,ab,a,a,a,a,ab,-,a,-,a,ab,a,ab,-,a,-,-,ab,a,-,ab,ab,a,-,ab,a,ab,-,a,-,ab,a,a,a,a,-,ab,ab,a,ab,-,ab,ab,a,-,ab,a,a,ab,-,a,a,ab,-,-,-,a,a,ab,ab,a,ab,ab,ab,a,a,a,a,a,a,ab,-,-,a,ab,ab,-,a,a,ab,ab,a,ab,a,ab,ab,a,-,ab,ab,ab,ab,-,-,a,a,ab,-,ab,-,a,ab,a,ab,ab,-,-,a,a,a,-,-,ab,ab,a,a,a,a,ab,ab,a,ab,a,a,-,a,a,-,a,a,-,ab,ab,a,-,-,a,ab,a,a,-,a,ab,a,-,ab,ab,a,-,-,a,a,a…
*M1595	B3.7	ab,a,-,-,ab,ab,ab,-,b,ab,a,ab,b,b,-,b,ab,b,b,ab,a,a,a,a,ab,b,ab,b,-,b,ab,ab,ab,-,ab,-,b,ab,ab,ab,-,ab,-,-,ab,b,ab,ab,b,b,ab,ab,ab,-,ab,ab,ab,ab,b,ab,b,ab,a,ab,-,-,a,ab,ab,ab,-,ab,-,ab,a,ab,-,ab,-,ab,b,-,b,a,a,a,-,a,ab,b,b,ab,-,b,ab,ab,ab,a,b,-,a,ab,a,b,b,a,ab,-,ab,b,b,a,b,a,a,ab,ab,b,ab,a,b,ab,-,b,b,ab,-,ab,-,-,ab,ab,-,a,-,ab,-,ab,-,a,ab,ab,ab,-,ab,ab,b,a,a,-,-,ab,ab,b,a,a,b,ab,ab,-,a,b,ab,a,b,ab…
*M1596	B3.7	ab,a,-,a,ab,ab,-,a,b,ab,a,ab,-,-,b,b,-,b,b,ab,a,a,-,a,-,b,ab,b,ab,-,ab,ab,ab,ab,ab,ab,b,ab,ab,ab,ab,-,b,-,ab,b,ab,ab,b,b,ab,ab,ab,ab,-,ab,ab,ab,b,-,b,ab,a,ab,b,ab,a,ab,ab,ab,ab,-,a,ab,a,ab,ab,-,b,ab,b,ab,b,a,a,a,a,a,ab,b,b,ab,ab,-,ab,ab,ab,a,b,ab,a,ab,a,b,b,a,ab,-,ab,b,-,-,b,a,a,-,ab,b,ab,-,b,ab,b,b,b,ab,-,ab,ab,-,ab,ab,-,a,ab,ab,a,ab,b,a,ab,-,-,a,ab,ab,b,a,a,-,ab,-,ab,b,a,-,b,ab,ab,-,a,b,ab,a,b,…
*M1599	D2.15	a,ab,-,-,a,a,-,ab,a,-,ab,a,-,a,a,a,a,-,a,ab,ab,ab,ab,ab,-,a,a,a,a,-,a,ab,ab,a,ab,ab,a,-,a,ab,ab,a,-,a,a,a,-,a,a,a,a,a,a,a,a,ab,-,-,a,ab,-,ab,ab,a,a,-,ab,ab,ab,-,a,ab,ab,a,ab,-,a,ab,a,a,a,ab,a,ab,ab,ab,ab,-,a,a,a,a,a,-,-,ab,-,ab,a,-,ab,ab,ab,a,-,-,ab,ab,ab,a,a,ab,a,ab,ab,ab,a,a,a,ab,a,a,a,a,a,a,ab,a,a,ab,a,-,a,ab,a,a,ab,-,a,ab,-,a,a,-,-,a,-,-,ab,a,-,ab,a,a,ab,ab,-,a,a,a,-,a,a,ab,-,-,ab,-,-,ab,ab,a…
*M1600	D2.15	a,-,ab,ab,-,a,a,-,a,a,ab,-,a,a,a,a,a,-,a,ab,-,ab,ab,ab,ab,a,a,a,a,a,a,ab,ab,a,ab,ab,a,a,a,ab,-,-,-,a,a,a,a,-,a,a,a,a,-,-,-,ab,ab,-,a,-,a,ab,-,a,a,a,-,-,-,a,a,-,ab,a,ab,a,a,ab,a,a,-,-,a,ab,ab,ab,-,-,a,a,-,a,-,a,-,-,a,-,a,ab,ab,ab,ab,a,a,-,ab,ab,ab,a,a,ab,a,ab,ab,ab,a,a,a,ab,a,a,a,-,a,a,ab,a,a,-,a,ab,a,ab,-,a,ab,-,a,ab,ab,a,a,ab,a,a,a,-,-,a,ab,-,a,a,ab,ab,a,a,a,a,ab,a,a,ab,a,ab,-,ab,a,ab,-,ab,-,ab,…
*M1601	D2.15	a,ab,-,ab,a,a,a,ab,-,a,ab,a,a,a,a,a,a,a,a,ab,-,ab,ab,-,ab,a,a,a,a,-,-,ab,ab,a,ab,-,a,a,a,-,ab,a,a,-,a,a,a,a,a,a,a,a,a,a,a,ab,ab,a,-,ab,a,ab,ab,a,a,a,ab,ab,ab,a,-,ab,ab,a,ab,a,a,-,-,a,a,ab,-,ab,ab,ab,ab,ab,a,-,a,-,a,a,ab,ab,a,ab,a,-,ab,ab,ab,a,a,-,ab,ab,ab,a,a,ab,a,ab,-,ab,a,-,-,ab,a,a,a,a,a,a,ab,a,a,ab,a,ab,-,ab,a,a,ab,ab,a,-,ab,a,a,ab,a,a,a,-,ab,-,ab,ab,a,a,ab,ab,-,a,-,a,ab,a,a,-,-,ab,ab,ab,a,ab…
*M1602	D2.15	a,ab,ab,ab,-,a,a,ab,a,a,ab,a,a,a,a,a,a,a,a,-,ab,ab,ab,-,-,a,-,a,a,a,-,ab,ab,a,ab,-,-,-,a,ab,-,a,a,-,a,a,a,a,-,a,a,a,-,-,-,ab,ab,a,-,ab,-,-,ab,a,a,a,ab,ab,ab,a,-,ab,ab,a,-,a,a,ab,a,-,a,-,a,ab,ab,ab,ab,ab,a,-,-,a,a,-,-,ab,a,ab,a,ab,ab,ab,-,-,a,ab,ab,-,ab,-,a,ab,a,ab,ab,ab,-,a,a,ab,-,a,a,a,a,a,-,a,-,ab,a,ab,a,ab,a,a,-,ab,-,ab,ab,a,a,ab,a,a,a,ab,ab,a,-,ab,a,a,ab,-,a,a,-,a,ab,a,a,ab,a,ab,ab,-,-,ab,ab,…
*M1616	D1.10	-,-,a,a,a,a,a,a,-,a,-,a,ab,ab,ab,ab,a,ab,ab,-,a,a,a,a,ab,ab,a,ab,a,ab,-,ab,ab,a,-,-,-,a,-,ab,ab,a,ab,ab,-,ab,a,a,ab,ab,a,a,a,a,a,ab,ab,a,ab,ab,ab,ab,a,a,ab,-,a,-,ab,a,a,-,a,-,-,a,ab,ab,ab,a,ab,-,ab,a,a,a,a,a,a,-,ab,a,a,ab,ab,ab,a,-,ab,ab,a,ab,-,-,ab,a,ab,ab,ab,ab,ab,a,ab,a,a,ab,a,ab,a,a,ab,a,ab,ab,ab,a,a,a,a,a,a,ab,ab,a,a,a,a,-,ab,a,ab,a,a,-,-,a,ab,a,-,ab,ab,-,a,ab,a,a,-,a,a,a,a,-,a,-,ab,ab,a,ab,…
*M1620	D1.10	-,-,a,a,a,a,a,a,ab,a,a,a,ab,ab,ab,ab,a,ab,ab,ab,a,a,a,a,ab,-,a,ab,a,-,-,ab,-,a,ab,ab,ab,a,a,ab,ab,a,ab,ab,a,ab,a,a,ab,ab,a,a,a,-,a,ab,ab,a,ab,ab,ab,ab,a,-,-,a,-,-,-,a,a,-,a,a,a,a,ab,ab,ab,-,ab,ab,ab,-,-,-,-,a,-,ab,ab,-,a,ab,ab,ab,a,a,-,ab,-,ab,a,ab,ab,a,ab,-,ab,ab,ab,a,ab,a,-,ab,a,ab,a,a,-,a,ab,ab,ab,a,a,a,-,a,a,ab,ab,a,a,a,a,ab,ab,-,ab,-,a,-,a,a,ab,a,a,ab,ab,ab,-,-,a,a,ab,a,-,a,a,ab,a,a,ab,ab,-,…
*M1624	D2.15	a,-,ab,ab,a,a,a,ab,a,a,-,a,-,-,a,a,-,a,a,ab,ab,ab,ab,ab,ab,a,-,a,-,-,-,-,ab,a,ab,ab,a,a,a,ab,ab,a,ab,a,a,-,a,a,-,a,a,a,a,a,-,ab,ab,a,a,ab,a,ab,-,a,a,-,-,ab,ab,a,a,ab,ab,a,ab,-,a,ab,a,a,-,-,a,ab,ab,-,ab,ab,-,a,a,a,a,a,-,ab,a,ab,-,ab,ab,ab,-,a,a,ab,ab,ab,ab,a,a,ab,a,ab,ab,ab,-,-,a,-,a,-,-,-,a,a,ab,a,ab,-,a,ab,-,ab,a,a,ab,ab,a,-,ab,a,a,ab,a,-,a,ab,ab,a,-,ab,-,a,ab,ab,a,a,a,a,ab,a,a,ab,a,ab,ab,ab,a,a…
*M1627	D2.15	a,ab,-,ab,a,a,-,ab,a,-,ab,a,a,a,a,a,-,a,a,ab,ab,ab,ab,ab,-,-,a,ab,a,a,a,ab,ab,a,-,ab,a,a,a,ab,-,a,ab,a,a,a,-,a,a,a,a,-,-,a,a,ab,ab,a,a,ab,-,ab,-,a,a,a,ab,-,-,-,a,ab,ab,a,ab,a,a,-,-,a,a,ab,-,ab,ab,ab,-,ab,a,a,-,a,-,a,ab,ab,a,ab,-,ab,ab,ab,ab,a,-,-,ab,-,ab,a,a,ab,a,ab,-,ab,a,a,a,-,a,a,-,a,a,a,ab,a,ab,-,a,ab,a,ab,a,a,ab,ab,a,-,ab,a,a,ab,-,a,a,ab,ab,a,ab,ab,a,a,ab,a,a,-,a,a,ab,a,a,ab,a,ab,ab,ab,a,ab,…
*M1628	D2.15	a,ab,ab,ab,a,a,a,ab,a,a,ab,a,-,a,-,a,-,-,a,ab,ab,ab,ab,-,ab,a,a,ab,a,a,a,ab,ab,a,ab,-,-,a,a,ab,ab,a,ab,a,a,a,a,a,-,-,a,a,-,a,a,ab,ab,a,a,ab,a,ab,-,a,a,-,ab,ab,ab,a,a,ab,ab,a,ab,a,-,ab,a,a,a,ab,a,ab,ab,-,-,ab,-,a,a,a,a,-,-,ab,-,ab,-,ab,-,ab,-,a,a,-,ab,ab,ab,a,a,ab,a,ab,ab,ab,a,a,a,ab,a,a,a,a,a,-,-,-,ab,ab,a,ab,-,ab,a,-,ab,ab,a,ab,-,a,-,a,a,a,a,-,ab,-,ab,ab,a,a,ab,-,a,a,a,a,ab,-,a,ab,-,ab,-,ab,a,-,…
*M1635	D2.15	a,ab,ab,ab,a,a,a,ab,a,-,ab,-,a,-,-,a,a,a,a,ab,ab,ab,ab,ab,ab,a,a,ab,-,a,-,-,ab,a,ab,ab,a,-,a,ab,ab,a,ab,a,a,a,-,-,a,a,a,a,a,-,-,ab,-,-,a,-,a,ab,ab,a,a,a,ab,ab,ab,a,-,ab,ab,a,ab,a,a,ab,-,-,-,-,a,ab,-,ab,-,ab,-,a,a,a,a,-,-,ab,a,-,a,ab,ab,ab,ab,-,a,-,ab,ab,ab,a,-,ab,a,ab,ab,ab,a,-,a,ab,-,a,a,-,a,a,ab,a,ab,ab,a,ab,a,-,a,a,ab,ab,a,ab,ab,a,a,a,a,a,a,ab,ab,a,ab,ab,-,-,-,a,a,-,a,-,ab,a,a,ab,a,ab,ab,ab,-,…
*M1636	D2.15	a,-,ab,ab,a,a,a,ab,a,a,-,a,a,-,a,-,a,a,a,ab,ab,ab,ab,ab,-,a,a,ab,a,a,-,ab,ab,-,-,ab,-,a,a,ab,-,-,-,a,-,a,-,-,-,a,a,a,a,-,a,ab,ab,a,a,ab,-,ab,ab,a,a,a,ab,ab,ab,a,a,-,-,a,ab,-,a,ab,a,a,-,ab,a,ab,ab,ab,ab,-,-,a,a,a,a,a,ab,ab,a,ab,a,ab,ab,ab,-,a,a,-,ab,ab,ab,-,a,ab,-,-,ab,ab,a,a,a,ab,a,a,a,-,a,a,ab,a,ab,ab,a,ab,a,ab,a,a,ab,ab,a,ab,-,a,a,a,a,-,a,ab,ab,a,ab,ab,a,a,ab,a,a,-,a,-,ab,a,a,ab,a,ab,ab,ab,a,ab…
*M1638	D1.10	ab,ab,-,ab,ab,ab,ab,ab,a,ab,ab,ab,a,a,-,a,ab,a,-,a,ab,ab,ab,ab,-,a,ab,a,ab,a,-,a,a,ab,a,a,a,ab,ab,a,-,ab,a,a,ab,a,ab,ab,a,a,ab,-,ab,ab,ab,a,a,ab,a,a,a,a,ab,-,a,ab,-,a,a,-,ab,-,ab,-,ab,-,a,a,a,-,ab,a,a,ab,ab,ab,ab,ab,ab,a,a,ab,ab,a,a,a,ab,-,-,a,ab,a,ab,a,a,ab,a,a,a,a,a,ab,a,ab,ab,a,ab,a,ab,ab,a,ab,a,a,-,ab,ab,-,ab,ab,ab,a,a,ab,ab,ab,ab,a,-,ab,a,ab,ab,-,ab,-,a,ab,ab,-,a,a,ab,a,ab,-,a,ab,ab,ab,ab,a,…
*M1643	D2.15	-,ab,ab,ab,-,-,-,ab,-,a,-,a,a,a,-,-,-,a,a,ab,ab,ab,ab,ab,ab,a,-,ab,a,-,a,-,-,a,ab,ab,-,a,a,ab,-,a,ab,-,a,a,a,a,a,a,a,-,-,a,a,ab,-,a,a,ab,a,-,ab,a,a,a,ab,ab,-,a,a,ab,-,-,ab,a,a,-,-,-,a,ab,a,ab,ab,ab,ab,ab,-,a,a,a,a,a,ab,ab,a,ab,-,ab,-,ab,ab,-,a,ab,ab,ab,ab,-,a,ab,a,ab,ab,ab,a,a,a,ab,a,-,a,a,a,a,-,a,ab,ab,a,ab,a,ab,a,a,ab,ab,a,-,ab,-,a,a,a,a,-,-,ab,a,ab,ab,a,a,ab,a,a,a,a,a,ab,a,a,ab,a,ab,ab,ab,a,ab…
*M1645	D1.10	ab,ab,ab,ab,-,ab,-,ab,a,ab,ab,ab,a,-,a,a,-,a,a,a,ab,ab,ab,-,a,a,ab,a,ab,a,ab,a,a,ab,-,a,a,ab,ab,-,-,ab,a,a,ab,a,ab,ab,a,a,ab,-,ab,-,ab,a,a,ab,-,a,a,a,-,ab,a,ab,ab,a,a,ab,-,a,ab,ab,ab,ab,a,a,-,-,ab,a,a,ab,ab,ab,ab,-,-,a,a,ab,ab,a,a,a,ab,ab,a,a,ab,a,ab,a,a,ab,a,a,a,-,a,ab,a,-,ab,a,ab,a,ab,ab,a,ab,a,a,a,ab,ab,ab,-,ab,ab,a,-,ab,ab,-,ab,a,a,ab,a,ab,ab,-,-,ab,a,-,ab,-,a,-,ab,a,ab,ab,-,ab,ab,-,ab,a,-,ab…
*M1650	D2.15	a,ab,ab,ab,a,a,a,ab,a,a,ab,a,a,a,a,a,a,a,-,ab,ab,ab,ab,-,ab,a,a,ab,a,a,a,ab,ab,-,ab,ab,a,a,-,ab,-,a,ab,a,a,a,-,a,a,a,a,a,a,a,a,ab,-,a,a,ab,a,ab,ab,a,a,a,ab,ab,ab,a,a,-,-,a,ab,a,a,ab,-,-,a,ab,a,-,ab,ab,ab,ab,a,a,a,a,-,a,ab,ab,-,ab,a,ab,-,ab,ab,-,a,ab,ab,ab,ab,a,-,-,a,ab,ab,ab,a,a,a,ab,a,a,a,a,a,a,ab,a,ab,ab,a,-,-,ab,-,a,ab,-,a,-,-,a,a,a,a,-,a,-,-,-,ab,ab,a,-,-,a,-,a,-,a,-,a,-,ab,-,ab,ab,ab,a,ab,ab…
*M1651	D1.10	-,ab,ab,ab,ab,ab,ab,ab,a,-,-,-,-,a,a,a,ab,a,a,a,ab,ab,ab,ab,a,a,ab,a,ab,a,-,-,a,ab,-,a,a,ab,ab,a,a,ab,a,a,-,-,ab,ab,a,a,ab,ab,ab,ab,-,a,-,ab,a,a,-,a,-,ab,a,ab,ab,a,a,-,ab,a,ab,-,ab,ab,-,a,a,ab,ab,a,a,ab,-,ab,ab,-,ab,-,a,-,ab,a,a,-,-,ab,a,a,ab,a,-,a,-,ab,a,a,a,a,a,-,a,ab,ab,a,-,a,ab,ab,a,ab,a,a,-,ab,ab,ab,-,ab,-,a,a,-,ab,ab,ab,a,a,ab,a,ab,-,ab,ab,-,a,ab,ab,a,a,a,ab,a,-,ab,a,ab,ab,ab,ab,-,ab,ab,a,a…
*M1655	B3.7	-,ab,ab,ab,a,a,a,ab,-,a,ab,a,ab,ab,-,ab,a,ab,-,b,ab,ab,-,ab,b,ab,-,b,a,ab,a,b,b,a,b,-,ab,a,a,b,b,-,b,ab,a,ab,-,a,-,ab,a,a,a,a,a,-,b,a,ab,ab,ab,b,-,-,ab,a,ab,b,b,a,a,b,ab,a,ab,a,-,b,ab,a,a,b,-,-,ab,-,ab,ab,a,ab,ab,a,-,ab,-,b,a,ab,ab,-,ab,b,-,ab,-,ab,b,-,b,-,ab,ab,ab,-,-,b,a,ab,a,ab,-,a,-,ab,ab,a,ab,-,ab,ab,a,b,ab,ab,a,a,ab,b,ab,ab,-,a,a,a,a,a,ab,ab,ab,ab,b,b,a,ab,ab,-,ab,a,a,a,ab,ab,-,ab,ab,b,ab,b…
*M1657	D2.15	ab,a,a,a,ab,ab,ab,a,ab,ab,a,ab,ab,ab,ab,ab,ab,ab,ab,a,a,a,a,a,a,ab,ab,a,-,-,ab,-,a,ab,a,-,ab,-,-,a,-,ab,a,ab,-,ab,ab,ab,-,ab,ab,ab,ab,ab,ab,a,a,ab,ab,ab,ab,-,a,ab,-,ab,a,a,-,ab,ab,a,a,ab,a,ab,-,a,ab,ab,ab,a,ab,a,-,-,a,a,ab,ab,ab,ab,ab,ab,a,-,-,a,ab,a,a,a,-,ab,ab,a,a,-,a,ab,ab,a,ab,-,a,a,ab,-,ab,a,ab,ab,ab,ab,ab,ab,a,ab,a,a,ab,a,ab,a,ab,-,a,a,ab,-,-,ab,ab,ab,ab,-,ab,a,a,ab,a,-,-,-,a,-,ab,ab,ab,ab,…
*M1661	D1.10	ab,ab,ab,ab,ab,ab,ab,-,a,ab,ab,ab,a,a,a,a,ab,a,a,a,ab,-,ab,ab,a,-,-,a,ab,a,ab,a,a,ab,-,a,a,ab,ab,a,a,ab,-,-,-,a,ab,-,-,a,ab,ab,ab,ab,ab,a,-,ab,a,-,a,-,ab,ab,a,ab,ab,a,a,ab,ab,a,ab,-,ab,ab,a,a,-,ab,ab,a,a,ab,ab,ab,ab,-,ab,a,a,ab,-,-,a,a,ab,-,a,a,ab,a,ab,a,a,-,a,-,a,-,-,ab,a,-,ab,a,ab,a,ab,ab,a,ab,-,a,a,ab,-,ab,ab,-,ab,a,-,-,ab,ab,-,a,a,-,a,-,ab,-,ab,-,a,ab,ab,a,a,a,ab,a,ab,ab,a,ab,-,ab,ab,a,ab,ab,…
*M1665	D2.15	ab,a,a,a,-,ab,ab,a,ab,ab,a,-,-,-,ab,-,-,ab,ab,-,a,a,a,a,-,-,ab,a,-,-,-,a,a,ab,a,a,ab,ab,ab,a,a,-,a,ab,-,ab,ab,ab,ab,ab,ab,ab,ab,ab,ab,a,a,ab,ab,ab,ab,a,a,ab,ab,-,a,a,-,ab,ab,a,-,ab,a,ab,ab,a,ab,ab,-,a,ab,a,a,a,a,a,-,ab,ab,-,ab,ab,a,a,ab,a,ab,a,a,a,a,ab,ab,a,a,a,a,ab,ab,-,ab,a,a,a,ab,ab,-,-,ab,ab,ab,ab,ab,ab,a,ab,a,a,ab,a,ab,-,ab,ab,a,a,ab,a,a,ab,-,ab,ab,ab,-,a,a,ab,a,a,ab,ab,a,ab,ab,ab,ab,-,a,ab,…
*M1666	D1.10	ab,ab,-,ab,ab,ab,-,ab,a,ab,ab,a,a,a,a,a,ab,a,a,a,ab,ab,ab,ab,-,a,ab,a,ab,a,ab,-,a,ab,a,a,a,ab,ab,a,-,-,a,a,ab,a,-,ab,a,a,ab,ab,ab,ab,ab,a,a,-,a,a,a,a,ab,ab,a,-,ab,a,a,-,ab,a,ab,ab,ab,ab,a,a,-,ab,ab,a,-,-,ab,ab,-,ab,ab,a,a,ab,-,a,a,a,ab,ab,-,a,ab,-,ab,a,a,ab,a,a,a,a,a,ab,a,ab,-,a,ab,a,-,-,a,ab,a,a,a,ab,ab,ab,ab,ab,ab,a,a,-,ab,-,-,a,a,ab,a,ab,-,ab,ab,-,a,ab,ab,a,a,a,ab,a,-,ab,a,ab,ab,ab,ab,a,-,ab,-…
*M1670	B3.7	a,ab,ab,ab,a,-,a,ab,ab,a,-,ab,ab,ab,ab,ab,a,ab,ab,-,ab,ab,ab,ab,-,-,a,b,-,ab,ab,b,b,a,b,b,-,a,a,b,b,a,-,-,a,ab,a,a,ab,ab,-,a,-,-,a,b,-,a,ab,ab,-,-,ab,a,ab,a,ab,-,b,-,a,b,ab,a,ab,a,-,b,ab,a,-,b,ab,ab,ab,ab,ab,ab,a,ab,ab,-,-,ab,b,b,a,ab,ab,b,ab,b,ab,-,ab,ab,b,b,b,-,-,-,ab,ab,ab,b,-,ab,a,ab,ab,a,ab,ab,-,a,ab,a,ab,ab,a,b,ab,ab,a,a,ab,b,ab,ab,b,-,a,a,a,a,ab,ab,ab,ab,b,b,-,ab,ab,a,ab,a,a,-,ab,ab,a,ab,a…
*M1672	D1.10	a,a,-,a,a,-,-,a,ab,a,a,ab,ab,ab,-,-,a,ab,-,ab,-,a,-,a,ab,ab,a,ab,a,ab,a,-,-,-,ab,ab,ab,a,a,ab,-,a,ab,ab,a,ab,a,a,-,ab,a,a,a,a,-,ab,ab,-,ab,ab,ab,ab,a,a,ab,a,a,-,ab,-,-,-,a,-,a,a,ab,ab,ab,a,-,-,-,a,a,a,-,-,a,ab,ab,a,a,ab,-,ab,-,a,ab,ab,a,ab,-,-,ab,a,ab,-,ab,ab,ab,a,-,a,a,ab,a,ab,a,a,ab,a,ab,ab,ab,-,-,a,a,a,-,ab,ab,a,a,a,a,ab,-,a,ab,a,a,-,-,a,ab,a,a,ab,ab,ab,a,ab,-,a,-,a,a,-,a,-,a,a,-,-,a,ab,a,a,a,…
*M1674	D1.10	-,a,a,-,a,a,a,-,ab,a,a,ab,ab,-,ab,-,-,ab,ab,ab,a,a,a,a,-,ab,a,ab,-,ab,-,ab,ab,-,ab,-,ab,a,a,ab,ab,a,ab,ab,a,ab,a,a,ab,ab,a,a,a,a,-,ab,ab,a,ab,ab,ab,ab,a,a,ab,a,a,ab,ab,-,a,-,-,a,a,a,-,-,-,a,a,ab,-,a,a,a,a,a,a,ab,ab,a,a,ab,ab,ab,a,a,ab,ab,a,ab,a,ab,ab,-,ab,ab,ab,ab,ab,a,ab,a,a,-,a,ab,a,a,ab,a,ab,ab,ab,a,a,a,a,-,a,ab,-,a,-,a,-,-,-,-,ab,-,a,a,a,a,ab,a,a,ab,-,ab,a,ab,a,a,ab,a,a,-,a,ab,a,a,ab,ab,a,ab,…
*M1678	D2.15	ab,-,a,a,-,ab,ab,-,ab,ab,a,ab,ab,-,ab,-,-,-,ab,a,a,-,a,-,a,-,ab,-,ab,ab,a,a,-,ab,-,a,ab,-,ab,a,a,ab,-,ab,ab,ab,-,ab,ab,ab,-,ab,ab,ab,ab,a,-,ab,ab,-,ab,a,a,ab,ab,-,a,-,a,ab,ab,a,a,ab,a,-,-,-,ab,ab,ab,-,ab,a,a,-,a,a,ab,ab,-,ab,ab,-,a,a,ab,-,ab,a,a,a,a,ab,ab,a,a,a,a,ab,ab,a,ab,a,a,a,ab,ab,-,a,ab,ab,ab,ab,ab,ab,a,ab,a,a,ab,a,ab,a,ab,ab,a,-,ab,a,a,ab,ab,-,-,ab,ab,a,a,ab,a,a,-,ab,a,ab,ab,ab,ab,ab,a,ab,…
*M1679	D1.10	-,ab,ab,ab,ab,-,ab,ab,a,-,ab,a,a,a,a,a,-,a,a,a,ab,ab,ab,ab,a,a,ab,a,ab,a,-,-,a,ab,a,a,a,-,-,a,a,ab,a,a,ab,a,-,ab,-,-,ab,ab,-,ab,-,a,a,-,-,a,a,a,ab,-,a,ab,ab,a,a,ab,ab,a,ab,ab,ab,ab,a,a,a,ab,ab,a,a,ab,ab,ab,-,-,ab,a,a,ab,ab,-,-,a,ab,ab,-,a,ab,-,ab,-,a,ab,a,a,-,a,a,ab,a,ab,ab,a,ab,a,-,-,a,-,a,-,a,ab,-,ab,ab,ab,ab,a,a,ab,ab,ab,-,a,a,ab,a,ab,ab,ab,ab,ab,-,ab,ab,a,a,a,-,a,ab,ab,-,ab,ab,-,-,a,ab,ab,a,a…
*M1682	B3.7	-,ab,-,ab,a,a,a,ab,ab,a,ab,ab,ab,ab,ab,ab,a,ab,-,b,-,ab,-,-,b,ab,a,b,a,ab,ab,-,-,a,-,-,ab,a,a,b,b,a,b,-,a,ab,a,a,ab,ab,a,a,a,a,a,-,b,a,ab,ab,-,-,ab,a,-,a,ab,-,b,a,-,b,ab,a,ab,a,ab,b,ab,a,-,b,ab,ab,ab,ab,ab,-,a,ab,ab,a,a,ab,b,-,-,ab,ab,b,ab,b,ab,-,ab,ab,b,b,-,ab,ab,ab,-,ab,-,-,a,ab,a,ab,ab,-,ab,-,ab,a,-,a,ab,ab,a,b,ab,ab,-,a,-,b,ab,ab,b,a,a,a,a,a,ab,ab,ab,ab,b,b,a,ab,ab,-,ab,a,a,a,ab,ab,-,ab,-,-,a…
*M1685	B3.7	b,ab,ab,-,b,-,b,ab,ab,b,-,ab,ab,-,ab,ab,b,ab,ab,a,ab,ab,ab,ab,a,-,b,a,b,ab,ab,a,-,-,a,a,-,b,b,a,a,b,a,ab,b,ab,b,b,ab,-,b,b,b,b,-,a,a,b,ab,ab,ab,a,ab,b,ab,-,ab,a,a,b,b,-,-,-,-,b,-,a,-,b,b,a,ab,ab,ab,ab,ab,ab,b,ab,-,-,-,ab,a,a,b,ab,ab,a,ab,a,ab,ab,ab,-,a,a,-,ab,ab,ab,ab,ab,ab,-,b,-,b,ab,ab,b,ab,-,-,b,-,b,ab,ab,-,a,-,-,b,b,ab,a,-,ab,a,b,b,-,b,b,ab,-,ab,ab,-,a,-,ab,ab,b,-,-,b,b,ab,ab,b,ab,ab,a,-,a,-,…
*M1686	B3.7	b,ab,ab,ab,b,b,b,ab,-,b,-,ab,-,-,-,-,b,ab,ab,-,-,-,ab,ab,a,ab,b,a,-,ab,ab,-,a,b,a,a,ab,-,b,a,a,b,a,ab,-,-,-,b,ab,-,-,b,b,b,-,a,a,b,ab,ab,ab,a,ab,b,-,b,-,a,a,b,b,a,ab,b,ab,b,ab,a,ab,-,b,a,ab,ab,ab,ab,ab,ab,-,-,ab,b,b,ab,a,a,b,-,ab,a,ab,a,ab,-,-,ab,-,-,-,-,ab,ab,ab,ab,ab,a,b,ab,-,ab,ab,b,ab,ab,ab,b,ab,b,ab,-,b,-,ab,ab,b,b,ab,a,ab,ab,a,b,b,b,b,b,ab,ab,ab,ab,a,a,b,ab,-,b,-,b,-,b,-,ab,b,ab,ab,a,-,a,b,…
*M1688	B3.7	-,ab,ab,ab,-,b,b,-,ab,-,ab,-,ab,-,ab,ab,b,ab,-,a,-,ab,ab,ab,a,ab,b,a,b,ab,ab,a,a,b,a,a,-,b,-,a,a,b,a,ab,b,ab,b,b,ab,ab,b,b,b,-,b,a,a,-,ab,ab,ab,a,ab,b,ab,b,ab,a,a,-,b,a,ab,b,-,b,ab,-,ab,-,b,a,-,ab,-,ab,ab,ab,b,ab,ab,-,b,ab,a,-,b,ab,ab,-,-,-,-,ab,ab,-,a,a,a,ab,ab,ab,ab,ab,ab,-,b,ab,b,ab,ab,b,ab,ab,ab,-,ab,b,ab,ab,-,a,-,ab,b,b,ab,-,ab,-,a,b,b,-,b,b,-,ab,ab,ab,a,-,b,ab,ab,b,ab,-,b,b,ab,-,b,ab,-,a,ab…
*M1692	D2.15	-,-,-,ab,a,a,-,ab,-,a,ab,a,a,a,a,a,a,a,a,ab,ab,ab,ab,ab,ab,a,a,ab,a,a,ab,ab,ab,-,-,ab,a,a,a,ab,ab,a,ab,a,a,a,a,a,a,a,-,a,-,a,a,ab,-,-,-,a,a,ab,ab,a,a,a,ab,-,ab,a,-,-,-,a,-,a,a,ab,a,-,a,-,-,ab,ab,ab,-,ab,a,a,a,a,-,-,ab,-,a,ab,a,-,ab,ab,ab,a,-,ab,ab,ab,ab,a,a,ab,a,ab,ab,-,a,-,a,-,a,a,a,a,a,a,ab,a,ab,ab,a,ab,-,ab,-,a,ab,ab,a,ab,ab,a,a,a,a,a,a,ab,ab,a,ab,ab,a,a,ab,-,-,a,a,-,ab,a,a,-,a,ab,ab,ab,a,ab,-…
*M1693	D2.15	a,ab,ab,ab,a,a,a,ab,a,a,ab,a,a,a,a,a,a,a,a,-,ab,ab,ab,ab,ab,a,a,ab,a,a,ab,ab,ab,a,ab,ab,-,-,a,ab,ab,-,ab,a,a,a,a,a,a,-,-,-,a,-,a,-,ab,-,a,a,a,-,ab,a,a,a,-,ab,ab,-,-,ab,ab,-,ab,-,a,ab,a,a,a,ab,a,ab,-,ab,-,ab,a,a,a,a,-,a,ab,ab,a,-,a,ab,ab,ab,ab,a,a,ab,ab,ab,ab,a,a,ab,a,-,-,ab,-,a,a,ab,a,a,a,a,a,a,ab,-,ab,ab,a,-,a,-,-,a,ab,ab,-,ab,ab,a,a,-,a,a,a,ab,ab,a,ab,-,a,-,-,a,-,a,a,a,ab,a,a,ab,a,ab,ab,-,a,ab,…
*M1696	D2.15	-,ab,ab,-,a,a,a,ab,a,a,ab,a,a,a,-,a,a,a,a,ab,ab,ab,ab,ab,ab,a,a,-,-,a,ab,-,-,a,-,ab,-,-,-,ab,ab,a,ab,a,a,a,a,a,a,-,a,a,a,a,a,ab,ab,a,-,a,-,-,-,a,a,a,ab,ab,ab,a,-,ab,ab,a,ab,a,a,ab,a,a,a,ab,a,-,ab,ab,ab,-,a,a,a,a,a,a,ab,ab,a,ab,a,ab,ab,ab,-,a,a,-,-,-,ab,-,a,ab,-,ab,-,ab,a,a,a,ab,a,a,a,-,a,-,ab,a,ab,ab,a,ab,-,ab,a,a,ab,ab,a,ab,ab,-,a,a,a,a,-,-,ab,a,ab,ab,-,a,ab,a,a,-,a,-,-,a,-,ab,-,-,ab,ab,a,ab,ab,…
*M1697	D2.15	-,ab,-,-,-,a,a,ab,a,a,ab,a,-,-,-,a,a,a,a,ab,ab,-,ab,ab,-,a,a,ab,-,a,-,ab,ab,a,ab,ab,a,a,a,ab,ab,-,ab,a,a,a,a,a,a,a,a,a,-,a,a,ab,-,a,a,a,-,ab,ab,-,a,a,ab,ab,-,a,-,-,ab,a,ab,a,a,-,a,-,-,ab,a,ab,ab,ab,ab,ab,-,a,a,-,a,a,ab,ab,a,-,-,ab,ab,ab,-,-,a,ab,-,ab,ab,a,a,ab,a,ab,ab,ab,a,-,a,ab,a,a,-,-,a,a,ab,a,ab,-,a,ab,-,ab,a,a,-,ab,a,ab,ab,a,a,a,a,-,-,ab,ab,a,ab,ab,a,a,ab,a,a,-,a,a,ab,a,a,-,a,-,ab,ab,a,ab,ab…
*M1698	D2.15	-,ab,ab,a,-,a,a,ab,-,a,ab,a,a,a,a,a,a,a,a,-,ab,ab,ab,ab,ab,a,a,ab,-,a,ab,ab,ab,a,-,ab,a,a,a,ab,ab,-,ab,-,a,a,-,a,a,a,a,a,a,a,a,ab,ab,a,a,a,a,-,-,a,a,a,ab,ab,ab,-,a,-,ab,a,ab,a,a,-,-,a,a,ab,a,ab,ab,ab,ab,ab,a,-,-,a,a,-,ab,ab,a,ab,a,ab,ab,ab,-,a,a,-,-,ab,ab,a,a,ab,-,ab,ab,ab,a,a,-,ab,a,a,-,a,a,-,ab,a,ab,ab,a,ab,a,ab,a,a,-,-,a,-,ab,a,a,a,a,a,-,-,ab,a,ab,ab,-,a,-,a,a,a,a,a,-,a,a,ab,a,ab,-,ab,a,ab,-,a…
*M1699	B3.7	a,-,ab,a,a,a,a,ab,ab,-,ab,ab,ab,ab,-,ab,-,ab,ab,-,ab,-,ab,ab,b,ab,a,b,a,-,-,b,-,-,b,b,ab,a,a,b,-,a,b,ab,a,ab,-,a,ab,ab,a,-,a,-,a,-,-,a,ab,-,-,-,ab,-,ab,a,-,b,b,a,-,-,ab,a,-,a,ab,b,-,a,a,b,ab,ab,ab,ab,-,ab,a,ab,ab,a,a,ab,b,b,a,-,ab,-,ab,b,ab,ab,ab,ab,-,b,-,-,-,ab,ab,ab,ab,b,-,ab,a,ab,ab,-,-,ab,-,a,ab,a,ab,ab,a,b,ab,-,a,a,ab,b,ab,ab,b,-,a,a,a,a,ab,ab,ab,ab,b,b,-,ab,ab,-,ab,a,a,a,-,-,a,-,ab,b,-,-,a,…
*M1700	B3.7	a,ab,-,-,a,a,a,ab,ab,-,ab,-,ab,ab,ab,ab,a,ab,ab,b,ab,ab,ab,-,b,ab,-,b,a,ab,-,b,b,a,b,b,ab,a,a,b,b,a,b,ab,a,ab,a,a,ab,ab,a,a,-,a,a,b,b,a,ab,ab,ab,b,ab,-,ab,a,ab,b,b,a,a,b,ab,-,ab,a,ab,-,ab,-,a,b,-,-,ab,ab,ab,ab,-,ab,ab,a,a,ab,b,b,a,ab,ab,-,ab,b,-,ab,ab,ab,-,b,b,ab,ab,ab,ab,ab,ab,b,a,ab,-,ab,ab,a,ab,ab,-,a,-,-,ab,ab,a,b,ab,ab,a,a,-,b,ab,-,b,a,a,a,a,a,ab,ab,ab,ab,b,b,a,ab,ab,a,ab,-,a,a,ab,ab,a,ab,-,…
*M1703	D2.15	-,a,a,ab,ab,ab,ab,-,ab,ab,a,-,-,ab,ab,ab,ab,ab,-,a,a,a,a,a,a,ab,ab,a,ab,ab,a,-,a,ab,a,a,-,ab,ab,a,a,ab,a,ab,ab,-,ab,ab,ab,ab,ab,ab,ab,ab,ab,a,a,ab,ab,ab,ab,a,a,ab,ab,-,a,a,-,ab,ab,a,-,ab,a,ab,ab,a,-,ab,ab,a,ab,a,a,a,a,-,ab,ab,-,ab,ab,-,a,a,ab,a,ab,a,-,-,a,ab,ab,a,a,a,a,ab,ab,-,ab,a,a,a,ab,-,ab,a,ab,ab,ab,ab,ab,ab,-,ab,a,a,ab,a,ab,a,ab,-,a,a,ab,a,a,-,ab,ab,-,ab,ab,a,a,-,-,a,ab,ab,a,-,ab,-,ab,ab,a,…
*M1704	D2.15	a,ab,-,a,a,a,a,-,a,a,-,a,a,a,-,a,-,-,a,ab,ab,ab,ab,ab,ab,-,a,ab,a,a,ab,ab,ab,a,ab,-,a,-,a,ab,ab,a,ab,a,a,a,a,a,a,-,a,a,a,-,a,ab,ab,a,a,a,a,ab,ab,a,a,a,ab,ab,ab,a,a,-,ab,a,ab,a,-,ab,a,a,a,ab,a,ab,ab,ab,ab,ab,a,a,a,a,a,-,-,-,a,ab,a,-,a,ab,ab,-,a,ab,ab,ab,ab,-,a,ab,a,ab,ab,ab,-,a,a,ab,a,a,a,a,a,a,ab,a,ab,ab,a,ab,a,ab,a,a,-,-,a,ab,ab,a,a,-,a,a,a,ab,ab,a,ab,ab,a,a,ab,a,a,a,a,a,ab,a,a,ab,a,ab,ab,ab,a,a…
*M1706	D2.15	a,ab,ab,a,a,-,a,ab,a,a,ab,a,a,a,a,a,-,a,a,ab,ab,ab,-,ab,ab,-,a,-,-,a,ab,ab,ab,a,ab,ab,a,a,-,ab,ab,-,ab,a,a,a,a,a,-,a,a,a,a,a,-,ab,ab,a,-,a,a,-,ab,a,a,a,ab,ab,ab,a,-,-,ab,a,ab,a,-,ab,a,a,a,ab,a,ab,ab,ab,ab,ab,a,a,a,a,a,a,ab,ab,-,-,-,ab,a,ab,ab,-,-,ab,ab,ab,-,a,a,-,a,ab,ab,ab,-,a,-,ab,a,a,-,a,-,a,ab,a,ab,-,a,-,-,ab,a,a,ab,-,a,ab,ab,a,-,a,a,a,a,ab,ab,a,ab,ab,a,a,ab,a,-,a,a,a,ab,a,a,ab,a,ab,ab,ab,a,a…
*M1707	B3.7	a,ab,ab,a,a,-,-,ab,ab,a,ab,ab,ab,ab,ab,ab,a,ab,ab,b,ab,ab,ab,-,b,ab,-,b,a,ab,ab,b,b,a,-,b,ab,a,a,b,b,-,b,ab,a,-,a,a,ab,ab,a,-,a,-,a,b,-,a,ab,ab,ab,b,ab,a,ab,a,ab,b,b,a,-,b,ab,a,ab,a,-,b,ab,a,a,b,-,ab,ab,ab,ab,ab,a,ab,-,a,a,-,b,-,a,ab,ab,b,a,b,ab,ab,ab,ab,b,b,b,ab,ab,ab,ab,ab,ab,b,a,-,a,ab,ab,a,ab,ab,ab,-,ab,a,ab,ab,a,b,ab,ab,-,a,-,b,-,ab,-,a,a,a,a,a,ab,ab,ab,ab,b,b,-,ab,ab,a,ab,a,a,a,ab,ab,a,-,-,…
*M1708	D2.15	a,ab,ab,a,a,a,-,ab,a,-,ab,a,a,a,a,a,a,a,a,ab,ab,ab,ab,-,ab,a,a,ab,-,a,ab,ab,ab,a,ab,-,a,a,a,-,ab,a,-,a,a,a,a,a,a,a,a,-,a,-,-,ab,ab,a,a,a,a,ab,-,a,a,a,ab,-,ab,a,a,-,ab,a,ab,a,a,ab,a,a,a,ab,a,-,ab,ab,ab,ab,a,a,a,-,a,-,ab,ab,a,ab,a,ab,a,-,ab,a,a,ab,ab,ab,-,a,a,ab,a,ab,ab,ab,a,-,-,ab,a,a,a,-,a,a,-,a,ab,ab,a,ab,a,ab,a,a,ab,ab,a,ab,ab,a,a,a,a,a,a,ab,ab,a,-,ab,-,-,ab,a,a,-,a,a,ab,-,a,ab,a,-,ab,ab,a,ab,a…
*M1709	D2.15	a,ab,ab,a,a,-,-,-,a,-,ab,-,a,a,a,-,a,a,-,ab,ab,-,-,ab,-,a,a,ab,a,a,ab,ab,ab,a,-,ab,a,a,a,ab,ab,a,ab,a,-,a,a,a,a,-,-,a,a,a,a,-,ab,a,-,a,a,ab,-,a,a,a,ab,ab,ab,a,a,-,ab,a,ab,a,a,ab,a,a,a,ab,a,ab,ab,ab,ab,ab,a,a,a,a,a,a,ab,-,a,ab,-,ab,a,ab,ab,-,-,ab,ab,ab,-,a,a,ab,-,ab,ab,ab,-,a,a,ab,a,a,a,a,a,-,ab,-,ab,ab,-,ab,a,-,a,-,ab,ab,a,ab,ab,-,a,a,a,-,a,ab,-,a,-,ab,a,a,ab,-,-,a,-,a,ab,a,a,ab,a,ab,ab,ab,-,ab,-…
*M1711	B3.7	ab,a,a,-,ab,ab,ab,a,b,ab,a,b,-,b,b,b,-,b,b,ab,a,a,a,-,ab,b,ab,-,ab,b,a,ab,ab,ab,ab,-,-,-,-,ab,ab,ab,-,b,ab,b,ab,ab,b,-,-,ab,-,ab,-,ab,-,ab,b,b,b,ab,a,ab,ab,ab,a,ab,ab,ab,ab,-,a,ab,a,ab,b,ab,-,ab,ab,ab,b,a,a,a,a,-,ab,b,b,ab,-,b,ab,ab,ab,a,b,ab,ab,ab,a,b,b,a,ab,ab,ab,b,b,a,-,-,a,ab,ab,b,ab,a,b,ab,-,b,b,ab,a,-,a,a,ab,-,b,a,ab,ab,a,ab,-,a,ab,ab,ab,ab,ab,ab,b,-,a,b,ab,ab,ab,b,a,ab,-,ab,-,ab,a,b,-,-,b,…
*M1715	D2.15	a,ab,ab,a,a,a,-,-,a,a,-,a,a,-,a,a,a,a,a,-,ab,ab,ab,-,-,-,a,ab,a,a,ab,-,ab,-,-,ab,-,a,a,ab,ab,a,ab,a,a,a,a,a,a,a,a,a,a,a,a,-,ab,a,-,a,a,ab,ab,a,ab,a,ab,-,ab,a,a,ab,ab,a,-,-,a,ab,-,a,a,ab,a,ab,ab,ab,ab,ab,a,a,a,a,a,a,-,ab,-,ab,-,ab,a,ab,ab,a,a,ab,ab,-,ab,a,-,ab,-,ab,ab,ab,-,a,a,-,a,a,-,a,a,a,ab,-,ab,ab,a,ab,a,ab,a,a,ab,ab,a,ab,-,a,a,a,-,-,a,ab,ab,a,ab,-,a,a,ab,a,-,-,a,-,ab,a,a,-,a,ab,ab,ab,a,ab,ab,…
*M1717	D2.15	a,ab,ab,a,a,a,a,ab,-,a,ab,a,a,a,-,a,a,a,-,ab,ab,ab,ab,ab,ab,-,a,ab,a,a,ab,ab,ab,a,ab,ab,a,a,a,ab,ab,a,ab,-,-,a,a,a,a,a,a,a,a,a,a,ab,-,a,a,a,-,-,ab,a,ab,a,ab,-,ab,-,a,ab,ab,a,ab,a,a,ab,a,-,a,ab,a,ab,ab,ab,ab,-,a,a,a,a,a,-,ab,ab,-,ab,a,ab,-,ab,ab,a,a,-,ab,ab,ab,-,a,ab,-,ab,ab,ab,a,a,-,-,a,a,a,a,a,a,ab,a,ab,ab,a,ab,a,ab,a,a,-,ab,a,ab,-,a,a,a,a,-,-,ab,ab,a,ab,ab,a,a,ab,a,a,a,a,-,ab,a,a,ab,a,ab,-,ab,-…
*M1719	D2.15	a,ab,ab,a,a,a,a,ab,-,-,ab,a,a,a,a,a,a,a,a,-,-,ab,ab,ab,-,a,a,-,a,a,ab,ab,ab,-,ab,ab,a,a,-,ab,ab,a,ab,a,a,a,-,a,a,a,-,-,a,a,-,ab,ab,a,a,a,-,ab,ab,a,ab,a,ab,-,ab,a,a,-,ab,a,ab,a,a,-,a,a,a,-,a,ab,-,ab,ab,ab,a,-,a,a,a,a,-,-,a,ab,a,-,a,ab,ab,a,a,ab,ab,-,ab,a,-,ab,a,ab,ab,ab,a,a,a,-,a,a,a,a,a,a,ab,a,ab,-,a,ab,-,ab,a,a,ab,-,a,ab,ab,a,a,a,a,-,a,ab,ab,a,ab,-,a,-,ab,a,-,-,-,a,ab,a,-,ab,a,ab,-,ab,a,ab,ab,ab…
*M1726	D2.15	a,ab,ab,a,a,a,a,ab,a,a,-,-,a,a,-,a,a,-,-,ab,ab,ab,-,ab,ab,a,a,ab,-,-,ab,ab,-,a,ab,ab,a,a,a,ab,ab,-,ab,a,a,a,a,a,-,a,a,a,a,a,-,-,ab,a,a,-,a,ab,ab,a,-,a,ab,-,ab,a,a,ab,-,a,ab,a,a,-,a,a,-,ab,a,ab,ab,ab,-,-,a,a,-,a,a,-,-,ab,a,ab,a,ab,a,ab,-,a,a,ab,ab,ab,ab,a,a,ab,a,ab,ab,ab,a,a,-,ab,a,a,a,a,a,a,ab,a,ab,ab,-,-,a,ab,a,a,-,ab,a,ab,ab,-,a,a,a,a,a,ab,-,a,ab,-,a,a,ab,a,a,a,-,-,ab,a,a,ab,-,ab,ab,ab,a,ab,ab,…
*M1731	D1.10	-,a,a,-,a,a,a,a,ab,a,a,ab,ab,ab,ab,-,a,ab,ab,ab,a,a,a,a,ab,-,a,ab,a,-,a,ab,-,a,ab,-,ab,-,a,-,ab,-,ab,ab,a,ab,-,a,-,ab,a,a,a,a,a,-,ab,a,ab,ab,-,-,a,a,ab,a,a,-,ab,a,a,-,a,ab,-,a,ab,ab,ab,a,a,ab,ab,a,a,a,a,a,a,ab,ab,a,a,a,ab,ab,-,a,ab,ab,a,ab,a,-,ab,a,ab,ab,ab,ab,ab,a,ab,a,a,ab,a,ab,a,a,ab,a,ab,-,ab,a,a,a,-,a,a,ab,ab,a,a,a,-,ab,-,a,ab,-,a,a,-,a,ab,a,a,-,ab,ab,a,ab,-,a,-,a,ab,a,a,ab,a,a,ab,ab,a,-,a,a…
*M1735	D1.10	ab,a,a,a,a,a,a,a,-,a,a,ab,ab,ab,-,ab,a,ab,ab,ab,-,-,a,a,ab,ab,a,ab,a,ab,a,-,ab,-,ab,ab,-,a,a,ab,ab,a,ab,-,-,ab,a,-,-,ab,a,-,-,a,a,ab,ab,a,ab,ab,ab,ab,-,a,ab,a,a,ab,ab,a,a,ab,a,-,a,a,ab,-,-,a,a,ab,ab,a,a,a,a,a,a,ab,ab,a,a,a,ab,ab,a,a,-,ab,-,-,a,-,ab,a,ab,-,ab,ab,ab,a,ab,-,a,ab,a,ab,-,a,ab,a,ab,a,ab,a,a,a,a,a,a,ab,-,-,-,-,a,ab,ab,a,ab,-,a,a,-,a,ab,a,a,ab,ab,ab,-,ab,a,a,-,-,ab,a,a,ab,a,a,ab,ab,a,-,a…
*M1736	D1.10	ab,a,a,a,a,a,a,a,ab,a,a,ab,ab,-,ab,ab,a,ab,ab,ab,a,a,a,a,-,ab,a,-,a,-,a,ab,ab,a,-,ab,ab,a,a,ab,ab,-,ab,ab,a,ab,-,a,-,ab,a,a,a,a,a,ab,ab,a,ab,ab,ab,ab,-,a,ab,a,a,ab,ab,a,a,ab,-,ab,a,-,ab,ab,ab,a,a,ab,ab,a,a,a,a,a,-,ab,ab,a,-,-,ab,-,a,a,ab,ab,a,-,a,ab,ab,a,ab,ab,ab,ab,-,a,ab,a,a,ab,a,ab,a,a,ab,a,ab,a,ab,-,a,a,-,a,a,ab,ab,a,a,a,-,ab,ab,a,ab,a,a,a,-,a,ab,a,-,-,ab,ab,a,ab,-,-,ab,a,ab,-,a,-,a,a,ab,ab,a…
*M1738	B3.7	b,a,a,-,ab,ab,ab,-,b,ab,a,b,b,-,-,-,ab,-,b,ab,a,a,a,a,ab,b,ab,ab,ab,b,a,-,ab,ab,-,ab,b,-,ab,ab,ab,ab,ab,-,ab,b,-,ab,b,b,ab,ab,ab,ab,-,-,ab,ab,b,b,b,ab,a,ab,ab,ab,a,ab,ab,ab,-,ab,a,b,a,ab,b,ab,-,ab,-,ab,b,a,a,a,a,a,ab,b,-,ab,ab,ab,ab,ab,ab,a,b,ab,-,ab,a,b,b,a,ab,ab,ab,-,b,a,b,a,a,ab,-,b,ab,a,b,ab,b,ab,b,ab,a,ab,a,a,ab,-,-,a,ab,ab,a,ab,b,a,ab,-,ab,ab,ab,ab,b,a,a,b,ab,ab,-,b,-,ab,b,ab,b,ab,-,-,-,a,b…
*M1741	D1.10	a,ab,ab,-,ab,ab,ab,ab,a,ab,ab,a,a,a,a,a,ab,a,a,a,ab,ab,ab,ab,a,-,ab,a,ab,a,ab,-,a,-,-,a,-,ab,ab,-,a,-,-,a,ab,a,ab,ab,-,a,ab,ab,ab,ab,ab,a,a,-,a,a,a,-,ab,ab,-,ab,ab,a,-,ab,ab,a,-,a,ab,ab,a,a,a,ab,ab,a,a,ab,ab,ab,ab,ab,ab,a,-,ab,-,ab,a,-,ab,ab,a,a,ab,-,ab,-,a,ab,a,a,-,a,a,ab,a,ab,ab,a,-,a,-,-,a,ab,a,ab,-,ab,ab,a,ab,ab,ab,-,-,ab,-,ab,-,-,-,ab,a,ab,-,ab,ab,ab,a,ab,ab,a,-,a,ab,-,ab,ab,a,ab,a,ab,-,a,ab…
*M1742	D1.10	a,ab,ab,ab,ab,-,ab,ab,a,ab,ab,a,a,a,a,a,ab,a,a,a,ab,-,ab,-,a,a,ab,a,ab,a,ab,a,-,ab,-,a,a,ab,ab,a,a,ab,a,a,ab,a,ab,ab,a,-,ab,ab,-,ab,ab,a,a,ab,a,a,-,a,-,ab,a,ab,ab,a,a,-,-,a,ab,a,ab,ab,a,a,a,ab,ab,a,a,ab,ab,ab,ab,ab,ab,a,-,ab,-,-,a,a,ab,ab,a,a,ab,a,-,a,a,ab,a,a,a,a,-,ab,-,ab,ab,-,ab,a,-,ab,a,ab,a,ab,-,ab,ab,a,-,ab,ab,a,a,ab,-,ab,ab,a,a,ab,a,-,ab,ab,ab,ab,a,-,ab,a,a,-,-,-,ab,ab,a,ab,a,ab,ab,a,ab,ab…
*M1746	D2.15	ab,a,-,ab,ab,-,ab,a,ab,ab,-,-,ab,-,ab,ab,ab,ab,ab,a,a,a,a,a,a,ab,ab,a,ab,ab,-,a,a,ab,a,a,ab,ab,ab,-,a,ab,a,ab,ab,ab,ab,-,ab,ab,-,ab,ab,-,-,-,a,ab,ab,ab,ab,-,a,ab,-,ab,a,a,a,ab,ab,a,a,ab,a,-,ab,a,ab,-,ab,-,ab,a,a,a,-,a,ab,-,ab,ab,ab,-,a,a,ab,a,ab,a,ab,a,a,ab,ab,-,a,-,a,ab,ab,-,ab,-,-,a,ab,ab,ab,a,ab,ab,ab,ab,ab,-,-,ab,a,a,ab,a,ab,-,-,ab,a,-,ab,-,a,ab,ab,ab,ab,ab,ab,a,a,ab,a,-,ab,ab,a,ab,ab,ab,ab,a…
*M1747	B3.7	ab,ab,-,b,ab,b,b,-,-,-,ab,ab,ab,ab,-,ab,b,ab,ab,a,ab,ab,ab,ab,a,ab,b,a,-,ab,ab,-,a,b,a,-,ab,b,b,-,a,b,a,ab,b,-,b,b,ab,ab,-,b,-,b,b,a,a,b,ab,-,ab,a,ab,b,a,-,ab,-,a,b,-,a,ab,ab,ab,-,ab,a,ab,b,b,a,-,ab,ab,ab,-,ab,b,-,ab,b,-,b,a,a,b,-,ab,a,b,a,-,ab,ab,ab,a,-,a,-,ab,ab,-,ab,ab,-,b,ab,b,ab,ab,b,ab,b,ab,-,ab,ab,-,ab,b,a,ab,ab,b,b,-,a,ab,ab,-,-,-,b,b,b,ab,ab,ab,ab,a,a,b,ab,ab,b,ab,b,ab,b,ab,ab,b,ab,ab,-,…
*M1748	B3.7	-,ab,ab,b,-,b,b,ab,ab,b,-,ab,ab,-,ab,ab,-,ab,ab,a,ab,-,-,-,-,ab,b,a,b,ab,ab,a,a,b,a,a,ab,b,-,a,a,b,a,ab,b,ab,-,b,ab,-,b,-,b,b,b,a,a,b,ab,ab,-,a,-,b,a,b,ab,-,a,b,b,a,ab,-,ab,b,ab,-,ab,-,b,-,ab,ab,ab,ab,ab,ab,b,ab,ab,b,b,-,a,-,-,ab,-,a,b,a,ab,ab,ab,ab,a,a,a,-,ab,-,ab,ab,-,a,b,ab,b,ab,-,b,ab,b,ab,b,ab,ab,ab,ab,b,a,ab,ab,b,b,ab,a,ab,ab,a,b,b,b,b,b,ab,-,ab,ab,a,a,b,ab,ab,-,ab,b,ab,b,-,ab,-,ab,ab,a,ab,…
*M1750	D2.15	ab,a,-,ab,-,ab,ab,a,ab,ab,a,-,ab,ab,ab,ab,ab,ab,ab,a,a,-,a,a,a,ab,ab,a,ab,ab,-,a,a,ab,a,a,ab,-,ab,a,a,ab,-,ab,-,ab,ab,ab,-,ab,-,ab,ab,ab,ab,a,-,ab,ab,ab,ab,a,-,ab,a,ab,a,a,a,-,ab,a,a,ab,a,ab,ab,a,ab,ab,ab,a,ab,-,a,a,a,a,ab,ab,ab,-,ab,-,a,a,ab,a,-,a,-,a,a,ab,ab,a,-,a,a,-,ab,a,ab,a,a,-,ab,ab,ab,-,-,ab,ab,ab,ab,ab,a,ab,a,a,ab,-,ab,a,ab,-,a,a,ab,a,a,ab,ab,ab,ab,ab,ab,a,a,ab,a,a,-,ab,a,ab,ab,ab,-,ab,-…
*M1754	B3.7	b,a,a,ab,b,ab,ab,-,-,ab,a,b,-,b,b,b,ab,b,b,ab,a,-,-,a,ab,b,-,ab,ab,b,a,ab,ab,ab,ab,ab,b,ab,ab,ab,ab,ab,ab,b,ab,b,ab,ab,b,b,ab,ab,ab,ab,-,ab,ab,ab,b,ab,b,ab,a,ab,ab,ab,a,-,-,-,-,-,-,b,a,ab,b,ab,b,ab,ab,-,b,a,a,-,a,a,ab,-,-,ab,ab,ab,ab,ab,ab,-,b,-,ab,ab,a,b,-,a,-,-,-,-,b,a,b,-,a,ab,ab,-,ab,a,b,ab,b,ab,b,-,a,-,-,a,-,ab,b,a,ab,ab,a,ab,b,a,-,ab,ab,ab,ab,ab,b,a,a,-,-,-,ab,b,a,ab,b,-,-,-,a,b,ab,a,-,ab,a…
*M1760	D1.10	ab,a,a,a,ab,a,-,a,ab,a,a,ab,ab,ab,ab,-,a,ab,-,ab,a,a,a,a,ab,ab,a,ab,a,ab,-,ab,ab,a,ab,ab,ab,-,a,-,ab,a,-,-,a,ab,-,-,ab,ab,a,-,a,a,a,ab,ab,a,ab,-,ab,ab,a,-,ab,a,a,ab,ab,a,-,ab,-,ab,a,-,ab,ab,ab,a,a,ab,ab,-,a,-,a,a,a,ab,ab,a,a,a,ab,ab,a,a,ab,ab,-,ab,-,-,-,a,ab,ab,-,ab,-,a,-,a,a,-,a,ab,a,a,ab,a,ab,a,ab,-,a,ab,-,a,-,ab,ab,a,a,a,a,ab,ab,a,-,-,-,a,a,a,ab,a,a,ab,ab,-,a,ab,a,a,ab,ab,ab,a,a,ab,a,-,-,-,a,a…
*M1763	B3.7	-,a,a,ab,b,-,ab,a,b,-,a,b,b,b,b,b,ab,b,-,ab,-,a,a,a,ab,b,ab,ab,ab,b,a,ab,ab,ab,ab,-,b,ab,ab,ab,ab,-,ab,-,ab,-,ab,ab,b,b,ab,ab,-,ab,ab,ab,ab,ab,b,-,b,ab,a,-,ab,ab,a,ab,ab,ab,ab,ab,a,b,a,ab,b,ab,b,ab,ab,ab,b,a,a,a,a,-,ab,b,b,ab,ab,ab,ab,ab,ab,a,b,ab,ab,ab,a,b,b,-,ab,-,ab,b,b,-,b,a,a,ab,ab,b,ab,a,b,-,b,-,-,ab,a,b,a,a,ab,ab,b,a,ab,ab,-,ab,b,a,ab,ab,-,ab,ab,ab,b,-,-,b,ab,-,ab,b,a,-,b,b,b,ab,a,b,ab,a,b…
*M1767	D2.15	ab,a,a,ab,ab,ab,-,a,ab,ab,a,-,ab,ab,ab,ab,ab,ab,ab,a,a,a,a,-,a,ab,-,a,ab,ab,a,-,a,ab,a,-,-,ab,-,a,a,ab,a,ab,ab,ab,ab,ab,ab,ab,-,ab,ab,-,ab,a,a,ab,ab,a,-,a,a,-,a,ab,a,a,-,ab,ab,-,a,-,a,ab,ab,a,ab,-,-,-,-,a,a,a,a,a,ab,ab,-,ab,-,ab,a,-,ab,a,-,a,ab,-,a,-,ab,a,-,a,a,-,ab,a,-,a,a,a,-,-,-,a,ab,ab,ab,ab,ab,ab,-,ab,-,-,ab,-,ab,a,-,ab,a,a,ab,-,a,ab,ab,ab,-,-,-,a,a,ab,-,-,ab,ab,a,ab,-,ab,ab,ab,a,ab,ab,a,ab,…
*M1774	D2.15	-,-,a,ab,-,ab,ab,a,ab,ab,a,ab,ab,ab,ab,ab,ab,ab,ab,a,a,a,a,-,a,ab,ab,a,ab,ab,a,a,a,-,a,-,-,ab,-,-,a,ab,a,ab,-,-,ab,ab,ab,ab,ab,-,-,ab,ab,a,a,ab,ab,a,ab,a,a,ab,a,ab,-,a,a,-,ab,a,a,ab,a,ab,ab,a,ab,ab,ab,a,-,a,a,a,a,a,-,ab,ab,ab,ab,-,a,a,-,a,-,-,-,a,-,ab,ab,a,a,a,-,ab,-,a,-,-,a,-,-,ab,ab,a,ab,ab,ab,-,-,-,a,ab,a,a,-,a,-,a,ab,ab,a,a,ab,a,a,-,ab,-,-,ab,ab,a,a,-,a,a,ab,ab,a,ab,ab,ab,ab,ab,a,-,ab,-,ab,a,…
*M1776	D1.10	ab,a,a,a,ab,a,a,a,ab,a,a,-,-,-,ab,ab,a,ab,ab,-,a,a,a,a,ab,-,-,ab,-,ab,a,ab,ab,a,ab,ab,ab,a,a,ab,-,-,ab,ab,-,ab,a,-,ab,ab,-,a,a,a,a,ab,ab,a,ab,ab,ab,ab,-,-,ab,a,-,ab,ab,-,a,ab,-,ab,a,-,ab,ab,-,a,a,ab,-,a,a,a,-,-,-,ab,ab,a,a,a,-,ab,-,-,ab,ab,-,-,a,ab,ab,a,ab,ab,a,ab,ab,a,ab,a,a,ab,a,-,a,-,ab,a,ab,a,-,a,a,ab,a,a,a,-,ab,a,a,a,a,ab,ab,a,ab,a,a,a,a,-,ab,a,a,ab,ab,ab,a,ab,ab,a,ab,ab,ab,a,a,-,a,a,ab,-,a,…
*M1777	D2.15	-,-,a,ab,ab,-,ab,-,ab,ab,a,ab,ab,ab,ab,-,-,ab,ab,a,-,-,a,-,a,ab,-,a,ab,ab,a,-,a,ab,a,a,-,ab,ab,a,a,ab,-,ab,ab,-,ab,-,ab,ab,ab,ab,ab,ab,ab,-,a,ab,ab,a,ab,a,a,-,a,ab,a,a,a,ab,ab,a,a,ab,a,ab,ab,a,ab,ab,ab,-,ab,a,-,a,a,-,-,-,ab,ab,ab,ab,a,a,ab,a,ab,a,ab,a,a,ab,ab,a,a,a,-,ab,ab,-,ab,-,a,a,ab,ab,-,a,ab,ab,ab,ab,ab,ab,-,-,a,a,ab,-,ab,a,ab,ab,a,a,ab,a,a,ab,ab,ab,ab,ab,ab,a,-,ab,a,-,-,ab,a,ab,ab,ab,ab,ab,…
*M1780	D1.10	a,ab,-,-,a,ab,ab,ab,a,ab,ab,a,a,-,a,a,ab,a,-,-,ab,ab,ab,ab,a,a,-,a,-,-,-,a,-,ab,a,-,a,-,ab,a,a,ab,a,a,ab,a,ab,ab,a,a,ab,-,ab,ab,ab,a,a,ab,a,a,-,a,ab,ab,a,ab,ab,-,-,ab,ab,a,ab,a,-,-,-,a,a,-,ab,-,a,ab,ab,ab,ab,ab,-,a,a,-,-,ab,a,a,ab,ab,-,-,ab,a,ab,a,a,ab,a,a,ab,a,a,-,a,ab,ab,a,ab,a,-,ab,a,ab,a,ab,-,ab,ab,a,-,ab,ab,-,a,ab,ab,ab,ab,a,-,ab,a,-,ab,ab,ab,ab,a,ab,-,a,a,a,ab,a,-,ab,a,a,a,ab,ab,-,ab,-,a,a,…
*M1783	B3.7	ab,ab,ab,b,ab,b,-,ab,ab,b,ab,ab,-,ab,ab,ab,b,ab,ab,a,ab,ab,ab,ab,-,-,-,a,-,-,ab,a,a,b,a,a,ab,b,-,a,-,b,-,ab,b,-,-,b,ab,ab,b,b,b,b,b,-,a,-,ab,a,ab,a,ab,b,-,b,ab,-,a,b,-,a,ab,ab,ab,b,ab,a,ab,b,b,a,ab,-,ab,ab,ab,ab,b,ab,ab,b,b,b,a,a,b,ab,ab,a,-,a,ab,ab,-,-,a,a,ab,ab,-,ab,ab,ab,ab,a,b,ab,b,ab,ab,b,ab,b,ab,b,ab,ab,ab,-,-,a,ab,ab,b,b,ab,a,ab,ab,a,b,b,b,b,b,ab,ab,ab,-,a,a,b,ab,a,b,ab,ab,-,b,ab,ab,b,ab,a…
*M1784	D2.15	-,a,a,ab,ab,ab,ab,a,ab,ab,-,-,ab,ab,ab,ab,ab,ab,ab,a,-,a,-,a,a,ab,ab,a,ab,ab,-,-,-,-,-,-,ab,ab,ab,a,a,ab,a,ab,ab,-,-,ab,-,ab,ab,ab,ab,ab,ab,a,a,ab,-,a,ab,a,a,ab,a,ab,a,a,a,ab,ab,a,-,ab,a,ab,-,a,ab,ab,ab,-,-,a,-,a,a,a,-,ab,ab,ab,ab,-,-,-,ab,a,ab,a,ab,a,-,ab,ab,a,a,a,a,-,ab,-,-,a,a,a,ab,-,ab,a,ab,ab,ab,-,ab,ab,a,ab,a,a,-,a,ab,a,-,-,a,a,ab,a,-,ab,ab,ab,ab,ab,ab,a,a,ab,a,a,ab,ab,a,ab,ab,ab,ab,ab,a,ab…
*M1785	D1.10	a,ab,ab,-,-,ab,ab,ab,a,-,-,a,a,a,a,a,ab,a,a,-,-,-,ab,-,a,a,ab,a,ab,a,ab,a,a,ab,a,a,a,ab,ab,-,a,ab,a,a,ab,a,ab,ab,a,a,ab,-,ab,ab,ab,a,a,ab,-,a,a,a,ab,ab,a,-,ab,a,a,ab,ab,a,ab,-,ab,ab,-,a,a,ab,ab,a,a,ab,-,-,ab,ab,-,a,a,ab,ab,ab,a,a,-,ab,-,a,ab,a,ab,a,a,ab,-,a,ab,a,a,ab,a,ab,ab,a,ab,a,ab,ab,a,ab,a,ab,a,ab,-,a,ab,ab,ab,a,a,ab,ab,ab,-,-,a,ab,a,ab,ab,ab,ab,ab,a,ab,ab,a,a,-,ab,a,a,ab,a,-,a,ab,-,a,-,ab,a…
*M1787	B3.7	a,b,b,ab,a,ab,ab,b,-,ab,-,a,a,a,a,a,ab,a,-,ab,b,b,b,-,ab,a,ab,ab,-,a,-,-,ab,ab,ab,-,a,ab,ab,-,ab,ab,ab,a,-,a,ab,ab,a,a,ab,-,ab,ab,ab,ab,ab,ab,a,ab,a,-,b,ab,-,ab,b,ab,-,ab,-,-,b,a,b,-,a,ab,a,ab,-,ab,a,b,-,b,-,b,ab,a,a,ab,ab,ab,ab,ab,ab,b,-,ab,ab,ab,-,a,a,b,-,ab,b,a,a,-,a,-,-,ab,-,a,ab,b,a,ab,a,ab,a,ab,-,a,b,b,ab,-,a,b,ab,ab,b,-,-,-,ab,ab,ab,ab,ab,ab,a,-,b,a,ab,-,-,a,ab,ab,a,-,a,-,-,a,ab,b,a,ab,b,a…
*M1788	D1.10	-,ab,ab,ab,a,ab,-,ab,a,ab,-,a,a,a,a,a,ab,a,a,a,ab,-,ab,-,a,a,ab,a,ab,a,ab,a,-,ab,a,a,a,ab,ab,-,-,ab,a,a,ab,a,ab,-,a,a,ab,-,ab,-,ab,a,-,ab,-,a,a,a,-,ab,a,ab,-,a,a,ab,-,a,-,-,-,-,a,-,-,ab,ab,a,a,-,-,ab,ab,ab,-,a,a,ab,ab,ab,a,a,ab,ab,a,a,ab,a,ab,a,-,ab,a,a,-,a,-,ab,a,ab,ab,a,ab,a,ab,ab,a,ab,a,ab,a,ab,-,a,ab,ab,ab,a,a,ab,ab,ab,-,a,-,ab,a,ab,-,-,ab,ab,a,ab,-,-,a,a,ab,-,a,-,a,a,a,ab,ab,-,ab,-,a,a,ab,a,…
*M1790	D2.15	a,ab,ab,a,a,-,a,ab,a,a,ab,a,a,a,-,a,a,-,-,ab,ab,ab,ab,ab,ab,a,a,ab,a,a,ab,ab,ab,a,ab,ab,a,a,-,ab,ab,a,ab,a,a,a,a,a,a,a,a,a,a,a,-,ab,ab,a,a,ab,a,ab,ab,a,ab,a,ab,ab,ab,a,a,ab,ab,a,ab,a,a,-,a,-,a,ab,a,-,ab,ab,ab,ab,a,a,-,a,a,a,ab,ab,a,ab,a,ab,a,-,ab,-,a,-,ab,ab,ab,a,a,ab,a,ab,ab,ab,a,-,a,ab,a,a,a,-,a,a,ab,a,ab,ab,a,ab,a,ab,a,a,-,ab,a,ab,ab,a,-,a,a,a,a,ab,ab,a,ab,ab,a,a,ab,a,a,a,a,a,ab,a,a,ab,-,ab,ab…
*M1792	D2.15	a,ab,ab,a,a,a,-,-,a,a,-,a,a,a,-,a,-,a,a,ab,ab,ab,ab,-,ab,-,-,ab,-,a,ab,ab,ab,a,-,ab,a,a,a,ab,ab,a,ab,-,a,a,a,a,a,a,a,-,a,a,a,ab,ab,a,a,ab,-,ab,ab,a,ab,a,-,ab,ab,a,a,ab,ab,a,ab,a,a,ab,a,a,a,ab,a,ab,ab,ab,-,ab,a,a,a,a,a,a,ab,-,a,ab,a,ab,a,-,ab,a,-,ab,ab,ab,ab,a,a,ab,a,ab,ab,ab,a,a,a,ab,a,a,-,a,a,a,ab,a,ab,ab,a,ab,a,ab,a,a,ab,ab,a,ab,ab,a,a,-,a,a,a,ab,ab,a,ab,-,a,-,-,a,-,a,a,-,ab,a,a,ab,a,ab,ab,ab,a…
*M1794	D2.15	a,ab,ab,a,a,a,-,ab,-,a,ab,-,a,a,a,-,a,-,-,ab,ab,ab,ab,ab,ab,a,a,ab,-,-,ab,ab,-,-,ab,ab,a,a,a,ab,ab,a,ab,a,a,a,-,a,a,a,a,a,a,a,-,ab,ab,-,-,-,a,ab,ab,-,ab,a,-,ab,ab,a,a,ab,ab,a,ab,a,a,ab,-,a,a,ab,a,-,ab,ab,ab,-,-,-,-,a,a,a,ab,ab,a,ab,-,ab,a,ab,ab,a,a,ab,ab,ab,ab,a,a,ab,a,ab,-,ab,a,a,a,ab,a,a,a,-,a,a,ab,-,ab,ab,-,ab,a,-,a,a,ab,-,a,-,-,a,-,-,a,a,a,ab,ab,-,ab,ab,-,-,ab,a,a,a,a,a,-,a,a,ab,a,ab,ab,ab,a,…
*M1797	D1.10	a,ab,ab,ab,a,ab,ab,ab,a,ab,-,a,a,a,a,a,ab,-,-,a,ab,ab,ab,ab,a,-,-,-,ab,a,ab,a,a,ab,a,-,a,ab,ab,a,a,ab,a,a,ab,a,-,ab,a,a,ab,ab,ab,ab,-,a,a,ab,a,a,-,a,ab,ab,a,ab,ab,a,a,ab,ab,a,ab,a,ab,ab,a,-,a,ab,ab,a,-,ab,ab,ab,ab,ab,ab,a,a,ab,ab,ab,a,a,ab,ab,a,a,ab,a,ab,a,-,ab,a,a,ab,a,a,ab,a,a,-,a,ab,a,a,-,a,-,-,ab,a,ab,ab,a,ab,-,ab,a,a,ab,ab,ab,ab,a,a,ab,a,ab,ab,-,ab,ab,a,ab,ab,a,a,a,ab,-,a,ab,-,-,a,-,ab,a,ab,…
*M1798	D2.15	-,a,a,ab,ab,ab,-,a,ab,-,a,ab,-,ab,ab,-,ab,ab,ab,a,a,a,a,a,a,ab,ab,a,ab,-,a,a,a,ab,a,a,-,ab,ab,a,a,ab,a,ab,ab,ab,ab,ab,ab,ab,ab,ab,ab,-,-,-,-,-,ab,a,-,-,a,ab,a,-,a,a,a,ab,-,a,a,-,a,ab,ab,a,-,ab,-,-,ab,a,-,a,a,a,ab,ab,-,ab,ab,-,a,-,ab,-,ab,-,-,a,-,ab,ab,a,-,a,a,-,ab,a,ab,a,a,-,-,ab,ab,-,-,-,ab,ab,-,ab,a,ab,a,-,ab,a,ab,a,ab,ab,a,a,-,a,a,ab,ab,ab,ab,ab,ab,-,a,ab,-,a,-,ab,a,ab,ab,ab,ab,ab,-,ab,ab,-,ab…
*M1801	D2.15	ab,a,a,ab,ab,ab,ab,a,-,ab,-,ab,ab,-,ab,-,-,ab,-,a,-,a,a,a,-,ab,-,a,-,-,a,a,-,-,a,a,-,ab,ab,a,a,ab,-,ab,ab,ab,-,-,-,ab,-,ab,ab,ab,ab,a,a,ab,ab,a,-,a,a,-,a,ab,a,a,a,ab,ab,a,a,ab,a,ab,ab,a,ab,ab,ab,-,ab,-,a,a,a,a,ab,ab,ab,-,ab,ab,a,a,ab,-,ab,a,ab,a,a,-,ab,a,a,-,a,ab,ab,-,-,a,a,-,ab,ab,ab,ab,ab,ab,ab,ab,ab,ab,-,ab,a,a,-,a,ab,a,ab,ab,-,a,ab,a,a,ab,-,ab,ab,ab,ab,-,a,-,a,a,ab,ab,a,ab,-,ab,ab,-,ab,-,ab,a…
*M1802	D2.15	ab,-,a,-,ab,ab,ab,a,ab,ab,a,ab,ab,-,-,ab,ab,ab,ab,a,a,-,a,a,a,ab,ab,-,-,ab,a,a,a,ab,a,a,ab,ab,ab,a,a,ab,-,ab,-,-,ab,ab,ab,-,ab,ab,-,ab,ab,a,-,ab,ab,a,ab,a,a,ab,a,ab,-,a,a,-,ab,a,a,ab,a,ab,ab,a,ab,ab,ab,a,-,a,-,a,a,a,ab,ab,ab,ab,ab,ab,a,-,ab,a,ab,a,ab,-,a,ab,-,-,a,a,a,ab,ab,a,ab,a,a,a,ab,ab,ab,-,ab,-,ab,ab,ab,ab,-,ab,a,a,ab,a,ab,-,ab,ab,-,-,ab,a,a,ab,ab,ab,ab,ab,ab,a,a,ab,a,a,-,ab,a,ab,ab,-,ab,ab,…
*M1804	D1.10	a,ab,ab,-,a,ab,ab,-,a,ab,ab,a,-,a,a,a,ab,-,a,a,ab,ab,-,ab,a,a,ab,-,ab,a,-,a,a,ab,a,a,a,ab,ab,a,a,-,a,a,ab,-,ab,-,a,a,ab,ab,-,ab,ab,a,-,ab,a,a,a,a,ab,-,a,ab,ab,a,a,-,ab,a,-,a,ab,ab,a,a,a,ab,-,a,a,ab,-,ab,ab,ab,ab,-,a,ab,ab,ab,a,a,ab,-,-,a,ab,a,ab,a,a,ab,a,a,ab,a,a,ab,a,a,ab,-,ab,-,a,ab,a,ab,a,ab,a,ab,ab,-,ab,ab,ab,-,-,ab,-,ab,ab,a,a,ab,a,ab,-,ab,ab,ab,a,ab,ab,a,a,-,ab,-,a,-,a,a,a,ab,ab,a,-,ab,-,a,…
*M1805	D2.15	a,ab,-,-,-,a,a,ab,a,a,ab,a,a,a,a,a,-,a,-,ab,ab,-,ab,ab,ab,a,a,ab,a,-,-,-,-,a,ab,ab,a,-,a,-,ab,a,ab,a,a,a,a,a,a,a,a,a,a,a,-,ab,-,a,a,-,-,ab,ab,a,ab,-,ab,ab,-,a,a,ab,ab,a,ab,a,a,ab,a,a,a,ab,a,ab,ab,ab,-,-,a,a,-,a,a,-,ab,ab,-,ab,a,ab,a,ab,ab,a,-,-,ab,-,ab,a,a,ab,a,-,ab,ab,a,a,a,a,a,a,a,a,a,a,ab,a,ab,-,-,-,a,ab,a,a,-,ab,a,-,ab,a,a,a,a,a,a,ab,ab,-,ab,-,a,a,-,a,a,a,a,a,a,-,a,ab,a,ab,ab,ab,-,ab,ab,ab,ab…
*M1806	D2.15	a,-,-,a,a,a,a,ab,a,a,-,a,a,a,a,a,a,a,a,ab,ab,-,ab,ab,ab,a,a,ab,a,a,-,-,ab,-,ab,ab,a,a,a,ab,-,a,ab,-,a,a,-,a,a,a,a,a,a,a,a,ab,-,a,-,ab,a,ab,ab,a,ab,a,ab,ab,-,a,a,ab,ab,a,ab,a,a,ab,a,a,a,ab,a,ab,ab,ab,ab,ab,a,a,-,a,a,a,-,ab,a,ab,a,ab,-,ab,ab,a,a,ab,ab,ab,ab,a,a,ab,-,ab,ab,ab,-,a,a,a,a,a,a,a,a,-,-,-,ab,ab,-,ab,-,ab,a,a,ab,ab,a,ab,-,a,a,a,a,a,a,ab,ab,a,ab,ab,a,a,ab,a,-,a,a,a,a,a,a,ab,-,ab,ab,ab,a,ab,…
*M1807	D1.10	a,ab,ab,-,a,ab,ab,ab,a,ab,ab,a,a,a,a,a,ab,a,a,-,-,ab,-,-,a,-,ab,a,ab,a,ab,a,a,ab,a,a,a,-,ab,a,a,-,a,a,-,a,ab,ab,a,a,ab,ab,-,-,-,a,a,-,a,a,a,-,ab,ab,-,-,ab,a,a,ab,ab,a,ab,a,-,ab,a,a,a,ab,-,-,-,ab,ab,-,ab,ab,-,a,a,ab,-,ab,a,a,ab,-,a,a,-,a,ab,-,ab,-,-,a,ab,a,a,ab,a,a,ab,a,ab,-,-,ab,a,ab,a,-,-,ab,-,a,ab,ab,ab,a,a,ab,ab,ab,-,a,a,ab,a,ab,ab,-,ab,ab,a,ab,-,a,-,-,ab,-,a,-,-,a,a,ab,ab,a,ab,ab,a,a,ab,a,ab,…
*M1808	D2.15	ab,a,a,ab,-,ab,ab,a,-,ab,a,ab,ab,ab,ab,ab,ab,ab,ab,a,-,a,a,a,a,ab,ab,a,ab,ab,a,a,-,-,a,a,ab,-,ab,a,a,ab,a,-,ab,-,-,ab,ab,-,ab,-,ab,ab,ab,a,a,ab,ab,-,ab,a,a,-,a,ab,a,a,a,-,ab,a,a,ab,a,ab,ab,a,ab,ab,ab,a,ab,-,a,-,a,a,ab,ab,ab,ab,ab,ab,a,a,ab,a,ab,a,ab,a,-,-,ab,a,a,a,-,-,-,a,ab,a,a,a,-,ab,ab,-,ab,ab,ab,ab,-,ab,a,ab,a,-,ab,a,ab,-,ab,ab,-,-,ab,a,-,ab,ab,-,ab,ab,-,-,a,-,a,a,ab,ab,a,ab,ab,ab,-,ab,ab,ab,…
*M1810	B3.7	a,b,b,-,a,-,ab,b,a,ab,b,-,a,-,-,a,ab,-,a,ab,b,b,b,b,ab,a,-,-,ab,a,b,ab,ab,ab,ab,ab,-,ab,ab,ab,ab,ab,ab,a,-,a,ab,ab,a,a,ab,ab,-,ab,ab,ab,ab,ab,a,ab,a,-,b,ab,ab,ab,b,ab,ab,ab,ab,ab,-,a,b,ab,a,ab,a,ab,ab,ab,a,b,b,-,b,b,ab,-,a,ab,ab,ab,-,ab,ab,b,a,-,ab,ab,b,-,ab,b,-,-,b,-,a,b,a,ab,-,ab,ab,-,a,ab,a,ab,a,-,a,ab,b,a,b,b,ab,ab,a,b,ab,ab,b,ab,a,b,ab,ab,-,ab,ab,ab,a,b,b,a,ab,-,ab,a,ab,-,a,a,-,-,ab,a,ab,b,a…
*M1811	D2.15	ab,a,-,ab,ab,ab,-,a,ab,-,-,-,ab,ab,-,ab,ab,ab,ab,a,a,a,a,a,a,ab,ab,a,ab,-,a,a,a,-,a,a,ab,ab,ab,-,a,ab,a,ab,ab,ab,ab,ab,-,ab,ab,ab,ab,ab,-,a,a,ab,ab,a,ab,-,a,ab,-,-,a,a,a,-,ab,a,-,-,a,ab,ab,-,ab,ab,ab,a,ab,a,a,-,a,a,-,ab,-,ab,ab,ab,a,a,ab,a,ab,a,ab,-,a,-,ab,a,a,-,a,ab,ab,a,-,a,a,a,ab,ab,ab,-,-,ab,ab,ab,ab,-,-,ab,a,a,ab,a,ab,a,ab,ab,a,a,-,-,a,-,ab,ab,ab,ab,ab,a,a,ab,-,a,ab,ab,a,ab,ab,ab,ab,ab,ab,ab…
*M1814	D2.15	-,ab,ab,a,a,a,-,ab,a,a,ab,a,-,a,-,a,a,a,-,ab,ab,ab,ab,ab,ab,a,a,ab,a,a,ab,ab,ab,a,-,ab,a,a,a,ab,-,a,ab,a,a,a,a,a,-,a,a,a,a,-,a,-,ab,a,a,ab,a,ab,ab,-,-,-,ab,ab,-,a,a,ab,ab,a,ab,a,a,-,-,-,-,ab,a,-,ab,ab,ab,ab,a,a,a,-,a,a,-,ab,a,ab,-,ab,a,ab,ab,a,a,-,ab,ab,-,a,a,ab,a,ab,ab,ab,a,a,a,-,-,a,-,a,a,-,ab,a,ab,ab,a,ab,a,ab,a,a,ab,ab,a,ab,ab,a,a,a,-,a,-,-,-,a,-,ab,a,-,-,a,a,a,a,a,a,a,a,ab,a,ab,ab,-,a,ab,ab,…
*M1819	D2.15	ab,a,a,ab,ab,ab,ab,a,ab,ab,a,-,ab,-,-,ab,ab,ab,ab,a,-,a,a,a,a,ab,ab,a,ab,ab,a,-,a,ab,a,-,ab,-,ab,a,a,ab,a,ab,-,ab,ab,ab,ab,-,-,-,-,ab,ab,a,a,-,ab,a,-,a,-,ab,a,ab,-,a,a,ab,ab,a,a,ab,a,ab,ab,a,ab,ab,ab,-,ab,a,a,a,a,a,ab,ab,ab,-,ab,ab,a,a,ab,a,ab,a,-,-,a,ab,ab,a,a,a,-,ab,ab,-,-,a,a,a,ab,ab,ab,ab,ab,ab,ab,ab,ab,ab,a,ab,-,a,ab,-,ab,a,ab,ab,a,a,ab,a,a,ab,ab,ab,ab,ab,ab,a,-,-,a,-,-,-,a,ab,ab,ab,-,ab,ab,…
*M1821	D2.15	-,a,a,ab,ab,ab,-,a,ab,ab,a,ab,ab,-,-,-,ab,ab,ab,a,-,a,a,-,a,-,ab,a,ab,ab,a,a,a,ab,a,a,ab,ab,ab,a,-,ab,a,ab,ab,ab,ab,-,ab,-,ab,ab,ab,-,ab,-,a,ab,ab,a,-,a,a,ab,a,ab,a,a,a,ab,ab,a,a,ab,a,ab,ab,a,ab,-,ab,a,ab,a,a,a,a,a,ab,ab,ab,ab,-,-,-,a,-,a,ab,a,ab,a,a,ab,ab,a,a,-,a,ab,ab,a,ab,a,a,a,ab,ab,ab,ab,-,ab,ab,-,ab,ab,-,-,a,a,-,a,ab,-,-,ab,-,a,-,a,a,ab,ab,ab,ab,ab,ab,a,a,ab,a,a,ab,ab,a,ab,ab,ab,ab,-,-,ab,a…
*M1825	D2.15	ab,a,a,ab,ab,-,ab,a,ab,ab,a,ab,ab,ab,ab,ab,ab,ab,ab,a,a,a,a,a,a,ab,ab,a,ab,-,a,a,a,-,a,-,ab,-,ab,-,-,ab,a,ab,ab,ab,-,ab,ab,ab,-,ab,-,ab,-,a,a,ab,ab,a,-,a,a,-,a,ab,a,-,a,ab,ab,a,a,-,-,-,-,-,ab,ab,ab,a,ab,a,a,-,a,a,-,ab,ab,ab,ab,ab,a,a,ab,a,ab,-,-,a,a,ab,ab,a,a,-,a,ab,-,a,ab,-,a,a,ab,ab,ab,ab,ab,ab,ab,ab,ab,ab,-,ab,-,-,ab,a,ab,a,ab,-,a,a,-,-,a,ab,ab,ab,ab,ab,ab,-,a,ab,a,-,ab,ab,a,ab,ab,-,ab,ab,ab,a…
*M1826	D2.15	ab,-,a,ab,ab,-,ab,a,ab,ab,a,ab,-,ab,ab,ab,ab,ab,ab,a,a,a,a,a,a,ab,ab,a,ab,ab,a,a,a,ab,a,a,ab,ab,ab,a,a,-,a,ab,ab,ab,ab,ab,ab,ab,ab,-,ab,ab,ab,a,a,ab,ab,a,ab,a,a,ab,a,-,-,a,-,ab,ab,a,a,ab,a,ab,ab,a,-,ab,-,a,ab,a,a,a,a,a,ab,ab,ab,-,ab,ab,-,a,ab,a,ab,a,-,-,a,ab,-,a,a,-,a,ab,ab,a,-,a,-,a,-,ab,ab,ab,ab,ab,ab,ab,ab,ab,a,ab,a,-,ab,-,ab,-,ab,ab,a,a,-,a,-,ab,-,ab,ab,ab,-,a,a,ab,a,-,ab,ab,a,ab,ab,ab,ab,ab,…
*M1827	D2.15	ab,a,a,-,-,ab,ab,-,ab,ab,a,ab,ab,ab,ab,ab,ab,ab,-,a,a,a,a,a,-,ab,ab,a,ab,-,-,a,a,ab,a,a,ab,ab,ab,a,a,ab,-,ab,ab,-,-,ab,-,ab,ab,ab,ab,ab,-,a,-,ab,ab,a,ab,-,a,ab,a,ab,a,a,a,ab,ab,a,-,ab,a,ab,ab,a,-,ab,ab,a,ab,-,-,a,-,a,ab,-,ab,ab,ab,ab,a,a,ab,a,ab,a,-,a,a,ab,ab,a,a,a,a,ab,ab,a,ab,-,a,a,ab,ab,ab,ab,ab,ab,ab,ab,ab,ab,a,ab,a,a,ab,a,-,a,ab,ab,a,-,-,a,a,ab,ab,ab,ab,ab,ab,a,a,ab,a,a,ab,-,a,ab,ab,-,ab,ab,…
*M1828	D2.15	ab,a,a,-,ab,-,ab,a,ab,-,-,ab,ab,ab,ab,ab,ab,ab,ab,a,a,a,a,a,a,ab,ab,a,ab,-,a,a,a,-,a,a,ab,ab,-,a,a,ab,a,-,-,ab,ab,-,-,-,ab,ab,ab,ab,ab,a,a,ab,ab,a,-,a,a,-,a,ab,a,a,a,ab,ab,-,a,ab,a,-,ab,a,-,ab,ab,a,ab,a,a,-,-,-,ab,ab,ab,ab,ab,-,a,a,ab,a,-,a,ab,a,-,ab,ab,a,a,a,a,-,ab,a,ab,a,-,-,ab,ab,ab,ab,ab,ab,-,ab,ab,ab,-,ab,a,-,-,-,ab,a,-,ab,a,-,ab,-,a,ab,ab,ab,ab,ab,-,-,a,ab,-,a,-,ab,a,ab,ab,-,-,ab,ab,ab,ab,a…
*M1841	B3.7	a,b,b,ab,a,-,ab,b,-,-,b,a,a,a,a,a,ab,a,a,ab,b,-,-,-,ab,a,ab,-,ab,a,b,ab,ab,ab,ab,ab,-,ab,ab,ab,ab,ab,-,-,ab,a,ab,ab,a,a,-,ab,ab,ab,ab,ab,ab,ab,a,ab,a,ab,-,ab,ab,ab,-,ab,ab,ab,ab,-,b,-,b,-,a,ab,a,ab,ab,-,a,-,b,b,ab,b,ab,a,a,ab,ab,ab,ab,ab,a,b,a,ab,ab,ab,b,a,-,b,ab,ab,b,-,a,b,a,ab,b,ab,ab,a,-,ab,a,ab,a,ab,a,a,b,-,b,b,ab,ab,-,b,ab,ab,b,-,a,b,ab,-,ab,ab,-,ab,a,b,-,a,-,ab,ab,a,ab,-,a,a,a,-,-,a,ab,b,a,…
*M1842	B3.7	b,-,a,ab,b,ab,ab,a,-,ab,a,b,b,b,b,-,ab,b,-,ab,a,a,a,a,-,-,ab,ab,ab,b,a,-,ab,ab,ab,ab,b,ab,ab,-,-,ab,ab,b,ab,b,ab,ab,-,b,-,ab,ab,ab,ab,ab,ab,ab,b,ab,b,ab,a,ab,ab,ab,a,ab,-,ab,ab,ab,a,b,-,-,b,ab,-,ab,ab,ab,b,a,a,a,ab,-,ab,b,-,ab,ab,ab,ab,ab,b,-,-,-,ab,ab,-,b,ab,a,ab,ab,a,b,b,a,b,ab,-,-,-,b,b,-,b,ab,b,-,b,b,a,b,a,a,ab,ab,b,a,ab,ab,a,ab,-,-,ab,ab,ab,ab,ab,-,b,-,a,b,ab,ab,-,b,ab,ab,b,b,-,ab,ab,b,ab,a,…
*M1843	B3.7	-,-,a,ab,b,ab,ab,-,-,ab,-,b,b,b,b,b,-,b,b,-,-,-,a,a,ab,b,ab,ab,ab,b,-,ab,ab,ab,ab,ab,b,ab,-,ab,-,-,ab,b,ab,-,ab,ab,b,b,ab,ab,ab,ab,ab,ab,ab,ab,-,ab,b,ab,a,ab,ab,ab,a,-,ab,ab,ab,ab,a,b,a,-,-,-,b,ab,-,ab,b,-,a,a,-,a,ab,b,-,ab,ab,-,ab,ab,b,a,b,ab,ab,ab,-,b,ab,a,ab,ab,a,b,-,a,b,ab,a,ab,ab,-,b,ab,b,ab,b,ab,b,b,a,b,a,a,ab,ab,b,-,-,ab,a,ab,-,a,ab,-,ab,ab,-,ab,b,-,a,b,ab,ab,ab,-,ab,ab,b,b,-,-,ab,b,ab,a,-…
*M1856	D1.10	ab,a,a,a,ab,-,a,-,ab,a,-,ab,ab,ab,ab,ab,a,ab,ab,ab,a,a,-,-,ab,ab,-,ab,a,ab,-,ab,ab,a,-,ab,ab,a,a,ab,-,a,ab,-,a,ab,a,a,ab,a,a,a,a,a,a,ab,ab,a,ab,ab,-,ab,a,a,ab,a,a,ab,-,a,-,ab,a,ab,a,a,ab,ab,ab,-,a,-,ab,a,a,a,ab,-,a,ab,ab,a,a,a,ab,ab,ab,a,ab,ab,a,ab,a,ab,-,a,ab,-,a,ab,ab,a,ab,ab,a,-,-,-,ab,a,ab,-,ab,a,ab,ab,a,ab,a,a,a,ab,ab,a,-,a,a,-,ab,a,ab,a,a,a,a,a,ab,a,a,ab,ab,ab,a,ab,-,a,-,ab,ab,-,-,ab,a,-,-,…
*M1857	D1.10	ab,a,a,a,-,a,a,a,-,a,a,ab,ab,-,ab,ab,a,ab,-,-,a,-,a,a,ab,-,a,ab,a,ab,a,ab,ab,a,ab,ab,ab,a,a,ab,-,a,ab,ab,a,ab,a,a,ab,a,-,a,a,a,a,ab,ab,a,ab,-,ab,-,a,a,ab,a,a,ab,-,a,a,ab,a,ab,a,a,ab,ab,ab,a,a,ab,-,a,a,a,-,a,-,-,ab,-,-,-,ab,ab,-,a,ab,ab,a,ab,a,ab,a,a,ab,-,a,ab,-,a,ab,ab,a,ab,a,ab,ab,-,ab,a,ab,a,ab,ab,a,ab,a,a,a,ab,-,a,a,-,a,ab,-,a,ab,a,a,a,a,a,ab,a,a,ab,ab,ab,a,ab,-,a,ab,-,ab,a,a,ab,a,a,ab,-,a,ab,…
*M1858	D1.10	a,ab,-,-,a,ab,-,ab,a,ab,ab,a,a,a,a,a,ab,-,a,a,ab,-,ab,ab,a,a,ab,-,-,a,ab,-,a,ab,a,a,-,ab,ab,-,a,ab,a,-,-,a,ab,ab,a,ab,ab,ab,ab,ab,-,a,a,ab,a,a,a,a,ab,ab,-,ab,ab,a,a,ab,ab,a,ab,a,-,ab,a,a,-,ab,ab,a,a,ab,ab,ab,a,ab,ab,a,a,ab,ab,ab,a,a,a,ab,a,a,ab,-,-,a,ab,ab,-,a,-,a,a,-,a,a,ab,-,ab,-,-,-,a,ab,a,ab,a,a,-,-,ab,ab,ab,a,-,ab,-,ab,ab,a,a,ab,a,-,ab,ab,ab,ab,a,ab,ab,a,a,a,ab,-,a,-,-,a,a,ab,ab,a,ab,ab,a,a,…
*M1859	D1.10	a,ab,ab,ab,a,ab,ab,ab,-,ab,ab,a,-,a,a,a,ab,a,a,a,-,ab,ab,ab,a,-,ab,a,ab,a,ab,-,a,ab,a,a,a,ab,ab,a,a,ab,a,a,-,a,-,ab,-,ab,ab,ab,-,ab,-,a,a,-,a,a,a,a,ab,ab,-,ab,ab,-,a,ab,-,a,-,a,ab,ab,-,a,a,ab,ab,a,a,-,-,ab,a,ab,ab,a,a,ab,ab,ab,-,a,a,-,a,a,-,a,ab,a,ab,ab,a,a,ab,a,-,ab,a,-,ab,a,ab,a,a,ab,a,-,a,ab,a,a,ab,-,ab,-,ab,a,a,-,ab,-,-,a,a,ab,a,-,ab,-,ab,ab,a,ab,ab,-,a,a,ab,a,a,ab,-,a,a,ab,ab,a,-,-,-,a,ab,-,…
*M1861	D1.10	-,-,ab,ab,a,ab,-,-,-,ab,-,a,a,a,-,a,ab,a,a,a,ab,-,ab,ab,a,a,ab,a,ab,-,-,a,a,ab,a,a,a,ab,-,-,-,-,a,-,ab,a,ab,ab,a,-,-,-,-,ab,ab,a,a,ab,a,a,-,a,ab,ab,-,ab,ab,-,-,-,ab,a,-,a,ab,ab,a,-,a,-,ab,-,a,ab,-,ab,a,ab,ab,a,a,ab,ab,ab,-,a,-,-,-,a,ab,a,ab,a,ab,ab,a,a,ab,a,a,ab,a,a,ab,a,-,a,a,ab,a,ab,a,ab,a,-,-,a,-,ab,ab,a,-,ab,ab,ab,-,a,a,ab,a,ab,ab,ab,-,ab,a,ab,ab,-,a,a,ab,ab,a,ab,-,-,a,ab,ab,a,ab,ab,a,a,ab,a,…
*M1862	D1.10	a,ab,ab,ab,a,ab,ab,ab,a,ab,ab,a,-,a,-,a,-,a,a,a,ab,ab,ab,ab,a,-,ab,a,ab,a,ab,-,a,ab,-,a,a,ab,-,-,a,-,a,a,-,a,-,-,a,ab,ab,ab,ab,ab,ab,a,-,ab,a,a,a,a,ab,ab,a,ab,-,a,a,-,ab,a,ab,a,ab,ab,a,-,a,ab,-,a,a,ab,ab,ab,-,ab,-,a,a,ab,ab,ab,a,a,a,ab,a,-,ab,a,ab,a,ab,ab,a,a,ab,a,a,-,a,a,ab,a,ab,-,a,ab,a,-,a,-,a,-,ab,a,ab,-,ab,-,-,ab,ab,ab,ab,a,-,ab,a,ab,ab,ab,ab,ab,-,-,ab,a,-,a,ab,ab,-,ab,a,a,a,ab,ab,a,-,ab,-,a…
*M1863	D2.15	a,ab,ab,a,a,-,a,-,a,a,ab,a,a,a,a,-,-,a,-,-,ab,ab,ab,ab,ab,a,a,ab,-,a,ab,ab,ab,a,ab,ab,a,a,a,ab,ab,a,ab,a,a,a,a,a,a,a,a,a,a,a,a,ab,ab,-,a,ab,a,ab,ab,-,-,a,a,ab,ab,a,a,ab,ab,-,ab,a,a,ab,a,a,a,ab,a,-,ab,ab,-,ab,a,a,-,-,-,-,ab,-,a,ab,ab,ab,a,ab,ab,a,a,ab,ab,ab,-,a,-,ab,a,ab,-,ab,a,-,-,a,-,a,a,-,a,a,-,a,ab,ab,a,ab,-,ab,a,a,-,ab,a,ab,ab,a,-,-,-,-,a,ab,ab,a,-,ab,a,a,ab,-,a,-,a,a,a,-,a,ab,-,ab,ab,ab,a,-,…
*M1866	B3.7	a,b,b,ab,a,ab,ab,b,a,-,b,a,a,a,a,-,ab,a,a,ab,b,b,b,b,ab,a,-,ab,ab,a,-,ab,ab,ab,ab,-,a,ab,ab,ab,ab,-,ab,-,ab,a,ab,ab,a,ab,ab,ab,ab,ab,-,ab,ab,-,a,ab,a,ab,-,-,ab,-,ab,ab,ab,ab,-,ab,b,a,b,-,a,-,-,-,ab,ab,a,b,b,b,ab,b,ab,a,-,ab,ab,ab,ab,ab,a,b,ab,ab,ab,ab,-,a,-,-,ab,ab,b,a,a,-,a,ab,-,-,ab,a,a,ab,a,ab,a,ab,-,a,b,a,b,b,ab,ab,a,b,ab,ab,b,ab,a,b,ab,ab,ab,ab,-,ab,a,b,-,a,ab,-,ab,-,-,ab,-,a,a,-,-,a,ab,b,a,…
*M1869	D2.15	ab,a,a,ab,-,ab,ab,a,ab,ab,a,-,-,ab,ab,ab,-,ab,ab,a,-,a,-,a,a,ab,ab,a,-,ab,a,-,-,ab,a,a,ab,ab,ab,a,a,ab,-,ab,ab,-,ab,ab,ab,ab,ab,ab,-,-,ab,a,a,ab,ab,-,-,-,a,ab,a,ab,ab,a,a,-,ab,-,a,ab,a,ab,-,a,-,ab,ab,a,ab,-,a,a,a,a,-,ab,ab,ab,-,-,a,a,ab,-,a,a,-,-,a,-,ab,a,a,a,a,-,ab,a,ab,a,-,-,ab,ab,ab,ab,ab,ab,ab,-,ab,ab,a,ab,a,-,ab,-,ab,-,-,ab,a,a,ab,-,-,ab,-,ab,ab,-,ab,a,a,ab,-,a,ab,ab,a,ab,ab,ab,ab,ab,ab,ab,a…
*M1873	D2.15	a,ab,ab,a,a,a,a,ab,a,-,ab,a,a,a,-,-,a,a,-,ab,ab,ab,-,ab,ab,a,a,ab,-,a,ab,ab,ab,-,ab,ab,a,a,a,ab,ab,a,ab,a,a,a,a,a,a,a,a,a,a,a,a,ab,-,a,a,ab,a,ab,ab,a,ab,a,-,-,-,-,a,ab,-,-,-,-,a,-,a,a,a,ab,a,-,ab,ab,ab,ab,-,-,a,a,-,a,ab,ab,a,ab,ab,ab,-,ab,ab,a,a,ab,ab,ab,ab,a,a,-,a,-,ab,-,a,a,a,a,a,a,a,a,a,a,-,a,ab,-,-,ab,a,ab,a,-,ab,ab,a,ab,-,a,-,-,a,a,-,ab,-,-,ab,ab,a,a,ab,a,-,a,a,a,a,a,a,ab,a,ab,-,ab,a,ab,ab,a…
*M1874	D2.15	-,ab,ab,-,a,-,-,ab,a,a,ab,-,-,a,a,-,-,-,-,-,ab,ab,ab,-,ab,-,a,-,a,a,ab,ab,-,-,ab,ab,-,-,-,ab,ab,a,ab,a,a,-,a,a,a,a,a,a,a,a,a,ab,-,-,a,-,a,ab,ab,a,ab,a,a,-,ab,a,a,ab,ab,a,ab,a,a,ab,a,-,a,ab,-,ab,ab,ab,ab,ab,-,a,a,a,a,-,-,ab,a,ab,-,-,a,ab,ab,a,a,-,ab,ab,ab,-,a,ab,a,ab,ab,-,a,a,a,a,a,a,a,a,a,a,-,a,ab,ab,-,ab,-,-,a,a,ab,ab,a,ab,ab,-,a,a,-,a,a,ab,-,-,ab,ab,a,a,ab,-,a,-,a,a,a,a,a,ab,a,ab,ab,ab,a,-,ab,a…
*M1876	D2.15	a,ab,ab,a,-,a,a,ab,-,-,ab,-,a,a,-,-,a,a,-,ab,ab,ab,ab,ab,ab,a,a,ab,a,a,ab,-,ab,a,-,-,a,a,-,-,ab,a,ab,a,a,a,a,a,a,a,-,-,a,a,a,ab,ab,a,a,ab,a,-,ab,a,ab,a,-,ab,ab,a,a,ab,ab,a,ab,a,a,-,a,-,a,ab,-,ab,ab,ab,ab,ab,a,a,a,a,a,a,ab,ab,-,ab,-,ab,-,ab,-,a,a,ab,ab,ab,ab,a,a,ab,a,-,-,ab,a,a,-,a,a,a,a,a,a,a,ab,a,ab,-,a,ab,a,ab,-,a,ab,ab,a,-,ab,-,a,a,a,-,a,ab,ab,-,ab,-,-,a,ab,a,a,a,a,a,a,-,a,ab,a,ab,ab,ab,-,ab,a…
*M1879	B3.7	a,b,b,ab,-,ab,ab,b,a,ab,b,a,a,a,a,a,-,a,a,ab,b,b,b,-,ab,a,ab,-,-,-,-,ab,ab,ab,ab,ab,-,-,-,ab,ab,-,ab,a,ab,a,-,-,a,ab,ab,-,ab,ab,-,ab,ab,ab,a,-,a,-,b,ab,ab,ab,ab,ab,ab,ab,ab,ab,b,-,b,ab,a,ab,a,ab,ab,ab,a,ab,-,b,ab,b,ab,a,a,ab,ab,ab,ab,ab,-,b,-,ab,-,ab,b,a,ab,b,-,ab,b,-,a,b,-,ab,b,ab,ab,a,a,ab,a,ab,a,-,a,-,b,a,-,b,ab,ab,a,-,ab,ab,b,ab,a,b,ab,ab,-,ab,ab,ab,a,b,-,a,ab,ab,ab,ab,ab,ab,a,a,a,ab,ab,a,ab,…
*M1881	D2.15	ab,a,a,ab,ab,-,ab,a,ab,ab,a,ab,ab,ab,ab,-,ab,ab,ab,a,a,-,a,a,a,ab,ab,a,ab,-,a,a,a,-,a,a,ab,ab,ab,a,-,-,a,ab,-,ab,a,ab,ab,ab,ab,ab,-,ab,-,a,a,ab,ab,a,ab,a,a,ab,-,-,-,a,a,ab,ab,a,-,ab,a,ab,ab,a,ab,ab,ab,a,ab,a,a,-,a,-,ab,ab,ab,ab,ab,ab,-,a,ab,a,a,a,-,a,a,-,-,a,a,a,a,ab,ab,a,ab,a,a,a,-,ab,ab,ab,ab,-,ab,ab,ab,ab,a,ab,a,a,ab,-,ab,a,ab,ab,a,-,-,-,a,ab,-,ab,ab,ab,a,a,a,ab,a,-,ab,ab,a,-,-,ab,ab,ab,ab,ab,…
*M1891	D2.15	ab,a,-,ab,ab,-,ab,a,ab,ab,a,ab,ab,ab,-,ab,ab,ab,-,a,a,a,a,a,a,ab,ab,a,ab,ab,a,-,a,ab,a,a,ab,-,ab,-,a,-,a,ab,ab,-,-,ab,ab,ab,-,-,ab,ab,ab,a,a,-,-,a,ab,a,a,ab,a,ab,ab,a,a,ab,ab,-,a,-,a,ab,-,a,ab,-,ab,a,ab,-,-,a,a,-,ab,ab,-,ab,ab,ab,a,a,ab,-,a,a,ab,a,a,ab,ab,a,ab,a,a,ab,ab,ab,ab,a,a,a,ab,ab,-,ab,-,ab,-,ab,ab,ab,a,ab,-,a,ab,a,ab,a,ab,ab,-,a,-,-,a,ab,ab,ab,ab,-,a,a,a,ab,a,a,ab,ab,-,ab,ab,-,-,-,ab,-,ab…
*M1899	D2.15	ab,a,-,ab,ab,ab,ab,a,ab,ab,a,-,ab,ab,ab,ab,ab,ab,-,-,a,a,a,a,a,ab,ab,-,ab,ab,a,a,a,-,a,a,ab,ab,-,a,a,ab,a,ab,ab,ab,-,ab,ab,ab,ab,-,ab,-,ab,a,a,ab,-,a,ab,a,a,ab,a,ab,ab,a,-,ab,-,-,-,ab,a,ab,ab,a,ab,-,ab,a,ab,-,-,a,a,-,ab,ab,-,ab,ab,-,a,-,ab,a,-,a,ab,-,a,ab,ab,a,-,a,a,ab,ab,-,ab,a,a,a,ab,ab,ab,ab,ab,ab,ab,ab,ab,ab,a,-,a,a,ab,a,ab,a,ab,ab,a,a,ab,a,a,ab,ab,ab,-,-,a,-,a,ab,a,a,-,ab,a,ab,ab,ab,ab,ab,ab…
*M1901	D2.15	ab,a,-,-,ab,ab,ab,a,-,ab,a,-,-,ab,-,ab,-,-,ab,a,a,a,a,-,a,ab,ab,a,ab,-,a,a,a,ab,a,a,-,ab,ab,a,a,ab,a,ab,-,ab,a,ab,ab,-,ab,ab,ab,ab,ab,a,-,ab,-,-,ab,-,a,ab,a,ab,ab,a,a,ab,ab,a,-,ab,a,ab,ab,a,-,ab,ab,a,ab,a,a,a,a,a,-,ab,ab,ab,-,ab,a,a,ab,a,a,-,ab,a,a,ab,ab,a,ab,a,-,-,ab,ab,ab,a,a,a,ab,-,ab,ab,ab,ab,-,ab,ab,-,a,ab,-,-,ab,a,ab,a,ab,ab,a,a,ab,a,-,ab,ab,-,ab,-,-,a,-,-,-,a,ab,ab,-,ab,ab,ab,ab,-,ab,ab,ab…
*M1905	D2.15	a,ab,ab,a,a,a,-,ab,a,a,ab,a,a,a,a,a,a,a,a,ab,ab,-,ab,ab,-,-,a,-,a,a,-,ab,ab,a,ab,ab,-,a,a,-,ab,-,ab,a,a,a,-,-,a,a,a,a,a,a,a,ab,-,a,-,ab,a,ab,-,a,ab,a,a,ab,-,a,a,ab,ab,a,ab,a,a,ab,-,a,a,ab,a,ab,ab,ab,ab,ab,a,-,a,a,a,a,-,ab,a,ab,-,ab,a,ab,ab,a,a,-,a,ab,ab,a,-,a,-,ab,ab,ab,-,a,a,a,a,-,a,a,a,a,ab,a,ab,ab,a,ab,-,ab,-,a,ab,ab,a,ab,ab,-,a,a,a,-,ab,-,ab,a,ab,-,a,a,ab,a,a,a,a,a,a,a,-,ab,-,ab,ab,ab,a,ab,ab…
*M1907	D2.15	-,a,-,ab,ab,ab,ab,a,ab,ab,-,ab,-,-,ab,ab,ab,-,ab,a,a,a,a,a,a,ab,ab,a,-,ab,a,a,a,-,a,-,ab,ab,ab,a,-,-,a,ab,ab,ab,a,ab,ab,ab,ab,ab,-,ab,ab,a,a,ab,ab,a,-,a,a,ab,a,ab,ab,a,-,ab,ab,a,-,ab,-,ab,ab,a,-,ab,-,a,-,a,a,a,-,a,-,ab,ab,ab,ab,ab,a,-,-,a,a,-,ab,a,a,ab,ab,a,ab,a,a,ab,ab,ab,ab,a,-,a,ab,-,ab,ab,ab,ab,ab,ab,ab,ab,-,ab,a,a,ab,-,ab,-,-,ab,-,a,ab,a,-,ab,ab,ab,ab,ab,a,a,a,ab,a,a,-,ab,a,-,ab,ab,ab,-,ab,-…
*M1911	D1.10	a,ab,ab,ab,-,ab,ab,-,a,ab,ab,-,a,a,a,a,ab,a,a,a,ab,ab,ab,ab,a,a,-,a,ab,a,ab,a,a,-,a,a,-,ab,ab,a,a,ab,a,-,-,a,-,ab,a,ab,ab,ab,ab,-,-,a,a,-,a,a,a,a,ab,ab,-,ab,ab,a,a,ab,ab,a,ab,a,ab,ab,-,a,a,ab,-,a,a,a,-,-,a,ab,-,a,a,-,-,ab,-,a,-,-,a,a,ab,a,ab,a,ab,-,-,a,ab,-,a,ab,a,a,ab,a,ab,a,-,ab,-,ab,a,ab,-,-,ab,-,ab,-,ab,a,-,ab,ab,ab,a,a,-,ab,a,ab,ab,ab,ab,ab,a,ab,-,a,a,a,ab,ab,a,ab,a,a,a,ab,ab,a,ab,ab,a,a,ab,…
*M1913	D2.15	ab,a,-,ab,ab,-,-,a,ab,ab,a,ab,-,ab,ab,ab,-,ab,ab,a,a,a,a,a,a,ab,-,a,ab,ab,a,-,-,ab,a,a,ab,-,ab,a,a,ab,a,ab,ab,ab,a,ab,ab,ab,ab,-,ab,ab,ab,a,-,-,ab,a,ab,a,-,ab,a,ab,ab,a,a,ab,ab,a,a,-,a,ab,ab,a,ab,-,ab,-,ab,-,a,a,a,-,ab,ab,ab,ab,ab,-,a,a,ab,a,a,a,ab,a,a,ab,ab,a,ab,a,a,ab,ab,ab,ab,a,-,a,ab,ab,ab,ab,-,-,ab,ab,ab,ab,-,ab,a,a,ab,a,ab,a,-,ab,-,a,ab,a,a,-,ab,-,ab,ab,a,a,a,ab,a,a,ab,ab,a,ab,ab,-,ab,ab,ab…
*M1917	B3.7	a,b,b,ab,a,ab,ab,b,-,ab,-,a,-,a,a,-,-,a,a,ab,-,b,b,b,-,a,ab,-,ab,a,-,ab,ab,ab,-,ab,a,ab,ab,ab,ab,ab,ab,a,ab,a,b,ab,a,ab,ab,ab,-,ab,ab,-,ab,ab,a,ab,a,ab,-,ab,ab,-,ab,ab,ab,ab,ab,-,b,a,-,-,a,ab,a,ab,-,ab,a,-,b,b,-,b,-,a,a,ab,ab,ab,ab,-,a,b,ab,ab,ab,ab,b,a,ab,b,a,ab,b,a,a,-,a,ab,ab,-,ab,a,ab,b,a,ab,a,ab,a,a,b,a,b,b,ab,ab,a,b,-,ab,ab,ab,a,b,ab,ab,-,ab,ab,ab,ab,-,-,a,-,ab,ab,-,ab,ab,a,-,a,ab,ab,-,-,-,…
*M1918	B3.7	b,a,a,ab,b,ab,ab,a,-,ab,-,b,b,-,b,b,ab,b,b,ab,a,a,a,a,-,b,ab,a,ab,b,a,ab,-,ab,ab,ab,b,ab,ab,ab,ab,ab,ab,b,a,b,-,ab,b,ab,-,ab,-,ab,-,ab,ab,-,b,-,b,ab,a,ab,-,ab,ab,-,ab,ab,ab,ab,a,b,-,ab,b,ab,-,ab,ab,ab,b,ab,a,a,ab,a,-,b,b,ab,ab,ab,ab,-,b,a,-,ab,ab,-,a,b,ab,a,b,ab,a,b,-,ab,b,ab,ab,ab,ab,-,ab,a,-,ab,b,-,-,-,a,-,-,a,-,ab,-,a,ab,ab,ab,-,b,a,-,-,ab,-,ab,-,ab,a,a,b,ab,ab,-,ab,ab,ab,b,-,b,ab,ab,b,ab,a,b,…
*M1920	D1.10	a,ab,ab,ab,a,ab,-,ab,-,-,ab,-,a,a,-,a,ab,a,a,-,ab,ab,ab,ab,a,a,ab,ab,ab,a,-,a,a,ab,a,a,a,ab,ab,a,a,ab,-,a,ab,a,ab,-,a,ab,ab,ab,ab,ab,-,a,a,ab,a,a,a,a,ab,ab,a,-,ab,a,-,ab,ab,a,ab,-,ab,ab,a,a,a,ab,ab,a,-,a,ab,ab,a,ab,ab,a,-,ab,ab,ab,a,-,a,ab,-,a,ab,a,ab,a,ab,ab,a,a,-,a,a,ab,a,a,-,a,-,a,ab,ab,a,ab,-,ab,a,a,-,a,ab,ab,ab,a,a,-,ab,ab,a,a,a,a,a,ab,ab,ab,ab,-,a,ab,ab,a,a,a,-,ab,-,ab,a,-,a,ab,ab,a,ab,ab,a…
*M1922	D2.15	ab,a,a,ab,ab,ab,ab,a,ab,-,-,ab,ab,-,-,ab,ab,ab,ab,a,a,a,a,-,a,-,-,-,ab,ab,a,a,a,ab,-,a,ab,-,ab,-,-,ab,a,ab,a,ab,a,ab,ab,ab,ab,ab,ab,ab,ab,a,a,ab,-,a,ab,a,a,ab,-,ab,ab,-,-,ab,ab,a,-,a,a,ab,ab,a,ab,ab,ab,a,ab,a,a,a,a,a,ab,ab,ab,-,ab,ab,a,a,ab,a,a,a,ab,a,a,-,-,a,-,a,-,ab,-,ab,ab,-,-,a,ab,ab,ab,a,ab,ab,ab,ab,ab,-,a,ab,a,-,ab,a,ab,a,ab,ab,a,-,-,a,a,ab,-,ab,ab,ab,a,a,-,ab,a,a,ab,ab,a,ab,ab,ab,ab,ab,ab,…
*M1925	D1.10	-,a,a,a,-,a,-,a,ab,a,a,ab,ab,ab,ab,ab,a,ab,-,-,a,a,a,a,ab,-,a,a,a,ab,-,ab,ab,a,ab,ab,ab,a,a,ab,-,a,ab,ab,a,ab,a,a,ab,a,a,-,-,-,a,ab,ab,a,ab,ab,-,ab,a,-,-,a,a,ab,ab,a,-,ab,a,ab,-,-,ab,-,-,-,-,ab,-,ab,a,a,ab,-,a,-,-,a,a,a,ab,ab,ab,a,ab,ab,a,ab,a,-,a,a,-,ab,-,ab,ab,a,-,-,ab,ab,a,-,a,a,ab,a,-,a,ab,-,a,ab,a,-,a,-,ab,a,a,-,ab,ab,-,ab,ab,a,a,a,a,a,ab,-,a,ab,ab,ab,a,-,ab,a,-,ab,ab,a,a,ab,a,a,ab,ab,a,-,a,…
*M1926	D1.10	ab,-,a,a,ab,a,a,a,ab,-,-,ab,ab,ab,-,ab,a,ab,-,ab,a,a,a,a,-,ab,a,a,-,ab,a,ab,ab,a,ab,ab,-,a,a,-,ab,a,ab,ab,-,-,a,a,ab,a,-,a,a,a,a,ab,ab,a,ab,-,ab,ab,a,a,ab,-,a,ab,ab,a,a,ab,a,ab,a,a,ab,-,ab,a,a,ab,ab,-,a,a,ab,a,a,ab,-,-,a,a,ab,ab,ab,a,ab,-,a,ab,a,-,a,a,ab,ab,-,ab,ab,-,-,ab,ab,-,a,ab,-,a,ab,a,-,-,ab,ab,a,ab,-,a,-,ab,ab,-,a,a,ab,ab,ab,ab,ab,a,a,a,a,a,-,a,a,ab,ab,ab,a,-,-,a,-,-,-,-,a,ab,a,a,-,ab,-,-,…
*M1949	D1.10	a,ab,-,-,-,ab,ab,ab,a,ab,-,a,a,-,-,a,-,a,a,-,-,ab,ab,ab,a,a,ab,ab,ab,a,ab,a,a,-,a,a,a,-,-,a,a,ab,a,a,ab,a,ab,ab,a,ab,-,ab,ab,ab,ab,a,a,ab,-,a,a,a,ab,ab,-,ab,ab,a,a,-,a,a,ab,a,ab,ab,a,-,a,ab,ab,-,a,a,-,ab,a,ab,ab,-,a,ab,ab,ab,a,a,a,ab,a,a,ab,a,ab,a,ab,ab,a,a,ab,a,a,ab,a,a,a,-,ab,a,ab,ab,a,ab,a,ab,a,a,ab,ab,ab,ab,-,a,a,ab,ab,ab,a,-,a,a,a,ab,ab,ab,ab,ab,a,ab,ab,a,a,-,ab,ab,a,-,a,a,-,-,-,-,ab,ab,a,ab…
*M1956	D1.10	ab,a,a,a,ab,a,a,a,ab,a,a,ab,ab,ab,ab,ab,a,ab,ab,ab,a,a,a,-,ab,ab,a,-,a,ab,a,ab,-,a,ab,ab,ab,-,a,ab,-,a,ab,ab,-,ab,-,a,ab,a,a,a,a,a,a,ab,-,a,-,ab,-,ab,a,a,ab,a,a,ab,ab,a,ab,ab,a,ab,a,-,ab,ab,-,-,a,ab,ab,ab,a,a,ab,a,a,ab,-,a,a,a,ab,ab,ab,a,ab,ab,a,-,a,ab,a,-,ab,ab,-,ab,ab,a,-,ab,ab,ab,a,ab,a,a,-,a,ab,a,ab,ab,a,a,-,a,a,-,ab,a,-,-,-,ab,ab,ab,ab,a,a,a,-,a,ab,a,-,-,ab,ab,a,a,ab,a,ab,ab,ab,a,-,ab,a,a,-,…
*M1959	D2.15	a,ab,ab,a,a,a,-,ab,a,a,ab,a,a,a,a,a,a,a,a,ab,a,ab,ab,ab,ab,a,a,-,a,-,ab,ab,ab,a,ab,-,a,-,a,-,ab,-,ab,a,-,a,ab,a,-,a,a,-,a,a,a,ab,ab,a,a,ab,a,-,ab,a,-,a,a,ab,ab,a,a,ab,ab,ab,ab,-,a,ab,a,a,a,-,a,ab,ab,ab,-,ab,a,a,-,a,a,a,a,ab,a,ab,ab,ab,a,ab,ab,a,a,-,a,a,-,a,-,-,a,ab,ab,ab,a,-,a,ab,a,-,a,a,-,ab,ab,a,ab,ab,a,ab,a,ab,-,a,ab,ab,a,-,ab,a,-,a,a,a,ab,ab,ab,a,ab,ab,a,a,ab,-,a,ab,-,a,a,a,-,ab,-,ab,ab,ab,-,…
*M1963	B3.7	b,a,a,ab,b,ab,ab,-,b,ab,-,b,-,b,b,b,-,b,b,ab,ab,a,a,a,ab,-,ab,a,ab,b,-,ab,ab,ab,ab,ab,b,b,ab,ab,ab,ab,-,b,a,b,-,-,ab,-,ab,ab,ab,ab,ab,ab,ab,ab,b,ab,b,ab,a,ab,-,-,ab,ab,ab,ab,b,-,a,ab,a,ab,ab,-,b,ab,-,ab,b,-,a,a,ab,-,-,b,b,ab,ab,ab,b,ab,-,a,ab,ab,ab,ab,a,b,ab,-,b,b,a,b,b,ab,b,ab,-,ab,ab,-,ab,a,b,ab,b,ab,b,ab,a,-,a,a,ab,ab,-,a,ab,-,ab,ab,b,ab,ab,ab,-,ab,ab,-,-,a,a,b,-,ab,-,ab,ab,ab,-,ab,b,ab,ab,b,a…
*M1968	D2.15	ab,a,a,ab,-,-,-,a,ab,ab,a,ab,ab,ab,ab,ab,-,-,ab,-,ab,a,a,a,a,ab,ab,a,ab,ab,a,a,a,ab,a,a,-,ab,ab,a,a,ab,a,ab,a,ab,a,ab,a,ab,ab,ab,ab,ab,ab,a,a,ab,ab,a,-,-,a,ab,a,ab,ab,a,a,ab,ab,a,a,a,-,ab,a,-,ab,ab,ab,a,ab,a,-,a,a,-,ab,ab,-,-,ab,ab,ab,-,ab,a,a,a,ab,-,a,ab,-,a,ab,ab,a,-,ab,ab,ab,a,a,a,ab,ab,ab,a,ab,ab,-,-,ab,a,a,-,a,a,ab,-,ab,a,ab,ab,-,a,ab,a,a,ab,-,-,ab,ab,a,a,a,-,a,a,ab,ab,-,ab,ab,a,ab,ab,ab,ab,…
*M1970	D2.15	ab,a,a,ab,-,-,ab,a,ab,ab,a,ab,ab,-,-,ab,ab,-,ab,a,ab,a,a,a,a,ab,ab,a,ab,ab,a,a,a,ab,a,a,ab,-,ab,a,-,ab,a,-,-,ab,a,-,a,ab,ab,ab,ab,ab,ab,-,a,ab,ab,-,ab,-,a,ab,a,ab,ab,-,a,ab,ab,-,a,a,a,ab,a,a,ab,ab,ab,a,ab,a,a,a,a,-,-,ab,ab,ab,ab,-,ab,a,ab,-,a,a,-,a,a,-,ab,a,ab,ab,a,ab,ab,ab,ab,a,a,a,ab,ab,-,a,ab,ab,ab,ab,ab,a,-,ab,a,a,ab,a,ab,a,ab,-,a,-,ab,a,-,ab,ab,ab,ab,-,a,-,a,ab,a,a,ab,ab,a,-,ab,a,ab,ab,ab,ab…
*M1975	B3.7	-,a,-,b,-,ab,-,a,-,ab,a,b,b,b,-,-,ab,b,b,-,ab,a,-,-,ab,b,ab,ab,ab,b,-,-,ab,ab,ab,ab,b,-,-,ab,ab,-,-,b,a,-,a,-,-,-,ab,ab,ab,-,ab,ab,-,ab,-,ab,b,ab,a,ab,-,ab,ab,-,ab,ab,b,ab,a,-,-,ab,ab,ab,-,ab,ab,ab,b,ab,-,a,ab,a,ab,b,b,ab,ab,ab,b,-,-,-,-,ab,ab,ab,a,b,ab,-,-,b,-,b,b,ab,b,-,ab,-,-,b,ab,a,b,-,ab,ab,-,-,a,ab,-,a,ab,ab,b,a,-,ab,ab,-,b,ab,ab,ab,ab,ab,ab,ab,ab,a,a,b,-,ab,ab,ab,ab,ab,b,ab,-,ab,ab,-,-,-,b…
*M1976	B3.7	a,b,b,a,a,-,-,b,a,ab,-,a,a,-,a,-,-,a,a,-,ab,-,b,-,ab,a,ab,ab,-,a,b,ab,-,ab,-,ab,a,a,ab,ab,ab,ab,-,a,-,a,b,ab,ab,ab,ab,-,ab,ab,-,ab,ab,ab,a,ab,a,ab,b,ab,-,-,-,ab,ab,ab,a,ab,b,ab,b,ab,ab,ab,a,ab,ab,ab,a,ab,b,b,ab,b,-,a,a,ab,ab,ab,a,-,ab,b,-,ab,ab,ab,-,a,ab,b,a,a,b,a,a,ab,a,-,ab,ab,-,-,ab,-,a,ab,ab,ab,a,ab,b,-,b,b,ab,ab,a,b,-,ab,ab,ab,a,ab,ab,ab,ab,-,ab,-,ab,b,b,a,-,ab,ab,ab,ab,-,-,ab,a,ab,ab,a,ab,b…
*M1982	D2.15	-,a,a,ab,ab,-,ab,a,ab,ab,a,ab,ab,ab,ab,ab,ab,ab,ab,a,ab,a,a,a,a,ab,ab,a,-,ab,a,a,a,ab,a,a,ab,ab,ab,a,a,-,a,-,-,ab,-,ab,a,ab,-,-,ab,ab,ab,a,a,-,ab,a,ab,-,a,ab,a,ab,ab,a,a,ab,ab,a,a,a,a,-,a,a,ab,ab,ab,a,ab,a,a,-,a,a,ab,ab,ab,ab,-,-,-,a,ab,a,a,-,ab,-,a,ab,ab,a,-,ab,a,ab,ab,ab,ab,a,a,a,ab,-,ab,a,ab,ab,ab,ab,-,a,a,ab,a,a,-,-,-,a,ab,ab,a,a,ab,a,a,ab,ab,-,ab,ab,a,a,a,ab,-,a,ab,ab,a,ab,ab,a,ab,-,ab,ab,ab…
*M1983	B3.7	-,-,a,b,-,ab,-,a,b,ab,a,b,b,b,-,b,-,b,b,ab,ab,a,a,-,ab,b,ab,ab,ab,b,-,ab,ab,ab,-,ab,b,b,ab,ab,ab,ab,ab,b,a,b,a,-,ab,-,ab,ab,ab,ab,ab,ab,-,-,b,ab,b,ab,a,ab,ab,-,ab,ab,-,ab,-,ab,-,ab,-,ab,-,ab,b,ab,-,ab,b,ab,a,a,ab,a,ab,b,-,-,ab,ab,b,ab,-,-,ab,ab,ab,ab,-,b,ab,-,-,-,a,b,b,-,b,ab,ab,-,ab,-,ab,a,b,-,ab,ab,-,ab,a,ab,a,a,ab,-,b,-,-,ab,-,-,b,ab,-,ab,-,ab,ab,ab,ab,a,a,b,ab,ab,ab,ab,ab,ab,b,ab,b,-,ab,b,ab,…
*M1984	D1.10	ab,a,a,ab,-,a,a,a,ab,a,a,-,ab,ab,ab,ab,a,-,ab,ab,a,a,a,a,ab,ab,a,ab,-,ab,-,-,ab,a,-,-,ab,ab,-,ab,ab,a,ab,ab,a,ab,a,a,ab,-,a,a,a,-,a,ab,-,a,ab,-,-,ab,a,a,ab,a,a,-,ab,a,ab,-,a,ab,a,a,ab,ab,ab,a,-,ab,ab,ab,a,a,ab,a,-,ab,ab,a,a,-,-,-,-,a,ab,ab,-,ab,a,ab,a,a,ab,ab,a,ab,ab,a,-,ab,ab,ab,-,ab,-,a,ab,a,a,a,ab,-,-,a,a,a,a,ab,ab,a,a,a,ab,ab,ab,ab,ab,a,a,a,a,a,ab,a,-,ab,ab,ab,a,a,ab,a,ab,ab,ab,-,a,-,a,-,-,a,…
*M1989	D2.15	ab,a,a,ab,ab,ab,ab,a,ab,ab,a,ab,ab,-,ab,-,ab,ab,ab,-,-,-,a,-,a,-,ab,a,ab,ab,a,a,a,ab,a,-,ab,ab,ab,a,a,-,a,ab,a,ab,a,ab,a,ab,-,ab,ab,ab,ab,a,a,ab,ab,a,ab,a,-,ab,a,ab,-,a,a,-,ab,a,a,-,a,ab,a,a,ab,ab,ab,a,-,a,a,a,a,a,-,-,ab,ab,-,-,ab,a,ab,a,a,a,ab,a,a,ab,ab,a,ab,ab,a,-,ab,ab,ab,a,a,a,ab,ab,ab,a,ab,ab,ab,ab,ab,a,a,ab,a,a,ab,-,-,a,ab,ab,a,a,ab,a,a,ab,-,ab,-,ab,-,a,a,-,a,a,ab,-,a,ab,ab,a,ab,ab,ab,-,-,-…
*M1992	D1.10	ab,-,a,-,-,a,a,-,ab,a,a,ab,ab,ab,ab,ab,a,ab,ab,ab,-,a,a,a,ab,ab,-,ab,a,ab,a,-,ab,a,ab,ab,ab,ab,a,ab,-,-,-,ab,a,ab,-,a,ab,-,a,-,a,a,a,ab,ab,-,ab,ab,ab,-,a,a,-,a,a,-,ab,a,ab,ab,a,ab,a,a,ab,-,-,a,a,ab,ab,ab,a,-,ab,a,a,-,ab,a,-,a,ab,ab,a,a,ab,ab,a,-,a,ab,a,a,ab,ab,a,ab,ab,a,-,-,ab,ab,-,ab,a,-,-,a,a,a,ab,ab,a,-,a,a,a,ab,ab,a,a,-,ab,ab,ab,ab,ab,a,a,a,a,a,ab,a,a,ab,-,-,a,a,ab,-,-,ab,ab,a,a,ab,-,-,-,a,-,…
*M2006	D2.15	ab,a,-,a,a,a,ab,a,ab,ab,-,-,ab,-,ab,-,ab,a,ab,ab,ab,a,-,-,a,a,ab,a,ab,ab,-,a,ab,a,-,-,a,a,ab,ab,ab,ab,-,ab,ab,a,ab,ab,-,ab,ab,a,ab,ab,a,a,ab,a,-,-,a,a,a,ab,a,a,ab,a,a,ab,a,-,ab,ab,a,-,ab,-,-,a,-,-,a,a,ab,ab,ab,ab,a,ab,a,ab,a,-,a,ab,a,a,a,-,a,a,ab,a,-,a,-,ab,a,ab,a,a,a,ab,-,a,ab,ab,ab,a,a,a,a,a,-,ab,a,a,a,a,ab,a,-,-,a,-,a,ab,ab,-,-,a,a,a,ab,ab,a,a,a,-,-,a,-,a,a,a,-,a,a,a,a,-,a,-,ab,a,a,a,ab,a,ab,a…
*M2016	D2.15	ab,a,a,a,a,a,ab,a,ab,-,a,ab,-,ab,ab,ab,-,-,ab,ab,ab,ab,-,a,a,a,ab,a,ab,ab,ab,a,ab,a,a,ab,a,-,-,ab,ab,-,a,-,-,a,ab,ab,-,ab,ab,a,-,ab,a,a,ab,a,ab,a,a,a,-,ab,-,-,ab,-,-,-,a,a,ab,ab,-,ab,ab,-,a,a,ab,a,a,-,ab,ab,ab,ab,a,-,a,ab,a,-,a,ab,a,-,a,a,a,a,ab,a,ab,a,ab,ab,-,ab,a,a,a,ab,ab,a,ab,ab,ab,a,ab,a,a,a,a,ab,a,-,a,a,ab,a,a,ab,a,a,a,ab,ab,ab,ab,a,a,a,-,-,a,a,a,-,ab,-,ab,a,a,a,-,a,a,a,a,-,a,a,ab,a,a,a,ab,…
*M2022	D2.15	ab,a,a,a,a,a,ab,a,ab,ab,a,ab,ab,ab,-,-,-,a,ab,ab,ab,-,a,a,a,a,ab,-,ab,ab,ab,a,ab,a,-,-,a,a,ab,ab,ab,ab,a,ab,ab,a,ab,ab,a,ab,ab,a,-,-,a,a,ab,-,ab,a,a,-,a,ab,a,a,ab,a,a,ab,-,a,ab,ab,a,ab,ab,a,a,a,-,a,-,a,ab,ab,-,-,-,ab,-,-,a,a,-,ab,a,-,a,a,-,-,ab,a,ab,a,ab,ab,a,ab,a,a,a,ab,ab,a,ab,ab,ab,a,-,a,a,a,a,ab,a,a,a,a,ab,a,a,ab,a,a,a,ab,ab,ab,ab,a,a,a,-,ab,a,a,a,ab,ab,-,ab,-,a,-,ab,a,a,a,a,a,a,-,ab,a,a,a,ab…
*M2024	D2.15	ab,a,a,a,-,a,ab,a,ab,ab,a,ab,ab,-,-,ab,ab,a,ab,ab,ab,ab,-,a,a,a,ab,a,ab,ab,ab,-,ab,a,a,-,a,a,-,-,ab,ab,-,ab,ab,a,ab,ab,a,ab,ab,-,ab,ab,a,a,ab,a,ab,a,-,a,a,ab,a,a,-,a,-,ab,a,a,ab,ab,a,ab,ab,a,a,a,-,a,-,-,ab,ab,-,ab,a,ab,a,ab,a,a,a,ab,a,a,a,a,a,a,ab,a,ab,a,ab,ab,a,ab,a,-,-,ab,ab,-,ab,-,-,a,ab,a,-,-,a,ab,a,-,a,a,ab,a,a,ab,a,a,a,ab,ab,ab,ab,a,a,a,ab,-,a,a,a,ab,ab,a,-,a,a,a,ab,a,a,a,a,a,-,-,ab,-,a,a,a…
*M2031	D2.15	-,a,a,a,a,a,-,a,ab,ab,a,ab,-,ab,ab,ab,ab,a,-,ab,ab,ab,a,-,a,a,ab,a,ab,ab,ab,a,ab,-,a,ab,a,-,ab,ab,ab,ab,a,ab,ab,a,ab,ab,a,ab,ab,a,ab,-,a,a,ab,a,ab,a,a,a,a,-,-,a,ab,a,a,ab,a,-,ab,ab,a,ab,ab,a,-,a,ab,a,-,a,ab,ab,ab,ab,a,ab,a,-,a,a,a,ab,a,-,a,a,a,a,ab,-,ab,a,ab,-,a,-,a,a,-,ab,ab,a,ab,ab,ab,a,ab,-,a,-,-,ab,a,a,-,a,ab,a,a,ab,a,a,a,ab,ab,ab,ab,a,a,a,ab,ab,a,a,a,-,-,a,-,a,a,a,ab,a,a,a,a,a,a,a,ab,-,-,a,a…
*M2034	D2.15	ab,a,a,a,-,a,ab,-,ab,ab,a,-,ab,ab,ab,ab,ab,-,-,ab,ab,ab,a,a,a,a,ab,a,ab,-,-,a,ab,a,a,ab,a,a,ab,ab,ab,ab,a,ab,ab,a,ab,ab,a,ab,-,a,ab,ab,a,a,ab,a,ab,a,a,a,a,ab,a,a,ab,a,a,ab,a,-,ab,ab,a,ab,ab,-,a,a,ab,a,a,a,-,ab,ab,ab,a,ab,a,-,a,a,a,ab,a,a,-,a,a,a,ab,a,ab,a,ab,-,-,ab,-,-,a,ab,ab,a,ab,-,ab,a,ab,a,a,a,a,ab,a,a,a,a,ab,a,a,ab,a,a,a,ab,ab,ab,-,a,a,-,-,-,-,a,a,ab,ab,a,ab,a,a,a,ab,a,a,a,a,-,a,a,ab,a,a,a,a…
*M2035	D2.15	ab,-,a,-,a,a,ab,a,ab,ab,a,ab,ab,ab,-,ab,ab,a,ab,ab,ab,-,a,a,a,a,ab,a,ab,-,ab,a,ab,a,a,ab,a,-,ab,ab,ab,ab,a,-,-,a,ab,ab,a,ab,ab,a,ab,ab,a,a,ab,-,ab,a,a,a,a,ab,-,a,ab,a,-,ab,-,a,ab,ab,-,ab,ab,a,a,-,ab,a,a,a,ab,-,ab,ab,a,ab,a,ab,a,a,a,ab,-,a,a,a,a,-,-,a,ab,a,-,ab,-,ab,-,a,-,ab,ab,a,ab,ab,ab,a,ab,a,a,a,a,ab,a,a,a,a,-,a,-,ab,a,-,a,-,-,ab,-,a,a,a,ab,ab,a,a,-,ab,ab,a,ab,a,-,-,ab,a,a,-,a,a,a,a,ab,a,a,a,a…
*M2041	D1.10	ab,ab,ab,a,a,a,ab,-,ab,ab,a,ab,ab,ab,a,a,a,a,ab,a,a,a,a,a,-,-,ab,-,a,-,ab,a,ab,-,-,-,ab,ab,a,ab,-,ab,ab,ab,-,a,a,a,-,ab,a,ab,ab,a,a,ab,a,ab,a,a,ab,a,ab,a,a,a,ab,a,ab,ab,ab,a,ab,a,a,a,-,a,ab,a,ab,a,a,ab,a,-,ab,a,ab,ab,ab,a,-,a,-,-,ab,ab,ab,a,a,ab,ab,ab,a,ab,-,a,ab,ab,ab,ab,a,-,a,a,a,ab,a,ab,a,ab,-,ab,a,a,a,ab,-,-,a,ab,ab,a,a,-,a,-,a,a,ab,a,-,a,a,ab,-,a,ab,-,-,a,a,ab,ab,a,ab,ab,a,ab,a,ab,a,a,-,a,ab…
*M2043	B3.7	a,ab,ab,b,b,b,a,ab,-,a,b,a,a,a,ab,-,-,-,a,-,ab,ab,b,b,b,b,a,ab,-,ab,a,-,a,b,b,a,ab,ab,ab,a,ab,a,ab,-,ab,b,ab,-,b,a,ab,ab,a,-,b,ab,ab,-,ab,-,ab,b,ab,ab,b,b,a,b,ab,a,-,b,-,-,b,ab,ab,b,ab,b,a,-,b,-,ab,ab,-,-,ab,a,ab,ab,b,b,b,ab,ab,ab,-,b,b,-,a,-,ab,ab,ab,ab,ab,a,ab,ab,b,ab,ab,-,ab,a,ab,ab,ab,ab,-,ab,b,ab,b,ab,b,-,-,ab,ab,ab,b,ab,b,ab,ab,ab,a,b,-,b,ab,a,ab,b,ab,-,ab,b,ab,ab,ab,b,a,ab,b,ab,-,ab,b,-,-,…
*M2044	D2.15	a,ab,ab,-,-,ab,a,ab,-,a,ab,a,a,a,a,a,a,ab,a,a,-,a,ab,ab,ab,ab,a,ab,-,-,a,ab,a,ab,ab,a,ab,ab,a,a,a,a,-,a,a,ab,a,a,ab,a,a,ab,a,-,ab,-,a,-,a,-,ab,-,-,-,ab,ab,a,ab,ab,a,ab,ab,a,a,ab,a,-,ab,ab,-,a,ab,ab,-,a,a,-,a,ab,a,ab,a,ab,ab,ab,-,-,ab,ab,-,-,-,a,ab,a,ab,-,a,ab,a,ab,ab,ab,-,a,ab,a,a,a,ab,a,ab,-,ab,-,-,ab,-,ab,ab,a,ab,ab,a,ab,ab,-,a,a,a,a,-,-,ab,a,a,-,-,-,a,a,ab,a,ab,ab,-,a,ab,ab,ab,ab,ab,ab,ab,a,-,…
*M2045	D1.10	a,-,a,ab,ab,ab,-,a,a,a,-,a,a,a,ab,-,ab,ab,a,ab,ab,-,ab,ab,ab,ab,a,a,ab,ab,a,ab,a,ab,ab,a,a,a,ab,a,ab,-,a,a,ab,ab,ab,-,ab,-,ab,a,a,-,ab,a,ab,a,ab,-,a,ab,a,ab,ab,-,-,-,a,a,a,ab,-,ab,ab,ab,ab,ab,a,ab,a,ab,ab,-,ab,ab,a,ab,a,-,-,ab,ab,ab,ab,-,a,a,a,ab,-,a,a,a,ab,a,ab,ab,-,a,a,a,ab,ab,-,ab,ab,a,ab,-,ab,a,a,a,ab,ab,ab,a,ab,a,ab,a,a,ab,ab,a,ab,-,ab,ab,-,ab,a,ab,ab,-,-,ab,a,a,ab,-,ab,a,a,ab,a,a,-,a,ab,-,a…
*M2046	D1.10	a,a,a,ab,ab,ab,a,a,-,a,-,a,a,a,ab,ab,ab,ab,a,-,-,ab,-,-,-,ab,-,a,ab,-,a,ab,a,ab,ab,a,-,a,ab,a,ab,a,a,a,ab,ab,ab,-,-,a,-,a,a,ab,ab,a,ab,-,-,ab,a,ab,a,ab,-,ab,a,ab,a,-,-,-,a,ab,ab,ab,ab,ab,a,-,a,ab,ab,a,ab,ab,a,ab,a,a,a,ab,-,ab,ab,ab,-,a,a,ab,ab,-,a,a,ab,-,ab,ab,a,-,a,a,ab,ab,ab,-,ab,a,ab,-,ab,a,a,a,ab,-,ab,a,-,a,ab,a,a,-,ab,a,ab,ab,ab,ab,a,ab,a,ab,ab,a,a,ab,a,a,ab,ab,ab,a,a,ab,a,-,ab,a,ab,a,ab,ab,…
*M2048	D1.10	-,ab,ab,a,a,a,-,-,ab,ab,a,ab,ab,ab,a,a,a,a,-,a,a,a,a,-,a,a,-,ab,a,a,ab,-,-,-,a,ab,ab,ab,a,ab,a,ab,-,-,-,a,a,a,a,-,-,ab,ab,-,a,-,a,ab,a,a,ab,a,-,a,a,a,ab,-,ab,ab,ab,-,ab,-,-,a,a,-,-,a,-,a,a,ab,a,-,ab,a,ab,ab,ab,a,a,a,a,-,ab,-,-,a,a,-,ab,ab,a,ab,a,a,ab,-,ab,-,a,a,a,a,a,ab,a,ab,-,ab,ab,ab,a,-,a,ab,a,ab,a,ab,ab,a,-,-,a,-,a,a,ab,a,-,-,-,ab,ab,a,ab,ab,a,a,a,ab,ab,a,ab,ab,-,-,a,ab,-,a,a,a,ab,a,-,a,-,-,a…
*M2049	D2.15	a,ab,ab,ab,ab,ab,a,ab,a,a,-,-,a,-,a,a,a,ab,a,-,a,a,ab,ab,ab,ab,a,ab,a,a,a,ab,a,ab,ab,-,ab,ab,a,-,a,a,ab,a,-,ab,a,a,ab,a,a,ab,a,a,ab,-,a,ab,a,ab,ab,ab,ab,a,ab,ab,-,ab,-,-,-,-,a,a,ab,a,-,ab,ab,ab,a,ab,ab,ab,a,a,a,-,-,a,-,a,ab,ab,ab,a,ab,-,-,ab,ab,ab,-,ab,a,ab,a,a,-,a,ab,ab,-,a,a,-,a,a,-,ab,a,ab,-,ab,ab,a,-,ab,-,ab,-,-,-,a,ab,-,-,a,a,a,a,-,ab,ab,a,a,ab,ab,ab,a,a,-,a,ab,ab,ab,-,ab,ab,-,ab,ab,ab,ab,a,…
*M2050	D2.15	a,ab,ab,-,ab,-,a,-,a,a,ab,a,a,a,-,a,a,ab,-,a,a,a,ab,ab,ab,ab,a,ab,a,a,a,ab,a,ab,ab,a,ab,ab,a,-,a,a,ab,a,a,ab,a,a,ab,a,-,ab,a,a,ab,-,a,-,a,ab,-,ab,-,-,ab,ab,a,ab,-,a,ab,ab,a,a,ab,a,a,ab,ab,ab,a,ab,-,ab,a,a,a,-,-,a,ab,-,-,ab,ab,a,ab,ab,ab,ab,ab,ab,a,ab,a,ab,a,a,ab,a,ab,ab,ab,a,a,ab,a,-,a,ab,a,ab,ab,ab,ab,a,ab,-,ab,ab,a,ab,ab,a,-,ab,ab,-,a,a,a,ab,ab,ab,a,a,ab,-,ab,a,a,-,a,ab,ab,ab,a,ab,ab,ab,ab,-,ab…
*M2053	D1.10	a,a,a,ab,-,ab,a,a,-,-,ab,a,a,a,ab,ab,ab,-,-,ab,ab,ab,ab,-,ab,ab,a,a,ab,ab,a,ab,a,-,ab,a,a,a,ab,-,ab,a,-,-,-,ab,ab,-,ab,a,ab,-,a,ab,ab,-,ab,-,ab,ab,a,ab,a,ab,ab,ab,a,-,-,a,a,ab,a,ab,ab,ab,ab,-,a,-,a,-,ab,a,ab,ab,a,ab,a,a,a,ab,ab,ab,ab,ab,a,a,a,-,ab,-,a,a,ab,a,ab,ab,a,-,a,a,ab,-,ab,ab,ab,a,ab,a,-,a,a,a,ab,ab,ab,-,ab,a,ab,a,a,ab,ab,-,-,ab,ab,ab,a,ab,a,-,ab,a,a,ab,a,a,ab,ab,ab,a,-,-,a,-,-,a,-,a,ab,ab…
*M2059	D1.10	-,ab,ab,a,a,a,-,ab,ab,ab,a,ab,ab,ab,a,a,-,a,ab,a,a,-,a,a,a,a,-,ab,a,a,ab,a,ab,a,a,ab,ab,ab,-,ab,a,ab,ab,-,a,-,a,a,a,ab,a,ab,ab,-,a,ab,a,ab,a,-,-,a,ab,a,a,-,ab,a,ab,ab,ab,a,-,a,a,-,-,a,ab,a,ab,a,a,ab,a,a,-,a,ab,-,ab,-,-,a,-,a,ab,ab,ab,a,a,-,ab,ab,a,-,a,a,ab,ab,-,ab,a,a,a,a,a,ab,a,ab,a,ab,ab,ab,a,a,ab,ab,a,ab,a,ab,ab,a,a,ab,a,a,a,-,ab,a,ab,a,a,ab,-,a,ab,-,a,a,-,ab,ab,-,ab,ab,a,ab,a,ab,a,a,a,-,ab,a,…
*M2060	D1.10	-,-,ab,a,a,-,-,ab,ab,-,a,ab,ab,ab,a,-,a,a,ab,a,-,-,-,a,a,-,ab,-,a,a,-,a,-,a,-,ab,-,ab,-,ab,a,ab,-,-,a,a,-,a,a,ab,a,ab,ab,-,a,ab,a,-,a,a,ab,a,ab,a,a,a,-,a,ab,ab,-,-,ab,-,a,a,a,a,ab,a,ab,a,-,ab,a,a,ab,a,ab,-,ab,-,a,-,a,a,ab,-,ab,a,a,ab,ab,ab,a,ab,a,a,-,ab,ab,ab,a,a,a,-,a,-,a,-,a,ab,ab,ab,a,a,-,ab,a,-,a,ab,ab,a,a,ab,a,-,-,a,ab,a,ab,a,a,ab,ab,a,-,-,-,a,a,ab,ab,-,ab,ab,-,ab,a,ab,a,-,a,a,ab,a,a,a,a,ab,…
*M2061	D1.10	ab,ab,ab,a,-,a,ab,ab,-,ab,a,ab,ab,ab,-,a,a,a,ab,a,a,a,a,-,-,a,-,ab,a,a,ab,a,ab,a,a,ab,-,ab,a,ab,a,ab,ab,ab,a,a,-,a,a,-,a,ab,ab,a,a,ab,a,ab,-,a,ab,a,ab,-,a,-,-,a,ab,ab,-,-,ab,a,a,a,a,a,-,a,-,a,a,-,a,a,ab,a,ab,ab,-,a,a,a,a,a,ab,ab,-,a,a,-,ab,ab,a,ab,a,a,ab,ab,ab,-,a,a,a,a,a,ab,a,ab,a,ab,ab,ab,a,a,ab,ab,a,-,a,ab,-,a,a,ab,-,a,a,a,ab,a,ab,a,a,ab,ab,a,ab,ab,a,-,a,ab,ab,a,ab,ab,a,-,a,ab,-,a,-,a,ab,-,-,a…
*M2064	D1.10	a,a,a,-,ab,ab,a,-,a,a,ab,a,a,a,ab,ab,ab,ab,a,ab,ab,-,-,ab,ab,-,a,a,-,ab,a,ab,a,-,-,a,-,a,ab,-,-,-,a,a,ab,ab,ab,-,ab,a,-,a,a,ab,ab,-,ab,a,ab,ab,a,ab,a,ab,ab,ab,-,ab,a,-,a,ab,a,-,ab,ab,ab,ab,a,ab,a,ab,ab,a,ab,ab,-,ab,a,-,a,ab,ab,ab,ab,ab,a,a,a,ab,-,-,a,a,ab,-,ab,ab,a,a,a,a,ab,ab,-,-,ab,ab,-,a,-,-,a,a,ab,-,a,a,-,-,-,a,a,ab,ab,a,ab,-,ab,ab,a,ab,a,-,ab,-,a,ab,a,a,ab,-,ab,-,a,ab,a,a,ab,-,ab,a,ab,-,ab,a…
*M2065	B3.7	b,-,ab,ab,-,a,b,ab,b,b,a,b,b,-,-,ab,ab,-,b,ab,ab,-,a,a,a,-,b,ab,ab,-,b,a,b,-,a,b,-,ab,ab,b,ab,-,-,b,-,a,ab,ab,a,b,-,ab,b,ab,a,ab,ab,ab,-,a,ab,a,-,ab,a,a,b,-,ab,-,-,a,b,-,a,ab,-,a,ab,a,b,a,a,ab,ab,-,b,ab,ab,-,ab,ab,a,a,a,ab,ab,ab,ab,a,a,ab,b,ab,-,ab,ab,ab,ab,-,ab,-,a,-,ab,a,ab,ab,ab,ab,ab,ab,-,-,a,-,b,-,a,-,ab,ab,ab,ab,-,ab,a,ab,ab,-,b,a,ab,a,ab,b,ab,a,ab,b,ab,a,ab,ab,ab,a,b,ab,a,ab,a,ab,a,a,-,a,a…
*M2067	D1.10	-,ab,ab,a,a,-,ab,ab,ab,ab,a,ab,ab,ab,a,a,a,a,ab,a,a,-,a,a,a,-,-,ab,a,a,ab,a,-,a,a,ab,ab,-,a,-,a,ab,ab,ab,-,a,a,a,a,ab,a,-,ab,-,-,ab,a,-,a,a,ab,a,ab,a,a,a,-,a,ab,ab,ab,a,-,-,a,-,a,a,ab,a,ab,a,-,ab,a,a,-,a,-,ab,-,a,-,a,a,a,ab,ab,ab,-,a,ab,ab,ab,-,ab,a,a,ab,ab,ab,-,a,a,a,a,a,a,a,-,a,-,-,ab,-,a,ab,ab,a,-,a,ab,ab,a,a,-,a,a,a,-,ab,a,-,-,a,ab,-,-,ab,ab,a,a,a,ab,ab,a,ab,ab,-,ab,a,ab,-,a,a,a,ab,a,a,a,a,ab…
*M2068	B3.7	ab,-,-,b,ab,ab,ab,-,ab,ab,-,ab,ab,-,b,b,-,ab,ab,b,b,b,ab,ab,-,ab,-,a,-,b,ab,ab,ab,ab,ab,ab,-,-,b,ab,b,ab,-,ab,b,-,b,-,ab,ab,b,a,ab,b,ab,a,-,a,-,ab,a,ab,a,-,ab,ab,ab,ab,a,ab,a,ab,ab,b,ab,b,b,ab,a,-,ab,ab,ab,a,b,-,ab,b,a,ab,a,b,-,ab,ab,b,a,-,a,ab,ab,a,ab,a,b,a,b,-,-,-,a,a,ab,b,b,ab,b,b,b,a,b,a,a,a,ab,b,ab,-,ab,a,b,a,-,-,ab,a,ab,-,-,b,ab,ab,-,ab,b,-,a,ab,-,ab,b,-,b,-,a,ab,ab,a,ab,-,ab,a,ab,ab,-,-,a,…
*M2074	D2.15	a,-,-,a,ab,ab,a,ab,a,-,ab,a,-,a,a,a,a,ab,a,-,a,a,ab,ab,ab,ab,a,ab,a,ab,a,ab,a,-,-,a,ab,ab,a,a,a,-,-,a,-,-,a,a,ab,a,a,ab,a,a,ab,ab,-,-,a,ab,ab,-,ab,a,ab,ab,a,ab,ab,a,ab,ab,a,a,ab,-,a,ab,ab,ab,a,ab,ab,ab,-,a,a,-,ab,a,-,-,ab,ab,ab,-,ab,ab,ab,ab,-,ab,a,ab,a,-,a,a,ab,a,-,-,-,a,-,ab,a,a,a,ab,a,ab,ab,-,ab,a,a,ab,ab,ab,-,ab,ab,a,ab,ab,-,a,-,a,a,ab,ab,ab,a,a,ab,ab,ab,a,a,-,a,ab,ab,ab,a,ab,ab,-,ab,ab,-,ab,…
*M2075	D2.15	ab,a,a,-,a,a,ab,a,ab,ab,a,-,-,ab,ab,ab,-,a,ab,-,ab,ab,a,a,a,a,ab,a,ab,a,ab,a,ab,a,a,-,a,a,-,ab,-,-,a,ab,ab,a,ab,ab,a,ab,-,a,-,-,a,a,ab,a,ab,a,a,-,-,ab,a,a,-,a,a,-,a,a,-,ab,a,ab,ab,a,a,a,ab,a,-,a,ab,ab,-,-,a,ab,a,ab,a,a,-,ab,a,a,a,a,a,a,-,a,ab,-,-,ab,a,ab,a,a,a,ab,ab,-,ab,ab,ab,-,ab,a,a,a,a,-,ab,-,a,a,ab,a,a,ab,a,a,a,ab,ab,ab,ab,-,a,a,ab,ab,-,a,a,ab,ab,a,ab,a,a,a,ab,a,a,a,a,a,a,-,ab,a,a,a,-,a,ab,a…
*M2077	D2.15	a,ab,ab,a,ab,-,a,ab,a,a,ab,a,a,a,a,-,a,ab,a,a,-,a,ab,ab,-,ab,a,ab,a,ab,a,ab,a,ab,ab,a,ab,ab,a,a,a,a,ab,a,a,ab,-,a,-,-,a,ab,-,-,ab,ab,a,ab,a,-,ab,ab,ab,a,ab,ab,a,-,ab,a,ab,ab,a,a,ab,-,a,ab,ab,ab,a,ab,ab,ab,a,a,a,-,ab,a,ab,a,ab,ab,ab,a,ab,ab,ab,ab,ab,ab,a,ab,a,ab,a,a,ab,a,-,ab,ab,ab,-,-,-,a,a,ab,a,ab,-,ab,ab,a,a,ab,ab,ab,-,-,ab,a,ab,ab,ab,a,a,a,a,ab,ab,-,a,a,ab,ab,ab,a,a,ab,a,ab,ab,ab,a,ab,ab,ab,-,…
*M2079	D2.15	-,ab,ab,a,ab,ab,a,ab,a,-,-,a,-,-,-,a,-,ab,a,a,a,a,ab,-,ab,ab,a,ab,a,ab,a,-,a,ab,ab,a,ab,ab,a,a,a,a,ab,a,a,ab,a,a,ab,-,a,-,-,a,-,ab,-,ab,-,-,ab,-,ab,a,ab,ab,a,ab,-,-,ab,ab,a,a,-,-,a,ab,ab,ab,-,ab,ab,ab,a,a,a,a,ab,a,ab,-,ab,ab,ab,a,-,ab,-,-,ab,ab,a,-,a,ab,a,a,ab,a,-,ab,-,-,a,-,-,a,a,ab,a,ab,-,ab,ab,a,a,-,ab,ab,a,-,ab,a,ab,ab,ab,a,-,a,a,-,ab,ab,a,a,ab,ab,ab,a,-,ab,-,ab,ab,ab,a,ab,ab,ab,ab,-,ab,-,a,a…
*M2082	D2.15	ab,a,-,ab,a,a,ab,a,-,ab,a,ab,ab,ab,-,ab,ab,-,ab,-,ab,-,a,-,a,a,ab,a,-,a,ab,a,ab,a,a,ab,a,-,ab,ab,ab,ab,a,ab,ab,-,ab,ab,a,ab,ab,a,ab,ab,a,a,ab,a,ab,a,a,a,-,ab,-,a,ab,a,-,ab,a,a,ab,ab,a,ab,ab,a,a,a,ab,a,a,a,ab,-,ab,ab,a,-,a,-,a,a,a,-,a,a,a,a,a,-,ab,a,-,a,ab,-,a,ab,a,-,a,a,ab,-,ab,ab,ab,ab,ab,a,-,a,a,ab,ab,a,a,-,ab,-,a,-,a,-,a,ab,ab,ab,ab,a,a,a,-,-,a,-,a,ab,ab,a,ab,a,a,a,ab,-,-,a,a,a,a,a,ab,a,-,a,ab…
*M2092	D1.10	ab,ab,ab,a,a,a,-,ab,ab,ab,-,ab,ab,-,a,a,a,a,ab,a,a,a,-,a,-,a,-,ab,-,-,-,-,ab,-,-,ab,ab,ab,a,ab,a,ab,ab,ab,a,a,a,a,a,-,a,-,ab,-,a,ab,a,-,a,a,ab,a,ab,a,a,a,ab,a,ab,ab,ab,a,-,a,-,a,a,a,-,a,ab,a,a,ab,a,-,a,a,ab,ab,ab,a,a,a,a,a,-,ab,ab,a,-,ab,ab,ab,a,ab,a,a,ab,-,ab,ab,a,a,-,-,a,a,a,ab,-,ab,ab,-,a,-,-,ab,a,ab,a,ab,-,a,-,ab,a,a,a,ab,ab,a,ab,a,-,ab,ab,-,ab,ab,a,a,a,ab,ab,a,ab,ab,-,ab,a,-,a,-,a,-,ab,a,-,-…
*M2106	D1.10	ab,ab,ab,a,a,a,ab,-,-,ab,a,ab,ab,ab,a,a,a,a,ab,a,a,a,a,a,-,-,ab,ab,a,a,ab,a,ab,a,a,ab,ab,ab,a,-,a,ab,ab,ab,a,-,-,-,a,-,a,ab,-,a,a,ab,-,ab,a,a,ab,a,a,-,-,a,ab,-,ab,-,ab,a,ab,a,a,a,a,a,ab,a,ab,a,a,ab,a,a,a,a,ab,ab,ab,a,a,a,a,a,ab,ab,ab,a,a,ab,ab,ab,a,ab,-,a,ab,ab,ab,ab,a,a,-,a,-,a,a,ab,a,ab,ab,ab,-,a,ab,ab,a,ab,a,ab,ab,a,-,ab,a,a,a,ab,ab,-,ab,-,a,ab,ab,a,-,ab,a,a,-,ab,-,a,ab,ab,-,ab,a,ab,a,a,a,a,-,…
*M2118	D1.10	a,a,a,ab,ab,ab,a,a,a,-,ab,a,-,-,ab,ab,ab,ab,a,ab,ab,ab,ab,-,ab,ab,a,ab,ab,ab,-,ab,-,ab,-,a,-,a,ab,-,ab,a,a,a,ab,ab,ab,ab,ab,a,ab,a,-,ab,ab,-,ab,a,ab,ab,a,-,ab,ab,ab,-,a,-,a,a,a,ab,a,ab,ab,-,ab,ab,a,ab,a,a,-,a,ab,-,ab,ab,-,a,a,-,ab,ab,ab,ab,a,a,a,ab,ab,a,a,a,-,a,ab,-,a,a,-,a,-,ab,ab,ab,ab,ab,ab,a,ab,a,-,a,-,ab,a,a,ab,a,ab,a,-,ab,ab,a,-,ab,-,-,a,-,a,ab,ab,a,a,ab,a,a,ab,ab,ab,a,a,ab,a,-,ab,a,ab,a,-,…
*M2119	D1.10	a,a,a,-,-,ab,a,a,a,-,ab,a,a,a,ab,ab,ab,-,a,ab,ab,ab,ab,ab,-,ab,-,-,ab,ab,a,ab,-,ab,ab,a,a,-,-,a,ab,-,-,a,ab,ab,ab,ab,-,a,ab,a,a,ab,ab,-,ab,a,ab,ab,a,-,-,ab,ab,ab,a,ab,a,a,a,ab,a,ab,ab,ab,-,ab,a,ab,a,a,ab,a,ab,ab,ab,ab,a,-,a,ab,-,ab,ab,ab,a,a,a,ab,ab,a,a,a,ab,a,-,ab,-,a,-,-,ab,ab,ab,ab,ab,ab,ab,a,ab,a,a,a,ab,ab,a,a,ab,a,ab,a,a,ab,-,-,ab,ab,ab,a,a,ab,a,ab,ab,a,a,ab,a,a,-,ab,ab,a,a,ab,a,a,ab,a,-,a,a…
*M2120	B3.7	ab,a,a,b,ab,ab,ab,a,ab,b,ab,-,ab,-,ab,b,-,ab,ab,b,b,b,ab,ab,ab,ab,ab,ab,b,-,ab,b,ab,ab,-,ab,a,a,b,ab,b,ab,-,-,b,ab,b,-,ab,ab,b,a,-,b,-,a,b,a,b,ab,a,ab,ab,-,ab,ab,ab,-,a,ab,a,ab,ab,b,ab,ab,b,ab,a,ab,ab,a,ab,-,b,b,b,-,a,ab,a,b,ab,ab,-,-,a,-,a,ab,ab,a,ab,a,b,a,b,b,a,ab,a,-,ab,ab,b,ab,b,b,b,-,b,a,-,-,-,b,ab,a,ab,a,b,a,a,-,ab,ab,ab,b,b,ab,-,-,-,ab,b,ab,a,ab,-,ab,b,ab,b,a,a,b,ab,a,-,a,ab,-,ab,-,b,-,a,a…
*M2122	B3.7	ab,a,a,b,ab,ab,ab,a,ab,b,-,ab,ab,ab,-,b,-,ab,ab,b,-,-,ab,ab,ab,ab,ab,-,b,b,ab,b,ab,ab,ab,ab,a,a,b,ab,b,-,a,ab,b,ab,b,b,ab,ab,b,a,ab,b,ab,a,b,a,b,ab,-,-,ab,b,ab,ab,-,ab,-,-,a,ab,ab,b,-,-,b,ab,-,ab,-,a,-,a,b,b,b,b,a,ab,a,b,-,ab,ab,b,-,a,a,-,ab,a,ab,a,b,a,b,-,a,ab,a,-,ab,-,b,-,b,b,b,ab,-,-,a,a,ab,b,ab,a,-,a,b,a,a,b,-,ab,ab,-,b,-,-,ab,-,ab,b,ab,a,-,a,ab,b,ab,b,a,a,b,ab,a,ab,a,ab,a,-,-,b,ab,a,ab,b,ab,…
*M2123	D1.10	a,a,a,ab,-,ab,a,a,-,ab,ab,a,a,a,ab,ab,-,ab,a,-,ab,ab,ab,ab,ab,ab,a,ab,ab,ab,-,ab,a,ab,ab,a,a,a,ab,-,ab,a,a,a,ab,ab,ab,ab,ab,a,-,a,a,ab,ab,-,ab,-,ab,ab,-,ab,ab,ab,ab,ab,a,ab,-,-,a,-,-,ab,ab,ab,ab,ab,a,ab,a,a,ab,a,ab,ab,ab,ab,a,a,a,ab,ab,-,ab,ab,a,a,a,ab,ab,a,a,a,ab,a,ab,ab,a,a,-,-,ab,ab,-,ab,ab,-,-,-,ab,a,a,a,ab,ab,a,a,-,-,ab,a,a,ab,ab,a,ab,-,-,a,-,ab,a,ab,-,a,a,ab,a,-,ab,ab,-,a,a,-,a,a,-,a,ab,a,a…
*M2126	B3.7	ab,b,-,a,-,-,ab,b,-,a,-,-,ab,ab,ab,a,a,ab,ab,-,-,-,ab,-,ab,-,-,ab,a,a,ab,a,ab,ab,ab,ab,b,-,a,ab,a,ab,-,ab,a,-,a,-,ab,-,a,-,ab,-,ab,b,a,-,a,ab,b,-,ab,a,ab,ab,-,ab,b,ab,-,ab,-,a,ab,ab,a,-,b,ab,ab,b,-,b,a,a,a,-,-,ab,b,a,ab,ab,ab,a,b,b,b,-,ab,b,ab,b,-,b,-,-,b,ab,b,b,ab,-,a,ab,a,a,-,ab,a,b,b,b,-,a,ab,b,ab,b,-,b,b,-,ab,-,ab,a,a,ab,ab,ab,b,ab,a,ab,b,-,-,-,a,-,a,-,b,a,-,b,ab,-,ab,b,-,ab,a,ab,b,ab,a,ab,a,…
*M2127	B3.7	b,ab,ab,ab,a,a,b,ab,b,ab,a,b,b,b,a,ab,ab,a,-,ab,ab,ab,a,a,a,a,b,a,ab,ab,-,ab,b,a,a,b,ab,ab,ab,b,-,b,-,-,ab,a,ab,ab,a,b,ab,ab,-,ab,a,ab,ab,ab,ab,a,-,a,a,ab,a,a,b,a,-,b,ab,a,b,ab,a,a,-,a,ab,a,b,-,-,ab,ab,ab,ab,ab,ab,b,ab,ab,a,a,-,ab,ab,ab,-,a,-,ab,b,-,ab,ab,ab,ab,ab,b,ab,ab,a,ab,ab,-,ab,-,ab,b,-,-,ab,ab,a,ab,b,ab,-,ab,ab,ab,ab,ab,a,-,a,ab,ab,b,b,a,ab,-,ab,b,ab,a,-,b,ab,a,-,ab,ab,-,b,ab,a,ab,-,ab,a,…
*M2128	D1.10	ab,ab,ab,a,a,a,ab,ab,ab,a,-,ab,-,ab,a,a,a,a,ab,a,a,a,a,a,a,a,ab,a,a,a,ab,a,-,a,-,-,ab,ab,a,ab,-,ab,-,-,-,a,a,-,a,ab,a,ab,-,a,a,ab,a,ab,-,a,ab,-,a,-,a,a,ab,a,ab,ab,ab,a,ab,a,a,a,a,-,ab,a,ab,-,a,ab,a,-,a,-,ab,ab,ab,a,a,-,a,a,ab,ab,ab,a,a,ab,ab,ab,a,ab,a,a,ab,-,ab,-,a,ab,a,a,a,a,a,ab,a,ab,ab,ab,a,a,ab,ab,a,ab,a,-,-,a,-,ab,-,-,a,ab,ab,a,ab,a,a,ab,ab,a,ab,ab,a,a,a,ab,ab,a,ab,ab,a,ab,a,ab,a,a,a,a,-,-,a…
*M2129	D1.10	-,ab,ab,a,-,a,-,ab,ab,-,a,ab,ab,-,a,a,a,a,ab,-,a,a,a,-,a,-,ab,a,a,a,ab,a,ab,a,a,ab,ab,ab,a,ab,a,ab,ab,-,-,a,a,a,a,-,a,ab,ab,a,-,ab,a,ab,a,a,ab,-,a,a,a,-,ab,a,-,-,ab,a,ab,a,a,a,a,a,ab,a,ab,-,a,ab,a,a,-,a,-,ab,ab,a,a,-,-,a,-,ab,ab,a,a,ab,-,ab,a,ab,a,-,ab,ab,ab,ab,-,ab,a,-,-,-,a,ab,a,ab,ab,ab,a,a,-,ab,a,ab,a,ab,ab,a,-,ab,a,-,-,ab,ab,a,-,a,a,-,-,a,ab,ab,a,-,a,ab,ab,a,ab,ab,a,ab,a,ab,-,a,-,-,-,a,-,a,-…
*M2130	B3.7	-,ab,ab,-,-,b,a,-,a,ab,b,a,a,-,b,ab,ab,b,a,ab,ab,-,-,b,-,b,a,-,ab,ab,a,ab,a,b,b,a,-,ab,ab,a,ab,a,ab,a,ab,b,ab,ab,-,a,ab,ab,a,ab,b,ab,ab,-,ab,b,ab,b,-,ab,-,b,a,b,ab,a,ab,-,a,-,b,-,ab,b,ab,b,a,ab,b,ab,-,-,ab,-,ab,a,ab,ab,b,b,b,ab,ab,ab,ab,-,b,ab,a,ab,ab,ab,ab,-,-,a,ab,ab,-,-,ab,b,ab,ab,-,a,-,ab,ab,ab,b,ab,a,-,b,ab,ab,ab,ab,ab,-,a,b,ab,-,-,a,b,ab,b,ab,a,ab,ab,ab,a,-,b,ab,ab,ab,ab,a,ab,b,ab,-,ab,b,b,…
*M2131	B3.7	ab,b,b,a,ab,ab,-,b,-,a,ab,ab,ab,ab,-,a,a,ab,ab,a,a,a,ab,ab,-,ab,ab,ab,a,a,ab,-,-,ab,ab,ab,-,b,a,ab,-,-,-,ab,a,ab,-,a,-,-,a,b,-,a,ab,-,-,b,a,ab,b,ab,ab,a,ab,ab,ab,ab,b,-,b,ab,ab,a,-,ab,a,ab,b,ab,ab,b,ab,b,a,a,a,a,b,ab,b,a,ab,ab,ab,a,b,b,b,ab,ab,b,ab,b,-,b,a,a,-,ab,b,-,-,b,-,ab,a,a,a,ab,-,-,b,b,ab,a,ab,b,ab,b,a,-,b,a,ab,-,ab,a,a,ab,ab,ab,b,ab,a,ab,b,-,b,ab,a,ab,a,b,-,a,-,-,ab,b,ab,b,ab,-,a,ab,b,-,a…
*M2132	D2.15	a,ab,ab,a,ab,ab,a,ab,a,a,ab,a,a,a,-,a,a,ab,a,a,a,a,ab,ab,ab,ab,a,ab,a,a,a,a,a,ab,ab,a,ab,ab,a,a,-,a,ab,a,-,-,a,a,ab,a,-,-,a,-,ab,ab,a,ab,-,ab,ab,ab,ab,a,ab,ab,-,ab,ab,a,ab,-,a,-,-,ab,a,ab,ab,ab,a,ab,ab,ab,a,a,a,a,ab,a,ab,-,ab,ab,-,a,-,-,ab,ab,ab,ab,a,ab,a,ab,a,a,ab,a,ab,ab,ab,ab,-,ab,a,a,-,a,a,ab,-,ab,-,a,a,ab,-,-,a,ab,ab,a,ab,a,ab,a,a,a,a,ab,-,ab,-,a,ab,-,ab,-,a,ab,a,ab,ab,a,a,ab,ab,ab,ab,ab,-,a…
*M2138	D1.10	-,ab,-,a,a,a,ab,-,ab,-,a,ab,ab,ab,a,a,a,a,ab,a,a,a,a,a,a,a,-,a,a,a,ab,a,ab,a,a,ab,ab,ab,-,ab,-,ab,ab,ab,a,a,-,a,a,ab,a,-,-,a,a,ab,a,ab,-,a,ab,a,a,-,a,a,ab,a,ab,ab,-,a,ab,a,a,a,a,a,ab,a,ab,ab,a,ab,a,a,a,a,ab,-,-,a,-,-,a,a,ab,ab,ab,a,a,ab,ab,ab,a,ab,-,a,-,ab,ab,ab,-,ab,a,a,a,-,a,ab,a,ab,ab,ab,a,a,ab,ab,a,ab,-,ab,ab,a,-,-,-,a,a,-,-,a,ab,a,a,ab,ab,a,ab,ab,-,a,-,ab,ab,a,ab,ab,-,ab,a,ab,a,a,a,a,ab,a,a,…
*M2142	D2.15	-,a,-,ab,a,a,ab,a,ab,ab,-,ab,ab,ab,a,ab,ab,a,ab,ab,-,ab,a,a,a,a,ab,a,ab,ab,ab,ab,ab,a,a,-,a,a,ab,ab,ab,-,a,ab,ab,a,ab,ab,a,ab,ab,a,ab,ab,a,a,-,a,-,a,-,a,a,-,-,a,ab,-,a,ab,a,a,ab,ab,-,a,ab,a,a,a,ab,-,a,a,-,ab,ab,ab,a,ab,a,-,a,a,a,ab,a,a,a,a,a,a,ab,a,-,a,ab,ab,a,-,-,a,-,a,ab,a,ab,ab,ab,-,-,a,a,a,a,ab,ab,a,a,a,ab,a,a,ab,a,-,a,ab,ab,ab,ab,a,a,a,ab,ab,a,ab,a,ab,-,a,ab,a,a,-,ab,a,a,a,-,-,a,a,ab,-,a,a,-…
*M2143	D2.15	ab,a,a,ab,a,a,ab,a,ab,ab,a,ab,ab,-,-,ab,ab,a,ab,ab,-,ab,a,a,-,-,ab,a,ab,ab,ab,ab,ab,a,a,ab,a,a,ab,ab,ab,ab,a,ab,ab,a,ab,ab,-,ab,ab,a,ab,ab,a,a,ab,a,ab,a,a,a,a,ab,-,a,ab,a,a,ab,-,a,ab,-,a,a,-,a,a,a,ab,a,a,-,ab,ab,ab,-,-,ab,-,ab,a,a,a,ab,a,a,a,a,a,a,ab,a,ab,a,ab,ab,-,ab,-,a,a,a,ab,a,ab,ab,ab,ab,ab,a,a,a,a,ab,ab,-,-,-,ab,a,a,ab,a,ab,a,ab,ab,ab,ab,a,a,-,-,ab,a,ab,-,ab,ab,-,ab,a,a,ab,ab,a,a,a,a,a,a,a,…
*M2150	D2.15	-,a,a,ab,-,-,ab,a,ab,-,a,ab,ab,-,a,ab,ab,a,-,ab,-,ab,a,a,a,a,ab,a,-,ab,-,ab,ab,a,a,ab,a,-,ab,ab,ab,ab,-,ab,ab,a,ab,ab,-,ab,ab,-,ab,ab,a,a,ab,a,ab,a,a,a,a,-,a,a,ab,-,a,ab,a,a,ab,ab,a,a,ab,a,-,a,ab,-,-,a,-,ab,-,ab,a,ab,-,ab,a,a,a,ab,a,a,a,a,a,a,ab,a,ab,-,ab,ab,a,-,a,-,a,a,ab,-,-,ab,ab,-,ab,a,a,a,a,-,ab,a,a,a,ab,a,a,ab,-,ab,-,ab,-,ab,ab,a,a,-,ab,ab,-,ab,-,ab,ab,a,ab,a,a,-,ab,a,a,a,a,-,a,a,ab,-,a,-,a…
*M2161	D2.15	-,ab,ab,a,ab,ab,a,ab,-,a,ab,a,-,a,ab,a,a,ab,a,a,a,a,-,ab,ab,ab,a,-,a,a,a,-,a,ab,ab,a,ab,ab,a,a,a,a,-,-,-,ab,a,a,ab,a,a,-,a,a,ab,ab,a,ab,a,-,ab,ab,-,-,-,ab,a,ab,-,-,ab,ab,a,a,ab,ab,a,ab,ab,ab,a,ab,ab,ab,a,-,a,-,ab,a,ab,a,-,ab,ab,a,ab,ab,ab,ab,ab,-,-,ab,-,ab,a,a,-,-,ab,ab,-,ab,a,ab,a,a,a,a,-,ab,ab,ab,ab,a,a,ab,ab,ab,-,ab,ab,-,ab,-,ab,a,a,a,-,-,ab,ab,a,a,ab,a,ab,a,a,ab,a,ab,ab,-,a,-,ab,ab,ab,ab,ab,a…
*M2164	D2.15	ab,a,a,ab,a,a,ab,a,ab,ab,a,ab,-,ab,a,ab,ab,a,ab,ab,ab,-,a,a,-,a,ab,a,ab,-,ab,ab,ab,a,a,ab,a,-,ab,ab,-,-,-,-,ab,a,ab,ab,a,ab,ab,a,ab,-,a,a,ab,a,ab,a,a,-,a,-,a,-,ab,a,a,ab,a,a,ab,ab,-,a,ab,a,-,a,ab,a,a,a,ab,-,ab,-,a,-,a,ab,a,a,-,ab,a,a,a,-,a,a,ab,a,-,-,ab,ab,a,ab,a,a,a,a,ab,a,ab,-,ab,ab,ab,-,a,a,-,ab,ab,a,a,-,ab,a,a,ab,-,ab,a,ab,ab,ab,ab,a,-,a,ab,ab,a,ab,a,-,ab,a,ab,-,a,ab,ab,-,a,a,a,a,a,a,ab,a,a,a…
*M2170	D2.15	ab,a,a,-,a,a,ab,a,ab,ab,a,ab,ab,ab,a,-,ab,a,ab,ab,-,-,-,a,a,a,-,a,-,ab,ab,ab,ab,-,a,ab,a,a,ab,-,ab,ab,a,ab,ab,a,ab,ab,a,ab,ab,a,ab,ab,a,a,-,a,ab,a,-,a,a,ab,a,a,ab,a,-,ab,a,a,ab,ab,a,a,ab,a,a,a,ab,a,a,a,ab,ab,ab,-,a,ab,a,ab,a,a,a,ab,a,a,a,a,a,a,ab,-,ab,-,ab,ab,a,ab,a,a,a,a,ab,-,ab,ab,ab,ab,-,-,a,a,a,ab,ab,a,a,a,ab,a,-,ab,a,ab,a,-,ab,ab,ab,a,a,a,ab,-,a,-,a,ab,ab,a,ab,a,a,ab,-,a,a,a,a,a,a,a,ab,-,-,-…
*M2171	D2.15	ab,-,a,ab,a,a,ab,a,ab,ab,a,-,ab,ab,-,ab,ab,a,-,ab,ab,ab,a,a,a,a,ab,a,-,ab,ab,ab,ab,a,a,ab,a,a,ab,-,ab,ab,a,ab,ab,a,ab,ab,a,ab,ab,a,-,ab,a,-,ab,a,ab,a,a,a,a,ab,a,-,ab,a,a,ab,a,-,ab,ab,-,a,ab,a,a,a,ab,-,a,a,ab,ab,ab,-,a,ab,a,ab,a,a,-,ab,a,a,a,-,a,-,ab,a,ab,a,-,-,a,ab,a,-,a,-,ab,a,ab,-,ab,-,ab,a,-,a,a,ab,-,a,a,a,-,a,a,-,-,ab,a,ab,ab,ab,ab,a,a,a,ab,ab,a,ab,a,ab,ab,a,ab,a,a,ab,ab,a,a,a,a,a,a,a,ab,a,a,…
*M2172	D2.15	ab,-,a,ab,a,-,-,a,ab,ab,a,ab,ab,ab,a,ab,-,-,ab,ab,ab,ab,a,-,a,a,ab,a,ab,ab,-,ab,ab,-,a,ab,a,a,ab,-,ab,-,a,ab,ab,a,ab,ab,a,ab,ab,-,-,-,a,-,ab,a,ab,a,a,a,-,ab,a,a,ab,a,a,ab,a,a,ab,ab,a,a,ab,-,a,-,ab,-,a,a,ab,ab,ab,ab,a,ab,a,ab,a,a,a,-,a,a,-,a,a,-,ab,a,ab,a,ab,ab,a,ab,a,a,a,a,-,a,ab,-,-,ab,ab,a,a,a,a,ab,ab,a,a,a,-,a,-,ab,a,ab,a,ab,ab,ab,ab,a,a,a,ab,ab,a,ab,-,-,-,-,ab,-,a,ab,ab,a,a,a,a,a,a,-,ab,a,-,a…
*M2180	D2.15	ab,a,-,ab,a,a,ab,a,ab,-,-,-,ab,ab,-,ab,ab,a,-,ab,ab,ab,-,a,-,-,ab,-,ab,ab,ab,-,ab,a,a,ab,a,a,ab,ab,ab,ab,a,ab,ab,-,ab,-,a,ab,ab,a,ab,ab,a,-,ab,a,ab,a,a,a,a,ab,a,a,ab,-,-,ab,a,a,ab,ab,a,a,ab,a,a,-,ab,a,a,a,ab,ab,ab,ab,a,ab,a,ab,a,a,-,ab,a,a,a,a,a,a,ab,-,-,a,ab,ab,-,ab,-,-,-,a,ab,a,ab,ab,-,ab,ab,a,-,a,a,ab,ab,-,a,a,ab,a,-,ab,a,ab,a,ab,ab,-,-,a,a,a,ab,ab,a,-,a,ab,ab,a,ab,a,-,-,ab,a,-,a,a,a,a,a,ab,-,…
*M2196	D2.15	-,a,a,ab,a,a,ab,-,a,ab,a,ab,ab,ab,a,ab,ab,a,ab,ab,ab,ab,a,-,-,a,-,a,-,ab,ab,-,ab,a,a,ab,a,a,-,ab,ab,ab,a,ab,ab,a,ab,ab,a,ab,ab,a,ab,-,a,a,ab,a,ab,a,a,a,a,ab,a,a,ab,a,a,ab,-,a,ab,ab,a,a,ab,a,a,-,ab,a,a,a,-,ab,ab,ab,a,-,a,ab,-,a,a,ab,a,a,a,-,a,-,ab,a,ab,-,ab,ab,a,ab,a,a,a,a,ab,a,ab,ab,ab,ab,ab,a,-,a,a,ab,ab,a,a,a,ab,a,a,ab,a,ab,a,-,-,ab,ab,-,a,a,-,ab,a,ab,a,ab,ab,a,ab,-,-,ab,ab,a,a,a,a,a,a,-,-,a,a,…
*M2198	B3.7	b,ab,ab,ab,a,-,b,ab,ab,ab,a,-,b,b,-,ab,ab,a,b,ab,ab,ab,a,a,a,a,b,a,ab,ab,b,ab,-,-,a,b,ab,ab,ab,-,ab,-,ab,b,ab,a,ab,ab,a,b,ab,-,b,ab,a,ab,ab,-,ab,a,ab,-,ab,ab,a,-,b,-,ab,b,ab,a,b,ab,a,-,ab,a,ab,a,b,ab,a,ab,ab,ab,ab,ab,ab,b,ab,ab,-,-,-,ab,-,ab,ab,-,a,ab,b,a,ab,ab,ab,ab,ab,b,ab,ab,a,ab,-,a,ab,ab,ab,-,ab,-,ab,-,a,ab,b,ab,-,ab,-,a,ab,ab,a,b,a,ab,ab,b,b,a,-,a,ab,-,ab,ab,ab,b,ab,a,-,ab,ab,ab,b,ab,a,ab,a…
*M2199	B3.7	-,ab,ab,ab,a,a,b,ab,-,ab,-,b,b,-,a,ab,-,a,b,ab,ab,ab,a,a,-,-,b,-,-,ab,b,ab,-,a,a,b,-,-,ab,b,ab,b,ab,b,ab,a,-,-,a,b,ab,ab,b,ab,-,ab,-,ab,ab,-,ab,a,ab,-,-,a,b,a,ab,b,ab,a,b,ab,-,-,ab,-,ab,a,-,ab,-,ab,ab,ab,-,-,ab,-,ab,ab,-,a,a,ab,ab,-,ab,a,a,ab,-,a,ab,-,ab,ab,ab,b,ab,ab,a,ab,ab,a,ab,ab,-,b,ab,ab,ab,ab,-,-,b,ab,a,ab,-,a,ab,ab,a,-,a,ab,ab,b,-,a,ab,a,ab,-,ab,-,ab,-,ab,a,ab,ab,ab,ab,-,ab,a,ab,a,-,ab,a,…
*M2200	D1.10	a,-,-,ab,ab,ab,a,a,a,ab,ab,a,a,a,ab,-,-,ab,a,ab,ab,ab,ab,ab,ab,ab,a,-,ab,ab,a,ab,-,ab,ab,a,a,a,ab,a,ab,a,a,a,ab,ab,ab,ab,ab,a,-,a,-,ab,-,-,ab,a,ab,ab,a,ab,a,ab,ab,-,-,ab,a,a,a,ab,a,ab,ab,ab,-,-,a,ab,a,a,ab,a,ab,ab,ab,-,-,-,-,-,-,ab,ab,ab,a,a,a,ab,ab,a,a,ab,-,a,ab,ab,a,a,-,-,ab,a,ab,-,ab,ab,-,a,ab,-,a,a,ab,ab,a,a,ab,a,ab,ab,a,ab,-,a,-,ab,ab,-,a,ab,a,ab,ab,a,a,ab,a,a,ab,ab,ab,a,a,ab,a,a,ab,-,ab,a,-…
*M2203	D2.15	a,-,-,a,-,ab,-,-,-,a,ab,a,-,a,-,a,a,ab,a,a,-,a,-,ab,ab,ab,a,ab,a,a,a,a,a,ab,ab,-,ab,ab,a,a,a,a,ab,a,a,ab,a,a,-,a,a,ab,a,-,-,ab,a,ab,a,ab,ab,ab,ab,a,ab,-,-,-,ab,a,ab,ab,a,a,ab,ab,a,ab,ab,ab,a,ab,ab,ab,-,a,a,a,-,a,ab,a,ab,ab,-,-,ab,ab,ab,ab,ab,-,a,ab,a,ab,-,a,ab,a,ab,ab,-,ab,a,ab,a,a,a,a,a,ab,ab,-,ab,a,a,ab,ab,ab,a,ab,ab,-,ab,a,ab,-,-,a,a,ab,ab,-,a,a,ab,a,ab,a,a,ab,a,ab,-,a,a,-,ab,ab,ab,ab,-,ab,-,a…
*M2205	B3.7	ab,b,b,a,ab,ab,ab,b,b,a,ab,ab,ab,ab,-,a,a,ab,ab,a,a,a,-,ab,ab,ab,ab,ab,-,-,ab,a,ab,ab,ab,ab,b,b,a,ab,a,ab,b,-,a,-,a,a,ab,ab,a,b,ab,a,ab,b,-,b,a,-,b,ab,b,-,ab,ab,-,-,-,ab,b,ab,ab,a,ab,ab,a,ab,b,ab,ab,b,-,b,-,a,a,a,b,ab,b,a,ab,ab,ab,a,-,b,-,ab,ab,-,ab,ab,a,b,a,a,-,ab,-,b,ab,b,a,ab,-,a,a,ab,a,b,-,b,ab,a,ab,b,-,b,a,-,b,a,-,ab,ab,a,a,ab,-,ab,b,ab,-,ab,b,a,b,ab,a,ab,-,b,b,a,ab,b,ab,b,ab,b,-,ab,a,ab,b,a…
*M2207	D1.10	ab,-,ab,a,a,a,ab,ab,ab,-,-,ab,ab,ab,-,a,a,a,ab,a,-,a,-,a,a,a,ab,a,a,a,ab,a,ab,-,a,ab,ab,-,a,ab,-,ab,ab,-,a,a,a,a,-,ab,-,-,ab,a,a,ab,a,ab,-,a,ab,a,ab,a,a,a,ab,a,ab,ab,ab,a,ab,a,-,-,-,a,-,-,ab,ab,-,ab,a,a,a,a,ab,ab,ab,-,-,a,a,a,ab,ab,ab,a,a,-,ab,a,a,-,a,a,ab,ab,ab,ab,-,ab,a,a,a,a,a,ab,a,ab,ab,ab,a,a,ab,ab,a,-,a,a,ab,a,a,ab,a,a,a,ab,ab,a,ab,a,-,ab,ab,a,ab,ab,a,a,a,ab,ab,a,ab,-,a,ab,a,ab,ab,a,a,-,ab,…
*M2211	D2.15	a,ab,ab,a,ab,ab,a,ab,-,a,ab,a,a,a,ab,a,-,ab,a,-,a,a,ab,ab,ab,-,a,ab,a,a,a,a,-,ab,ab,a,ab,ab,a,a,-,a,ab,a,a,ab,a,-,ab,a,a,ab,a,a,ab,ab,a,ab,a,-,ab,ab,ab,a,ab,ab,a,ab,ab,a,ab,-,a,a,-,ab,a,ab,-,ab,-,ab,ab,ab,a,a,a,a,ab,-,ab,-,ab,ab,ab,a,ab,ab,ab,ab,ab,ab,a,ab,a,ab,-,-,ab,a,-,ab,ab,ab,a,ab,-,a,a,-,a,ab,-,ab,ab,a,-,-,ab,ab,-,ab,ab,-,ab,a,ab,a,a,a,a,-,ab,ab,a,a,-,a,ab,a,a,ab,-,ab,ab,a,-,ab,ab,-,ab,ab,a…
*M2214	D2.15	ab,a,a,-,a,a,ab,a,a,ab,a,ab,ab,ab,a,ab,ab,a,ab,ab,-,-,-,a,a,-,ab,-,ab,ab,ab,ab,ab,a,-,ab,a,-,ab,ab,ab,ab,a,ab,ab,-,ab,ab,a,-,ab,-,ab,ab,-,-,ab,a,ab,a,a,a,a,ab,a,a,ab,a,a,-,a,a,ab,ab,a,-,-,a,a,a,ab,-,a,a,ab,-,ab,ab,a,ab,a,-,a,a,-,-,a,a,a,-,a,a,ab,a,ab,a,ab,ab,a,ab,a,a,a,a,ab,a,-,-,ab,ab,-,a,a,-,-,ab,ab,a,-,a,ab,a,a,ab,-,ab,a,ab,ab,ab,ab,a,a,-,-,ab,a,ab,a,-,-,a,-,a,-,ab,-,a,a,a,-,a,a,a,ab,a,a,a,ab,…
*M2228	D1.10	ab,ab,ab,a,a,a,ab,-,ab,a,a,ab,ab,ab,a,a,-,-,ab,a,-,a,a,a,a,a,ab,-,-,a,ab,a,ab,a,a,ab,ab,ab,a,ab,a,ab,ab,ab,a,-,a,a,-,-,a,ab,ab,a,a,ab,a,ab,a,a,ab,a,-,a,a,a,ab,a,ab,-,ab,a,ab,a,a,a,a,a,ab,a,ab,ab,a,ab,a,a,a,-,ab,ab,-,a,-,a,a,a,ab,ab,ab,a,a,ab,ab,a,a,-,-,-,ab,ab,ab,ab,a,ab,-,a,a,a,a,-,a,-,ab,ab,a,a,ab,ab,a,-,a,a,ab,a,a,ab,a,a,-,-,ab,a,ab,a,-,-,ab,a,ab,ab,-,a,a,ab,ab,a,-,ab,a,ab,a,ab,-,a,a,-,-,a,a,-…
*M2229	D1.10	ab,ab,ab,a,a,-,-,ab,ab,a,-,ab,ab,ab,-,a,-,a,-,a,a,a,-,-,a,a,ab,a,a,a,ab,a,ab,a,a,ab,-,ab,a,ab,-,ab,ab,ab,a,a,a,a,a,-,a,ab,ab,a,a,ab,-,-,a,a,ab,a,ab,-,a,-,ab,a,ab,ab,ab,a,ab,-,-,-,a,a,ab,a,ab,ab,-,ab,a,a,a,a,-,ab,ab,a,a,a,a,a,ab,ab,ab,a,-,ab,-,a,a,ab,a,a,-,ab,ab,ab,a,ab,a,a,a,a,-,-,a,ab,ab,-,-,a,ab,ab,-,ab,a,a,ab,a,a,-,a,-,-,ab,ab,-,ab,a,a,ab,-,-,ab,ab,-,-,a,ab,ab,a,ab,ab,a,ab,a,ab,ab,-,a,a,ab,a,a…
*M2230	D1.10	ab,ab,ab,a,a,a,ab,ab,ab,a,a,ab,ab,ab,a,-,a,a,ab,-,a,a,-,a,-,-,-,a,-,a,ab,a,ab,a,a,ab,ab,-,a,ab,a,ab,ab,ab,-,a,a,a,a,ab,a,ab,-,-,a,ab,a,ab,a,a,ab,a,ab,a,a,a,-,a,ab,ab,ab,a,-,a,a,a,a,a,ab,a,ab,ab,a,ab,-,a,a,a,ab,ab,ab,a,a,a,a,-,ab,ab,ab,a,a,ab,ab,-,a,ab,a,a,ab,-,ab,-,-,ab,a,a,a,a,a,ab,a,ab,ab,-,a,a,ab,ab,a,ab,a,a,ab,a,a,ab,a,a,a,-,ab,a,ab,a,a,ab,ab,-,ab,ab,a,a,a,ab,ab,-,ab,ab,a,ab,a,ab,ab,a,a,-,ab,…
*M2231	D1.10	ab,ab,-,-,-,a,ab,ab,ab,a,a,ab,ab,ab,a,a,a,a,ab,a,a,a,a,a,-,a,ab,-,a,-,ab,-,ab,a,a,ab,ab,ab,-,ab,-,ab,-,-,a,a,a,a,a,-,a,ab,ab,a,-,-,-,ab,a,-,-,-,ab,a,a,a,ab,a,ab,ab,ab,a,ab,a,a,a,a,a,-,a,ab,ab,a,-,a,a,a,a,ab,ab,ab,a,a,a,-,-,ab,-,ab,a,a,ab,ab,a,a,ab,a,a,ab,ab,ab,ab,a,ab,a,a,a,a,a,ab,a,ab,ab,ab,a,a,-,ab,a,ab,a,a,ab,a,a,ab,a,a,a,ab,-,a,-,a,a,ab,ab,a,ab,-,a,a,a,ab,-,a,-,ab,-,ab,-,ab,ab,a,a,a,ab,a,a,a,…
*M2235	D2.15	a,ab,ab,a,ab,ab,a,ab,ab,a,ab,a,a,a,ab,-,a,ab,-,a,a,a,ab,ab,ab,ab,a,ab,a,-,a,a,a,ab,-,-,ab,-,a,a,a,a,ab,a,-,ab,a,-,-,a,-,ab,a,a,ab,ab,a,ab,a,ab,ab,ab,ab,a,ab,ab,a,ab,ab,a,ab,a,a,a,ab,-,-,ab,-,ab,a,ab,ab,ab,a,a,-,a,ab,-,ab,a,ab,-,ab,a,ab,-,ab,-,ab,-,a,ab,a,ab,-,-,ab,a,ab,ab,ab,ab,a,ab,a,-,a,a,a,-,ab,ab,ab,a,a,ab,ab,ab,a,ab,ab,a,ab,a,ab,a,a,a,a,ab,ab,ab,a,a,ab,a,ab,a,-,-,a,ab,ab,a,a,-,-,ab,ab,ab,ab,…
*M2236	D2.15	a,ab,ab,-,-,ab,-,ab,ab,a,ab,-,a,a,ab,a,a,-,a,a,-,a,-,-,ab,ab,a,-,a,a,-,a,a,-,ab,a,ab,ab,a,-,a,a,-,-,a,ab,a,a,-,a,a,ab,a,a,ab,-,a,ab,-,-,ab,ab,ab,-,ab,ab,a,ab,-,a,-,a,-,a,ab,ab,a,ab,ab,-,a,-,-,ab,-,a,a,a,ab,a,ab,a,ab,ab,ab,a,-,ab,-,ab,ab,ab,a,ab,a,ab,a,a,-,a,ab,-,ab,ab,a,ab,-,a,a,a,a,ab,-,ab,ab,a,a,ab,-,ab,a,-,ab,a,ab,a,ab,a,-,a,a,ab,ab,ab,a,a,ab,a,ab,-,-,ab,a,ab,ab,a,-,ab,ab,-,ab,ab,ab,ab,a,-,ab,…
*M2242	D2.15	a,ab,ab,a,-,ab,a,ab,-,a,-,a,a,a,ab,a,-,-,a,-,a,a,ab,ab,ab,ab,-,ab,a,a,a,a,-,ab,ab,-,ab,ab,a,-,a,-,ab,a,a,ab,a,a,-,a,a,ab,-,a,-,ab,-,ab,a,ab,ab,ab,ab,a,-,ab,a,ab,ab,a,ab,a,-,a,-,ab,a,ab,ab,ab,a,-,ab,ab,a,a,a,-,ab,a,ab,a,ab,-,ab,a,ab,ab,ab,ab,ab,ab,a,ab,a,ab,a,a,ab,-,ab,ab,ab,ab,a,ab,-,a,a,-,-,ab,ab,ab,ab,a,a,ab,-,ab,a,-,ab,a,ab,a,-,a,a,a,a,ab,ab,ab,a,-,ab,a,ab,a,a,-,-,-,ab,a,a,ab,ab,ab,ab,ab,-,-,a…
*M2250	D2.15	a,ab,ab,a,-,-,a,ab,ab,a,ab,a,-,a,-,a,a,ab,a,a,a,a,ab,-,ab,-,a,ab,-,a,a,-,a,-,ab,-,ab,-,a,a,a,a,-,a,a,ab,-,-,ab,a,a,ab,a,a,ab,-,-,ab,a,ab,-,-,ab,a,ab,ab,a,ab,ab,a,ab,a,a,a,ab,ab,a,-,ab,ab,a,ab,ab,ab,-,a,a,a,ab,a,ab,a,ab,ab,ab,a,-,ab,-,ab,-,ab,a,-,a,ab,a,a,ab,a,ab,-,ab,ab,a,ab,a,a,a,a,a,ab,-,ab,-,a,a,-,ab,ab,-,-,ab,a,-,a,-,a,a,-,a,ab,ab,ab,-,-,ab,a,ab,-,-,ab,a,ab,ab,a,a,ab,-,-,-,-,ab,ab,a,ab,-,-,a,…
*M2251	B3.7	-,ab,ab,ab,a,a,-,ab,ab,ab,a,b,b,b,a,ab,ab,a,b,-,-,ab,a,a,a,a,b,a,-,ab,-,-,b,a,a,-,ab,ab,ab,b,ab,b,ab,b,ab,-,ab,ab,a,b,ab,-,-,ab,a,ab,ab,ab,ab,-,ab,a,-,ab,a,a,b,a,ab,b,ab,ab,-,-,a,a,ab,-,ab,a,-,ab,a,ab,ab,ab,ab,ab,ab,b,ab,ab,-,a,a,ab,ab,ab,ab,a,a,ab,b,a,ab,ab,-,-,ab,b,ab,ab,a,ab,ab,a,-,ab,ab,-,ab,ab,ab,ab,a,ab,b,ab,a,ab,ab,a,ab,ab,a,b,-,ab,ab,b,b,a,ab,a,ab,b,ab,ab,ab,b,ab,-,ab,ab,-,-,b,ab,a,ab,a,a…
*M2252	D1.10	a,a,a,ab,ab,ab,a,-,a,-,ab,a,-,a,ab,ab,ab,-,a,ab,ab,ab,-,ab,ab,ab,a,ab,ab,-,a,ab,-,ab,ab,a,-,a,ab,a,ab,-,a,a,ab,ab,ab,-,ab,a,ab,a,a,ab,ab,-,ab,-,ab,ab,-,-,a,ab,ab,ab,a,ab,a,a,a,ab,a,-,ab,ab,-,ab,a,ab,-,a,ab,a,-,ab,ab,ab,-,a,-,-,ab,ab,ab,ab,a,-,a,ab,ab,a,-,ab,ab,a,ab,ab,a,a,a,a,ab,a,ab,ab,-,ab,-,a,ab,a,a,a,ab,ab,a,a,ab,a,ab,ab,-,ab,ab,a,ab,ab,-,a,a,ab,a,-,-,a,a,-,a,a,ab,-,ab,-,a,ab,a,a,ab,-,ab,-,a,…
*M2253	B3.7	-,-,ab,ab,a,a,-,ab,ab,ab,a,b,-,b,a,ab,ab,a,b,-,ab,ab,a,a,a,a,b,a,-,ab,b,ab,-,a,a,-,ab,ab,ab,b,ab,-,ab,-,ab,a,ab,ab,a,b,ab,ab,b,ab,a,ab,ab,-,ab,a,ab,a,ab,ab,a,a,b,-,ab,-,ab,ab,b,ab,a,a,ab,-,-,a,b,ab,a,ab,ab,ab,ab,ab,ab,b,-,ab,-,a,-,ab,-,ab,ab,-,a,ab,b,a,ab,ab,-,ab,-,b,ab,ab,a,-,ab,a,ab,ab,ab,b,-,-,ab,ab,a,ab,b,ab,a,ab,-,a,ab,ab,-,b,a,ab,ab,-,b,a,-,-,ab,-,ab,-,ab,b,-,a,ab,-,ab,ab,b,-,a,ab,a,-,ab,a,…
*M2254	D2.15	a,ab,-,a,ab,ab,a,ab,ab,a,-,a,a,-,-,-,a,-,a,-,a,a,ab,-,ab,ab,a,ab,a,a,a,a,a,-,-,a,-,-,-,a,a,a,ab,a,a,ab,a,a,ab,-,a,ab,-,a,ab,-,a,ab,-,-,ab,-,ab,-,-,ab,a,ab,ab,a,ab,-,a,-,ab,ab,a,ab,ab,ab,a,ab,-,ab,a,a,a,a,ab,a,ab,a,ab,ab,ab,-,ab,-,ab,ab,ab,ab,a,-,-,ab,a,a,ab,-,ab,ab,ab,ab,a,ab,a,a,a,a,-,ab,ab,ab,ab,a,a,ab,ab,ab,-,ab,ab,a,ab,a,ab,a,a,a,a,ab,ab,ab,a,-,ab,-,ab,a,a,ab,a,ab,-,a,a,-,ab,ab,ab,ab,ab,ab,a,…
*M2255	D1.10	a,a,a,ab,ab,ab,a,a,-,ab,ab,a,a,a,ab,ab,ab,-,a,-,-,ab,ab,ab,ab,ab,a,ab,ab,-,a,ab,a,ab,ab,a,a,-,ab,a,ab,a,a,a,ab,ab,ab,ab,ab,-,ab,a,a,ab,ab,a,ab,-,ab,ab,-,ab,a,ab,ab,ab,-,ab,a,a,-,ab,a,ab,ab,-,ab,ab,a,ab,a,a,ab,a,-,ab,ab,ab,a,a,a,-,ab,-,-,ab,a,a,a,ab,ab,-,a,ab,ab,a,ab,ab,-,-,a,a,ab,a,-,ab,ab,ab,ab,-,-,a,-,a,ab,ab,a,-,ab,-,-,ab,-,ab,ab,-,ab,ab,ab,a,a,-,a,ab,-,a,a,ab,-,a,ab,ab,ab,a,a,ab,a,a,ab,a,ab,a…
*M2258	D1.10	ab,-,ab,a,a,-,-,ab,ab,a,a,ab,ab,-,a,a,a,a,ab,a,a,a,a,a,a,a,ab,-,a,a,ab,a,ab,a,a,ab,-,ab,-,ab,a,ab,ab,ab,a,a,a,a,a,ab,a,ab,ab,a,a,ab,a,ab,-,a,ab,a,ab,-,-,-,-,a,ab,ab,ab,-,ab,-,a,a,-,a,ab,a,ab,ab,a,-,a,a,a,a,ab,ab,-,-,a,a,a,a,ab,ab,-,a,a,ab,ab,a,a,-,a,a,ab,ab,-,ab,a,-,a,a,-,a,a,ab,a,ab,ab,ab,-,a,ab,ab,a,ab,a,a,-,-,a,ab,a,a,a,ab,ab,a,-,a,a,ab,ab,-,-,ab,a,a,a,ab,ab,a,ab,ab,a,ab,-,ab,ab,a,-,a,ab,a,a,a…
*M2261	B3.7	ab,a,a,b,ab,ab,ab,a,a,b,-,ab,ab,ab,ab,b,b,ab,ab,b,b,-,ab,ab,ab,ab,ab,ab,b,b,ab,-,-,ab,ab,ab,a,a,b,ab,b,ab,a,ab,b,ab,b,-,ab,ab,b,a,ab,b,ab,a,b,a,b,ab,a,ab,-,b,-,ab,ab,ab,-,ab,a,-,a,-,-,-,b,ab,a,ab,ab,a,-,-,b,b,-,b,a,ab,a,b,ab,ab,ab,b,-,a,-,ab,ab,a,-,ab,b,a,-,b,a,ab,a,a,-,-,b,ab,b,b,b,ab,b,a,a,a,ab,b,ab,a,ab,a,b,ab,a,b,-,ab,ab,b,-,-,ab,ab,a,-,-,ab,a,-,-,ab,b,ab,b,a,a,b,ab,a,ab,a,-,a,a,ab,ab,ab,a,ab…
*M2263	D2.15	-,a,a,-,-,a,ab,-,a,ab,-,ab,-,ab,a,ab,ab,a,ab,ab,ab,ab,a,-,a,a,ab,a,ab,-,-,ab,ab,a,a,ab,a,a,ab,ab,ab,ab,-,ab,ab,a,ab,ab,a,-,ab,a,ab,ab,a,-,ab,a,ab,a,a,a,a,ab,a,a,-,-,a,-,a,ab,a,ab,a,a,ab,a,a,a,-,a,-,-,ab,ab,ab,-,a,ab,a,ab,a,a,a,ab,-,a,a,a,a,a,ab,a,ab,a,ab,ab,a,ab,a,a,a,a,-,a,ab,ab,-,-,ab,a,a,a,a,ab,ab,a,a,a,ab,a,-,ab,a,-,a,-,ab,-,ab,a,-,a,ab,ab,a,ab,a,ab,ab,-,ab,a,-,ab,ab,a,a,a,a,-,a,a,ab,a,a,a,ab…
*M2264	B3.7	ab,a,-,b,ab,ab,ab,a,a,b,-,ab,ab,ab,ab,b,b,ab,ab,b,b,-,ab,ab,ab,ab,ab,ab,b,-,-,b,-,ab,ab,-,a,-,b,-,b,-,a,ab,b,ab,-,b,-,ab,b,a,ab,b,-,-,b,a,b,ab,-,-,a,b,ab,-,ab,ab,a,ab,a,b,a,b,ab,ab,b,ab,-,ab,ab,a,ab,a,b,-,-,-,a,ab,a,-,ab,ab,-,-,a,-,a,ab,-,-,ab,ab,b,a,b,b,-,ab,a,a,ab,a,b,ab,b,-,b,ab,b,a,a,-,ab,b,ab,a,ab,a,b,ab,ab,b,-,ab,ab,b,-,-,ab,ab,a,ab,b,ab,a,b,a,ab,b,ab,-,a,-,-,ab,a,ab,a,-,a,-,ab,ab,ab,a,ab,b…
*M2266	D1.10	a,a,a,ab,ab,-,a,-,a,ab,ab,a,a,a,-,-,ab,ab,a,ab,ab,ab,-,ab,ab,ab,-,ab,-,ab,a,ab,a,ab,ab,a,a,-,ab,-,ab,a,a,a,ab,ab,-,-,ab,a,-,a,a,ab,ab,a,ab,a,ab,ab,-,ab,a,ab,ab,ab,a,ab,a,a,a,ab,a,ab,ab,ab,-,ab,a,-,a,a,ab,a,-,ab,ab,ab,a,a,-,-,ab,ab,ab,ab,a,a,a,-,-,a,a,ab,ab,-,ab,ab,a,a,a,a,ab,a,ab,-,ab,-,ab,a,-,a,a,a,ab,ab,a,-,ab,-,ab,ab,ab,ab,ab,a,ab,ab,ab,-,a,ab,a,ab,ab,a,a,ab,a,-,ab,ab,ab,-,a,ab,a,a,ab,a,-,a,a,…
*M2282	D2.15	-,-,ab,a,ab,ab,a,ab,ab,a,-,a,-,a,ab,a,a,-,a,a,a,a,ab,ab,ab,ab,a,ab,a,a,a,a,a,ab,ab,a,ab,ab,a,a,a,-,ab,a,-,-,a,-,ab,a,a,ab,a,-,ab,-,-,ab,a,ab,ab,ab,ab,a,ab,ab,a,ab,ab,-,-,a,ab,a,ab,ab,a,-,-,ab,a,ab,ab,ab,a,a,a,a,ab,a,ab,a,ab,ab,ab,a,ab,ab,ab,ab,ab,ab,a,ab,a,ab,-,a,ab,a,ab,ab,ab,ab,a,ab,-,a,a,a,a,ab,ab,ab,-,a,a,ab,ab,ab,a,ab,-,a,-,a,ab,-,a,-,a,-,-,ab,a,a,ab,-,ab,-,a,ab,a,ab,ab,-,a,ab,ab,ab,ab,ab,ab…
*M2291	D1.10	-,a,a,-,-,ab,a,-,a,ab,ab,a,-,-,-,ab,ab,ab,a,ab,-,ab,ab,-,ab,ab,a,ab,-,-,-,-,-,-,ab,-,a,a,ab,a,ab,a,a,-,ab,ab,ab,ab,ab,a,-,a,-,ab,ab,a,-,a,ab,ab,-,ab,a,ab,ab,ab,a,ab,a,a,a,ab,-,ab,-,ab,ab,ab,a,ab,a,a,ab,a,ab,ab,ab,ab,a,a,a,ab,-,ab,ab,ab,a,a,-,ab,ab,a,a,-,ab,a,ab,ab,a,a,a,a,ab,a,ab,ab,ab,ab,ab,a,ab,a,a,a,ab,ab,a,-,ab,a,ab,ab,ab,-,ab,a,ab,ab,ab,a,a,ab,-,-,ab,a,a,ab,-,a,ab,-,ab,a,a,ab,-,a,ab,a,ab,a,a…
*M2292	D1.10	-,a,a,ab,ab,ab,a,a,a,ab,ab,a,a,a,ab,ab,ab,ab,a,ab,ab,ab,-,ab,ab,ab,a,ab,ab,ab,a,ab,-,-,ab,a,-,-,ab,a,ab,a,a,a,ab,-,ab,ab,ab,a,ab,a,-,ab,ab,a,ab,-,-,ab,-,ab,a,-,ab,ab,a,ab,a,-,-,ab,-,ab,ab,ab,-,ab,a,ab,a,-,ab,a,ab,ab,ab,ab,a,a,-,ab,-,ab,ab,ab,a,a,a,ab,-,-,a,ab,ab,a,ab,ab,a,a,a,-,ab,-,ab,ab,ab,-,ab,a,ab,a,-,a,ab,ab,a,a,-,a,ab,ab,ab,-,ab,a,ab,ab,ab,a,a,-,a,ab,ab,a,a,ab,-,a,ab,ab,-,a,a,ab,a,a,-,a,ab,…
*M2294	B3.7	ab,a,a,b,ab,ab,ab,a,a,b,ab,-,ab,ab,ab,b,-,-,ab,b,b,b,ab,ab,ab,-,ab,-,b,b,ab,b,ab,ab,ab,ab,a,-,-,ab,-,ab,a,ab,-,ab,-,b,ab,-,b,a,ab,b,ab,a,b,a,b,ab,a,ab,a,b,ab,-,ab,ab,-,ab,a,b,a,b,ab,ab,b,-,-,ab,-,a,ab,a,b,-,b,b,a,ab,a,-,ab,ab,-,b,a,a,a,-,ab,-,ab,-,-,a,b,b,a,ab,-,a,-,a,b,ab,b,b,b,ab,b,a,a,a,ab,b,ab,a,ab,a,-,-,-,b,-,-,ab,b,b,ab,ab,ab,-,ab,b,ab,a,ab,a,ab,b,ab,b,a,a,b,ab,-,ab,a,ab,a,a,ab,b,ab,-,ab,b,…
*M2295	D1.10	a,a,-,-,-,ab,-,a,a,ab,-,a,-,a,ab,ab,ab,ab,a,ab,ab,-,-,ab,-,ab,a,ab,ab,ab,a,ab,a,ab,ab,a,a,-,ab,a,ab,a,a,-,ab,ab,ab,ab,ab,a,ab,a,a,ab,ab,-,ab,a,ab,-,a,-,-,-,ab,ab,a,-,a,a,a,ab,-,ab,-,ab,ab,ab,a,ab,a,-,ab,a,ab,ab,ab,-,a,a,a,ab,ab,ab,ab,ab,a,a,a,ab,ab,a,a,ab,-,a,ab,ab,a,a,a,a,ab,a,ab,ab,ab,-,ab,a,ab,-,-,-,ab,-,a,a,ab,a,ab,ab,ab,ab,ab,a,-,ab,ab,a,-,ab,a,-,ab,a,a,-,a,a,ab,-,ab,-,a,ab,-,-,ab,-,ab,-,-,-…
*M2299	D1.10	-,a,a,ab,ab,ab,a,a,a,ab,-,a,a,a,ab,ab,ab,ab,a,-,ab,ab,ab,-,ab,-,a,ab,ab,ab,-,ab,a,ab,ab,a,-,-,ab,-,ab,a,a,a,ab,ab,ab,ab,ab,-,-,-,-,ab,ab,a,ab,a,ab,-,a,ab,a,ab,-,ab,-,-,a,a,-,-,a,ab,ab,-,ab,ab,a,ab,a,a,ab,a,-,ab,-,ab,a,a,a,-,-,ab,ab,ab,a,a,-,ab,ab,-,a,ab,ab,a,ab,ab,a,-,a,-,ab,a,ab,-,ab,ab,ab,a,-,a,a,a,ab,ab,a,a,ab,a,ab,ab,ab,ab,ab,a,ab,ab,ab,-,a,ab,a,ab,-,a,-,ab,a,-,ab,ab,ab,-,a,ab,-,a,ab,-,ab,a,-…
*M2301	D1.10	ab,ab,ab,a,-,-,-,ab,-,a,a,ab,-,-,a,a,a,a,-,a,a,a,a,-,a,a,ab,a,a,-,ab,a,ab,a,a,ab,ab,ab,a,ab,a,ab,ab,-,a,a,a,a,a,ab,a,ab,ab,a,a,ab,a,ab,-,a,ab,a,ab,a,a,a,-,-,-,-,ab,a,ab,a,a,-,a,-,-,a,ab,ab,-,-,a,a,a,a,ab,ab,ab,a,a,a,a,a,ab,ab,ab,a,a,-,ab,a,a,ab,-,a,ab,ab,ab,ab,a,ab,-,a,a,a,a,ab,a,ab,-,ab,a,a,ab,ab,a,ab,-,a,a,a,a,ab,a,a,a,ab,ab,a,-,a,a,ab,ab,a,ab,-,a,a,a,ab,ab,a,ab,ab,a,ab,a,ab,ab,a,-,ab,ab,a,a,a,…
*M2302	D1.10	ab,ab,ab,-,-,a,ab,ab,-,-,a,-,-,ab,a,a,a,a,ab,a,a,a,a,-,a,a,-,a,a,-,ab,a,ab,a,a,ab,ab,ab,a,ab,a,ab,ab,ab,a,a,a,a,-,ab,-,ab,ab,-,a,ab,a,ab,a,a,ab,a,ab,-,a,a,ab,-,ab,-,ab,a,ab,a,-,a,-,a,ab,a,ab,ab,-,-,-,a,-,a,-,ab,ab,a,a,a,a,a,ab,-,ab,-,a,ab,-,a,a,ab,a,a,ab,-,-,-,a,-,a,a,a,a,a,ab,a,ab,ab,ab,-,a,ab,ab,a,ab,a,a,a,a,a,ab,a,a,a,ab,ab,-,ab,a,a,ab,ab,a,ab,ab,a,a,a,ab,ab,a,-,ab,a,ab,-,ab,ab,a,a,ab,ab,-,a,a…
*M2303	D1.10	ab,ab,-,a,a,a,ab,ab,ab,-,a,ab,ab,ab,a,a,a,a,-,-,a,a,a,-,a,a,ab,a,a,a,-,a,ab,a,a,-,ab,ab,a,ab,a,ab,ab,ab,a,a,a,-,a,-,a,ab,ab,a,-,-,-,-,a,a,ab,-,-,a,-,a,-,a,ab,ab,ab,-,-,a,a,a,a,a,ab,a,ab,-,-,ab,a,a,a,-,-,ab,ab,a,-,a,a,a,ab,-,ab,a,a,ab,ab,a,a,ab,a,a,-,ab,ab,ab,a,ab,a,a,-,a,-,ab,-,ab,ab,ab,a,a,-,ab,a,ab,a,a,a,a,a,ab,-,-,-,ab,ab,-,ab,-,a,-,ab,-,ab,ab,a,a,a,ab,ab,a,-,ab,a,ab,a,ab,ab,a,-,ab,ab,a,a,-,a,…
*M2304	B3.7	b,ab,-,ab,a,-,b,-,ab,ab,-,b,-,b,a,ab,ab,a,b,ab,ab,-,a,a,a,ab,-,-,ab,ab,b,ab,b,a,a,b,ab,-,ab,b,ab,b,ab,b,ab,a,ab,ab,a,-,ab,ab,b,ab,-,ab,ab,ab,ab,a,ab,-,ab,ab,a,a,b,a,ab,b,ab,ab,ab,ab,-,a,-,a,ab,-,b,-,a,ab,ab,ab,ab,ab,ab,b,ab,ab,a,a,a,ab,ab,ab,ab,a,a,ab,b,a,ab,ab,-,ab,-,b,ab,-,a,-,ab,a,-,ab,ab,b,ab,ab,ab,ab,-,ab,b,ab,a,ab,ab,a,a,ab,a,b,a,ab,-,b,b,a,ab,a,ab,b,ab,a,ab,b,ab,a,ab,-,ab,-,b,-,-,ab,a,ab,-…
*M2305	B3.7	-,ab,ab,ab,b,b,a,ab,ab,-,b,a,a,a,b,ab,-,b,a,-,ab,ab,-,b,b,ab,-,-,ab,ab,a,ab,a,ab,b,a,ab,ab,ab,-,ab,-,ab,a,ab,b,ab,ab,b,a,ab,ab,a,-,-,ab,-,ab,ab,-,ab,b,ab,ab,b,b,a,-,-,a,-,ab,ab,ab,-,-,ab,b,-,b,a,ab,b,ab,ab,ab,-,-,ab,a,ab,ab,b,b,b,ab,ab,ab,ab,b,b,ab,a,b,ab,-,ab,ab,ab,a,-,ab,b,ab,-,-,ab,ab,ab,a,ab,ab,ab,ab,b,ab,a,ab,b,-,ab,-,b,-,b,a,b,-,ab,-,a,b,ab,b,ab,a,-,b,ab,a,ab,b,ab,ab,ab,ab,a,ab,b,ab,b,ab,ab…
*M2306	B3.7	a,ab,-,-,b,b,-,ab,ab,ab,-,a,a,a,b,ab,ab,-,-,-,ab,ab,b,b,-,ab,a,b,ab,ab,a,ab,a,-,b,a,ab,ab,-,a,ab,-,ab,a,ab,b,-,ab,b,-,ab,ab,a,-,b,ab,-,ab,ab,b,ab,b,ab,-,b,-,a,b,ab,a,ab,ab,ab,ab,b,b,-,b,-,b,a,-,-,ab,ab,ab,ab,ab,ab,a,ab,ab,b,b,b,ab,ab,ab,ab,b,b,-,a,b,ab,ab,ab,ab,-,a,-,ab,-,ab,-,-,ab,ab,ab,a,ab,ab,ab,ab,b,ab,a,ab,b,ab,ab,b,-,ab,b,a,b,ab,-,a,a,b,ab,b,ab,a,ab,b,ab,a,ab,b,ab,ab,ab,-,-,ab,b,ab,b,ab,-,b…
*M2310	B3.7	ab,b,b,-,ab,ab,ab,b,b,a,ab,ab,ab,ab,ab,-,a,-,-,a,a,a,-,-,ab,a,ab,ab,-,a,-,-,ab,b,ab,ab,b,b,a,ab,a,ab,ab,ab,a,ab,a,a,ab,ab,a,b,ab,a,ab,b,a,b,a,ab,b,ab,b,a,ab,-,ab,ab,b,ab,-,a,b,a,ab,-,-,ab,-,ab,ab,b,-,b,-,a,a,a,b,-,b,a,ab,ab,ab,-,b,b,-,ab,ab,b,ab,ab,-,-,a,a,b,ab,-,b,ab,b,a,ab,-,a,a,ab,a,b,b,-,ab,a,ab,b,ab,b,a,ab,ab,-,ab,ab,ab,a,a,ab,ab,ab,b,ab,a,ab,b,ab,b,ab,a,ab,a,-,b,a,ab,b,-,-,ab,ab,b,-,a,b,b,a…
*M2327	D1.10	ab,ab,ab,a,a,a,ab,ab,ab,ab,a,ab,ab,ab,a,a,a,-,ab,a,a,a,a,a,a,a,-,a,a,-,ab,-,a,ab,a,ab,ab,ab,a,ab,a,ab,-,ab,a,a,a,a,a,ab,a,-,ab,a,a,ab,-,-,a,a,ab,a,ab,a,a,-,ab,a,ab,ab,ab,a,ab,a,a,a,a,-,ab,a,-,-,a,ab,a,a,a,a,-,ab,ab,-,a,a,a,a,ab,ab,ab,a,a,ab,ab,a,-,ab,a,a,ab,ab,ab,ab,a,ab,a,-,-,a,-,ab,a,-,-,ab,a,a,-,ab,a,ab,a,ab,-,a,a,-,a,a,a,ab,ab,a,ab,a,a,-,ab,a,ab,ab,a,a,a,ab,ab,-,ab,ab,-,ab,a,ab,ab,a,a,ab,ab,a…
*M2332	D2.15	a,ab,ab,a,ab,ab,a,ab,ab,a,ab,a,a,a,ab,a,a,ab,-,-,a,a,ab,ab,ab,-,a,ab,a,a,a,a,-,ab,ab,-,ab,ab,a,a,a,a,a,a,a,ab,a,a,ab,a,-,ab,a,a,ab,ab,a,ab,-,ab,ab,ab,ab,a,ab,ab,a,ab,-,a,ab,-,-,a,ab,ab,a,ab,-,ab,-,-,ab,ab,a,a,-,a,-,-,ab,a,ab,ab,-,a,ab,ab,-,ab,ab,ab,a,-,a,ab,a,a,ab,a,ab,ab,ab,ab,a,-,a,a,a,a,-,ab,ab,-,ab,a,a,-,ab,ab,a,-,ab,-,-,a,ab,a,a,a,a,ab,ab,ab,-,a,ab,ab,ab,a,a,ab,a,-,-,a,a,ab,ab,ab,ab,a,ab,ab,…
*M2333	D2.15	a,ab,ab,-,ab,-,a,ab,ab,a,ab,a,a,a,ab,a,a,ab,-,-,a,a,ab,ab,ab,a,a,ab,-,a,a,-,a,ab,ab,-,-,ab,-,a,a,a,a,a,a,ab,a,-,-,-,a,ab,a,a,ab,-,a,ab,a,ab,-,ab,ab,a,ab,ab,a,ab,-,-,ab,-,ab,a,-,-,a,ab,ab,ab,-,-,ab,ab,a,a,a,a,ab,a,ab,a,ab,ab,-,a,ab,-,ab,ab,ab,ab,a,ab,a,ab,a,a,ab,a,ab,-,-,-,a,ab,a,a,-,a,-,ab,ab,ab,ab,a,a,ab,ab,ab,a,-,ab,-,ab,-,ab,a,a,a,a,ab,ab,-,a,a,ab,ab,ab,-,a,ab,a,ab,ab,a,a,ab,ab,ab,ab,-,-,ab,a,…
*M2334	D2.15	a,ab,ab,a,-,ab,a,ab,ab,a,ab,a,-,a,ab,a,a,ab,a,a,a,-,ab,-,ab,-,a,ab,a,a,a,a,a,ab,ab,a,ab,-,a,a,a,-,a,-,-,ab,a,-,ab,a,a,ab,a,-,ab,ab,a,ab,a,-,ab,-,ab,a,-,ab,a,ab,-,-,ab,a,ab,a,ab,-,a,ab,ab,-,a,ab,ab,ab,a,-,a,a,ab,a,-,a,ab,-,ab,a,ab,ab,-,ab,ab,ab,a,ab,a,ab,a,a,ab,a,-,ab,ab,ab,a,-,a,a,a,a,a,ab,-,-,ab,a,a,ab,ab,-,a,ab,ab,a,ab,a,ab,a,a,a,a,ab,ab,ab,-,-,ab,ab,ab,a,a,ab,a,ab,ab,a,a,ab,ab,ab,-,a,-,ab,a,ab…
*M2341	B3.7	b,-,ab,ab,a,ab,-,ab,ab,b,a,b,-,b,a,ab,-,a,b,ab,b,ab,a,a,a,ab,b,a,-,ab,b,ab,-,-,a,b,ab,-,-,b,-,b,b,-,ab,a,-,ab,a,-,ab,ab,b,ab,a,-,ab,ab,-,a,ab,a,-,ab,a,-,b,a,ab,b,ab,ab,-,ab,a,a,ab,a,ab,a,b,ab,a,ab,-,ab,-,-,ab,ab,ab,ab,-,a,a,-,-,b,ab,a,a,-,b,a,ab,ab,ab,-,ab,b,ab,ab,-,ab,ab,-,ab,ab,-,b,ab,ab,ab,ab,a,ab,b,a,a,ab,ab,ab,a,ab,-,-,-,ab,ab,b,b,-,ab,a,-,b,ab,-,ab,-,ab,a,ab,-,ab,ab,-,ab,a,ab,a,-,-,a,ab,ab,…
*M2343	B3.7	a,ab,-,ab,-,ab,-,ab,ab,a,b,a,-,a,b,ab,ab,b,-,ab,a,ab,-,-,-,-,a,-,ab,ab,-,ab,ab,ab,b,a,ab,ab,ab,a,ab,a,a,-,-,-,ab,-,b,-,ab,ab,-,ab,b,-,ab,ab,ab,-,ab,b,ab,ab,-,-,a,b,-,-,ab,ab,-,ab,b,b,ab,b,ab,b,-,ab,b,ab,ab,ab,ab,ab,ab,ab,ab,ab,-,-,b,-,ab,-,ab,b,b,ab,-,b,ab,ab,-,ab,ab,-,ab,ab,b,ab,ab,b,ab,-,ab,-,ab,ab,ab,ab,b,ab,a,b,b,ab,ab,ab,-,ab,b,-,b,ab,ab,a,a,-,ab,b,-,a,-,b,ab,a,ab,b,ab,ab,ab,ab,a,ab,b,-,b,-,…
*M2346	D1.10	a,a,-,ab,ab,a,a,a,-,a,ab,a,a,a,ab,ab,ab,ab,a,ab,a,ab,ab,ab,ab,-,a,-,ab,-,-,ab,-,a,ab,-,a,a,ab,a,ab,a,a,a,ab,ab,ab,ab,ab,-,ab,a,a,-,ab,-,-,a,ab,ab,a,-,a,ab,ab,ab,a,ab,-,a,a,ab,ab,ab,ab,ab,ab,ab,-,ab,-,-,ab,a,ab,ab,ab,ab,a,a,-,ab,ab,-,ab,-,a,a,a,ab,-,a,-,ab,ab,a,ab,ab,a,-,a,a,ab,a,ab,ab,ab,-,ab,a,ab,-,a,a,ab,-,a,ab,ab,a,-,-,ab,ab,-,-,ab,-,ab,-,a,ab,a,ab,ab,a,a,-,a,a,ab,ab,ab,a,a,-,a,a,ab,a,ab,-,a,a…
*M2352	D1.10	a,-,-,ab,ab,a,a,a,a,a,ab,-,a,-,ab,-,ab,ab,a,ab,a,ab,ab,ab,ab,ab,a,ab,ab,ab,a,ab,-,-,ab,a,a,a,ab,a,ab,a,a,a,ab,ab,ab,ab,ab,a,-,a,a,ab,ab,a,ab,a,ab,ab,a,ab,a,ab,ab,ab,a,ab,a,a,a,ab,-,ab,ab,ab,ab,ab,a,ab,a,a,ab,-,ab,ab,ab,ab,a,-,a,ab,ab,ab,ab,-,-,a,a,ab,ab,-,a,ab,-,-,ab,ab,a,-,a,a,-,a,ab,ab,ab,ab,ab,a,ab,a,-,a,-,ab,a,ab,-,a,ab,a,-,-,ab,-,-,ab,ab,a,a,-,a,ab,ab,a,-,ab,a,-,ab,-,ab,a,a,-,a,-,ab,a,-,-,-,…
*M2356	D2.15	ab,a,-,ab,-,a,ab,a,a,ab,a,ab,ab,ab,a,ab,ab,-,ab,ab,ab,-,a,a,a,ab,ab,-,-,-,ab,ab,ab,a,a,-,a,-,ab,ab,-,ab,-,ab,ab,a,ab,ab,a,ab,ab,a,-,ab,a,a,ab,a,ab,a,a,a,a,ab,a,a,ab,a,a,ab,a,-,a,ab,-,a,ab,a,a,a,-,-,a,a,-,-,ab,ab,a,-,a,-,a,a,-,ab,a,ab,-,a,a,a,ab,a,-,a,-,ab,a,ab,a,a,a,a,ab,a,-,ab,ab,-,ab,-,a,a,a,-,ab,a,a,-,ab,a,a,ab,a,-,a,ab,ab,ab,-,a,a,a,ab,ab,a,a,a,-,ab,-,ab,-,a,ab,ab,a,a,a,a,-,a,a,ab,a,a,a,-,a,a…
*M2360	D1.10	-,a,a,ab,ab,a,a,a,-,-,ab,-,a,a,ab,ab,ab,ab,a,ab,a,-,ab,-,ab,ab,a,ab,-,ab,a,-,-,a,ab,a,a,a,ab,-,ab,a,-,-,-,-,-,-,ab,a,ab,a,a,ab,ab,a,-,-,ab,ab,a,ab,a,ab,ab,ab,a,-,a,-,a,ab,-,ab,ab,-,ab,ab,a,ab,a,a,ab,a,-,ab,ab,ab,a,-,a,ab,ab,-,ab,ab,a,a,-,ab,ab,a,a,-,ab,a,ab,ab,a,a,a,a,ab,-,ab,ab,ab,ab,-,a,-,a,a,a,ab,ab,a,ab,ab,-,ab,a,ab,ab,-,a,ab,ab,ab,a,a,-,a,ab,-,a,a,-,-,a,-,-,ab,a,a,-,a,-,ab,a,ab,a,a,ab,ab,a,a…
*M2363	D1.10	a,-,a,ab,ab,a,a,a,a,a,ab,a,-,a,ab,ab,ab,-,-,ab,-,ab,ab,ab,ab,-,a,ab,-,ab,a,ab,ab,-,ab,a,a,a,ab,a,ab,a,a,-,ab,ab,ab,ab,ab,a,ab,a,a,ab,ab,-,ab,a,ab,-,a,ab,a,ab,ab,ab,-,ab,-,a,-,ab,-,ab,ab,ab,ab,ab,a,-,a,a,ab,a,ab,ab,-,-,a,a,a,-,-,-,ab,-,-,-,a,ab,-,a,a,ab,ab,a,ab,-,a,a,a,a,ab,a,ab,ab,ab,ab,ab,a,ab,a,a,a,ab,ab,a,ab,ab,a,ab,a,ab,ab,-,a,ab,ab,-,a,a,ab,a,ab,-,-,a,ab,a,a,ab,ab,ab,a,a,-,a,a,-,a,ab,a,a,ab,…
*M2367	D1.10	a,a,a,ab,ab,a,a,-,a,-,ab,-,a,a,ab,ab,ab,-,a,ab,a,ab,ab,-,ab,ab,a,-,ab,ab,a,-,ab,a,ab,a,a,a,-,a,ab,a,a,a,ab,ab,ab,ab,ab,a,-,a,a,ab,ab,a,-,a,-,ab,a,ab,a,ab,ab,-,a,ab,a,a,a,ab,ab,ab,ab,ab,ab,ab,a,ab,a,-,ab,a,ab,ab,-,ab,a,a,a,ab,ab,ab,ab,ab,a,a,a,ab,-,a,a,ab,-,-,ab,-,a,a,a,a,ab,a,ab,ab,ab,ab,ab,a,-,a,a,a,ab,ab,a,ab,ab,a,ab,a,-,ab,ab,a,-,ab,-,-,a,-,a,ab,ab,a,a,-,a,-,-,ab,-,a,a,ab,-,a,ab,-,ab,a,-,ab,ab…
*M2369	D1.10	a,a,a,-,ab,-,a,a,a,a,ab,a,a,-,ab,ab,-,-,a,ab,a,ab,ab,-,-,ab,a,-,-,ab,a,ab,ab,a,ab,a,a,a,-,a,ab,a,-,a,-,ab,ab,-,ab,a,ab,a,a,ab,ab,-,ab,a,ab,ab,a,-,a,ab,ab,-,-,ab,a,-,a,-,ab,ab,ab,ab,ab,ab,a,ab,a,a,ab,a,ab,ab,ab,ab,a,a,a,-,-,ab,ab,ab,a,a,a,-,ab,-,a,ab,ab,a,ab,ab,a,a,a,a,-,a,-,ab,ab,ab,-,a,ab,-,a,a,ab,ab,a,ab,ab,a,ab,a,-,ab,-,a,ab,ab,ab,a,a,ab,a,ab,ab,a,a,ab,a,a,ab,ab,ab,a,-,ab,a,a,ab,a,-,a,a,ab,ab,…
*M2373	D1.10	ab,-,ab,a,-,ab,ab,-,ab,-,a,ab,ab,ab,-,a,a,a,ab,a,ab,-,a,a,a,-,ab,a,-,a,ab,a,a,ab,-,-,ab,ab,a,ab,a,ab,ab,ab,a,a,a,a,-,ab,a,-,ab,-,a,ab,-,ab,a,a,-,a,-,a,a,-,ab,a,-,ab,ab,a,a,a,a,a,a,a,ab,a,ab,ab,a,ab,a,a,a,a,ab,ab,ab,-,a,a,a,-,ab,ab,ab,a,a,ab,ab,a,-,-,a,-,ab,ab,ab,-,a,ab,a,a,a,-,a,ab,a,ab,ab,-,-,-,ab,a,-,ab,a,ab,a,a,a,-,a,a,a,-,ab,a,ab,a,-,ab,ab,a,-,ab,a,a,-,ab,ab,-,ab,ab,-,ab,a,-,-,a,-,ab,ab,a,a,a…
*M2375	D2.15	ab,a,ab,ab,a,a,-,a,a,-,a,ab,-,ab,a,-,ab,a,ab,ab,ab,ab,a,a,a,ab,-,a,ab,ab,ab,ab,ab,a,a,ab,a,a,ab,-,ab,ab,ab,ab,ab,a,-,ab,a,ab,ab,a,ab,-,-,a,ab,a,ab,a,a,a,a,ab,a,a,ab,a,-,ab,a,ab,a,ab,a,a,ab,a,a,a,ab,a,a,-,ab,-,ab,ab,a,a,a,-,-,a,a,ab,a,-,a,a,a,a,ab,a,ab,a,ab,-,a,-,a,a,a,-,ab,a,ab,ab,ab,ab,-,a,a,a,-,-,ab,a,a,-,ab,a,a,ab,a,ab,-,ab,ab,ab,-,a,a,a,ab,-,a,a,a,ab,ab,a,ab,a,a,ab,ab,-,-,a,a,-,a,-,ab,a,a,a,a…
*M2377	D2.15	-,-,-,-,a,a,ab,a,a,ab,a,ab,-,ab,a,ab,ab,a,ab,-,ab,ab,a,-,a,ab,ab,a,ab,ab,ab,ab,ab,a,a,-,a,a,ab,ab,-,-,ab,-,ab,a,ab,-,-,ab,ab,a,ab,ab,a,a,ab,-,ab,a,a,a,a,ab,a,a,-,a,a,-,-,ab,a,-,-,a,ab,a,a,a,ab,a,-,a,ab,ab,ab,ab,-,a,a,ab,a,a,a,ab,-,ab,-,a,-,a,ab,-,ab,a,ab,-,-,ab,-,a,a,-,ab,a,ab,ab,ab,ab,ab,a,a,a,a,-,ab,a,a,a,ab,-,a,ab,a,ab,a,-,-,ab,ab,a,a,a,ab,ab,a,a,a,-,ab,a,ab,a,a,ab,-,a,a,a,a,ab,a,a,ab,a,a,-,ab…
*M2379	D2.15	-,a,-,ab,a,a,ab,a,a,ab,a,ab,-,ab,a,ab,ab,a,ab,ab,ab,ab,-,a,a,ab,ab,-,ab,ab,ab,ab,ab,a,a,ab,-,a,ab,ab,-,ab,ab,ab,ab,a,ab,ab,a,ab,ab,a,ab,ab,a,a,ab,a,ab,a,a,-,a,-,-,a,ab,a,-,ab,a,-,a,ab,a,a,ab,a,a,a,ab,a,a,a,ab,ab,ab,ab,a,a,a,ab,-,a,-,ab,a,-,-,a,a,a,ab,a,ab,a,ab,ab,-,-,a,-,a,a,ab,a,-,ab,ab,-,-,-,a,a,a,-,ab,a,a,-,-,-,a,ab,a,ab,-,ab,-,ab,ab,a,a,a,ab,-,-,a,-,ab,ab,a,ab,a,-,ab,-,-,a,a,a,ab,a,a,ab,a,a,a…
*M2382	D2.15	ab,a,ab,-,a,a,ab,a,a,ab,a,ab,ab,ab,a,ab,ab,a,ab,ab,-,ab,a,-,a,-,ab,a,-,ab,-,ab,ab,-,a,ab,a,-,ab,ab,ab,ab,ab,-,ab,-,ab,ab,a,ab,ab,a,ab,ab,a,a,ab,a,ab,-,-,a,a,-,a,a,ab,a,-,ab,a,ab,a,-,a,a,-,a,-,a,ab,-,-,a,ab,ab,-,ab,a,a,-,ab,a,a,a,ab,a,ab,a,-,a,-,-,a,ab,a,ab,-,a,ab,a,a,-,a,-,a,ab,ab,ab,-,ab,-,a,a,a,-,ab,a,-,-,ab,-,a,ab,a,-,-,ab,ab,ab,-,a,a,a,ab,ab,a,a,a,ab,-,a,ab,a,a,ab,ab,a,a,a,a,ab,a,a,ab,a,-,a,-…
*M2383	B3.7	ab,a,ab,b,ab,a,ab,a,a,ab,ab,ab,-,ab,-,b,-,ab,-,b,-,-,ab,ab,ab,-,ab,ab,b,-,ab,-,b,a,ab,-,a,-,b,ab,-,ab,-,ab,b,-,-,b,ab,ab,b,a,ab,b,-,a,-,a,b,-,a,ab,a,b,ab,ab,ab,ab,-,-,a,b,-,b,ab,ab,b,ab,a,ab,ab,a,ab,a,b,b,b,b,a,a,a,b,ab,-,ab,b,-,ab,a,ab,ab,a,-,ab,b,a,b,b,-,ab,a,a,ab,-,b,ab,b,b,b,ab,b,a,a,a,ab,b,ab,ab,ab,a,b,-,ab,b,ab,ab,ab,b,-,ab,ab,ab,a,-,b,ab,a,ab,a,ab,b,-,b,a,a,b,ab,a,-,-,ab,ab,a,-,b,a,a,ab,-,…
*M2385	B3.7	ab,-,ab,a,ab,b,ab,-,b,ab,ab,ab,ab,ab,ab,a,-,ab,ab,-,ab,a,ab,ab,ab,a,-,ab,a,a,-,a,a,b,ab,ab,b,b,a,ab,a,ab,-,ab,-,-,a,a,ab,ab,a,b,ab,a,ab,b,a,-,a,ab,b,ab,b,a,ab,ab,ab,ab,b,ab,b,a,-,-,-,ab,a,ab,-,ab,ab,-,-,b,a,a,a,a,b,b,-,a,ab,ab,ab,a,b,ab,b,ab,ab,b,ab,ab,a,b,-,a,b,ab,b,-,ab,b,a,-,a,a,a,ab,-,b,b,b,ab,a,-,ab,-,-,a,b,ab,a,ab,ab,ab,a,a,ab,-,ab,b,ab,a,-,b,ab,b,ab,a,ab,-,b,-,a,-,-,ab,b,-,ab,b,ab,a,b,b,ab…
*M2386	B3.7	a,ab,a,ab,b,-,a,ab,ab,a,b,a,a,a,-,ab,ab,b,a,ab,a,ab,b,b,-,ab,a,b,ab,ab,-,ab,ab,ab,b,a,ab,ab,ab,-,ab,a,-,a,ab,b,ab,ab,b,a,-,ab,-,ab,b,-,ab,ab,ab,b,-,b,ab,ab,-,b,a,b,ab,a,ab,-,b,-,b,b,ab,b,-,b,-,ab,b,-,ab,-,ab,ab,-,ab,ab,ab,-,-,b,ab,ab,a,-,b,b,ab,-,b,ab,-,ab,ab,ab,a,-,ab,-,ab,ab,b,ab,ab,ab,a,ab,ab,-,ab,b,ab,a,b,b,ab,ab,ab,b,ab,b,a,-,ab,ab,a,a,b,ab,b,ab,a,ab,-,-,a,-,b,ab,ab,ab,ab,-,ab,b,-,b,a,ab,b,a…
*M2387	D2.15	ab,a,-,ab,a,a,ab,a,a,ab,a,ab,ab,ab,a,ab,ab,-,ab,ab,ab,-,a,a,a,ab,ab,a,ab,ab,ab,ab,ab,a,a,ab,a,a,ab,ab,ab,ab,-,-,ab,a,ab,-,a,ab,ab,a,ab,-,a,a,ab,-,ab,a,a,a,a,ab,a,a,ab,a,a,-,a,ab,-,ab,a,a,ab,a,-,a,ab,-,a,a,ab,ab,ab,ab,a,a,a,ab,a,a,a,ab,a,ab,a,a,a,a,ab,a,ab,a,ab,-,-,ab,a,a,a,a,ab,-,ab,-,ab,ab,ab,a,a,a,a,ab,ab,a,-,a,ab,a,a,ab,a,-,a,ab,ab,ab,ab,-,a,-,ab,-,a,a,-,ab,ab,a,ab,a,-,-,ab,-,-,a,a,ab,a,a,ab,a…
*M2390	B3.7	-,a,ab,b,ab,-,ab,a,a,ab,-,ab,ab,ab,ab,b,b,ab,-,b,-,b,ab,ab,ab,b,-,ab,-,b,ab,b,b,a,ab,ab,a,-,b,ab,b,-,ab,-,b,ab,b,b,-,ab,b,a,-,b,ab,-,b,-,b,-,a,ab,a,b,-,ab,-,-,a,-,-,b,ab,b,ab,ab,-,-,a,ab,ab,a,ab,a,b,b,-,b,a,-,a,b,ab,-,ab,b,-,ab,a,-,ab,a,ab,ab,b,a,b,-,a,-,a,a,ab,a,b,ab,b,b,b,ab,b,-,a,a,ab,-,ab,-,ab,a,b,a,ab,b,ab,ab,ab,b,b,ab,ab,-,a,-,b,ab,a,ab,a,ab,-,ab,b,a,a,b,ab,a,ab,-,ab,ab,a,ab,b,a,a,ab,b,-,b,…
*M2394	D1.10	ab,ab,ab,a,a,ab,-,ab,-,ab,a,ab,ab,ab,a,-,a,a,ab,a,ab,a,a,a,-,a,ab,a,a,-,ab,-,-,ab,a,ab,ab,ab,a,ab,-,ab,-,ab,a,a,a,a,a,ab,-,ab,-,a,a,ab,a,ab,-,a,ab,a,ab,a,a,a,-,a,ab,ab,-,a,a,a,a,-,a,a,ab,-,ab,ab,a,-,a,a,-,a,ab,ab,ab,a,a,-,-,-,-,ab,-,a,a,ab,-,a,a,ab,-,a,ab,ab,ab,ab,-,ab,a,a,a,a,a,ab,-,ab,ab,ab,a,-,ab,a,a,ab,a,-,a,a,-,ab,a,a,a,ab,ab,a,-,a,a,ab,ab,a,ab,ab,a,-,a,ab,-,a,ab,ab,a,ab,a,-,ab,a,a,ab,ab,a,a…
*M2395	D1.10	-,ab,ab,a,a,-,ab,ab,ab,ab,-,ab,ab,ab,a,a,a,a,ab,a,ab,-,-,a,a,a,ab,a,a,-,ab,-,a,ab,a,ab,ab,-,a,ab,a,ab,-,ab,a,a,-,-,a,ab,a,ab,-,a,-,ab,a,-,a,a,ab,a,ab,-,a,a,ab,-,ab,-,ab,a,a,a,a,a,-,a,ab,-,ab,ab,a,ab,a,a,a,-,ab,ab,ab,a,a,-,a,a,ab,-,ab,a,a,-,ab,a,a,-,a,a,ab,ab,ab,ab,a,ab,a,a,a,-,a,ab,-,ab,ab,ab,a,a,ab,a,a,-,-,ab,a,a,a,ab,-,a,-,ab,ab,a,ab,a,-,ab,ab,a,-,ab,-,-,a,ab,ab,a,ab,-,a,ab,a,ab,ab,a,a,ab,ab,a,…
*M2397	D1.10	ab,ab,ab,a,a,ab,ab,ab,-,ab,a,ab,ab,ab,a,a,a,a,ab,a,ab,a,-,a,-,-,ab,a,a,a,ab,a,a,-,a,ab,ab,ab,a,ab,-,-,-,ab,a,-,a,-,a,ab,a,ab,ab,a,a,ab,a,ab,a,a,ab,a,ab,a,a,-,ab,a,-,-,ab,a,a,-,a,a,a,a,ab,-,ab,ab,a,ab,a,a,a,a,ab,-,-,-,a,a,a,a,ab,ab,ab,-,a,ab,ab,a,a,ab,a,a,ab,ab,-,ab,a,-,a,a,a,a,a,ab,-,-,ab,ab,a,a,ab,a,a,-,a,ab,a,a,-,ab,a,a,-,ab,ab,a,-,a,a,ab,ab,a,ab,ab,a,-,a,-,ab,a,ab,ab,-,ab,a,ab,ab,a,-,-,ab,a,a,…
*M2403	D2.15	ab,-,-,-,-,a,ab,-,-,-,a,ab,ab,ab,a,ab,ab,a,ab,ab,-,ab,-,a,a,ab,ab,-,ab,ab,-,-,ab,-,a,ab,a,a,-,ab,ab,-,ab,ab,ab,a,ab,-,a,ab,ab,a,ab,-,-,a,ab,a,ab,-,a,a,a,ab,a,a,ab,a,a,-,a,ab,a,ab,a,a,ab,-,a,a,ab,a,a,a,ab,ab,ab,ab,a,a,a,ab,a,a,-,ab,a,ab,a,a,a,a,ab,-,ab,a,ab,ab,a,-,-,-,a,a,ab,-,ab,ab,ab,ab,-,a,a,a,a,ab,-,a,a,a,ab,a,-,ab,-,ab,a,ab,-,-,-,a,a,a,ab,ab,a,a,a,-,ab,a,-,-,a,ab,ab,a,-,-,-,ab,a,a,ab,a,a,a,ab…
*M2405	D2.15	ab,a,-,ab,a,a,ab,a,a,ab,-,ab,ab,ab,-,-,ab,a,-,ab,ab,-,a,a,a,ab,ab,a,-,ab,ab,-,-,a,-,ab,a,a,ab,-,ab,ab,ab,ab,-,a,ab,ab,a,-,ab,a,ab,-,a,a,ab,a,ab,a,-,a,a,ab,a,a,-,a,a,ab,a,ab,a,-,a,a,-,-,-,a,ab,a,-,a,-,ab,-,ab,a,a,a,ab,a,a,a,-,a,-,-,a,-,-,ab,-,ab,a,ab,ab,a,ab,a,-,a,a,ab,a,-,ab,ab,ab,ab,a,a,a,a,ab,ab,a,a,a,-,a,a,ab,-,ab,a,ab,-,ab,ab,-,a,a,-,ab,a,a,a,ab,ab,a,ab,a,a,ab,ab,-,-,a,a,-,-,a,ab,a,a,a,ab,-,a…
*M2406	D2.15	a,ab,-,a,ab,-,-,ab,ab,a,ab,a,a,a,ab,a,a,ab,a,a,a,a,-,ab,ab,-,a,ab,a,a,a,a,a,-,ab,a,ab,ab,-,-,a,-,a,a,a,ab,a,a,ab,-,-,ab,a,a,ab,ab,a,ab,a,ab,ab,ab,ab,a,ab,-,a,-,ab,a,ab,a,-,a,ab,-,a,ab,ab,ab,-,ab,ab,ab,a,a,a,a,ab,ab,-,a,ab,-,ab,a,ab,a,ab,ab,ab,ab,a,ab,a,ab,a,a,ab,a,ab,-,ab,ab,a,ab,a,a,a,-,a,ab,ab,ab,ab,a,a,ab,-,-,a,ab,ab,a,ab,-,ab,-,a,a,a,ab,ab,-,a,-,ab,ab,ab,a,-,-,-,ab,ab,-,-,ab,ab,-,ab,a,ab,ab,a…
*M2415	B3.7	b,ab,b,ab,a,ab,-,ab,ab,b,a,b,b,b,-,ab,ab,a,b,-,b,ab,a,a,-,ab,b,a,ab,ab,-,ab,ab,ab,-,b,ab,ab,ab,b,ab,b,b,b,ab,-,ab,ab,a,b,ab,ab,b,-,a,ab,ab,-,ab,a,-,a,ab,-,a,-,-,-,ab,b,ab,ab,a,ab,a,a,-,a,-,a,b,ab,a,ab,-,-,ab,ab,-,ab,-,ab,a,a,a,ab,ab,-,-,a,-,-,ab,a,ab,ab,ab,ab,ab,b,ab,ab,a,-,ab,-,ab,ab,ab,b,-,ab,ab,ab,-,ab,b,a,a,ab,ab,ab,a,-,a,b,a,ab,ab,b,b,a,ab,a,-,b,ab,a,ab,b,ab,a,ab,ab,ab,ab,-,ab,a,ab,a,b,ab,a,…
*M2426	D2.15	a,ab,a,a,ab,ab,a,ab,-,a,-,a,a,-,ab,a,a,ab,a,a,a,a,ab,ab,ab,a,a,ab,a,a,a,-,a,ab,ab,a,-,-,a,a,a,-,a,a,-,ab,a,a,ab,a,a,ab,a,a,ab,ab,-,ab,a,ab,ab,-,ab,a,-,-,a,ab,ab,-,ab,a,ab,a,ab,ab,a,ab,-,ab,a,ab,ab,ab,a,a,a,a,ab,-,-,a,ab,ab,ab,a,ab,a,ab,ab,-,ab,a,ab,a,-,a,a,ab,a,ab,-,ab,ab,a,ab,a,a,a,a,a,ab,-,ab,-,a,-,ab,ab,ab,a,ab,ab,a,ab,-,ab,a,a,a,-,ab,ab,-,a,a,ab,-,ab,-,a,ab,a,ab,-,a,-,ab,ab,ab,ab,a,-,-,a,ab,a…
*M2427	D2.15	a,ab,-,-,ab,ab,a,ab,ab,a,ab,a,-,a,-,-,-,ab,a,a,a,a,ab,ab,ab,-,-,ab,a,-,a,a,a,ab,ab,a,ab,ab,-,-,-,a,a,a,a,ab,a,a,ab,-,a,ab,a,a,ab,ab,a,ab,a,ab,ab,-,ab,a,-,-,a,-,ab,-,-,a,-,a,ab,ab,a,-,ab,ab,a,ab,ab,ab,a,a,a,a,ab,ab,ab,-,ab,ab,-,a,ab,a,ab,ab,ab,ab,a,-,a,-,a,a,ab,a,ab,ab,ab,ab,-,ab,a,a,a,a,a,ab,ab,ab,ab,a,a,ab,-,ab,a,-,ab,a,ab,a,-,a,a,a,a,ab,-,-,a,a,ab,-,ab,a,a,-,a,ab,ab,a,a,ab,ab,ab,-,a,ab,ab,a,ab,…
*M2451	D2.15	ab,a,ab,-,-,a,-,a,a,ab,a,ab,ab,-,a,ab,ab,a,ab,-,ab,ab,-,a,a,ab,-,-,ab,ab,-,-,-,a,-,ab,a,a,ab,ab,-,ab,-,ab,-,a,ab,ab,-,ab,ab,a,ab,ab,-,a,-,a,ab,a,-,a,-,ab,a,a,-,a,a,ab,-,ab,a,ab,a,a,ab,-,-,a,ab,-,a,a,-,ab,ab,-,a,a,a,ab,-,a,-,ab,a,-,a,a,a,a,-,a,ab,a,ab,-,a,ab,a,a,a,a,ab,a,ab,-,ab,ab,ab,a,-,-,a,-,-,a,-,a,-,a,a,-,a,ab,a,ab,ab,-,ab,-,a,-,-,ab,-,a,-,ab,ab,a,-,a,a,a,-,a,a,a,a,ab,a,a,ab,a,a,a,ab,a,ab,ab,…
*M2453	B3.7	a,ab,-,ab,-,-,a,-,-,a,-,-,a,a,-,-,ab,b,a,ab,a,ab,b,b,b,ab,ab,b,ab,-,a,ab,-,ab,b,a,ab,ab,ab,a,ab,a,a,a,ab,b,ab,ab,b,a,-,ab,a,-,b,ab,ab,ab,ab,b,-,b,ab,-,b,b,a,b,ab,a,ab,ab,b,ab,b,b,ab,b,ab,b,a,-,-,ab,-,ab,ab,ab,ab,-,ab,-,b,b,b,ab,ab,a,ab,b,-,ab,ab,b,ab,ab,-,-,ab,a,ab,-,b,-,ab,b,-,ab,ab,a,ab,ab,ab,ab,b,-,a,b,b,ab,ab,-,b,ab,b,a,b,ab,-,-,-,b,ab,b,ab,-,ab,b,ab,a,ab,b,-,ab,ab,b,a,ab,b,ab,b,a,ab,b,-,ab,b…
*M2454	B3.7	a,ab,a,-,b,ab,a,-,ab,a,b,a,-,a,b,ab,ab,b,a,ab,a,-,-,b,b,ab,ab,b,ab,ab,a,-,ab,ab,b,a,ab,-,ab,-,ab,a,a,a,ab,b,ab,ab,-,a,ab,ab,a,-,b,ab,ab,ab,ab,b,ab,-,ab,ab,b,b,a,b,-,a,-,ab,-,ab,b,b,ab,b,ab,b,-,ab,b,-,-,ab,ab,ab,ab,-,ab,-,-,-,-,ab,ab,a,ab,b,b,-,-,b,ab,ab,ab,ab,ab,a,ab,ab,b,ab,ab,b,ab,ab,ab,-,-,ab,-,-,b,ab,a,b,-,-,ab,ab,b,ab,b,a,b,ab,ab,a,a,b,ab,b,ab,a,ab,b,ab,a,ab,b,-,-,ab,b,a,ab,b,ab,-,a,ab,-,ab,…
*M2457	B3.7	a,-,a,ab,-,ab,a,ab,ab,a,b,a,a,a,b,ab,ab,b,a,ab,a,ab,-,b,b,ab,ab,b,ab,ab,a,ab,ab,-,b,a,ab,ab,-,a,ab,a,a,a,ab,b,ab,ab,b,a,ab,ab,a,ab,b,ab,ab,-,ab,-,ab,b,ab,-,b,b,a,b,ab,a,ab,ab,b,ab,b,-,-,b,ab,b,a,ab,b,ab,ab,ab,ab,ab,ab,b,ab,ab,b,-,b,ab,ab,a,-,b,b,ab,ab,b,ab,ab,-,-,ab,a,ab,ab,b,ab,-,b,ab,-,-,a,ab,ab,-,ab,-,ab,-,b,b,ab,ab,ab,b,ab,-,a,b,ab,ab,a,-,b,ab,b,ab,-,ab,b,-,-,ab,b,ab,-,-,b,a,ab,b,ab,b,a,-,-,a…
*M2459	D1.10	-,a,-,ab,ab,a,a,a,-,a,ab,a,a,a,ab,ab,-,ab,a,ab,a,ab,ab,ab,ab,ab,ab,ab,ab,ab,a,-,-,a,ab,a,a,a,ab,-,ab,a,a,-,ab,ab,ab,ab,-,a,ab,a,a,ab,ab,a,ab,a,-,ab,-,ab,a,ab,ab,ab,a,-,a,a,a,ab,-,ab,ab,ab,ab,ab,-,ab,a,a,-,a,ab,ab,-,-,a,ab,a,ab,-,ab,ab,ab,a,a,a,ab,ab,a,ab,ab,ab,a,ab,ab,a,a,a,a,ab,a,ab,ab,ab,-,ab,a,ab,a,-,a,-,ab,-,-,ab,a,-,a,ab,ab,ab,a,ab,ab,ab,-,a,-,a,-,ab,a,a,-,-,a,ab,ab,ab,a,a,ab,a,a,ab,a,ab,a,a…
*M2460	D2.15	ab,a,-,ab,a,a,ab,a,a,ab,a,ab,ab,ab,a,ab,-,a,ab,-,-,ab,a,a,a,ab,-,-,-,ab,-,ab,ab,a,-,ab,a,a,ab,ab,ab,ab,ab,ab,ab,a,ab,ab,a,ab,ab,a,ab,ab,a,a,ab,a,ab,-,a,a,a,ab,a,a,ab,a,a,ab,-,ab,a,ab,-,-,ab,a,a,a,ab,a,a,-,ab,ab,-,ab,a,-,a,-,a,-,a,ab,a,ab,a,a,a,-,ab,a,ab,a,ab,ab,a,ab,a,-,a,-,ab,a,-,ab,ab,ab,ab,a,a,a,a,-,-,a,a,a,ab,a,-,ab,a,ab,a,ab,ab,ab,-,a,a,a,-,ab,a,a,a,ab,ab,a,-,a,a,a,ab,a,-,a,a,ab,a,-,ab,-,-,a…
*M2461	B3.7	ab,-,ab,a,ab,b,-,b,-,ab,ab,-,ab,ab,ab,-,a,ab,ab,a,-,-,ab,ab,-,a,a,ab,a,-,ab,a,a,b,ab,ab,-,b,a,ab,a,ab,ab,ab,a,ab,a,a,-,-,a,-,-,a,-,b,a,b,a,ab,b,ab,b,-,ab,ab,ab,ab,b,ab,b,a,ab,a,-,ab,a,ab,b,ab,ab,-,-,b,a,a,-,a,b,ab,-,a,ab,ab,-,a,b,-,-,ab,ab,b,a,ab,a,-,a,a,-,ab,-,b,ab,b,-,ab,-,-,a,ab,a,b,b,b,ab,a,-,ab,ab,b,-,b,ab,-,-,ab,ab,-,a,-,ab,ab,b,ab,a,ab,b,ab,-,ab,a,ab,a,b,b,ab,ab,b,ab,b,ab,-,b,-,a,b,ab,-,a,…
*M2463	D1.10	ab,ab,ab,-,a,ab,ab,-,ab,ab,a,-,ab,-,a,a,-,a,ab,a,ab,a,a,-,a,-,a,a,a,a,ab,-,-,ab,-,ab,ab,ab,a,-,a,ab,ab,-,a,a,a,a,a,ab,a,ab,ab,a,a,ab,a,-,a,a,ab,a,ab,a,a,a,ab,-,ab,-,ab,a,a,a,a,a,a,-,ab,a,ab,ab,a,-,-,a,a,a,-,a,ab,-,a,a,a,-,ab,ab,ab,-,a,-,-,a,a,ab,a,a,ab,ab,ab,ab,a,ab,-,a,a,a,a,ab,a,ab,ab,ab,a,a,ab,a,a,-,-,ab,a,a,a,ab,-,a,a,ab,ab,a,ab,a,a,ab,ab,-,ab,ab,a,a,a,-,ab,a,ab,ab,-,ab,-,-,ab,a,-,ab,-,-,a,-,…
*M2464	D1.10	ab,ab,ab,-,a,ab,ab,ab,ab,ab,a,-,ab,-,-,a,a,a,ab,a,ab,a,a,a,a,a,a,-,-,a,ab,a,a,-,a,ab,ab,ab,a,ab,a,ab,ab,ab,a,a,-,a,a,ab,a,ab,-,a,-,ab,a,ab,a,a,ab,a,ab,a,-,-,ab,a,-,-,ab,a,-,a,a,a,a,a,-,a,ab,ab,a,ab,a,a,a,a,ab,-,ab,a,-,a,a,a,ab,ab,ab,a,-,ab,a,a,a,ab,-,-,ab,ab,ab,ab,a,-,a,a,a,a,-,ab,a,ab,ab,ab,a,a,ab,a,a,ab,-,ab,a,a,a,ab,a,a,a,ab,-,a,ab,a,a,ab,ab,a,ab,ab,a,-,-,ab,ab,a,ab,ab,a,ab,a,ab,ab,a,a,-,a,a,a…
*M2466	D2.15	a,ab,a,-,ab,-,a,ab,ab,-,ab,a,a,-,ab,a,a,ab,a,a,a,a,ab,ab,ab,a,-,ab,a,-,a,a,a,ab,ab,a,ab,ab,a,a,-,a,a,a,-,ab,a,a,ab,a,a,ab,a,a,ab,ab,a,-,a,ab,-,ab,-,a,ab,-,a,ab,ab,a,-,a,-,a,ab,ab,a,-,ab,ab,a,-,ab,ab,-,-,a,-,ab,ab,ab,-,ab,ab,ab,a,-,a,ab,ab,ab,ab,a,ab,a,-,a,-,ab,a,ab,ab,ab,ab,a,ab,a,a,-,a,a,-,ab,ab,ab,a,-,ab,-,ab,-,ab,ab,a,ab,a,ab,-,a,a,a,ab,ab,ab,a,a,-,-,-,a,a,ab,a,ab,ab,ab,a,-,ab,ab,ab,a,ab,-,a,a…
*M2469	B3.7	a,ab,a,ab,b,ab,a,ab,-,-,-,-,a,a,b,ab,-,b,a,-,a,ab,b,b,b,ab,ab,b,ab,ab,a,ab,ab,ab,b,a,ab,ab,ab,a,ab,-,a,a,ab,b,ab,ab,b,a,-,ab,a,ab,-,-,-,ab,-,b,-,b,ab,ab,b,b,-,b,-,a,ab,-,-,ab,b,b,ab,b,ab,b,a,ab,b,ab,ab,ab,-,ab,-,b,ab,ab,b,-,b,ab,ab,a,ab,b,b,ab,ab,-,ab,ab,ab,ab,ab,a,-,ab,b,ab,-,b,-,-,ab,a,ab,ab,-,ab,b,ab,a,b,b,ab,ab,ab,-,ab,-,-,-,ab,ab,-,-,-,ab,b,-,a,ab,b,ab,a,ab,b,ab,ab,ab,b,a,-,b,ab,b,a,ab,b,ab,…
*M2470	D2.15	a,-,a,-,ab,ab,-,ab,-,a,-,a,a,a,ab,a,a,-,a,a,a,a,-,ab,-,a,a,ab,-,a,a,a,a,ab,-,-,ab,ab,a,a,a,a,a,a,a,ab,-,a,-,a,a,ab,a,a,ab,ab,a,ab,a,-,ab,ab,ab,-,ab,-,a,-,ab,a,ab,a,ab,a,-,ab,a,ab,-,-,a,ab,ab,ab,a,-,a,a,ab,ab,ab,a,ab,ab,ab,a,ab,a,ab,ab,ab,ab,a,ab,a,ab,a,-,ab,a,-,ab,ab,ab,a,ab,a,-,a,a,-,ab,-,ab,ab,a,a,-,-,-,a,-,ab,a,ab,-,-,a,a,a,-,-,ab,ab,a,a,ab,ab,ab,a,a,ab,-,ab,ab,-,a,ab,-,ab,ab,a,ab,-,a,-,-,ab,-…
*M2480	D2.15	ab,a,ab,ab,a,a,ab,-,a,ab,a,ab,-,ab,a,ab,ab,a,ab,ab,a,ab,a,a,a,ab,ab,a,ab,-,ab,ab,ab,a,a,ab,a,ab,-,ab,ab,ab,ab,ab,ab,a,ab,-,a,-,ab,a,-,ab,a,-,-,a,ab,a,a,a,a,ab,-,a,-,a,a,ab,a,ab,-,ab,-,-,ab,a,a,a,ab,a,a,-,ab,ab,ab,ab,a,a,a,ab,a,a,a,ab,a,a,-,-,a,a,ab,a,ab,a,ab,ab,-,ab,a,a,-,-,-,a,ab,ab,-,ab,-,-,a,a,a,-,-,-,a,a,-,a,a,ab,a,ab,a,ab,ab,-,ab,a,a,a,ab,ab,-,a,a,ab,-,a,ab,a,a,a,ab,-,a,a,a,ab,a,a,ab,a,a,a,a…
*M2481	B3.7	b,ab,b,ab,a,-,b,ab,ab,b,-,b,b,b,a,ab,ab,-,b,ab,-,ab,-,a,a,ab,ab,a,ab,ab,b,ab,ab,ab,a,b,ab,b,ab,-,-,b,b,b,ab,a,ab,ab,-,b,ab,-,-,ab,a,-,ab,ab,ab,-,-,a,-,ab,a,a,b,a,ab,b,ab,ab,a,-,a,a,ab,a,ab,a,b,ab,-,ab,ab,-,ab,ab,ab,a,ab,ab,a,a,a,ab,ab,ab,ab,a,a,ab,ab,a,ab,ab,-,ab,-,b,ab,ab,a,ab,ab,-,-,ab,ab,b,ab,ab,-,ab,-,-,b,-,a,ab,ab,ab,a,ab,a,b,a,ab,-,b,-,a,ab,a,ab,b,ab,a,ab,b,ab,a,-,-,ab,-,b,ab,a,ab,a,b,ab,a,…
*M2482	D2.15	ab,a,ab,ab,a,a,ab,-,a,ab,a,-,ab,ab,a,ab,ab,a,ab,ab,a,ab,a,a,a,ab,ab,-,ab,ab,ab,ab,-,-,a,-,a,ab,ab,ab,ab,-,ab,ab,ab,a,ab,ab,a,ab,ab,-,-,-,a,a,ab,a,-,-,a,-,-,ab,a,a,ab,a,a,ab,a,ab,-,ab,a,a,ab,a,a,a,ab,a,a,-,ab,-,ab,ab,a,a,-,ab,a,-,a,ab,a,a,a,a,a,a,-,a,ab,a,ab,ab,a,ab,a,a,-,a,ab,a,ab,-,ab,ab,ab,a,ab,-,a,-,ab,a,a,a,ab,a,-,ab,a,ab,a,ab,ab,ab,ab,a,-,a,ab,-,a,a,a,ab,a,a,-,-,a,a,ab,a,a,-,a,ab,a,a,ab,-,a,…
*M2483	D2.15	-,a,ab,ab,a,a,ab,a,-,-,a,ab,-,ab,a,-,ab,a,ab,ab,a,ab,a,a,-,ab,ab,a,-,-,ab,-,ab,-,a,ab,a,ab,-,ab,ab,ab,-,ab,ab,-,ab,ab,a,-,ab,a,ab,ab,a,a,ab,a,-,a,a,a,-,ab,a,a,-,a,a,ab,-,ab,a,-,-,-,ab,a,a,-,ab,a,a,a,ab,ab,ab,-,-,a,a,-,a,a,-,ab,a,a,a,a,-,a,ab,a,ab,a,ab,-,-,ab,a,a,a,a,ab,a,ab,-,ab,ab,ab,a,ab,a,a,ab,ab,a,a,-,-,a,-,ab,-,ab,-,-,ab,-,ab,a,a,a,ab,-,a,a,-,ab,a,a,ab,a,-,a,-,a,a,a,a,ab,a,-,ab,a,a,a,ab,a,ab…
*M2485	D2.15	ab,a,-,ab,a,a,-,a,a,-,a,ab,ab,ab,a,ab,ab,a,ab,ab,a,ab,a,a,a,ab,ab,-,ab,ab,ab,ab,ab,a,a,ab,a,-,ab,-,ab,ab,ab,ab,ab,a,ab,ab,a,ab,-,a,-,ab,a,a,ab,-,-,a,a,a,a,-,a,-,-,a,a,ab,a,ab,a,ab,a,a,-,a,a,a,ab,a,a,a,-,ab,ab,ab,a,a,a,ab,-,a,a,ab,-,-,a,-,a,-,ab,a,ab,-,ab,-,a,ab,a,a,a,a,ab,a,ab,-,ab,ab,ab,-,-,-,a,-,ab,-,-,a,ab,a,a,ab,a,-,a,-,ab,ab,ab,a,-,a,ab,ab,a,a,a,-,-,a,ab,a,a,a,-,a,a,a,-,ab,a,a,ab,a,-,a,ab,a,…
*M2486	D2.15	ab,a,ab,-,-,a,ab,a,a,ab,a,ab,ab,ab,a,ab,ab,a,ab,ab,a,ab,a,a,a,-,ab,a,-,ab,ab,ab,-,a,a,-,a,ab,ab,ab,ab,ab,-,ab,ab,a,-,-,a,ab,ab,a,ab,ab,a,a,ab,a,ab,a,a,-,a,ab,-,a,-,a,a,-,a,-,a,ab,a,-,ab,a,a,a,ab,a,-,a,ab,ab,ab,ab,a,-,a,ab,a,a,a,ab,a,a,a,a,a,-,ab,a,ab,a,ab,-,a,ab,a,a,a,a,ab,a,ab,ab,ab,ab,ab,a,ab,a,a,ab,ab,a,-,a,ab,a,a,ab,-,-,a,ab,ab,ab,ab,a,a,-,ab,ab,a,a,a,ab,a,a,ab,a,a,a,ab,a,a,a,a,ab,a,a,ab,a,-,…
*M2488	D2.15	ab,a,ab,ab,a,a,ab,a,a,-,a,-,ab,ab,a,-,ab,a,-,ab,-,ab,a,a,a,-,ab,a,ab,-,ab,ab,ab,a,a,ab,a,-,ab,ab,-,ab,ab,-,ab,-,ab,ab,a,ab,-,a,ab,ab,a,a,ab,a,ab,-,-,a,a,ab,a,a,ab,a,a,ab,a,ab,a,-,a,a,ab,a,a,a,-,a,a,-,ab,ab,ab,ab,a,-,a,ab,-,a,a,ab,-,a,a,a,-,-,ab,-,-,-,ab,ab,a,ab,a,a,a,a,ab,-,ab,ab,ab,ab,ab,-,ab,a,a,-,-,a,a,a,ab,a,a,ab,a,-,a,ab,-,ab,ab,a,a,a,ab,-,a,a,a,ab,a,-,ab,a,a,a,ab,-,a,a,-,ab,a,a,ab,a,a,a,-,-…
*M2490	D2.15	ab,-,ab,ab,a,a,ab,a,-,ab,a,-,ab,-,a,ab,ab,-,ab,ab,a,ab,a,a,a,ab,ab,a,ab,-,ab,a,-,a,a,ab,a,ab,ab,ab,ab,ab,ab,ab,ab,a,ab,ab,a,ab,ab,-,ab,ab,a,a,-,-,ab,a,a,a,a,ab,-,-,ab,a,a,ab,-,-,a,ab,a,a,ab,a,a,-,-,a,-,a,ab,ab,ab,-,a,-,-,ab,a,a,a,ab,a,a,a,a,a,a,ab,a,ab,a,-,ab,a,ab,a,a,a,a,ab,-,ab,ab,ab,ab,-,a,ab,a,a,ab,ab,a,-,a,ab,-,a,ab,a,ab,-,ab,ab,-,ab,a,a,a,ab,ab,a,-,-,ab,-,-,ab,a,a,a,ab,a,a,a,-,ab,a,a,ab,a,a…
*M2491	D1.10	-,-,a,ab,-,a,a,a,a,a,ab,-,a,a,ab,-,ab,ab,-,-,a,ab,ab,ab,ab,ab,ab,ab,-,ab,-,ab,-,a,ab,-,a,a,ab,a,ab,-,a,a,a,-,-,ab,ab,a,ab,a,a,ab,-,-,ab,-,ab,-,a,ab,a,ab,ab,ab,a,ab,a,a,a,ab,ab,ab,ab,-,ab,ab,a,-,a,a,ab,a,ab,ab,ab,ab,-,ab,a,ab,ab,ab,ab,-,a,-,a,ab,ab,a,ab,-,ab,a,ab,ab,-,a,a,a,ab,a,ab,ab,ab,ab,ab,a,ab,a,a,a,ab,ab,-,ab,ab,a,ab,a,ab,ab,-,a,ab,ab,ab,a,-,ab,a,ab,-,a,a,ab,-,a,ab,ab,ab,a,a,ab,a,a,ab,a,ab,a…
*M2499	D1.10	-,ab,ab,a,a,-,-,ab,ab,ab,a,ab,ab,ab,-,a,-,a,ab,a,ab,a,a,a,a,-,a,-,a,-,-,a,-,ab,-,ab,-,ab,a,ab,a,ab,ab,ab,ab,a,a,a,-,-,a,ab,ab,a,a,ab,a,ab,a,a,-,a,ab,a,-,a,ab,a,ab,ab,ab,-,a,a,a,-,a,a,ab,a,ab,ab,-,-,a,a,a,a,ab,a,ab,a,a,a,-,-,ab,ab,ab,-,a,a,a,a,a,ab,a,a,ab,ab,ab,ab,-,ab,a,a,a,-,-,ab,a,-,-,ab,a,a,ab,a,a,ab,a,ab,a,a,-,ab,a,a,a,ab,ab,a,ab,a,a,ab,ab,a,ab,ab,-,a,a,ab,ab,a,ab,ab,a,-,a,ab,ab,a,-,ab,a,-,-,…
*M2503	D2.15	a,ab,a,a,ab,ab,a,ab,-,-,ab,a,a,a,ab,a,a,-,a,a,ab,a,ab,-,ab,a,a,ab,a,a,a,ab,a,ab,-,a,-,a,a,a,a,-,a,a,-,ab,a,a,ab,a,a,ab,-,a,ab,ab,a,ab,a,ab,ab,ab,ab,a,ab,ab,a,ab,ab,a,-,a,ab,a,ab,-,a,ab,ab,ab,ab,ab,ab,ab,a,a,a,a,ab,ab,ab,a,ab,ab,ab,a,ab,ab,-,ab,-,ab,a,ab,a,ab,a,a,-,a,-,-,ab,ab,-,ab,a,a,a,a,a,ab,-,ab,-,a,a,ab,ab,ab,a,ab,ab,a,-,a,-,a,a,a,-,ab,ab,ab,a,-,-,ab,ab,a,-,-,-,-,ab,ab,a,ab,ab,ab,ab,a,-,ab,a,…
*M2509	B3.7	b,-,b,ab,a,ab,b,ab,ab,b,a,b,b,b,a,-,ab,a,b,ab,ab,ab,a,a,a,ab,ab,a,ab,-,b,a,ab,ab,a,b,ab,b,ab,b,ab,b,b,-,b,a,ab,ab,a,b,ab,-,b,ab,ab,ab,ab,-,ab,a,ab,a,-,ab,a,a,b,a,-,b,ab,ab,a,ab,a,a,ab,a,ab,-,ab,ab,a,-,ab,ab,ab,-,ab,a,ab,ab,a,a,a,-,ab,ab,ab,a,-,a,-,a,-,ab,ab,ab,ab,b,ab,-,a,ab,-,a,ab,ab,-,b,ab,-,-,-,a,ab,b,a,-,ab,ab,-,a,ab,-,b,a,ab,ab,b,b,a,ab,a,ab,b,ab,a,ab,b,a,-,ab,ab,ab,a,b,ab,a,ab,-,b,ab,a,ab,a…
*M2510	D2.15	a,ab,-,a,ab,ab,a,ab,ab,a,ab,a,a,a,-,a,a,-,a,a,-,a,ab,ab,ab,a,-,ab,a,a,a,ab,-,ab,ab,-,ab,a,a,-,ab,a,a,-,a,ab,a,a,ab,a,a,ab,a,a,a,ab,a,ab,a,ab,ab,ab,ab,a,ab,-,a,ab,ab,-,ab,a,-,a,ab,ab,a,-,-,ab,ab,ab,-,-,a,a,a,a,-,ab,ab,-,ab,ab,ab,a,ab,ab,ab,-,ab,ab,a,-,a,ab,a,a,ab,a,ab,ab,ab,ab,a,ab,a,-,a,a,a,ab,a,ab,ab,-,a,ab,ab,ab,-,ab,-,a,-,a,ab,-,a,a,a,-,ab,-,a,-,ab,-,ab,-,ab,-,-,ab,ab,-,a,ab,ab,ab,-,a,ab,-,a,a…
*M2512	D2.15	-,ab,-,a,ab,ab,a,ab,ab,a,ab,a,a,a,ab,a,a,ab,-,a,ab,a,ab,ab,ab,a,-,ab,-,a,a,ab,a,-,ab,a,ab,a,a,a,ab,a,a,-,a,-,a,a,ab,a,a,ab,a,a,a,ab,a,-,a,ab,-,-,-,-,ab,ab,-,ab,-,a,ab,a,ab,a,-,ab,a,ab,ab,ab,ab,ab,ab,ab,a,a,a,a,ab,ab,ab,a,ab,ab,ab,-,ab,ab,ab,ab,ab,ab,a,-,a,ab,a,a,ab,a,ab,ab,-,-,a,ab,-,a,a,a,a,ab,a,-,ab,-,a,ab,-,-,-,ab,ab,a,ab,a,ab,a,a,a,a,ab,-,ab,a,a,ab,ab,ab,a,ab,ab,-,ab,ab,ab,-,ab,ab,ab,ab,a,ab,…
*M2515	B3.7	ab,a,-,-,ab,a,ab,a,a,ab,ab,-,ab,-,ab,b,-,-,ab,-,a,b,ab,ab,ab,b,b,ab,b,b,ab,ab,-,a,ab,ab,-,-,b,ab,ab,-,ab,ab,ab,-,-,-,-,ab,b,-,ab,b,b,a,-,a,b,-,-,-,a,b,b,ab,ab,ab,a,ab,a,b,ab,b,ab,ab,b,ab,a,-,a,a,ab,a,b,b,b,b,a,ab,-,b,ab,ab,ab,b,-,-,a,ab,ab,-,b,ab,-,-,-,b,a,-,a,a,-,a,b,ab,b,b,b,ab,-,-,ab,a,ab,b,ab,ab,ab,a,b,a,ab,b,-,ab,ab,b,b,ab,ab,ab,a,-,b,ab,a,ab,a,-,ab,ab,b,a,a,-,-,a,ab,a,ab,ab,-,ab,b,-,ab,-,b,…
*M2516	B3.7	ab,-,ab,b,ab,a,ab,-,a,ab,-,-,ab,ab,ab,b,-,ab,ab,-,a,-,ab,ab,ab,-,-,-,b,-,ab,ab,b,a,ab,-,a,ab,b,ab,ab,ab,ab,ab,-,ab,b,-,ab,ab,b,-,ab,b,b,a,b,a,b,-,-,ab,a,b,b,ab,ab,ab,a,ab,a,b,ab,b,ab,ab,b,ab,a,ab,-,a,ab,a,b,b,-,-,-,-,a,b,ab,ab,ab,-,a,a,a,ab,ab,-,b,ab,b,a,b,b,a,ab,-,a,-,-,b,ab,b,b,b,ab,-,a,-,a,ab,b,ab,ab,ab,a,b,a,ab,b,ab,-,ab,b,b,ab,ab,-,-,ab,b,ab,a,-,a,ab,ab,ab,b,a,a,ab,-,a,ab,a,ab,ab,a,ab,b,a,ab…
*M2521	D2.15	ab,a,-,ab,-,a,ab,a,a,ab,a,ab,ab,ab,a,ab,ab,a,ab,ab,a,-,a,a,a,ab,-,a,ab,ab,ab,a,ab,-,a,ab,-,ab,ab,ab,a,ab,ab,ab,ab,a,ab,ab,a,ab,ab,a,ab,ab,ab,a,ab,a,ab,a,a,a,a,ab,ab,a,ab,a,a,ab,-,ab,a,-,a,a,ab,a,-,a,a,a,a,a,ab,ab,ab,ab,a,a,a,ab,-,a,a,ab,a,a,a,-,a,a,-,a,ab,a,ab,ab,a,ab,-,a,a,-,ab,a,-,ab,ab,ab,-,a,ab,a,a,ab,ab,a,a,a,ab,-,a,ab,a,-,a,ab,ab,ab,ab,a,a,a,ab,ab,a,a,a,ab,a,-,ab,a,-,a,ab,a,a,a,a,ab,a,a,ab,…
*M2522	D2.15	-,ab,a,a,ab,ab,a,-,ab,a,ab,-,a,a,ab,a,a,ab,a,a,ab,a,ab,ab,ab,a,-,ab,a,-,a,ab,a,ab,ab,a,ab,a,a,a,ab,a,-,a,-,-,a,a,-,a,-,ab,a,a,-,ab,a,ab,a,ab,-,ab,ab,a,a,ab,a,ab,ab,a,-,a,ab,a,ab,ab,a,-,ab,ab,ab,ab,ab,-,-,a,-,-,ab,ab,ab,a,ab,ab,ab,a,ab,ab,ab,ab,-,ab,a,-,a,-,-,a,ab,a,ab,ab,-,ab,a,ab,a,a,a,a,-,ab,a,ab,ab,a,a,ab,ab,ab,a,ab,ab,-,ab,a,ab,a,a,a,a,ab,ab,ab,a,a,ab,-,ab,a,ab,ab,a,ab,ab,ab,a,ab,ab,ab,ab,-,a…
*M2524	D2.15	ab,a,ab,ab,a,a,ab,-,a,ab,a,ab,-,ab,a,-,ab,a,ab,-,a,ab,a,a,a,ab,ab,a,ab,ab,ab,a,ab,a,-,ab,a,ab,-,ab,a,ab,ab,-,ab,a,ab,ab,a,ab,ab,a,-,ab,ab,a,-,a,ab,a,-,-,a,ab,ab,a,ab,-,a,ab,a,ab,a,ab,a,a,-,a,a,-,a,a,a,-,ab,ab,ab,ab,a,-,a,ab,a,-,a,ab,a,a,a,a,a,-,ab,a,-,a,ab,ab,a,ab,a,a,a,a,ab,a,ab,ab,ab,ab,ab,a,ab,a,a,ab,ab,a,a,a,ab,a,a,ab,a,ab,-,ab,ab,ab,ab,a,a,a,-,ab,a,-,a,ab,-,a,ab,a,-,a,ab,a,a,a,-,ab,a,-,-,a,a…
*M2525	D1.10	ab,ab,ab,a,a,ab,-,ab,ab,ab,a,ab,ab,ab,a,a,a,a,ab,a,-,a,a,a,a,-,a,a,a,a,ab,a,a,ab,a,-,ab,ab,a,ab,a,ab,ab,ab,ab,a,a,a,a,ab,a,ab,ab,a,-,ab,a,ab,-,-,ab,a,ab,a,a,a,ab,a,ab,ab,ab,a,a,a,-,a,a,a,ab,-,ab,ab,a,-,a,-,-,-,-,a,ab,a,a,a,a,a,ab,ab,-,a,a,a,a,a,-,ab,a,a,ab,ab,ab,ab,a,ab,a,a,a,-,-,-,a,ab,ab,ab,-,a,-,a,a,ab,a,ab,a,a,-,ab,a,a,a,ab,ab,-,ab,a,a,ab,-,a,-,ab,a,a,a,-,ab,a,ab,ab,a,ab,a,ab,ab,a,a,ab,a,a,a,…
*M2530	D2.15	ab,a,ab,ab,a,a,ab,-,a,-,a,ab,ab,ab,a,ab,ab,a,ab,-,-,ab,a,a,a,-,ab,-,ab,ab,ab,a,ab,a,a,ab,a,ab,ab,ab,a,ab,ab,ab,ab,-,ab,ab,a,ab,ab,-,ab,ab,ab,a,ab,a,-,a,a,a,a,ab,ab,a,ab,a,a,ab,a,ab,a,ab,a,-,ab,-,a,a,a,a,a,a,ab,ab,ab,ab,a,a,a,-,a,-,a,ab,a,a,-,a,a,a,ab,a,ab,a,-,-,a,ab,a,a,a,a,ab,-,-,-,ab,ab,ab,a,ab,a,a,ab,ab,a,a,a,-,a,a,-,a,ab,a,ab,ab,-,ab,a,a,a,-,-,a,-,a,ab,a,a,ab,a,a,a,ab,a,-,a,a,ab,a,-,ab,a,a,-,…
*M2532	D2.15	ab,a,-,-,a,-,ab,a,a,ab,a,ab,ab,ab,-,ab,ab,a,ab,-,a,ab,a,a,a,ab,ab,a,ab,ab,ab,a,ab,a,a,ab,a,ab,ab,ab,a,ab,ab,ab,ab,a,ab,-,-,ab,ab,a,ab,ab,ab,a,ab,a,ab,a,a,a,a,ab,ab,a,ab,a,a,ab,a,ab,-,ab,a,a,ab,a,a,a,a,a,a,a,-,ab,ab,-,a,a,a,-,a,a,a,-,a,a,a,a,a,-,ab,a,-,a,ab,ab,a,ab,a,a,a,a,-,-,ab,-,ab,ab,ab,a,ab,-,a,ab,ab,a,a,-,ab,a,-,ab,a,-,-,ab,ab,-,ab,a,a,a,-,ab,-,a,a,ab,a,a,ab,a,-,a,ab,a,a,a,a,ab,a,a,ab,-,a,-,…
*M2533	D2.15	ab,a,ab,-,a,a,ab,a,a,ab,-,ab,-,ab,-,-,ab,a,ab,ab,a,ab,a,a,a,ab,-,a,ab,ab,ab,a,-,a,-,-,-,ab,ab,ab,a,ab,ab,ab,ab,a,ab,ab,a,-,ab,a,ab,-,ab,a,ab,-,ab,a,a,a,a,-,-,a,ab,a,-,-,a,-,-,ab,a,-,ab,a,a,a,-,-,a,a,ab,ab,ab,ab,a,a,a,ab,a,a,a,ab,a,a,a,a,a,a,ab,a,ab,a,ab,-,a,ab,a,a,a,-,ab,-,ab,ab,ab,ab,ab,a,-,a,a,ab,ab,a,a,-,ab,a,a,ab,-,ab,-,ab,-,ab,ab,a,a,a,ab,-,a,a,a,ab,a,a,ab,a,a,a,-,a,a,-,-,ab,-,a,-,a,-,a,ab,a…
*M2540	D1.10	a,a,a,-,-,a,a,-,-,ab,ab,a,a,-,ab,ab,ab,ab,a,ab,ab,ab,ab,ab,-,ab,ab,ab,ab,-,a,ab,ab,a,ab,a,a,-,-,a,ab,a,a,a,a,ab,ab,ab,-,a,ab,a,a,-,ab,-,ab,a,ab,ab,a,ab,a,-,ab,ab,a,ab,a,a,a,ab,ab,ab,ab,ab,ab,-,a,ab,a,a,-,a,ab,ab,ab,ab,a,ab,a,ab,ab,ab,-,ab,a,a,a,ab,ab,ab,ab,ab,ab,-,ab,ab,-,a,a,-,ab,-,ab,ab,-,ab,ab,a,ab,a,a,a,ab,ab,-,ab,a,a,ab,-,-,ab,ab,a,ab,ab,-,-,-,ab,a,ab,-,a,a,ab,a,a,ab,ab,ab,-,-,-,-,a,ab,a,ab,…
*M2544	B3.7	b,-,b,ab,a,ab,-,ab,ab,ab,a,b,b,b,a,ab,ab,a,b,ab,a,ab,a,-,-,-,ab,a,ab,ab,b,a,-,-,a,b,ab,b,ab,b,-,b,b,b,b,a,ab,ab,a,b,ab,ab,b,ab,ab,ab,ab,ab,ab,-,ab,a,ab,ab,ab,a,b,a,-,b,b,ab,-,ab,-,a,-,a,ab,a,-,ab,a,-,ab,-,ab,ab,ab,a,ab,ab,a,a,-,ab,-,ab,ab,a,a,a,-,a,-,ab,ab,-,ab,b,ab,ab,ab,ab,ab,a,-,ab,ab,b,ab,ab,b,ab,a,ab,b,-,ab,ab,ab,ab,ab,ab,a,-,a,-,ab,-,b,a,ab,a,ab,-,ab,a,-,b,a,a,ab,ab,-,-,b,ab,a,ab,a,-,ab,a,a…
*M2557	D2.15	ab,a,ab,-,a,-,ab,-,-,ab,a,ab,ab,ab,a,ab,ab,a,ab,-,a,ab,a,a,a,a,ab,a,ab,ab,ab,-,ab,ab,-,ab,a,ab,-,ab,a,ab,ab,ab,ab,a,-,ab,-,ab,-,a,ab,ab,ab,-,-,-,ab,-,a,a,-,ab,-,a,-,a,a,-,ab,ab,a,ab,-,a,ab,-,a,-,a,a,-,a,-,ab,-,ab,a,-,-,ab,a,-,a,ab,a,-,a,-,-,-,ab,a,ab,a,ab,ab,a,-,a,a,ab,a,ab,a,ab,ab,ab,-,ab,a,-,a,a,ab,ab,a,a,a,ab,a,a,ab,a,ab,a,ab,ab,ab,-,a,a,-,ab,ab,a,a,a,ab,a,a,-,a,a,a,ab,a,-,a,a,-,-,a,ab,-,a,a,-…
*M2558	D2.15	-,-,ab,ab,a,a,ab,a,a,ab,a,ab,ab,ab,a,ab,ab,a,-,-,a,ab,a,a,a,a,ab,a,-,ab,-,a,ab,ab,-,ab,-,ab,ab,ab,a,ab,ab,ab,ab,a,-,ab,a,ab,ab,a,ab,ab,ab,-,-,a,ab,a,-,a,a,ab,ab,a,ab,-,-,ab,ab,ab,a,ab,a,a,ab,a,a,a,a,a,-,a,-,ab,ab,ab,a,a,a,ab,a,a,a,ab,-,a,-,-,-,a,ab,a,ab,a,ab,ab,a,ab,a,a,ab,a,-,a,ab,ab,ab,ab,ab,a,ab,a,a,ab,ab,a,a,a,ab,a,a,-,a,-,a,ab,ab,-,ab,a,a,-,ab,ab,a,a,a,ab,a,a,ab,a,a,a,ab,a,a,a,a,ab,a,a,-,a,a…
*M2560	D2.15	ab,a,ab,ab,a,a,ab,a,a,-,a,ab,ab,-,a,ab,ab,a,ab,-,a,ab,-,-,a,a,ab,a,ab,ab,ab,a,-,ab,a,-,a,ab,-,ab,a,ab,-,ab,ab,a,ab,ab,a,ab,-,-,ab,ab,ab,a,ab,a,ab,a,a,a,a,ab,ab,a,ab,-,-,ab,ab,ab,a,ab,a,a,ab,-,a,a,-,-,a,a,ab,-,ab,ab,a,a,-,ab,a,a,-,ab,a,a,a,a,a,a,ab,a,-,-,ab,ab,a,-,a,a,ab,a,ab,a,ab,ab,-,ab,-,a,ab,a,a,ab,ab,a,a,-,-,a,a,ab,a,ab,a,-,ab,ab,ab,a,a,a,ab,ab,-,a,a,ab,a,a,ab,a,a,a,ab,-,-,-,-,ab,-,a,ab,-,-,a…
*M2562	D2.15	ab,-,ab,ab,a,a,ab,a,a,ab,a,ab,ab,ab,a,ab,-,a,-,ab,-,ab,a,-,-,a,ab,a,ab,-,ab,a,-,ab,-,ab,a,ab,ab,ab,a,ab,ab,ab,ab,a,ab,ab,a,ab,ab,a,ab,ab,ab,a,-,a,-,a,a,-,a,ab,ab,a,ab,a,a,ab,ab,ab,a,ab,-,a,-,a,a,a,-,a,a,a,-,ab,ab,ab,a,a,a,ab,-,a,a,ab,a,a,a,a,a,a,-,-,-,a,ab,ab,-,-,a,a,ab,a,ab,a,-,ab,ab,ab,-,a,ab,a,a,ab,-,-,a,a,ab,a,a,ab,a,ab,-,-,ab,ab,ab,a,a,-,ab,ab,-,a,a,ab,a,a,-,-,a,a,-,-,a,a,a,ab,a,a,ab,-,a,a,a…
*M2567	B3.7	ab,a,ab,-,ab,a,ab,a,-,b,ab,ab,ab,ab,ab,b,b,ab,ab,-,-,b,ab,-,-,-,b,ab,b,b,ab,-,b,ab,ab,ab,a,ab,b,ab,ab,-,ab,ab,ab,ab,b,b,ab,ab,-,a,ab,b,-,a,b,ab,b,ab,a,ab,a,b,b,ab,ab,ab,a,-,ab,b,-,-,ab,ab,b,ab,a,ab,a,-,ab,a,b,b,b,b,a,ab,a,b,ab,ab,ab,b,-,-,ab,ab,ab,-,-,ab,b,a,b,-,a,ab,a,a,b,a,b,ab,-,b,b,ab,b,a,ab,a,ab,b,ab,-,a,a,b,-,a,b,ab,ab,ab,-,b,ab,ab,ab,a,-,b,ab,a,ab,-,ab,ab,ab,b,a,a,ab,ab,a,ab,a,ab,ab,a,-,b,…
*M2570	D1.10	-,-,a,ab,ab,a,a,a,-,-,ab,a,a,a,ab,ab,-,ab,a,ab,ab,ab,ab,-,ab,-,ab,ab,ab,ab,a,-,ab,a,ab,a,a,a,ab,-,ab,-,a,a,a,ab,-,ab,ab,a,ab,a,-,-,ab,a,ab,-,ab,ab,a,ab,a,-,ab,ab,a,ab,a,a,a,ab,-,ab,ab,-,-,ab,a,ab,a,a,ab,a,-,ab,ab,-,a,-,a,ab,-,ab,-,ab,a,a,ab,ab,-,ab,-,ab,-,a,-,ab,a,a,a,-,-,a,-,ab,ab,ab,ab,a,ab,a,a,a,ab,-,a,-,a,a,-,-,a,ab,ab,a,-,ab,ab,a,a,ab,a,-,-,a,a,-,a,a,-,-,ab,a,a,ab,a,a,ab,a,-,-,-,ab,ab,a,ab,a…
*M2577	D2.15	ab,a,ab,ab,a,a,-,a,-,-,-,-,ab,ab,a,-,-,-,ab,ab,a,ab,a,-,a,a,ab,a,-,ab,ab,a,ab,ab,a,ab,-,ab,ab,-,-,ab,-,ab,-,a,ab,-,-,ab,ab,a,-,ab,ab,a,ab,a,ab,a,a,a,-,ab,-,a,-,a,a,ab,ab,-,-,ab,a,a,ab,a,a,-,-,-,a,a,ab,ab,-,ab,a,a,a,ab,a,-,-,ab,a,-,a,-,a,-,ab,a,ab,a,-,ab,a,-,a,a,ab,a,ab,-,ab,ab,ab,ab,ab,a,ab,a,a,ab,ab,a,a,-,ab,a,a,ab,a,ab,a,-,ab,ab,ab,a,a,a,ab,-,a,a,a,-,a,a,-,a,a,a,ab,a,a,a,a,ab,a,a,-,a,a,a,ab,a,a…
*M2581	D1.10	a,a,a,ab,ab,a,a,-,a,ab,ab,a,a,a,ab,ab,ab,ab,a,-,-,ab,-,ab,ab,ab,ab,ab,ab,ab,a,ab,ab,-,ab,a,a,a,ab,a,ab,a,a,-,a,ab,ab,-,ab,a,-,a,-,ab,ab,-,ab,ab,ab,ab,-,ab,a,ab,ab,ab,a,ab,-,-,a,ab,ab,ab,-,-,ab,ab,a,-,a,a,ab,a,ab,ab,ab,-,a,ab,a,ab,ab,ab,ab,ab,a,a,ab,ab,ab,ab,ab,ab,ab,a,-,ab,a,a,a,a,ab,-,ab,ab,ab,-,ab,a,ab,a,a,-,ab,ab,a,ab,a,a,ab,a,a,ab,ab,a,ab,ab,ab,a,a,ab,a,ab,ab,a,a,-,a,a,ab,-,ab,-,a,ab,a,a,-,-,…
*M2583	D1.10	-,a,a,ab,ab,a,a,a,a,ab,ab,a,a,-,ab,ab,ab,ab,-,-,ab,ab,ab,-,ab,ab,ab,ab,ab,-,a,ab,ab,a,ab,a,a,a,ab,a,-,a,a,a,a,ab,ab,ab,-,-,ab,-,a,ab,ab,a,ab,ab,ab,ab,a,ab,a,ab,ab,ab,a,ab,a,a,a,-,ab,ab,ab,-,ab,ab,-,ab,a,a,ab,a,ab,ab,ab,-,a,ab,a,ab,ab,ab,ab,ab,-,a,ab,-,ab,-,ab,ab,ab,a,ab,ab,a,a,a,-,ab,a,ab,ab,ab,ab,ab,a,ab,-,a,a,ab,ab,a,ab,a,a,ab,a,a,-,ab,a,ab,ab,ab,a,-,ab,a,ab,ab,a,a,-,a,a,ab,ab,ab,-,a,ab,a,a,ab,…
*M2584	D1.10	a,a,a,-,-,a,a,a,a,ab,ab,a,a,a,ab,ab,ab,ab,-,ab,ab,-,ab,ab,ab,ab,ab,ab,ab,ab,a,ab,ab,a,ab,a,a,a,ab,a,ab,a,a,-,a,ab,ab,ab,ab,a,ab,a,a,ab,ab,a,ab,ab,-,ab,a,ab,a,ab,ab,-,a,-,a,a,a,ab,-,ab,ab,ab,ab,-,a,ab,a,-,ab,a,ab,ab,ab,ab,a,ab,a,ab,ab,ab,ab,ab,a,a,ab,ab,ab,ab,ab,ab,ab,a,ab,-,a,a,a,a,ab,a,ab,ab,-,-,ab,a,ab,-,a,a,ab,ab,a,-,-,-,ab,a,a,ab,ab,-,-,ab,-,a,a,ab,a,ab,-,a,a,-,-,-,ab,ab,-,a,a,a,a,a,ab,-,-,-,…
*M2588	D2.15	ab,a,-,ab,a,-,a,a,a,ab,a,ab,ab,ab,-,ab,ab,a,ab,ab,a,ab,a,a,a,a,ab,a,ab,-,-,a,ab,ab,a,ab,a,ab,ab,ab,-,ab,ab,ab,ab,a,ab,ab,a,ab,ab,a,ab,ab,ab,a,ab,-,ab,-,-,a,a,-,-,-,ab,a,a,ab,ab,ab,-,ab,a,a,ab,a,-,a,a,a,a,a,ab,ab,-,ab,a,a,a,ab,a,a,a,ab,-,a,a,-,a,a,ab,a,ab,a,ab,ab,a,ab,-,a,ab,a,ab,-,ab,ab,-,ab,-,-,ab,a,a,ab,ab,a,a,a,ab,a,a,ab,-,ab,a,ab,ab,ab,ab,a,-,a,-,-,a,-,a,ab,a,-,ab,-,a,a,ab,a,a,a,a,-,a,-,-,a,a…
*M2592	B3.7	ab,b,ab,a,-,-,b,b,b,a,ab,ab,ab,ab,ab,a,a,ab,ab,a,ab,a,ab,-,ab,ab,a,ab,a,a,ab,-,a,ab,ab,ab,b,ab,-,ab,ab,ab,ab,ab,ab,ab,a,a,ab,ab,a,b,ab,a,a,b,a,-,-,ab,b,ab,b,-,a,ab,-,ab,b,ab,ab,a,ab,a,ab,ab,a,ab,-,ab,b,-,-,b,a,-,a,a,b,ab,b,a,ab,-,ab,-,-,-,ab,-,ab,ab,-,ab,a,b,a,a,b,ab,b,b,a,b,-,ab,-,-,a,ab,a,b,-,b,ab,a,ab,ab,b,b,a,b,b,a,ab,ab,ab,-,a,ab,ab,-,-,ab,a,ab,-,ab,b,ab,ab,-,a,-,b,-,ab,b,ab,b,ab,ab,-,-,a,ab…
*M2594	D1.10	ab,ab,ab,a,a,ab,ab,ab,ab,a,a,ab,ab,ab,a,a,-,a,-,a,a,-,-,-,a,a,-,a,a,a,ab,a,a,ab,a,ab,ab,ab,a,ab,-,ab,ab,ab,ab,a,-,a,a,-,a,-,ab,a,a,ab,a,a,a,-,-,a,ab,a,a,a,ab,a,ab,-,ab,a,-,a,a,a,a,-,ab,a,ab,ab,a,ab,a,a,a,a,ab,-,ab,a,a,a,-,-,ab,-,a,a,a,-,a,a,a,-,-,a,ab,ab,ab,ab,a,ab,a,a,a,a,-,-,a,-,ab,ab,-,a,-,a,ab,-,a,ab,ab,-,a,ab,a,a,a,-,ab,a,ab,-,a,ab,ab,-,ab,ab,a,a,a,ab,-,ab,ab,-,-,ab,a,ab,ab,a,a,a,a,a,-,a,-,a…
*M2597	B3.7	ab,a,ab,-,ab,-,a,a,a,b,-,ab,ab,-,ab,b,b,ab,-,-,ab,b,ab,ab,-,ab,-,ab,b,b,ab,-,b,-,ab,ab,-,-,-,ab,-,ab,-,ab,ab,ab,b,-,ab,ab,b,a,ab,b,b,a,b,ab,b,ab,a,ab,a,-,b,ab,ab,ab,a,ab,-,b,-,b,ab,ab,b,ab,a,ab,a,a,ab,a,b,b,-,b,-,ab,a,b,ab,ab,ab,b,a,a,ab,ab,ab,-,b,ab,b,a,b,-,a,ab,a,a,b,-,b,ab,-,-,b,-,b,a,ab,a,ab,b,ab,-,-,-,-,a,a,-,ab,ab,-,b,b,ab,ab,-,-,ab,b,ab,a,ab,-,ab,ab,ab,b,a,a,a,ab,-,ab,-,ab,ab,a,ab,-,ab,ab,…
*M2607	D2.15	a,ab,a,-,ab,ab,ab,ab,-,a,-,a,a,a,ab,a,-,ab,a,a,-,a,ab,ab,ab,-,-,ab,a,a,-,a,a,a,ab,-,-,a,a,-,ab,a,-,a,a,ab,a,a,-,a,a,ab,-,-,a,ab,a,-,a,ab,ab,ab,ab,a,a,-,a,ab,ab,a,a,a,-,a,ab,ab,a,-,ab,ab,ab,ab,-,ab,a,a,a,a,ab,a,ab,a,ab,ab,ab,a,ab,ab,ab,ab,ab,ab,a,ab,a,ab,a,a,ab,a,ab,ab,-,ab,a,ab,a,a,a,-,a,ab,-,ab,ab,-,a,ab,ab,ab,a,ab,ab,-,-,a,ab,a,a,a,a,ab,ab,ab,a,-,ab,ab,ab,a,ab,ab,a,ab,-,ab,a,ab,-,ab,ab,a,ab,ab,…
*M2609	D1.10	-,a,-,ab,-,-,a,a,a,-,ab,a,a,a,ab,-,ab,ab,a,ab,ab,ab,ab,ab,ab,ab,ab,-,ab,ab,-,ab,-,a,ab,a,a,a,ab,a,ab,a,a,a,a,ab,ab,ab,ab,a,ab,a,-,ab,-,a,-,ab,-,ab,a,ab,a,ab,ab,ab,a,ab,a,a,a,ab,ab,-,ab,ab,ab,ab,a,ab,a,a,-,a,-,ab,ab,ab,a,ab,-,ab,ab,ab,ab,ab,a,-,ab,ab,ab,-,ab,ab,ab,a,ab,ab,a,-,a,-,ab,a,ab,ab,-,ab,ab,-,ab,a,a,a,ab,ab,a,ab,-,a,ab,a,a,ab,ab,a,ab,-,-,a,a,ab,a,-,-,a,a,ab,a,-,-,-,ab,-,a,a,a,a,ab,a,ab,a,-…
*M2618	B3.7	a,-,a,ab,b,-,-,-,ab,ab,b,a,a,a,b,-,-,-,a,ab,b,-,-,b,b,-,ab,b,ab,ab,-,b,ab,-,b,a,ab,a,ab,a,b,-,-,a,-,b,ab,ab,b,a,ab,-,a,ab,ab,ab,ab,b,ab,b,ab,b,ab,ab,-,-,a,-,ab,a,a,ab,b,ab,b,b,ab,b,ab,b,ab,-,b,ab,-,ab,ab,-,ab,ab,ab,ab,-,b,b,-,-,ab,b,b,b,-,ab,-,ab,ab,-,ab,ab,-,ab,ab,-,ab,ab,b,ab,ab,ab,a,-,-,a,ab,ab,ab,a,b,ab,ab,ab,-,ab,-,b,a,b,ab,-,a,a,b,ab,b,ab,a,ab,b,ab,-,-,b,ab,-,ab,-,a,-,b,ab,b,a,ab,b,ab,b,-,b…
*M2620	D1.10	a,a,a,-,ab,a,a,a,a,ab,ab,-,a,a,ab,ab,ab,ab,a,ab,ab,ab,ab,ab,ab,ab,ab,ab,ab,-,-,ab,ab,a,ab,a,a,a,-,a,-,a,a,a,-,ab,-,ab,-,a,ab,a,a,-,ab,a,ab,ab,ab,ab,-,ab,a,ab,ab,-,a,ab,a,a,a,-,ab,ab,ab,-,ab,ab,a,ab,a,a,ab,a,ab,ab,ab,ab,a,-,a,ab,ab,ab,ab,ab,-,-,ab,ab,ab,ab,ab,ab,ab,a,ab,-,a,a,a,-,ab,a,ab,ab,-,ab,-,a,ab,a,a,a,ab,ab,a,ab,-,-,ab,a,a,ab,ab,a,ab,ab,ab,a,a,ab,-,-,-,a,a,ab,a,a,ab,ab,ab,a,a,-,a,-,ab,a,-,a…
*M2621	D1.10	a,a,a,ab,ab,-,a,-,a,ab,ab,-,a,a,ab,ab,-,ab,a,ab,-,ab,ab,ab,-,ab,ab,ab,ab,ab,a,-,-,-,ab,a,a,a,-,a,ab,a,a,a,a,ab,ab,ab,ab,a,ab,-,a,ab,ab,a,-,-,ab,-,a,ab,a,ab,ab,ab,a,ab,a,-,a,ab,ab,ab,ab,-,-,ab,a,ab,a,a,ab,a,ab,ab,ab,ab,-,ab,-,ab,ab,ab,ab,ab,a,-,-,ab,ab,ab,ab,ab,ab,a,-,ab,a,a,a,a,-,a,ab,ab,ab,ab,ab,a,ab,a,a,-,-,ab,a,ab,-,a,ab,a,a,ab,ab,a,ab,ab,ab,a,a,-,a,ab,ab,a,a,-,-,a,ab,ab,ab,-,a,a,a,a,ab,a,ab,a…
*M2622	D1.10	a,a,a,ab,ab,a,a,-,a,ab,ab,a,a,a,ab,ab,ab,-,-,ab,ab,ab,ab,ab,-,ab,ab,ab,ab,ab,a,-,ab,a,ab,a,a,a,ab,a,ab,a,a,a,a,ab,ab,ab,ab,a,ab,a,a,-,ab,a,ab,-,ab,ab,a,-,a,ab,ab,-,a,ab,a,a,-,ab,ab,-,ab,ab,ab,ab,a,-,a,a,ab,a,-,ab,-,-,-,ab,a,ab,ab,-,ab,-,a,a,ab,ab,ab,ab,ab,ab,-,a,ab,ab,-,a,a,a,-,a,-,ab,ab,ab,ab,a,-,-,a,-,ab,ab,-,ab,-,a,ab,a,a,ab,ab,a,ab,ab,ab,a,a,-,a,ab,ab,-,-,ab,a,a,ab,ab,ab,a,a,a,a,a,-,a,ab,a,-,…
*M2624	D1.10	a,a,a,ab,ab,a,a,a,a,ab,ab,a,a,a,ab,ab,ab,ab,-,ab,ab,-,ab,-,ab,-,-,ab,ab,-,a,ab,-,a,ab,a,-,a,ab,a,ab,a,-,-,-,ab,ab,ab,ab,-,-,-,-,ab,ab,a,ab,-,ab,ab,a,ab,a,ab,ab,ab,a,ab,a,a,a,-,ab,ab,ab,ab,ab,ab,a,ab,a,a,ab,a,ab,ab,ab,ab,a,-,a,ab,ab,-,ab,-,a,-,-,ab,ab,ab,ab,ab,-,a,-,ab,a,a,a,-,ab,a,ab,ab,-,ab,-,-,ab,a,-,-,ab,-,-,ab,a,a,ab,a,a,ab,ab,a,ab,ab,ab,-,a,ab,a,ab,ab,a,a,ab,-,a,ab,ab,ab,a,a,a,a,a,-,a,ab,a,a…
*M2626	D1.10	-,ab,ab,-,a,ab,-,ab,ab,a,a,ab,ab,ab,-,a,a,a,ab,a,a,a,a,a,a,a,a,a,a,a,ab,-,a,-,a,ab,ab,ab,-,ab,a,ab,ab,ab,ab,a,a,-,a,ab,a,-,ab,a,a,ab,-,-,a,a,ab,a,ab,a,a,a,ab,a,ab,ab,ab,-,-,a,a,a,-,a,ab,a,ab,ab,a,-,a,a,-,-,ab,a,ab,a,a,a,a,a,-,ab,a,a,a,a,a,a,a,ab,a,a,-,-,-,-,a,ab,a,a,-,a,a,ab,a,ab,ab,ab,-,a,ab,a,-,ab,a,ab,ab,a,a,ab,a,a,a,ab,ab,a,ab,a,a,ab,ab,a,ab,ab,a,a,a,ab,ab,ab,ab,ab,-,-,a,ab,ab,a,a,a,a,a,a,a,a…
*M2627	D1.10	ab,ab,ab,a,a,ab,ab,ab,ab,a,a,-,ab,-,a,a,a,a,ab,-,a,a,a,-,-,a,a,a,a,a,ab,a,a,ab,a,-,ab,ab,a,ab,-,ab,-,-,-,a,-,a,a,ab,a,-,ab,-,a,ab,a,-,a,a,ab,a,ab,a,a,a,-,a,ab,ab,-,a,a,-,-,a,a,a,ab,a,ab,ab,a,ab,a,a,a,a,ab,-,ab,a,a,a,-,-,ab,ab,a,a,a,a,a,a,a,-,-,a,ab,-,ab,-,a,ab,a,a,a,-,a,ab,a,ab,ab,-,a,a,ab,-,ab,ab,a,ab,-,-,a,ab,a,-,a,ab,ab,a,ab,a,a,ab,-,a,-,ab,a,a,a,ab,-,ab,ab,ab,a,ab,a,ab,ab,a,a,a,a,a,a,a,a,ab,a…
*M2629	D2.15	a,ab,a,a,-,-,ab,ab,-,a,ab,a,-,a,ab,a,a,-,a,a,ab,a,ab,ab,ab,ab,a,ab,a,-,a,ab,a,a,ab,a,-,a,-,-,ab,-,a,a,a,-,a,a,ab,a,a,ab,-,-,a,ab,a,ab,a,ab,ab,ab,ab,-,a,ab,a,ab,-,a,a,a,ab,-,ab,ab,a,ab,ab,ab,ab,ab,ab,ab,a,a,-,a,ab,-,ab,a,ab,ab,-,a,ab,ab,ab,ab,-,-,-,-,a,ab,a,a,ab,a,-,ab,a,ab,-,ab,a,-,-,a,a,ab,-,ab,a,a,a,ab,ab,ab,a,ab,ab,a,ab,a,ab,a,-,a,a,ab,ab,ab,a,a,-,ab,ab,a,-,ab,a,ab,ab,ab,a,-,ab,ab,ab,a,-,-,a,a…
*M2630	D2.15	ab,a,-,ab,a,a,-,-,-,ab,a,ab,ab,ab,-,ab,-,-,-,ab,a,-,a,-,a,-,ab,a,-,ab,ab,-,ab,ab,-,-,a,ab,ab,-,a,ab,ab,ab,ab,a,ab,ab,a,ab,-,a,ab,ab,-,a,ab,a,ab,a,a,-,-,ab,ab,-,-,a,-,ab,ab,ab,-,ab,a,-,-,a,a,a,-,-,a,-,ab,ab,ab,ab,a,-,a,ab,a,a,a,ab,a,a,a,a,a,a,-,a,ab,a,ab,ab,a,ab,-,a,ab,a,ab,a,-,ab,ab,ab,ab,a,ab,a,ab,-,ab,a,a,a,ab,a,a,ab,a,ab,-,ab,ab,ab,ab,a,a,a,ab,-,-,-,a,ab,a,a,-,a,a,a,-,a,a,a,a,ab,-,a,ab,a,a,a,a…
*M2631	D2.15	ab,a,ab,ab,a,a,-,a,a,ab,-,ab,ab,ab,a,ab,ab,a,ab,ab,a,ab,a,a,a,a,ab,a,ab,ab,ab,a,ab,ab,a,ab,a,ab,ab,ab,-,ab,ab,ab,ab,a,ab,ab,a,ab,-,a,-,ab,-,a,ab,a,ab,a,-,a,a,-,ab,a,ab,a,a,ab,ab,ab,a,-,a,-,ab,a,a,-,-,a,a,a,ab,ab,ab,ab,a,ab,a,ab,a,a,a,-,a,a,a,a,a,a,ab,a,-,a,ab,ab,a,ab,a,a,ab,a,ab,a,-,ab,ab,-,-,a,-,-,ab,ab,ab,a,a,-,ab,-,a,ab,a,ab,a,ab,-,-,-,a,a,a,-,ab,a,a,a,ab,a,a,ab,a,-,a,ab,a,a,a,a,ab,a,-,ab,-,a,…
*M2632	D1.10	ab,ab,-,a,-,ab,ab,ab,ab,-,a,ab,ab,-,a,-,a,a,ab,a,a,-,-,a,a,a,a,a,-,a,ab,a,a,ab,a,-,ab,-,a,ab,a,ab,ab,-,ab,-,a,a,a,ab,a,ab,ab,a,-,ab,a,-,a,a,ab,-,ab,-,a,a,ab,a,ab,ab,ab,a,-,-,a,a,-,a,-,-,ab,-,a,ab,a,a,a,a,ab,a,ab,a,-,a,a,a,ab,ab,a,-,a,a,a,a,a,-,a,a,ab,ab,ab,ab,a,ab,a,a,-,a,-,ab,a,ab,ab,ab,a,a,-,-,ab,ab,a,ab,ab,a,a,ab,a,a,-,ab,ab,a,ab,a,a,ab,ab,a,ab,ab,-,-,a,ab,ab,ab,ab,ab,a,ab,a,ab,ab,a,a,a,a,-,-,…
*M2638	B3.7	ab,a,ab,b,ab,a,a,a,a,b,ab,ab,-,-,ab,-,b,ab,ab,b,ab,b,ab,ab,ab,-,b,ab,-,b,ab,ab,b,-,ab,ab,a,-,b,ab,ab,ab,ab,ab,ab,ab,b,b,ab,ab,b,-,-,b,b,a,b,ab,b,ab,a,ab,-,-,b,ab,ab,-,a,ab,ab,-,ab,-,ab,ab,-,ab,a,ab,a,a,ab,a,b,-,b,-,-,b,a,b,-,ab,ab,b,a,-,ab,ab,-,ab,b,ab,b,-,b,-,a,ab,a,-,-,-,b,ab,b,b,b,ab,b,a,ab,-,-,b,ab,ab,-,-,b,-,a,b,-,ab,ab,b,b,-,ab,ab,a,ab,b,ab,a,ab,a,ab,-,ab,b,a,-,a,ab,a,-,a,ab,-,a,ab,b,ab,ab,…
*M2640	B3.7	-,b,ab,-,ab,-,b,b,b,a,-,ab,ab,ab,ab,a,a,-,ab,a,ab,-,ab,ab,-,ab,a,-,a,a,-,ab,a,ab,ab,-,b,ab,-,ab,ab,ab,ab,ab,ab,ab,a,-,-,ab,a,b,ab,a,-,b,a,ab,a,ab,b,ab,b,a,a,ab,ab,ab,b,-,ab,-,ab,a,ab,-,a,ab,b,ab,b,b,ab,b,a,-,a,-,b,-,b,a,ab,ab,ab,-,b,-,ab,ab,ab,-,a,ab,a,b,a,a,b,ab,b,-,-,-,a,ab,a,a,a,ab,a,b,-,b,a,a,-,-,b,b,a,b,b,a,ab,ab,ab,a,a,ab,ab,ab,b,ab,a,ab,b,-,b,ab,ab,ab,a,b,b,b,-,b,ab,b,-,ab,-,ab,a,ab,ab,ab,…
*M2645	D1.10	ab,-,ab,a,a,ab,ab,ab,ab,a,a,ab,ab,ab,a,a,a,a,ab,-,a,-,a,a,a,a,a,a,-,a,ab,a,a,ab,a,ab,ab,-,a,ab,a,-,ab,ab,ab,a,a,a,a,ab,a,-,ab,a,-,ab,-,-,a,a,ab,a,ab,a,-,a,-,a,ab,ab,ab,-,-,a,a,a,a,a,ab,-,ab,ab,a,-,a,a,-,a,ab,a,ab,a,a,a,a,a,-,ab,a,-,a,a,a,a,a,-,a,a,ab,ab,ab,-,a,ab,a,a,a,-,a,ab,-,ab,ab,ab,a,a,ab,-,ab,ab,a,-,ab,a,-,ab,a,a,-,ab,ab,a,ab,-,-,ab,ab,a,-,ab,a,a,a,ab,ab,ab,-,ab,a,ab,a,ab,ab,a,-,-,-,a,a,a,-…
*M2649	D2.15	ab,a,ab,-,a,-,a,a,a,ab,a,-,ab,-,a,ab,ab,a,ab,ab,a,ab,a,a,a,a,-,a,ab,-,ab,a,ab,ab,a,ab,-,-,ab,ab,a,ab,ab,ab,ab,-,ab,ab,a,ab,-,-,ab,ab,ab,-,-,a,-,-,a,a,-,ab,-,-,ab,a,a,ab,-,-,-,ab,a,a,ab,a,a,a,a,-,a,a,ab,ab,ab,-,-,-,-,ab,-,a,a,ab,a,-,a,a,a,-,-,a,ab,a,ab,ab,-,-,a,a,ab,a,ab,a,ab,ab,ab,ab,a,a,ab,a,ab,ab,ab,a,a,a,-,a,a,ab,a,ab,a,-,ab,-,ab,-,-,a,ab,-,a,a,a,-,-,-,-,a,a,a,ab,-,a,a,a,ab,a,a,ab,a,a,a,-,-,-,…
*M2656	D2.15	a,-,a,a,ab,ab,ab,ab,ab,a,ab,a,a,a,ab,a,a,ab,a,a,ab,a,ab,ab,-,ab,-,ab,-,-,a,-,a,-,ab,a,ab,a,a,a,ab,a,a,a,-,ab,a,a,ab,-,-,ab,-,a,-,ab,a,ab,a,ab,ab,ab,ab,a,a,ab,a,ab,-,a,a,a,ab,-,ab,ab,a,-,ab,ab,ab,ab,-,-,a,a,a,-,ab,a,-,-,ab,-,ab,a,ab,-,ab,ab,ab,ab,a,ab,a,ab,a,-,ab,a,ab,-,a,ab,a,ab,a,-,-,a,ab,-,a,-,a,a,-,ab,ab,ab,a,ab,ab,a,ab,a,ab,a,a,a,a,ab,ab,ab,-,a,ab,ab,ab,-,-,ab,a,ab,ab,ab,-,-,ab,ab,ab,a,ab,ab,…
*M2657	D1.10	ab,ab,ab,a,a,-,ab,ab,ab,-,a,ab,ab,ab,a,-,a,a,-,-,-,a,a,a,-,a,a,a,a,a,ab,a,a,ab,a,ab,ab,ab,a,ab,a,ab,ab,ab,ab,a,a,a,a,ab,a,ab,-,a,-,ab,-,a,a,a,ab,a,ab,a,-,a,ab,a,ab,ab,ab,a,-,-,a,-,a,a,-,a,ab,ab,a,ab,a,-,a,a,ab,a,ab,a,a,-,a,a,ab,ab,a,a,a,-,a,a,a,ab,-,a,ab,ab,ab,ab,a,-,a,a,a,a,-,-,-,ab,-,ab,-,-,ab,a,-,ab,a,-,ab,-,a,ab,a,a,a,-,ab,a,ab,-,a,ab,ab,a,ab,-,a,a,-,ab,ab,-,ab,ab,a,-,-,ab,ab,-,a,a,a,a,a,a,a,…
*M2660	D1.10	a,a,a,ab,ab,-,a,a,a,ab,ab,-,a,a,ab,-,ab,ab,a,ab,ab,ab,ab,ab,ab,-,ab,ab,ab,-,a,ab,-,a,ab,-,a,a,ab,a,-,a,a,a,-,ab,ab,ab,ab,-,ab,-,a,ab,ab,a,ab,-,ab,-,a,ab,a,ab,ab,ab,a,ab,a,a,-,-,-,ab,-,ab,ab,ab,a,ab,a,-,ab,a,-,ab,ab,-,-,-,a,ab,ab,ab,ab,ab,a,a,ab,ab,ab,ab,-,ab,-,a,ab,ab,a,a,a,a,ab,a,ab,-,-,ab,ab,a,ab,-,a,a,ab,ab,a,ab,-,a,ab,a,a,ab,ab,-,ab,ab,ab,a,a,ab,a,ab,ab,a,a,-,a,a,ab,ab,ab,-,a,a,a,a,ab,a,ab,a,…
*M2661	D2.15	ab,a,ab,-,-,a,a,a,a,ab,a,-,ab,ab,a,-,ab,a,-,ab,a,-,a,-,a,a,ab,a,-,ab,ab,-,-,ab,a,ab,a,ab,-,ab,a,ab,ab,ab,-,a,-,ab,a,ab,ab,a,ab,ab,ab,-,ab,a,ab,a,a,a,-,ab,-,a,ab,-,a,ab,ab,ab,-,ab,a,a,ab,a,-,a,a,a,a,a,-,ab,ab,ab,a,-,-,-,a,a,-,ab,a,a,a,a,a,a,ab,a,ab,-,-,ab,a,-,a,a,ab,a,ab,a,ab,-,ab,ab,a,-,ab,a,ab,ab,ab,a,a,a,ab,-,a,ab,a,ab,-,ab,ab,ab,-,a,a,-,ab,ab,-,a,a,-,a,a,-,-,-,a,ab,a,a,-,a,ab,a,a,ab,a,-,-,ab,a…
*M2663	B3.7	-,b,-,a,ab,-,b,b,b,a,ab,ab,ab,ab,ab,-,a,ab,-,a,ab,a,ab,ab,ab,ab,a,-,-,a,ab,ab,-,ab,ab,-,-,ab,a,ab,ab,ab,ab,ab,ab,ab,a,a,ab,ab,a,-,-,a,a,b,a,ab,a,ab,b,ab,b,a,a,ab,ab,ab,b,ab,-,a,-,a,ab,-,a,ab,b,-,b,-,-,b,a,a,a,a,b,-,-,a,ab,ab,ab,a,b,b,ab,ab,ab,ab,a,ab,-,b,a,a,-,ab,b,b,a,-,a,ab,a,a,a,ab,ab,b,ab,b,a,a,ab,ab,b,b,a,-,b,a,-,ab,-,a,-,ab,ab,ab,b,ab,a,-,-,ab,b,ab,ab,ab,a,b,b,-,ab,b,ab,-,-,ab,-,ab,a,-,-,ab…
*M2670	D1.10	ab,-,ab,a,a,ab,ab,ab,ab,a,a,ab,ab,ab,a,a,-,a,ab,a,a,-,a,-,a,a,a,a,a,a,ab,-,-,ab,a,ab,ab,ab,a,ab,a,ab,ab,ab,ab,a,a,a,a,ab,a,ab,ab,a,a,ab,a,a,a,a,ab,a,ab,-,a,-,ab,a,ab,ab,ab,-,-,a,a,a,-,a,ab,a,ab,-,a,-,a,a,-,a,ab,a,-,a,a,a,a,-,ab,ab,a,a,a,-,a,a,a,ab,a,a,-,ab,ab,ab,a,ab,a,-,a,a,a,ab,a,ab,ab,ab,a,a,ab,a,ab,ab,a,ab,ab,a,a,ab,a,a,a,ab,ab,a,-,a,a,ab,ab,a,ab,ab,-,a,a,ab,ab,ab,ab,ab,a,ab,-,-,-,a,a,-,a,a,a…
*M2674	D1.10	ab,ab,ab,a,a,ab,ab,ab,ab,a,a,-,ab,ab,-,-,a,a,-,a,a,a,a,a,a,a,a,-,a,a,ab,a,a,-,-,ab,ab,ab,a,ab,-,ab,ab,ab,-,a,a,a,a,ab,a,ab,ab,a,a,-,a,a,a,a,ab,-,ab,a,a,a,ab,-,ab,-,ab,-,-,a,a,a,-,-,ab,a,ab,-,a,ab,a,-,a,-,ab,a,ab,a,a,a,a,a,ab,ab,-,a,a,-,a,-,-,ab,a,a,ab,ab,-,ab,a,ab,a,-,a,a,a,ab,a,ab,ab,-,a,a,ab,-,ab,ab,a,ab,ab,a,a,ab,a,-,a,ab,ab,a,ab,a,a,ab,-,a,-,ab,a,a,a,ab,ab,ab,-,ab,a,-,a,-,ab,a,a,-,-,-,a,a,a,a…
*M2675	D1.10	a,a,a,-,ab,-,a,a,-,-,ab,a,-,a,ab,ab,ab,ab,a,ab,-,ab,ab,ab,ab,-,ab,ab,ab,-,a,ab,ab,-,-,a,a,-,-,a,ab,-,a,a,a,ab,ab,ab,ab,a,ab,a,a,-,ab,a,ab,ab,ab,ab,a,ab,a,-,ab,ab,a,ab,a,a,a,ab,-,ab,ab,ab,ab,ab,a,ab,a,a,ab,a,ab,-,ab,ab,-,ab,a,-,ab,-,ab,ab,a,a,ab,ab,ab,ab,ab,ab,ab,a,-,ab,a,a,a,a,ab,a,ab,ab,ab,ab,-,a,ab,a,a,-,ab,ab,a,ab,-,a,-,a,a,ab,ab,a,ab,ab,ab,a,a,ab,a,ab,ab,-,a,ab,a,a,-,ab,ab,a,a,a,a,a,ab,a,ab,a…
*M2680	D2.15	ab,a,-,ab,a,a,a,a,a,ab,-,ab,ab,ab,a,ab,ab,-,ab,ab,a,ab,a,a,a,ab,ab,-,-,ab,ab,a,ab,ab,a,ab,a,-,ab,ab,a,ab,ab,ab,ab,-,ab,ab,-,ab,ab,a,ab,ab,-,a,ab,-,ab,a,a,-,a,ab,ab,a,ab,a,a,ab,ab,ab,a,ab,-,-,ab,a,a,a,a,a,a,a,ab,ab,ab,-,-,ab,a,ab,a,a,a,ab,a,a,a,-,a,a,ab,a,ab,a,ab,-,-,ab,a,a,ab,ab,ab,a,ab,ab,ab,ab,a,a,ab,a,ab,ab,ab,a,a,a,ab,a,-,-,a,ab,a,ab,ab,-,ab,a,a,a,ab,ab,a,a,a,ab,a,a,ab,-,a,a,ab,a,a,a,a,ab,-,a…
*M2682	D1.10	a,a,-,ab,ab,a,-,a,a,-,ab,a,a,a,ab,ab,ab,-,a,ab,ab,ab,ab,ab,-,ab,ab,ab,-,ab,a,ab,ab,a,ab,a,a,a,ab,a,ab,-,-,a,a,ab,ab,ab,-,a,ab,-,a,ab,ab,a,ab,-,-,ab,a,ab,a,ab,ab,ab,a,ab,-,a,a,-,a,ab,ab,ab,ab,ab,a,-,a,a,ab,a,ab,ab,-,ab,a,ab,a,ab,ab,ab,ab,ab,a,a,ab,ab,ab,ab,-,-,ab,a,ab,ab,a,a,a,a,ab,a,ab,ab,ab,ab,ab,a,ab,a,ab,a,ab,ab,a,ab,-,a,-,a,a,-,ab,a,ab,ab,ab,a,-,ab,a,ab,ab,a,a,-,a,-,ab,ab,ab,a,a,a,a,a,ab,a,-,…
*M2689	D2.15	ab,a,ab,ab,a,a,a,a,-,ab,a,ab,ab,ab,a,-,ab,a,ab,ab,a,ab,-,a,a,-,ab,a,ab,ab,ab,a,ab,ab,-,ab,-,ab,ab,ab,a,ab,-,-,ab,-,-,ab,a,-,ab,a,ab,ab,-,a,ab,a,-,-,-,a,a,ab,ab,a,ab,-,-,ab,ab,ab,a,-,a,a,ab,a,a,-,a,a,a,a,-,-,-,ab,a,ab,a,ab,-,a,a,ab,a,a,a,a,a,a,ab,-,-,a,-,ab,a,-,a,a,ab,ab,ab,-,ab,ab,ab,ab,a,a,ab,a,ab,ab,ab,a,a,a,ab,a,a,ab,a,ab,-,ab,ab,ab,ab,-,-,a,-,ab,a,a,-,ab,a,a,ab,a,-,a,-,a,a,-,-,ab,a,a,-,a,a,a,…
*M2697	D1.10	a,a,-,ab,ab,a,-,a,a,-,ab,-,a,a,ab,ab,ab,-,a,ab,ab,ab,ab,ab,ab,ab,ab,-,ab,ab,a,ab,ab,a,-,a,-,-,ab,a,-,-,a,a,a,ab,ab,ab,ab,a,ab,-,a,ab,ab,a,ab,-,ab,ab,a,ab,a,ab,ab,ab,a,ab,-,a,a,ab,a,ab,ab,ab,ab,ab,a,ab,-,a,ab,a,ab,ab,ab,-,a,ab,a,-,-,-,-,ab,-,-,ab,ab,ab,ab,ab,-,ab,a,ab,-,a,a,a,a,ab,a,-,ab,ab,ab,ab,a,ab,a,ab,a,-,a,a,ab,a,a,-,ab,-,ab,ab,a,ab,ab,ab,a,a,ab,a,ab,-,a,a,ab,a,a,ab,ab,ab,a,a,-,a,a,ab,a,ab,a…
*M2702	D1.10	a,a,a,ab,ab,-,a,a,-,ab,ab,-,a,a,-,-,ab,-,-,ab,ab,-,ab,ab,ab,ab,ab,ab,ab,ab,a,ab,ab,a,ab,a,a,a,ab,a,-,a,a,a,a,ab,ab,ab,-,a,ab,a,a,-,-,a,ab,ab,-,ab,a,-,a,ab,ab,ab,a,ab,-,a,a,ab,a,ab,ab,ab,ab,-,a,ab,-,-,-,a,ab,ab,ab,ab,a,ab,a,ab,ab,ab,ab,-,a,a,-,ab,ab,ab,-,-,ab,a,ab,ab,a,a,a,-,ab,a,ab,ab,ab,ab,ab,a,ab,-,ab,a,ab,a,-,ab,a,a,-,ab,a,ab,-,a,ab,ab,-,a,a,ab,a,ab,ab,-,a,ab,a,a,ab,ab,ab,a,a,a,a,a,ab,a,ab,a,a…
*M2703	D2.15	ab,a,ab,ab,a,a,-,a,a,ab,-,ab,ab,ab,-,ab,ab,a,-,ab,-,-,a,a,a,ab,ab,a,ab,-,-,a,ab,ab,-,ab,a,-,ab,ab,a,ab,ab,ab,ab,-,-,-,-,ab,-,a,ab,-,-,a,ab,-,ab,a,a,a,a,-,-,a,ab,a,a,ab,-,-,a,ab,a,a,ab,a,a,a,a,a,a,-,ab,-,ab,ab,a,ab,a,ab,a,a,-,ab,a,a,a,-,-,a,-,-,ab,-,ab,ab,a,ab,a,-,ab,ab,ab,ab,ab,ab,ab,ab,a,a,-,-,-,ab,ab,a,-,a,ab,a,a,ab,a,ab,-,-,ab,ab,-,a,a,a,ab,ab,-,a,-,ab,a,a,ab,a,a,a,ab,a,a,a,a,ab,a,-,-,a,a,a,ab…
*M2706	D2.15	ab,a,ab,-,a,a,-,a,a,-,-,ab,ab,ab,a,-,ab,-,ab,-,a,ab,-,a,a,ab,ab,a,ab,ab,ab,a,ab,ab,a,ab,a,ab,ab,ab,-,ab,-,-,ab,-,-,ab,a,ab,ab,a,ab,ab,a,a,ab,-,-,a,a,a,-,ab,ab,a,ab,a,a,ab,ab,ab,-,ab,a,a,ab,a,a,a,a,a,a,a,ab,ab,ab,ab,-,-,a,ab,a,a,a,ab,a,a,a,a,a,a,ab,a,ab,-,ab,-,a,ab,-,a,ab,ab,ab,ab,ab,-,ab,-,-,a,ab,a,ab,ab,ab,a,a,a,ab,a,a,ab,a,-,-,-,ab,ab,ab,a,a,a,ab,ab,a,a,-,ab,-,a,ab,a,a,a,ab,a,a,a,a,ab,a,a,-,-,a…
*M2708	D2.15	ab,a,ab,ab,-,a,a,a,a,-,a,-,ab,-,a,-,ab,a,ab,ab,a,ab,a,a,a,ab,-,a,ab,ab,ab,a,ab,ab,a,ab,a,-,-,-,-,ab,ab,ab,-,a,-,ab,a,ab,ab,a,ab,-,a,a,ab,a,-,a,a,a,a,ab,ab,a,ab,a,-,ab,ab,ab,a,ab,-,-,ab,a,a,a,a,a,a,a,ab,ab,ab,ab,a,ab,a,ab,a,a,a,ab,a,-,-,a,a,a,ab,a,ab,-,-,ab,a,ab,a,a,ab,ab,ab,ab,-,-,ab,-,a,-,ab,a,-,ab,ab,a,a,a,ab,a,a,-,a,ab,a,-,ab,ab,-,a,a,a,ab,ab,a,a,a,ab,a,a,-,a,a,-,ab,a,-,-,a,ab,a,a,ab,a,a,a,ab,…
*M2709	D2.15	ab,-,ab,ab,a,a,-,-,-,ab,-,ab,ab,ab,-,ab,ab,-,-,ab,a,ab,a,-,a,ab,ab,a,ab,ab,ab,a,-,ab,-,-,a,ab,ab,ab,-,ab,ab,ab,ab,a,ab,-,a,ab,ab,a,ab,ab,a,a,-,a,ab,a,-,a,-,ab,ab,-,ab,a,-,-,ab,-,a,-,a,a,ab,a,-,-,a,a,-,a,-,ab,ab,ab,a,ab,-,ab,-,-,a,ab,a,a,a,a,a,a,-,a,-,-,ab,ab,-,ab,a,-,-,ab,ab,ab,ab,ab,ab,ab,a,a,ab,-,ab,ab,ab,a,a,a,ab,-,a,ab,-,-,a,ab,ab,ab,ab,a,-,a,ab,ab,a,a,a,ab,a,a,ab,a,-,-,ab,-,a,a,a,-,a,a,ab,a,…
*M2710	D2.15	ab,a,ab,-,a,a,a,a,a,ab,-,ab,-,ab,a,ab,ab,-,-,ab,a,ab,a,a,a,-,-,-,ab,ab,ab,a,ab,-,a,-,a,ab,ab,ab,a,ab,ab,-,ab,a,ab,ab,-,-,-,-,ab,ab,a,a,ab,-,ab,a,-,a,a,-,-,a,ab,a,-,ab,ab,ab,a,ab,a,a,ab,a,a,a,a,-,a,a,ab,ab,ab,-,-,ab,-,ab,a,a,a,ab,a,a,a,a,a,a,ab,a,ab,a,ab,ab,a,ab,-,a,ab,-,ab,-,-,ab,ab,ab,-,a,ab,a,ab,ab,ab,a,a,a,ab,a,a,ab,a,ab,a,ab,-,ab,ab,a,a,a,-,ab,-,-,a,ab,a,a,ab,-,a,a,ab,-,a,a,a,ab,a,a,ab,a,a,a,…
*M2715	D2.15	ab,a,ab,ab,a,-,a,a,a,ab,a,ab,-,ab,a,ab,ab,a,ab,-,a,-,a,-,-,-,ab,a,ab,ab,ab,-,ab,ab,-,ab,a,ab,ab,ab,a,ab,ab,-,ab,a,ab,ab,a,ab,ab,a,ab,ab,-,a,ab,a,ab,-,a,a,a,ab,ab,a,-,a,a,ab,ab,ab,-,ab,a,-,ab,a,a,a,-,a,a,a,ab,ab,-,ab,-,ab,a,ab,a,a,-,ab,a,-,a,a,-,a,ab,a,ab,a,ab,ab,a,ab,a,a,ab,ab,ab,-,ab,-,ab,-,a,a,-,-,ab,ab,ab,a,a,a,ab,a,a,-,a,ab,a,ab,ab,ab,-,a,a,a,ab,ab,a,a,a,-,-,a,ab,a,a,a,ab,a,a,a,a,-,a,a,ab,a,a…
*M2719	D2.15	-,a,-,ab,-,a,a,a,a,ab,a,ab,ab,ab,a,-,ab,a,ab,ab,-,ab,a,a,a,ab,ab,a,ab,ab,ab,a,ab,ab,a,-,a,-,-,ab,a,ab,-,ab,ab,a,ab,ab,a,ab,ab,a,-,ab,a,a,ab,a,ab,a,a,-,a,ab,-,a,ab,a,-,ab,-,ab,a,ab,-,a,ab,a,ab,a,a,a,a,a,ab,-,ab,ab,-,-,-,ab,a,a,a,ab,a,a,a,a,a,-,ab,a,-,a,ab,ab,a,-,a,a,ab,ab,ab,ab,ab,-,-,ab,a,a,ab,-,ab,ab,ab,a,a,-,ab,a,-,ab,a,ab,a,ab,-,ab,ab,a,a,a,ab,ab,a,a,a,ab,a,a,ab,-,a,a,ab,-,a,a,a,ab,a,a,ab,a,a,…
*M2723	D2.15	ab,a,ab,ab,a,a,-,a,a,-,-,ab,-,ab,a,-,ab,a,-,-,a,ab,a,a,a,ab,ab,a,ab,ab,ab,a,ab,-,-,ab,a,ab,ab,ab,a,ab,ab,ab,-,-,ab,ab,a,ab,ab,a,ab,ab,a,a,ab,a,-,a,-,a,a,ab,ab,a,ab,-,a,-,ab,ab,a,ab,a,a,ab,a,-,-,a,a,a,a,ab,ab,ab,ab,a,ab,-,-,a,a,-,ab,a,-,-,a,a,a,-,a,ab,a,ab,ab,a,ab,a,a,ab,ab,ab,-,-,ab,ab,ab,a,-,ab,-,ab,ab,ab,a,-,a,ab,a,-,ab,a,ab,a,ab,ab,ab,ab,-,a,a,ab,ab,-,a,a,-,a,a,-,a,a,-,ab,a,a,a,-,ab,a,a,ab,a,a…
*M2732	D1.10	-,a,a,ab,ab,a,a,a,a,ab,ab,a,a,a,ab,ab,ab,ab,a,ab,ab,-,ab,ab,ab,ab,ab,-,ab,-,a,ab,-,a,ab,a,a,-,a,a,ab,-,a,-,a,ab,ab,-,ab,-,ab,a,a,ab,ab,-,ab,ab,ab,ab,a,ab,-,ab,ab,-,a,ab,-,a,a,ab,-,-,ab,-,ab,ab,a,ab,ab,-,ab,a,ab,-,ab,ab,-,ab,a,-,ab,-,ab,ab,a,a,ab,-,ab,ab,ab,-,ab,a,-,ab,a,a,a,a,ab,-,ab,ab,-,ab,ab,-,-,a,ab,-,ab,a,a,ab,-,a,ab,ab,ab,ab,ab,a,ab,ab,-,a,-,ab,a,ab,ab,a,a,ab,a,a,-,ab,-,a,a,-,-,a,ab,-,-,-,a…
*M2733	B3.7	-,b,ab,a,ab,b,-,-,b,a,-,ab,ab,ab,ab,a,a,ab,-,a,-,a,ab,ab,ab,a,a,ab,a,a,-,ab,a,ab,-,ab,b,ab,-,ab,ab,ab,ab,ab,ab,-,-,a,ab,ab,a,b,ab,-,ab,-,-,ab,-,ab,b,ab,b,a,a,ab,ab,ab,b,ab,ab,a,b,a,ab,ab,-,ab,ab,-,ab,b,ab,b,a,a,a,a,b,a,b,-,ab,ab,ab,a,b,b,-,ab,-,-,a,-,a,b,a,a,b,ab,b,b,a,ab,a,a,a,a,a,ab,ab,b,a,b,a,-,ab,ab,-,b,a,ab,ab,a,ab,ab,ab,a,-,ab,ab,ab,b,ab,-,ab,b,ab,b,ab,ab,ab,a,b,-,-,ab,-,ab,b,ab,ab,b,ab,a,a…
*M2736	B3.7	ab,-,ab,a,ab,b,-,b,-,a,ab,-,ab,ab,ab,a,a,ab,-,a,-,a,ab,-,-,a,a,ab,-,-,ab,ab,a,ab,ab,ab,b,ab,ab,ab,ab,ab,ab,ab,ab,ab,-,a,ab,ab,a,b,-,a,ab,b,a,ab,a,ab,b,-,b,-,a,ab,ab,ab,b,ab,ab,-,b,a,ab,ab,ab,ab,ab,ab,ab,b,ab,b,a,a,a,a,b,a,b,ab,ab,ab,ab,a,b,-,ab,ab,ab,ab,a,ab,-,-,a,-,b,ab,b,b,-,ab,-,a,a,a,a,-,ab,b,a,b,a,ab,ab,-,b,b,a,ab,ab,-,-,ab,ab,a,a,-,-,ab,b,ab,a,ab,b,-,-,ab,ab,-,a,b,b,b,ab,b,ab,b,ab,-,b,ab,a,…
*M2737	D1.10	a,a,a,ab,ab,a,-,a,-,ab,ab,a,-,a,ab,ab,ab,ab,a,ab,ab,-,ab,ab,ab,ab,-,-,ab,ab,a,ab,ab,a,ab,a,-,-,a,a,ab,a,a,a,a,ab,-,ab,-,a,-,-,-,ab,ab,a,ab,ab,ab,-,a,-,-,ab,ab,ab,a,-,-,a,a,ab,a,ab,ab,-,ab,ab,a,ab,ab,-,ab,-,ab,ab,ab,-,a,ab,a,-,-,ab,ab,ab,a,a,ab,ab,ab,-,ab,-,ab,a,ab,ab,a,-,a,a,ab,a,ab,-,ab,-,ab,a,-,-,ab,a,ab,-,a,ab,a,a,ab,ab,ab,ab,ab,a,ab,ab,ab,a,a,ab,a,ab,ab,a,a,ab,a,a,ab,-,ab,a,-,a,a,a,ab,-,ab,a,…
*M2747	B3.7	ab,b,ab,-,ab,b,b,b,b,-,ab,ab,ab,ab,ab,a,a,ab,ab,a,ab,-,ab,ab,ab,-,a,ab,-,a,-,ab,a,ab,ab,ab,b,ab,ab,ab,-,ab,ab,ab,ab,ab,a,a,ab,ab,-,b,ab,a,ab,b,a,ab,a,ab,b,ab,b,a,-,ab,ab,ab,b,ab,ab,a,b,-,ab,ab,ab,ab,ab,ab,-,b,ab,b,a,a,a,a,b,a,b,ab,-,ab,-,a,-,b,ab,ab,ab,ab,-,ab,a,b,a,-,b,ab,-,-,a,ab,a,a,a,a,-,ab,ab,b,a,b,a,ab,-,ab,b,b,a,ab,ab,a,ab,ab,ab,a,a,-,ab,ab,b,ab,a,ab,b,b,-,ab,ab,ab,a,b,b,b,ab,b,ab,b,ab,ab,…
*M2749	B3.7	ab,b,ab,a,ab,b,b,b,b,a,ab,ab,ab,ab,ab,a,-,ab,ab,a,ab,a,-,ab,ab,-,a,ab,-,a,ab,ab,-,ab,ab,ab,-,ab,ab,ab,ab,ab,ab,-,ab,ab,-,a,ab,ab,a,b,ab,-,ab,b,-,ab,a,ab,-,ab,b,a,a,ab,ab,ab,b,-,ab,-,b,-,ab,ab,ab,ab,ab,ab,ab,b,ab,b,a,-,a,a,-,a,b,ab,ab,ab,ab,a,b,b,ab,ab,ab,ab,-,ab,a,b,a,a,b,ab,b,b,a,ab,-,a,-,a,a,-,ab,b,a,b,a,ab,ab,ab,b,b,a,ab,ab,a,ab,ab,ab,a,a,ab,ab,ab,b,-,-,-,b,b,b,ab,ab,ab,a,b,b,b,ab,b,ab,-,ab,-,…
*M2751	D1.10	-,ab,ab,a,a,ab,ab,ab,ab,a,a,ab,ab,-,a,a,a,a,ab,a,a,-,a,a,a,a,a,a,-,a,ab,a,a,ab,-,ab,ab,ab,ab,ab,-,-,ab,ab,ab,-,a,-,a,ab,a,ab,ab,a,a,-,a,a,a,a,ab,a,ab,a,-,a,ab,-,ab,ab,ab,-,-,a,a,a,a,a,ab,a,a,ab,a,ab,a,a,a,a,ab,a,ab,a,a,a,-,-,ab,ab,a,a,a,a,a,a,a,ab,a,a,ab,ab,ab,ab,a,-,-,a,a,-,a,ab,a,ab,a,ab,-,ab,ab,a,ab,-,-,-,a,a,a,ab,a,a,-,ab,ab,a,ab,-,-,ab,ab,ab,ab,-,-,a,a,ab,ab,-,ab,ab,a,-,a,ab,ab,a,a,-,a,a,a,a…
*M2752	D1.10	ab,ab,ab,a,a,-,ab,-,ab,a,-,ab,ab,-,a,-,a,a,-,-,a,a,a,a,a,a,a,a,a,a,ab,-,a,ab,-,-,ab,-,ab,ab,a,ab,-,ab,ab,a,a,a,a,-,a,-,ab,a,-,-,a,a,a,-,-,a,ab,a,-,a,ab,a,-,ab,ab,a,-,a,a,a,a,a,ab,a,a,ab,a,ab,a,a,-,-,-,a,-,a,-,a,-,a,ab,-,a,a,a,a,a,a,-,ab,a,a,ab,ab,ab,ab,a,ab,a,a,a,a,a,ab,a,ab,a,-,a,ab,ab,-,ab,ab,a,a,a,a,a,-,a,a,a,ab,ab,a,ab,a,a,ab,ab,ab,ab,ab,-,a,a,ab,ab,ab,ab,ab,-,ab,a,ab,ab,-,a,a,a,-,a,-,a,ab,a,…
*M2755	D1.10	-,ab,ab,a,a,-,ab,ab,ab,-,a,-,ab,ab,-,-,-,a,ab,a,a,a,a,a,a,a,a,a,-,a,ab,a,a,ab,a,ab,ab,ab,ab,ab,a,ab,ab,ab,ab,-,a,a,-,ab,a,-,ab,a,-,ab,a,a,-,a,ab,a,ab,a,a,a,ab,a,ab,ab,ab,a,ab,a,a,a,-,a,ab,-,a,ab,-,ab,a,-,a,a,ab,a,ab,a,a,a,a,a,-,ab,-,-,a,a,a,a,-,ab,a,a,ab,ab,-,ab,a,ab,a,a,a,-,a,ab,a,ab,-,ab,a,ab,ab,a,ab,ab,-,a,a,a,a,-,a,a,a,-,ab,-,-,a,-,ab,ab,ab,ab,ab,a,a,-,ab,-,-,ab,ab,a,ab,-,ab,-,a,a,a,a,a,a,a,a…
*M2758	D1.10	ab,-,ab,a,a,ab,ab,ab,ab,a,a,-,ab,-,a,a,a,a,-,a,a,a,a,-,a,a,a,a,a,a,-,a,a,ab,-,ab,ab,ab,ab,-,a,ab,ab,ab,ab,a,a,a,-,ab,a,ab,ab,a,-,ab,a,-,a,a,ab,-,ab,a,-,-,-,-,-,ab,-,a,ab,a,a,a,a,a,ab,-,-,ab,-,ab,a,a,a,a,-,a,-,a,a,a,ab,a,ab,ab,-,a,-,a,-,a,a,ab,a,a,-,ab,ab,ab,a,ab,a,a,a,-,a,ab,a,-,-,ab,a,ab,ab,a,ab,-,a,a,a,a,a,ab,a,a,a,ab,ab,-,ab,a,a,ab,-,ab,ab,ab,a,a,-,-,ab,ab,ab,ab,a,ab,a,-,ab,a,-,-,a,a,a,-,a,-,a…
*M2762	D1.10	a,-,a,ab,ab,a,a,-,a,ab,ab,a,a,a,-,ab,-,ab,a,-,ab,ab,-,ab,ab,ab,ab,ab,ab,ab,a,ab,ab,-,ab,a,a,a,-,a,ab,a,-,-,a,-,ab,-,ab,-,ab,-,-,ab,-,a,ab,-,ab,ab,a,ab,a,ab,-,ab,a,-,-,a,-,ab,a,ab,ab,ab,-,ab,a,ab,-,a,ab,a,-,ab,ab,ab,a,ab,a,ab,ab,ab,a,-,a,a,ab,ab,ab,-,-,ab,ab,a,-,ab,-,-,-,-,ab,a,ab,ab,ab,ab,ab,a,ab,a,ab,a,ab,a,a,-,a,a,ab,-,ab,ab,ab,a,ab,ab,ab,a,a,ab,a,ab,-,-,-,a,a,a,ab,ab,ab,a,a,a,a,a,ab,-,ab,-,-,a…
*M2763	D1.10	-,a,-,ab,-,a,-,a,a,ab,-,-,a,a,ab,-,ab,ab,a,ab,ab,ab,ab,ab,ab,ab,ab,ab,ab,ab,-,ab,ab,a,-,a,a,a,a,-,-,a,a,a,-,ab,ab,-,ab,a,ab,a,a,ab,ab,a,ab,ab,ab,ab,-,ab,a,ab,ab,ab,a,ab,a,a,a,ab,a,ab,ab,-,-,-,a,ab,ab,a,ab,a,ab,ab,ab,ab,a,ab,a,ab,-,ab,-,ab,a,a,-,ab,ab,ab,ab,ab,ab,a,ab,ab,a,a,-,a,ab,a,ab,ab,ab,-,ab,a,ab,a,ab,a,ab,a,a,ab,a,a,-,ab,ab,-,-,a,ab,ab,-,a,a,ab,a,ab,-,a,a,a,-,a,-,ab,ab,a,-,a,a,a,ab,a,-,-,-,…
*M2766	D1.10	a,a,-,ab,-,-,a,a,-,ab,-,a,-,a,a,ab,ab,ab,a,ab,ab,ab,ab,-,ab,-,ab,ab,ab,ab,a,ab,ab,a,ab,-,a,a,a,a,ab,-,a,a,a,-,ab,-,-,a,ab,a,a,ab,ab,a,ab,ab,ab,ab,-,-,-,ab,ab,-,-,-,-,a,a,-,a,ab,ab,ab,-,-,a,-,-,a,ab,a,-,ab,-,ab,a,ab,a,ab,ab,ab,a,ab,a,a,ab,ab,ab,ab,-,-,ab,-,ab,-,a,-,-,a,ab,-,ab,ab,ab,ab,ab,a,ab,a,-,a,-,-,a,ab,a,a,ab,-,-,ab,ab,a,-,ab,ab,a,a,ab,a,ab,ab,a,a,a,a,-,ab,ab,ab,a,a,a,a,a,ab,a,ab,a,a,ab,ab,-…
*M2768	D2.15	a,ab,a,a,ab,ab,ab,ab,ab,a,-,-,a,a,-,a,a,ab,-,a,ab,ab,ab,ab,ab,a,-,ab,-,a,a,-,-,a,ab,-,ab,a,a,a,-,a,a,a,a,-,a,-,ab,a,a,ab,a,-,ab,ab,a,ab,a,ab,ab,ab,ab,-,a,ab,a,ab,ab,a,a,a,ab,-,ab,a,ab,ab,-,ab,ab,ab,ab,ab,a,a,a,-,ab,a,ab,ab,-,ab,ab,a,ab,ab,ab,ab,-,ab,-,-,a,ab,a,a,-,a,ab,ab,a,a,a,a,a,a,-,a,ab,ab,a,ab,a,-,a,ab,ab,ab,a,-,ab,-,ab,-,ab,-,a,a,-,-,ab,ab,a,a,ab,ab,-,a,ab,ab,a,ab,-,ab,a,-,-,ab,ab,-,ab,ab,a…
*M2771	D2.15	a,ab,a,a,ab,ab,ab,-,ab,a,ab,a,a,a,ab,a,a,ab,a,a,-,ab,ab,-,ab,-,-,ab,a,a,a,ab,a,-,ab,-,-,a,a,-,ab,a,a,a,a,ab,a,a,ab,a,-,ab,a,a,ab,ab,a,-,-,ab,-,ab,ab,a,-,ab,a,-,ab,a,a,a,ab,-,ab,-,ab,ab,a,ab,-,ab,ab,ab,a,a,a,a,-,a,ab,ab,-,ab,ab,a,ab,ab,-,ab,-,-,a,ab,a,ab,-,a,ab,-,ab,ab,a,a,a,a,a,a,a,a,ab,-,a,-,a,a,-,ab,-,ab,a,ab,ab,a,ab,-,ab,a,a,a,a,ab,-,ab,a,a,ab,ab,ab,a,ab,ab,a,ab,ab,ab,-,ab,-,-,ab,a,ab,ab,-,ab,…
*M2779	B3.7	ab,a,ab,-,ab,-,a,a,a,-,ab,ab,ab,-,a,b,b,ab,ab,b,ab,ab,ab,ab,ab,-,-,ab,b,b,ab,-,ab,ab,ab,ab,a,-,ab,b,ab,ab,ab,ab,ab,ab,b,b,ab,ab,b,a,ab,b,ab,a,b,ab,-,ab,a,-,a,b,b,ab,ab,-,a,ab,-,-,a,-,ab,b,ab,ab,ab,ab,-,ab,ab,a,b,b,-,b,a,b,a,ab,ab,ab,a,b,a,a,ab,ab,b,ab,b,ab,b,a,-,b,a,ab,a,a,-,ab,b,b,-,-,b,ab,ab,a,-,a,-,ab,ab,ab,a,a,b,ab,-,b,ab,ab,ab,b,b,-,ab,ab,a,ab,b,ab,a,a,a,ab,ab,-,b,-,a,a,ab,a,ab,a,ab,ab,a,ab,…
*M2781	D2.15	ab,a,ab,-,a,a,a,a,a,-,a,ab,-,ab,-,ab,ab,-,ab,ab,a,-,a,-,-,ab,-,a,ab,ab,ab,a,ab,ab,a,-,a,ab,ab,-,a,ab,ab,ab,ab,a,ab,ab,-,ab,-,a,ab,ab,-,a,ab,a,-,a,-,-,a,ab,ab,a,ab,a,a,ab,ab,ab,-,ab,a,ab,a,a,ab,a,a,-,a,-,ab,-,ab,ab,a,ab,a,a,a,a,a,-,a,a,a,a,ab,a,ab,a,ab,a,ab,ab,a,-,a,a,-,ab,ab,ab,ab,ab,-,ab,a,a,ab,a,ab,ab,-,a,a,a,ab,a,a,ab,a,ab,a,-,ab,ab,ab,a,a,a,ab,-,-,a,a,ab,a,-,ab,a,a,a,ab,a,a,a,a,ab,a,a,ab,a,a,…
*M2782	B3.7	ab,b,ab,a,ab,b,b,b,b,a,ab,ab,ab,ab,b,a,-,ab,ab,a,ab,ab,ab,ab,-,a,a,ab,-,a,ab,ab,ab,ab,ab,ab,b,ab,-,a,ab,-,ab,ab,ab,ab,-,a,-,ab,a,b,ab,a,ab,b,a,ab,a,ab,b,ab,b,-,a,ab,ab,ab,b,ab,ab,-,b,a,ab,a,-,ab,ab,ab,ab,ab,-,b,a,a,a,a,-,a,-,ab,ab,-,b,a,b,b,ab,ab,a,ab,-,ab,-,b,a,a,b,ab,b,b,a,ab,a,a,a,a,a,-,ab,b,a,b,a,ab,-,-,-,-,a,ab,ab,a,ab,-,ab,a,a,-,ab,-,b,ab,a,ab,b,b,-,ab,-,ab,a,-,b,b,ab,-,ab,b,ab,ab,b,-,a,ab,…
*M2783	D1.10	ab,ab,ab,a,a,ab,ab,ab,ab,a,-,ab,ab,ab,ab,a,a,-,ab,a,-,a,a,a,a,a,-,a,a,-,ab,a,ab,ab,a,-,-,ab,ab,a,a,ab,-,ab,ab,a,a,a,a,ab,a,ab,ab,a,a,ab,a,-,a,a,ab,-,ab,a,a,a,-,a,ab,ab,ab,-,-,a,-,a,a,a,ab,-,a,a,a,ab,a,a,a,a,ab,a,ab,a,a,-,-,a,ab,ab,a,a,a,a,a,a,a,ab,a,a,-,-,ab,-,a,ab,a,a,a,a,a,ab,-,-,a,ab,a,ab,ab,a,ab,ab,a,a,a,a,a,ab,a,a,a,ab,ab,a,ab,a,a,ab,-,-,-,ab,a,a,a,ab,-,ab,ab,ab,a,ab,a,-,ab,a,-,a,a,a,a,a,a,a…
*M2784	D2.15	a,-,-,a,ab,ab,-,-,ab,a,ab,a,a,a,ab,a,a,ab,a,a,ab,ab,ab,ab,-,a,a,ab,-,a,a,ab,a,a,ab,a,ab,-,a,a,ab,-,a,a,a,ab,a,a,ab,a,a,ab,a,a,ab,ab,a,ab,-,ab,ab,ab,ab,a,a,ab,a,ab,ab,-,a,-,ab,a,-,a,ab,ab,a,ab,-,ab,ab,ab,a,a,-,-,ab,a,-,-,ab,ab,-,-,ab,ab,ab,ab,-,ab,a,ab,a,-,-,a,ab,a,-,ab,a,a,-,a,a,a,a,a,ab,-,a,-,a,-,a,ab,ab,ab,a,ab,-,a,ab,a,-,a,a,a,a,ab,ab,-,a,a,ab,-,ab,a,ab,ab,-,ab,ab,ab,a,ab,ab,ab,ab,a,ab,ab,a,-,…
*M2785	B3.7	b,ab,b,ab,a,ab,-,ab,ab,ab,a,b,b,-,ab,ab,-,a,b,-,-,a,a,-,a,ab,ab,a,ab,ab,b,a,-,b,a,b,-,-,b,ab,a,b,b,-,b,a,-,ab,-,b,ab,ab,b,ab,a,ab,ab,a,ab,a,ab,-,ab,-,ab,a,b,a,ab,b,b,ab,ab,ab,a,ab,-,a,-,a,a,a,a,ab,ab,ab,ab,ab,ab,-,ab,a,-,a,ab,-,ab,-,a,a,ab,-,ab,a,ab,ab,ab,ab,-,b,ab,ab,ab,-,-,ab,ab,ab,ab,b,a,ab,ab,ab,ab,b,b,a,ab,-,ab,-,-,ab,a,b,-,ab,ab,-,b,a,ab,a,-,b,ab,ab,ab,b,a,a,ab,ab,-,-,b,ab,a,ab,a,-,ab,a,-,a…
*M2786	D1.10	ab,ab,-,a,a,-,-,ab,ab,a,-,ab,ab,ab,ab,a,a,a,ab,a,a,-,a,a,-,a,-,a,a,-,ab,a,ab,ab,a,ab,ab,ab,ab,-,-,ab,ab,ab,-,a,-,-,a,ab,a,-,-,-,a,-,a,a,a,a,ab,-,ab,-,a,a,ab,a,ab,-,ab,a,ab,a,a,-,a,a,-,-,a,a,a,ab,-,a,a,a,ab,a,ab,a,a,a,ab,a,ab,ab,a,a,a,a,a,a,a,ab,a,a,ab,ab,ab,ab,a,ab,a,a,a,a,a,ab,a,ab,a,ab,a,ab,ab,a,ab,ab,-,a,-,-,a,ab,a,a,a,-,ab,a,ab,-,a,ab,-,ab,-,ab,a,a,a,ab,ab,ab,ab,ab,a,-,a,ab,ab,-,-,a,-,a,a,-,a…
*M2789	B3.7	b,ab,b,ab,a,ab,ab,-,ab,ab,a,b,b,b,-,ab,ab,a,b,ab,a,a,a,-,a,ab,ab,a,ab,ab,b,a,b,b,-,-,ab,-,b,-,a,b,b,b,b,a,ab,ab,a,b,-,-,b,ab,a,ab,ab,a,ab,a,ab,a,ab,ab,-,a,-,a,ab,b,b,ab,ab,ab,a,-,a,a,b,a,-,a,-,ab,-,-,ab,ab,ab,ab,-,a,a,a,ab,ab,ab,ab,-,-,ab,ab,ab,-,-,ab,ab,ab,-,b,-,ab,ab,b,ab,ab,-,ab,ab,b,a,ab,ab,ab,ab,b,-,a,ab,ab,ab,a,-,ab,a,b,a,ab,-,b,b,-,ab,a,-,-,-,ab,ab,b,a,a,ab,ab,ab,ab,-,-,a,ab,a,b,ab,a,ab,a,…
*M2801	D1.10	-,ab,ab,a,a,-,ab,ab,ab,a,a,ab,-,ab,ab,a,a,a,-,-,-,a,a,a,a,a,a,a,a,a,ab,a,ab,ab,a,ab,ab,ab,ab,a,a,ab,-,ab,ab,a,a,a,a,ab,a,ab,ab,a,a,ab,a,a,a,a,ab,-,ab,a,a,-,ab,a,ab,ab,ab,a,ab,a,a,-,a,-,-,a,a,a,a,ab,a,a,a,a,ab,a,ab,-,a,a,ab,a,-,ab,a,a,-,ab,a,a,-,ab,a,-,ab,ab,ab,ab,a,-,-,a,a,a,a,ab,a,ab,a,-,a,ab,-,-,ab,ab,a,a,a,a,a,-,a,-,-,ab,ab,a,ab,a,a,-,ab,a,ab,-,a,a,a,ab,ab,ab,ab,ab,a,ab,a,ab,ab,a,-,a,-,a,a,a,-…
*M2804	D1.10	a,a,-,ab,-,a,a,a,a,ab,ab,a,a,a,a,a,ab,ab,a,ab,ab,ab,ab,ab,ab,ab,ab,-,ab,-,a,ab,-,a,ab,a,-,a,ab,ab,ab,a,a,a,a,ab,ab,ab,-,a,ab,a,a,ab,ab,-,-,-,ab,ab,a,ab,a,ab,ab,-,-,ab,a,a,-,ab,a,-,ab,ab,ab,ab,a,ab,-,ab,ab,a,ab,ab,ab,ab,a,ab,a,-,ab,ab,a,ab,a,a,ab,ab,ab,-,-,ab,-,a,ab,ab,a,-,a,-,ab,-,-,ab,ab,ab,-,a,ab,a,ab,a,ab,a,-,-,-,a,ab,ab,ab,ab,ab,a,ab,ab,ab,-,a,ab,-,ab,ab,a,a,ab,a,-,-,ab,-,a,a,a,a,a,ab,a,ab,a,…
*M2805	D2.15	a,ab,-,-,ab,-,ab,ab,ab,a,ab,-,a,a,ab,a,-,ab,a,-,-,ab,-,ab,ab,a,a,ab,a,-,a,-,a,-,-,a,ab,a,a,-,ab,-,a,a,-,ab,a,a,-,a,a,ab,-,a,-,ab,a,-,a,ab,ab,ab,ab,a,a,-,a,ab,ab,a,a,a,ab,a,ab,-,ab,ab,a,ab,-,ab,ab,-,a,a,a,a,ab,a,-,ab,ab,-,ab,a,ab,-,ab,-,a,ab,a,ab,a,ab,a,a,ab,a,ab,ab,a,a,a,a,a,a,a,a,ab,-,a,ab,-,a,ab,ab,ab,-,a,-,ab,a,-,a,-,a,a,a,a,ab,ab,ab,a,a,ab,ab,ab,a,ab,ab,a,ab,-,ab,a,ab,ab,ab,ab,a,ab,ab,-,-,-,-…
*M2806	D2.15	ab,a,ab,ab,a,a,a,a,a,-,-,ab,ab,ab,a,ab,-,a,ab,-,a,a,-,a,a,ab,ab,-,ab,ab,ab,a,ab,ab,a,ab,a,-,-,ab,a,ab,ab,ab,ab,a,ab,ab,-,ab,ab,a,ab,ab,a,a,ab,a,-,-,-,a,a,ab,ab,a,ab,a,-,-,ab,-,a,ab,a,-,a,a,ab,a,a,-,a,a,ab,ab,-,-,a,ab,-,a,-,a,a,-,a,a,a,a,ab,a,ab,a,ab,a,-,ab,a,ab,a,a,ab,ab,-,ab,ab,-,ab,ab,a,a,ab,a,ab,-,a,-,a,a,ab,a,a,-,a,ab,a,ab,ab,ab,-,a,a,-,ab,ab,-,-,a,ab,a,ab,-,a,a,-,ab,a,-,a,a,-,a,a,ab,a,a,-,ab…
*M2807	D1.10	a,-,-,-,-,a,a,-,a,ab,ab,a,-,a,a,a,ab,ab,a,ab,ab,ab,ab,ab,ab,-,ab,ab,-,ab,a,-,a,a,-,-,a,a,ab,ab,ab,a,-,a,-,-,ab,ab,-,a,-,a,a,ab,ab,a,-,ab,-,ab,-,ab,a,ab,-,-,-,ab,a,a,a,ab,-,ab,ab,ab,ab,ab,-,ab,-,ab,ab,a,ab,ab,ab,ab,a,ab,a,ab,ab,ab,a,ab,a,a,ab,ab,ab,-,ab,ab,ab,-,-,ab,a,a,-,-,-,a,ab,ab,ab,-,ab,a,ab,-,ab,a,ab,a,-,ab,a,-,-,ab,ab,ab,ab,a,ab,-,ab,a,a,-,a,ab,-,a,a,ab,a,a,-,ab,ab,-,a,a,a,a,ab,-,ab,a,a,ab,…
*M2808	D2.15	ab,a,ab,ab,a,a,a,a,a,ab,a,-,ab,ab,a,-,-,a,-,ab,-,a,a,a,a,ab,ab,-,ab,ab,-,a,ab,ab,a,ab,-,ab,ab,ab,a,ab,ab,-,ab,a,-,ab,a,ab,ab,a,ab,-,a,-,-,-,ab,a,a,-,a,ab,ab,a,ab,a,a,-,ab,ab,a,ab,-,ab,a,a,ab,a,-,a,a,a,ab,ab,-,ab,a,ab,a,a,a,a,a,-,a,a,-,a,ab,-,-,-,-,-,ab,ab,a,-,a,a,-,-,ab,ab,-,ab,ab,ab,a,a,ab,-,ab,ab,-,a,-,a,ab,a,a,ab,a,ab,a,ab,ab,ab,ab,a,a,a,ab,ab,a,-,a,ab,-,ab,ab,-,a,a,-,a,a,a,a,ab,a,-,-,a,-,a,ab…
*M2815	D2.15	a,ab,-,a,ab,ab,ab,ab,ab,a,ab,a,-,a,ab,a,a,ab,-,a,ab,-,ab,ab,ab,a,a,ab,-,-,a,-,a,a,ab,a,ab,a,-,a,ab,a,a,-,-,ab,a,-,-,a,-,ab,a,a,ab,ab,a,ab,a,ab,ab,ab,ab,-,a,-,a,ab,ab,a,a,-,ab,a,ab,a,ab,ab,a,ab,ab,-,ab,-,a,a,a,-,ab,a,ab,-,ab,ab,-,a,-,ab,-,-,a,ab,a,ab,a,ab,-,a,ab,a,ab,ab,a,-,a,a,a,a,a,a,-,ab,a,ab,a,a,ab,ab,ab,-,a,ab,ab,a,ab,-,ab,a,a,a,a,ab,ab,ab,-,a,ab,ab,ab,-,ab,-,a,-,-,ab,a,ab,ab,ab,ab,a,ab,ab,a,…
*M2818	D2.15	a,ab,a,a,ab,-,ab,ab,ab,a,-,a,a,a,ab,-,a,-,a,a,ab,ab,ab,ab,ab,a,a,ab,-,-,-,ab,a,a,ab,a,ab,a,a,a,ab,a,-,-,a,ab,-,a,ab,a,a,ab,a,a,ab,ab,-,ab,a,ab,ab,ab,ab,a,a,-,a,ab,ab,-,a,a,ab,a,ab,a,ab,-,-,ab,ab,ab,ab,ab,a,-,a,a,-,a,ab,-,ab,ab,ab,a,-,ab,ab,ab,a,ab,-,-,a,ab,-,a,ab,a,-,ab,-,a,a,a,-,a,a,a,ab,ab,a,ab,a,-,ab,ab,-,ab,a,ab,ab,a,ab,a,ab,a,a,a,a,-,ab,ab,a,a,ab,-,ab,-,ab,-,-,-,ab,-,a,ab,ab,ab,ab,a,ab,ab,a,…
*M2819	D2.15	a,-,a,a,-,ab,ab,ab,-,a,ab,a,a,-,ab,a,a,ab,a,a,ab,ab,ab,ab,-,-,a,ab,a,ab,-,ab,a,-,-,a,ab,a,a,a,-,a,a,a,a,ab,a,a,ab,a,a,-,a,a,ab,-,a,ab,a,ab,ab,-,ab,-,a,ab,a,ab,ab,a,a,a,ab,a,ab,a,-,ab,a,ab,ab,-,ab,ab,a,a,-,a,-,a,ab,ab,ab,ab,ab,a,ab,-,-,-,a,-,a,ab,-,-,a,-,ab,a,ab,ab,a,-,-,a,a,a,a,a,ab,-,a,ab,-,a,ab,ab,-,ab,-,ab,-,a,ab,-,ab,a,-,a,-,ab,ab,ab,a,a,ab,ab,ab,a,ab,-,a,ab,-,-,a,ab,ab,ab,ab,a,-,ab,a,ab,ab,a…
*M2821	D2.15	a,ab,a,a,-,-,ab,-,ab,a,ab,-,a,a,ab,a,-,ab,-,a,ab,ab,-,ab,ab,a,a,ab,a,ab,a,ab,a,-,ab,a,ab,-,-,a,ab,a,a,a,a,ab,-,a,ab,-,a,-,a,a,ab,-,a,ab,a,-,ab,ab,ab,-,-,ab,a,ab,ab,-,a,a,ab,a,-,a,-,ab,a,ab,-,ab,ab,ab,a,a,a,a,ab,a,ab,-,ab,ab,ab,a,-,ab,ab,ab,a,ab,a,ab,a,ab,a,a,ab,a,ab,ab,a,-,a,a,a,-,a,a,ab,ab,a,ab,a,-,-,ab,ab,ab,a,ab,ab,a,ab,-,ab,a,a,a,-,ab,ab,ab,a,a,ab,ab,ab,a,ab,a,a,ab,-,ab,a,ab,ab,ab,ab,-,ab,ab,…
*M2827	D1.10	ab,ab,ab,a,a,ab,-,-,-,-,a,ab,ab,ab,ab,ab,a,a,ab,a,a,a,-,a,a,a,a,a,a,a,-,-,ab,ab,a,-,ab,-,a,-,a,ab,-,ab,a,a,-,a,a,ab,-,ab,ab,a,a,ab,a,a,a,a,ab,a,ab,a,a,-,ab,a,ab,ab,ab,-,ab,a,-,a,a,a,ab,a,a,a,-,ab,-,a,-,a,ab,a,-,a,-,a,ab,-,ab,-,a,ab,a,ab,a,a,-,ab,a,-,ab,-,ab,ab,a,ab,-,a,a,-,a,ab,a,ab,-,ab,a,ab,ab,a,ab,ab,a,a,a,a,a,-,a,a,-,ab,ab,a,-,a,a,ab,-,a,ab,ab,a,a,a,ab,ab,ab,ab,ab,a,ab,a,-,ab,a,a,a,a,a,a,a,a,…
*M2829	B3.7	-,a,-,b,ab,a,a,a,a,b,-,ab,-,-,a,ab,b,ab,ab,b,ab,ab,ab,ab,ab,b,b,ab,b,ab,ab,ab,ab,ab,ab,ab,a,ab,b,b,-,ab,ab,ab,b,ab,-,b,ab,ab,b,a,-,b,ab,-,b,ab,b,-,a,ab,a,b,-,ab,-,ab,a,ab,ab,b,a,b,-,b,ab,ab,ab,ab,-,ab,ab,a,b,-,b,b,a,b,a,ab,ab,ab,a,b,-,a,ab,a,b,a,b,-,b,-,b,b,-,ab,-,a,-,ab,b,-,b,-,-,ab,ab,a,ab,-,b,ab,a,ab,a,a,b,ab,-,-,ab,-,-,b,b,ab,ab,ab,-,-,-,-,a,-,a,ab,ab,b,b,a,a,a,ab,-,ab,a,ab,ab,a,ab,b,ab,ab,ab…
*M2831	D1.10	ab,-,-,a,a,ab,ab,ab,ab,a,a,ab,ab,ab,ab,ab,a,a,ab,a,a,a,a,-,a,a,a,a,a,-,ab,a,-,ab,-,-,-,ab,-,a,-,ab,-,ab,a,a,a,a,a,-,a,ab,ab,a,a,-,a,a,a,a,-,-,-,a,a,a,ab,a,ab,-,ab,a,ab,a,-,a,a,-,ab,a,a,a,a,ab,-,a,a,-,ab,-,ab,-,a,-,ab,a,-,-,a,ab,a,ab,-,a,a,-,a,a,ab,ab,ab,ab,-,ab,a,a,a,a,a,ab,a,ab,a,ab,a,-,ab,a,ab,ab,a,a,a,a,a,ab,a,a,a,ab,ab,a,ab,a,a,ab,ab,a,ab,ab,a,a,a,ab,ab,ab,ab,ab,a,ab,a,ab,ab,a,a,a,a,a,a,a,a,a…
*M2833	D2.15	ab,a,ab,ab,a,-,a,a,-,ab,a,ab,-,-,-,ab,-,a,ab,ab,a,a,a,-,a,-,ab,a,ab,a,ab,a,-,ab,a,ab,-,ab,ab,ab,a,ab,ab,ab,ab,a,-,ab,a,-,ab,a,ab,ab,a,a,ab,a,ab,a,a,a,a,ab,-,a,ab,a,a,ab,-,ab,-,-,a,ab,a,a,ab,a,-,-,a,a,ab,ab,ab,ab,a,ab,a,a,a,a,-,-,a,a,a,a,ab,a,ab,a,ab,a,-,ab,a,ab,a,a,-,ab,ab,-,-,ab,ab,ab,a,a,a,a,ab,ab,a,a,a,a,ab,a,a,ab,a,ab,-,ab,a,ab,-,a,a,a,ab,ab,a,a,a,ab,a,ab,ab,-,a,a,ab,a,a,a,a,ab,a,a,-,a,a,a,ab…
*M2834	D2.15	a,-,a,-,-,ab,-,ab,ab,a,ab,a,-,a,ab,-,a,ab,a,-,ab,ab,ab,ab,-,a,a,ab,a,ab,a,ab,a,-,ab,a,ab,-,a,a,ab,a,a,a,a,-,a,-,ab,a,a,-,a,a,ab,ab,-,ab,-,-,-,ab,ab,-,a,ab,a,ab,ab,a,a,a,ab,-,ab,a,ab,ab,a,-,ab,-,ab,ab,a,a,-,-,ab,a,-,ab,ab,ab,ab,a,ab,ab,ab,ab,-,-,a,ab,a,ab,a,a,ab,a,ab,ab,a,a,a,-,a,a,a,a,-,ab,ab,ab,a,a,ab,ab,ab,ab,a,ab,ab,a,ab,a,ab,a,ab,a,a,ab,ab,ab,-,a,ab,ab,ab,a,ab,a,a,ab,ab,ab,a,ab,ab,ab,ab,-,ab,…
*M2835	D2.15	ab,a,ab,ab,a,a,a,a,a,ab,-,ab,ab,ab,-,-,-,a,ab,ab,-,a,a,-,-,ab,ab,a,ab,a,ab,a,ab,ab,a,ab,a,ab,-,-,a,ab,ab,ab,ab,a,ab,ab,a,-,-,a,ab,ab,a,a,ab,-,ab,a,-,-,a,ab,-,a,ab,a,a,ab,ab,ab,a,ab,a,-,-,a,ab,a,a,-,a,a,ab,ab,ab,ab,-,ab,-,-,a,a,a,ab,a,a,a,a,-,a,ab,a,ab,-,ab,ab,a,ab,a,-,ab,ab,-,ab,-,ab,ab,ab,-,a,a,a,ab,-,a,a,a,a,-,-,-,ab,a,ab,a,-,a,ab,ab,-,a,a,ab,ab,a,a,a,ab,a,ab,ab,a,-,a,ab,a,-,a,a,-,a,a,ab,a,a,a,…
*M2837	D2.15	ab,a,ab,ab,a,a,a,a,-,ab,a,ab,ab,ab,a,-,ab,a,ab,ab,a,a,a,a,a,ab,ab,-,ab,a,ab,a,ab,ab,a,ab,a,ab,ab,ab,a,ab,ab,ab,ab,a,ab,-,a,ab,ab,a,ab,ab,-,a,-,a,ab,a,a,a,a,ab,ab,a,ab,a,a,ab,ab,ab,a,ab,-,ab,a,a,ab,a,a,-,a,a,ab,ab,ab,ab,a,ab,a,a,a,a,a,ab,a,a,a,a,ab,a,ab,-,ab,a,-,-,a,ab,-,-,ab,ab,ab,ab,-,-,ab,-,-,-,a,-,ab,-,a,a,-,a,ab,-,a,ab,-,ab,a,ab,-,ab,ab,-,a,a,-,ab,a,a,a,ab,a,-,ab,a,a,a,ab,-,-,a,a,ab,a,-,ab,a,…
*M2839	D1.10	-,ab,ab,a,a,ab,ab,-,-,a,a,ab,ab,ab,ab,ab,a,a,ab,-,a,a,a,a,a,a,-,a,a,a,ab,a,ab,ab,-,ab,ab,ab,a,a,a,ab,ab,ab,a,-,a,-,a,-,a,ab,ab,-,a,ab,a,a,a,a,ab,a,ab,-,a,a,ab,a,ab,ab,-,a,-,a,a,a,a,a,-,a,a,a,a,ab,a,a,-,a,ab,a,-,a,a,a,ab,a,ab,ab,-,ab,a,ab,-,a,a,ab,a,a,ab,ab,-,ab,-,-,a,a,-,a,a,ab,a,-,a,ab,a,-,ab,a,ab,ab,a,-,a,a,a,ab,a,a,a,ab,ab,-,-,a,a,ab,ab,a,ab,ab,a,-,a,ab,ab,-,ab,ab,a,ab,a,ab,ab,a,a,a,-,a,a,a,a,…
*M2841	B3.7	ab,-,ab,-,ab,-,b,b,-,a,ab,-,ab,ab,b,ab,a,-,-,a,-,-,ab,-,ab,a,a,ab,a,ab,ab,ab,ab,ab,-,ab,b,ab,a,a,ab,ab,ab,-,a,-,a,-,ab,ab,a,-,-,a,ab,b,-,ab,a,ab,b,ab,b,a,a,ab,ab,ab,-,-,ab,a,b,-,ab,a,ab,ab,ab,ab,ab,-,ab,b,a,a,a,a,b,a,b,-,ab,ab,b,a,b,-,ab,b,-,b,-,ab,a,-,a,a,b,ab,b,b,a,ab,a,a,a,a,a,ab,ab,b,-,b,a,ab,b,-,b,b,a,ab,ab,-,-,ab,ab,a,-,-,ab,-,b,ab,a,-,b,ab,b,ab,-,-,a,b,b,b,ab,b,ab,-,ab,ab,b,ab,a,-,ab,ab,a,…
*M2844	B3.7	ab,-,ab,a,ab,b,b,b,b,a,ab,ab,ab,ab,b,ab,a,-,-,a,-,-,ab,ab,ab,a,a,ab,a,ab,ab,ab,ab,-,b,ab,b,-,a,a,ab,-,ab,ab,-,ab,a,a,-,ab,a,b,ab,a,-,b,a,ab,a,ab,b,ab,b,a,a,-,ab,ab,b,ab,ab,a,b,-,ab,a,ab,-,ab,ab,ab,ab,-,b,a,a,a,-,b,a,b,ab,ab,ab,b,a,b,b,ab,b,-,b,a,ab,a,b,a,a,-,ab,b,b,a,ab,a,a,a,a,-,ab,-,b,ab,b,a,-,b,ab,b,b,a,ab,ab,a,ab,ab,ab,a,ab,a,ab,ab,-,ab,a,ab,b,ab,-,ab,ab,-,a,b,b,-,ab,b,ab,-,ab,ab,-,-,a,ab,ab,…
*M2852	D2.15	a,ab,a,a,ab,ab,ab,ab,-,a,ab,-,a,a,ab,-,a,ab,-,a,ab,ab,ab,ab,ab,-,a,-,-,ab,-,ab,a,a,ab,a,-,-,a,a,ab,a,a,a,a,ab,-,a,ab,a,-,ab,a,a,-,-,a,ab,a,ab,ab,ab,ab,-,a,-,-,ab,ab,a,a,a,-,a,ab,a,ab,ab,a,ab,-,ab,ab,-,a,a,a,a,ab,a,ab,ab,ab,ab,ab,a,ab,ab,ab,ab,a,ab,a,-,a,-,-,-,ab,a,ab,ab,a,a,a,-,a,a,-,-,ab,ab,ab,-,a,a,ab,ab,ab,ab,-,ab,ab,a,ab,a,ab,a,ab,a,a,ab,-,ab,a,-,ab,ab,ab,a,ab,a,-,-,-,-,a,-,ab,ab,ab,-,ab,ab,a…
*M2855	D2.15	a,ab,a,a,ab,ab,ab,ab,ab,a,-,a,a,-,ab,a,a,ab,a,a,ab,ab,ab,ab,ab,a,a,ab,a,-,a,ab,a,a,ab,a,ab,a,a,a,ab,a,a,a,a,ab,a,a,-,a,a,ab,a,a,ab,-,-,ab,a,ab,ab,ab,-,a,a,ab,a,ab,-,a,-,a,ab,a,ab,a,-,ab,a,ab,ab,-,ab,-,a,-,a,a,ab,a,ab,ab,ab,ab,ab,-,ab,ab,ab,ab,a,ab,-,ab,a,ab,-,-,ab,a,ab,ab,a,-,a,a,a,a,-,a,ab,ab,ab,ab,a,a,-,ab,ab,ab,-,ab,-,a,-,a,ab,a,ab,a,-,ab,ab,ab,a,a,-,-,ab,a,ab,a,a,ab,ab,ab,a,ab,ab,-,-,a,ab,ab,…
*M2856	D1.10	a,a,-,ab,-,a,a,a,a,-,ab,-,a,a,a,a,ab,-,-,ab,a,ab,ab,ab,ab,ab,-,ab,ab,ab,a,-,a,a,-,-,-,a,ab,-,-,a,a,a,ab,-,ab,ab,ab,-,ab,a,a,ab,ab,a,ab,ab,-,ab,-,ab,-,ab,-,ab,a,ab,a,a,a,ab,a,ab,-,ab,ab,-,a,ab,ab,ab,-,a,ab,ab,ab,ab,a,ab,a,ab,ab,-,-,ab,a,a,ab,-,ab,a,ab,ab,ab,a,ab,ab,a,a,a,a,-,a,ab,ab,ab,ab,ab,a,ab,a,-,a,ab,a,-,ab,a,-,ab,-,ab,ab,ab,a,ab,ab,ab,ab,a,ab,a,-,ab,-,a,ab,-,a,-,ab,ab,a,-,a,-,a,ab,a,-,-,a,ab…
*M2857	D1.10	a,a,a,ab,-,a,a,a,a,ab,ab,a,a,a,-,a,ab,ab,a,ab,a,-,ab,-,ab,ab,-,ab,-,-,a,ab,a,a,-,a,a,a,ab,ab,ab,a,a,a,-,-,ab,ab,ab,a,ab,a,a,ab,ab,a,ab,-,ab,ab,a,ab,a,ab,ab,ab,a,ab,a,a,a,ab,a,ab,-,ab,ab,ab,a,ab,ab,ab,-,a,ab,ab,ab,-,a,-,a,ab,ab,ab,-,ab,a,a,ab,a,ab,a,ab,ab,ab,a,ab,ab,a,a,a,-,-,a,-,ab,ab,ab,ab,a,ab,a,ab,-,ab,a,a,ab,a,a,ab,-,ab,-,ab,a,ab,ab,-,ab,-,ab,a,ab,ab,a,-,ab,a,-,ab,ab,ab,-,a,a,a,a,ab,-,ab,a,-,…
*M2860	B3.7	ab,b,ab,-,ab,b,-,b,-,a,ab,-,ab,ab,b,-,a,ab,ab,a,b,ab,ab,ab,ab,a,a,ab,a,ab,-,ab,ab,ab,b,ab,b,ab,a,a,ab,ab,ab,ab,a,ab,a,a,ab,ab,a,b,-,-,ab,b,-,ab,-,ab,b,ab,b,-,-,ab,-,ab,b,ab,ab,a,b,a,ab,a,ab,ab,ab,ab,ab,-,ab,b,a,-,-,a,b,a,-,ab,ab,ab,b,a,b,b,ab,-,a,b,a,ab,a,b,a,a,-,ab,b,b,a,ab,a,a,-,a,a,-,ab,b,-,b,a,ab,b,ab,-,b,a,ab,ab,-,ab,ab,ab,a,-,-,-,ab,-,-,a,ab,b,-,b,-,ab,a,a,b,b,b,ab,b,ab,b,ab,ab,b,ab,a,ab,ab…
*M2861	B3.7	ab,b,ab,-,ab,b,b,b,b,-,ab,ab,-,ab,b,ab,a,-,ab,a,b,ab,ab,ab,ab,a,-,ab,a,ab,-,-,-,-,b,ab,b,-,a,a,-,ab,ab,ab,-,ab,a,a,ab,ab,a,b,ab,-,-,b,a,-,-,ab,-,ab,b,a,a,-,-,ab,b,ab,ab,-,b,a,ab,a,ab,ab,-,ab,ab,ab,-,b,-,a,a,a,b,-,b,ab,ab,ab,b,a,b,b,ab,b,-,b,a,ab,-,b,-,a,b,ab,b,b,-,ab,a,a,a,a,a,ab,-,b,ab,b,-,ab,-,ab,b,-,a,ab,ab,a,ab,ab,ab,a,ab,a,-,-,b,ab,a,ab,b,ab,b,ab,ab,a,a,b,b,b,ab,b,ab,b,ab,ab,b,ab,a,ab,-,ab,a…
*M2862	B3.7	-,a,ab,b,ab,a,-,-,a,b,ab,ab,ab,ab,-,ab,b,ab,ab,b,a,ab,ab,ab,ab,b,b,ab,b,-,ab,ab,ab,ab,a,-,a,ab,b,b,ab,ab,ab,ab,b,ab,b,b,ab,ab,b,-,-,b,ab,a,b,ab,-,ab,a,ab,a,b,-,-,ab,ab,a,-,ab,-,a,-,ab,b,ab,-,-,ab,-,ab,ab,a,b,-,b,b,a,b,a,ab,-,ab,a,b,-,a,-,a,b,a,b,ab,b,-,b,b,-,ab,a,a,b,ab,-,b,b,b,b,ab,ab,a,ab,a,b,ab,-,-,a,-,b,-,-,-,-,ab,ab,b,ab,b,ab,ab,a,ab,b,-,a,-,-,ab,ab,b,-,a,-,a,ab,a,-,a,ab,ab,a,ab,b,ab,ab,ab,b…
*M2864	B3.7	ab,a,-,b,ab,a,a,a,a,b,-,ab,-,-,a,ab,b,ab,ab,b,a,ab,ab,ab,ab,-,b,ab,b,ab,ab,ab,-,ab,a,-,a,ab,-,-,-,ab,-,ab,b,ab,b,b,ab,ab,b,a,-,b,ab,a,b,-,b,ab,a,-,-,b,b,ab,-,ab,-,ab,ab,b,a,b,ab,b,-,ab,ab,ab,ab,ab,ab,a,b,b,b,b,a,b,a,ab,ab,ab,a,b,a,-,ab,a,-,a,b,ab,b,-,b,b,a,ab,a,a,b,ab,b,b,b,b,-,-,-,a,ab,a,b,ab,-,ab,a,a,-,-,ab,b,ab,ab,ab,b,-,b,ab,ab,-,ab,b,ab,-,-,a,ab,ab,b,-,a,a,a,ab,a,-,a,ab,-,a,ab,b,ab,ab,-,b,ab…
*M2865	D2.15	a,ab,a,a,-,ab,-,ab,ab,a,ab,-,-,a,ab,-,a,ab,a,a,ab,ab,ab,ab,ab,-,a,ab,a,ab,a,ab,-,-,ab,a,-,a,a,a,-,-,a,a,a,ab,a,a,ab,-,a,ab,a,-,ab,-,a,ab,-,ab,ab,ab,ab,-,a,ab,a,ab,ab,a,-,-,-,a,ab,-,-,ab,a,ab,ab,ab,ab,ab,a,a,-,-,-,a,-,ab,ab,ab,ab,-,ab,ab,ab,-,-,ab,a,ab,a,ab,a,a,ab,a,ab,ab,a,a,a,a,a,a,-,-,-,ab,-,ab,a,a,-,ab,ab,-,a,ab,ab,a,ab,a,ab,a,-,a,-,ab,ab,ab,a,a,ab,ab,ab,a,ab,a,a,-,ab,ab,-,ab,ab,ab,ab,a,ab,ab,…
*M2867	D1.10	a,a,a,ab,ab,a,a,a,-,ab,ab,-,-,a,a,a,ab,ab,a,ab,a,ab,ab,ab,-,ab,-,ab,-,ab,a,ab,a,a,a,a,a,-,ab,-,ab,a,-,-,ab,ab,-,-,ab,-,ab,a,a,ab,-,-,-,ab,ab,ab,a,ab,a,-,ab,ab,a,ab,a,a,-,ab,-,ab,-,-,ab,ab,a,-,ab,ab,ab,a,ab,ab,-,ab,-,ab,a,ab,-,-,a,-,a,a,ab,a,ab,a,ab,ab,ab,a,-,ab,a,a,a,a,ab,a,ab,ab,-,ab,-,a,ab,a,ab,-,ab,a,a,ab,a,a,-,ab,ab,ab,ab,a,-,ab,ab,ab,a,-,a,ab,ab,a,a,ab,a,a,ab,ab,ab,a,a,a,a,a,-,a,ab,-,a,ab,-,…
*M2875	D2.15	a,ab,-,a,ab,ab,-,ab,ab,a,-,a,a,a,ab,a,a,ab,a,a,ab,ab,ab,ab,ab,a,a,ab,-,ab,-,ab,a,a,ab,a,-,-,a,a,ab,a,a,-,a,ab,-,a,-,a,a,ab,a,a,-,ab,a,ab,-,ab,ab,-,-,-,a,ab,a,-,ab,-,-,a,-,a,ab,a,ab,ab,a,ab,ab,ab,ab,ab,a,a,a,a,ab,-,ab,ab,ab,ab,ab,a,-,ab,ab,ab,a,ab,a,ab,a,ab,a,a,-,a,ab,ab,a,-,-,a,a,a,a,a,ab,ab,ab,ab,a,a,ab,ab,ab,ab,a,ab,ab,-,-,-,ab,-,ab,-,a,ab,ab,ab,a,a,-,ab,ab,a,ab,a,a,ab,ab,ab,a,ab,ab,ab,ab,a,ab,…
*M2877	B3.7	b,ab,b,ab,a,ab,-,-,ab,ab,a,b,b,-,-,b,ab,a,b,ab,ab,a,a,-,a,ab,ab,a,ab,a,b,-,b,-,ab,-,ab,b,-,ab,-,-,b,b,-,-,ab,ab,a,b,ab,ab,b,ab,a,ab,ab,a,ab,a,ab,a,ab,ab,ab,-,b,a,ab,b,b,ab,ab,ab,a,-,-,a,b,a,a,a,a,ab,ab,ab,ab,ab,ab,ab,ab,a,a,a,ab,ab,ab,ab,a,ab,ab,ab,ab,a,ab,-,ab,ab,-,b,ab,-,-,b,ab,ab,ab,ab,-,b,a,ab,a,ab,ab,b,ab,-,ab,ab,ab,a,a,ab,a,b,a,ab,a,ab,b,a,ab,a,ab,b,ab,a,ab,b,a,ab,ab,-,ab,ab,b,ab,a,-,a,b,ab…
*M2878	D1.10	ab,-,ab,a,a,ab,-,ab,ab,a,a,-,ab,-,ab,-,a,a,-,a,ab,-,a,a,a,a,a,-,a,a,ab,-,ab,-,ab,-,ab,ab,-,a,a,ab,ab,-,a,a,a,a,a,ab,-,ab,-,a,a,-,a,a,-,a,-,a,ab,-,a,a,-,a,ab,-,ab,a,ab,-,a,a,a,a,-,a,a,a,a,ab,-,a,a,a,ab,a,ab,a,-,-,ab,a,-,-,a,-,-,ab,a,a,a,ab,-,a,-,ab,-,-,a,ab,a,a,a,a,a,ab,a,ab,a,-,a,ab,ab,a,ab,ab,a,a,a,a,a,ab,a,-,a,a,-,a,ab,a,a,ab,ab,a,ab,ab,a,a,a,ab,-,ab,ab,ab,a,-,a,ab,a,a,a,a,a,a,a,a,a,ab,a,a,ab,a…
*M2900	D2.15	ab,a,-,ab,a,a,a,-,a,ab,a,ab,ab,ab,a,ab,ab,a,ab,ab,-,a,a,a,-,ab,-,a,-,a,-,a,ab,-,a,ab,a,ab,-,ab,a,ab,ab,ab,ab,-,-,ab,a,ab,ab,a,ab,ab,a,a,-,a,ab,a,a,-,a,ab,ab,a,ab,-,a,ab,ab,ab,a,ab,a,ab,-,a,-,a,-,a,a,a,-,ab,ab,-,a,ab,-,-,a,-,a,ab,a,a,a,-,ab,-,ab,a,ab,-,ab,-,a,ab,a,a,a,ab,ab,ab,ab,-,ab,ab,-,a,-,a,ab,ab,a,a,a,a,ab,a,-,ab,a,-,-,ab,a,ab,ab,a,a,a,ab,-,a,a,a,-,a,ab,-,-,a,a,ab,a,a,a,-,ab,a,a,ab,-,-,a,ab,…
*M2907	B3.7	-,ab,a,ab,-,-,ab,ab,ab,ab,b,a,a,a,ab,a,ab,b,a,ab,ab,b,b,-,b,-,ab,b,ab,b,a,b,-,a,ab,a,ab,a,ab,-,b,a,a,a,-,b,ab,ab,b,a,-,ab,a,ab,b,ab,ab,b,ab,b,ab,b,ab,ab,ab,b,a,-,-,a,a,ab,ab,ab,-,ab,b,b,-,-,b,b,-,ab,-,ab,ab,ab,ab,ab,ab,-,-,b,ab,-,ab,-,b,ab,ab,-,ab,-,ab,ab,ab,ab,ab,-,-,ab,b,a,ab,ab,ab,ab,ab,-,b,-,-,ab,ab,a,ab,b,ab,ab,ab,b,-,ab,b,a,-,-,b,ab,a,b,ab,b,ab,a,ab,b,-,a,b,ab,ab,ab,ab,ab,-,-,b,ab,b,-,-,b,a…
*M2912	D2.15	ab,-,ab,ab,a,a,a,a,a,ab,a,ab,-,ab,a,ab,ab,a,-,ab,a,a,-,a,-,ab,-,a,ab,a,ab,a,-,ab,-,ab,-,-,-,ab,a,ab,-,-,ab,a,ab,ab,a,ab,ab,a,ab,-,a,a,ab,a,-,a,a,a,a,ab,ab,-,ab,a,-,ab,ab,ab,a,ab,a,ab,a,a,ab,a,-,a,a,-,-,ab,-,ab,a,ab,-,a,a,a,a,-,a,a,a,-,ab,a,ab,-,-,-,ab,ab,a,ab,-,a,a,-,ab,-,ab,ab,ab,-,a,a,a,a,-,ab,a,a,a,a,ab,a,-,ab,-,ab,a,ab,a,ab,ab,a,-,a,ab,ab,-,a,a,ab,a,ab,ab,a,a,-,ab,a,a,-,a,ab,a,-,ab,a,-,a,ab,a…
*M2915	D2.15	a,ab,-,-,ab,ab,ab,ab,ab,a,ab,a,-,a,-,a,-,ab,a,-,ab,ab,ab,ab,-,-,-,ab,a,ab,a,-,a,a,ab,a,ab,a,a,a,-,-,a,a,a,ab,a,a,ab,a,a,ab,a,a,ab,-,a,ab,a,ab,ab,ab,ab,a,a,-,-,ab,ab,a,-,a,ab,a,-,a,-,ab,a,ab,ab,ab,ab,-,-,-,a,a,ab,a,-,ab,ab,ab,ab,a,ab,ab,ab,-,-,ab,a,ab,a,ab,a,a,ab,-,ab,-,ab,a,a,a,a,a,a,a,ab,-,ab,ab,a,a,-,ab,-,ab,a,ab,ab,-,ab,-,ab,a,ab,a,-,-,ab,-,-,a,ab,-,ab,a,ab,-,a,ab,ab,ab,a,ab,ab,ab,ab,a,ab,ab,-…
*M2918	D1.10	ab,-,ab,a,a,ab,ab,ab,-,a,a,ab,ab,ab,ab,-,a,a,ab,a,ab,-,-,a,-,a,a,a,a,a,ab,a,ab,ab,ab,-,-,ab,a,-,-,ab,ab,ab,a,a,a,a,-,ab,a,ab,ab,a,a,ab,-,-,a,a,ab,a,ab,a,a,a,ab,a,ab,ab,-,a,ab,-,a,a,-,a,ab,a,a,a,a,ab,a,a,a,a,-,-,ab,-,a,a,ab,a,ab,ab,a,a,a,ab,a,a,a,ab,a,a,ab,ab,ab,ab,a,ab,a,a,a,ab,a,-,a,ab,ab,ab,a,ab,ab,a,ab,ab,a,a,a,a,ab,ab,-,a,a,-,ab,a,ab,a,a,ab,ab,a,-,ab,a,a,a,-,ab,-,ab,ab,a,ab,a,ab,a,a,a,a,a,a,a…
*M2919	D1.10	ab,ab,ab,-,a,-,ab,ab,ab,-,-,ab,ab,-,ab,ab,a,a,ab,a,-,a,a,a,-,a,-,a,a,-,ab,a,ab,-,ab,ab,ab,ab,a,-,a,ab,ab,ab,a,a,a,a,a,ab,a,ab,ab,a,a,-,-,-,-,a,ab,-,-,a,a,a,ab,-,ab,ab,ab,a,ab,a,a,a,a,a,ab,-,a,a,a,ab,-,a,a,a,ab,a,-,a,a,-,ab,a,ab,ab,a,a,a,ab,a,a,-,ab,a,a,ab,-,ab,ab,a,ab,a,-,a,ab,a,-,-,ab,ab,ab,a,ab,ab,-,ab,ab,-,a,a,a,ab,ab,a,-,a,a,ab,-,ab,a,a,ab,-,a,-,ab,a,a,a,ab,ab,ab,ab,-,a,ab,a,-,a,a,a,a,-,a,a,-…
*M2921	D1.10	a,a,a,ab,ab,a,a,a,-,ab,ab,a,a,a,a,a,ab,ab,a,ab,a,ab,ab,ab,ab,ab,ab,ab,ab,-,a,-,a,a,a,-,a,a,ab,ab,ab,a,a,a,-,ab,ab,-,ab,-,ab,a,a,ab,ab,a,ab,ab,ab,ab,a,ab,-,ab,-,-,a,-,a,a,a,-,a,ab,ab,ab,ab,ab,-,ab,ab,ab,ab,a,-,-,ab,-,a,ab,-,ab,ab,ab,a,-,a,a,ab,-,-,-,ab,ab,-,a,ab,ab,a,a,a,a,ab,a,ab,-,ab,a,ab,-,-,a,a,a,ab,a,a,ab,-,a,ab,ab,ab,-,a,a,ab,-,ab,ab,a,-,-,ab,ab,a,a,ab,-,a,ab,ab,ab,a,a,a,a,a,-,a,ab,a,ab,ab,a…
*M2925	D1.10	-,-,ab,a,a,ab,ab,ab,-,-,a,-,ab,ab,ab,ab,a,a,ab,a,ab,a,a,a,a,a,a,a,a,a,ab,-,ab,a,-,-,ab,-,a,a,a,ab,ab,ab,-,a,a,a,-,ab,a,ab,ab,a,a,ab,a,a,-,a,-,a,ab,a,a,-,-,a,ab,ab,ab,a,ab,a,-,a,a,a,ab,a,a,a,a,ab,a,a,-,a,ab,a,-,a,a,a,ab,-,ab,ab,-,a,ab,-,a,a,a,ab,a,a,ab,-,ab,ab,a,ab,a,a,a,-,a,ab,a,ab,ab,ab,a,ab,ab,a,ab,ab,a,a,a,a,ab,ab,a,a,a,a,ab,a,ab,a,a,ab,ab,-,ab,ab,a,-,-,ab,ab,ab,ab,ab,-,-,a,ab,a,-,a,a,a,a,a,a,…
*M2929	D1.10	a,a,a,ab,ab,a,a,a,a,ab,ab,a,a,-,a,a,ab,ab,a,ab,-,ab,ab,ab,ab,-,ab,ab,-,-,a,ab,a,-,-,a,a,-,-,ab,ab,a,a,-,ab,ab,ab,ab,ab,a,-,a,-,-,ab,a,-,ab,ab,ab,a,ab,a,ab,ab,ab,a,ab,a,a,a,ab,a,ab,ab,ab,ab,ab,a,ab,ab,ab,ab,-,ab,ab,-,ab,a,ab,a,ab,-,ab,-,ab,a,a,-,-,a,a,-,-,-,a,-,ab,a,a,a,a,ab,a,ab,ab,ab,-,ab,a,ab,a,a,a,-,a,a,ab,a,a,ab,ab,ab,-,a,a,ab,ab,ab,-,-,-,a,-,ab,-,a,ab,a,-,-,ab,ab,a,a,a,a,a,-,a,ab,a,ab,ab,ab,…
*M2936	D1.10	ab,ab,ab,a,a,ab,ab,ab,-,-,a,ab,-,ab,ab,ab,a,-,ab,a,ab,a,-,a,a,a,-,a,a,a,ab,a,-,-,ab,-,ab,ab,a,a,a,ab,ab,ab,a,a,a,a,a,ab,a,ab,ab,a,-,ab,-,-,a,a,-,a,ab,a,a,a,ab,-,ab,ab,-,a,ab,a,a,a,a,a,ab,-,a,a,a,ab,a,a,a,-,ab,a,-,a,a,a,ab,a,ab,ab,a,-,ab,ab,ab,a,-,ab,-,a,ab,ab,ab,ab,a,ab,a,a,a,ab,a,ab,a,ab,-,ab,-,ab,-,-,ab,-,a,a,a,a,a,ab,a,a,a,a,ab,-,ab,-,a,ab,-,a,ab,ab,a,a,a,-,-,ab,ab,ab,a,ab,a,ab,a,a,a,a,-,a,a,a…
*M2940	D1.10	a,a,-,ab,-,-,a,a,a,-,-,a,a,a,a,a,ab,ab,a,ab,-,ab,-,ab,ab,-,ab,-,ab,ab,a,ab,-,ab,a,a,-,a,ab,ab,ab,-,a,a,ab,ab,ab,-,ab,a,ab,a,a,-,ab,a,ab,ab,ab,-,a,ab,a,-,-,ab,-,ab,a,a,-,ab,a,ab,-,-,ab,ab,a,ab,ab,ab,ab,-,-,ab,-,ab,a,ab,a,ab,-,ab,-,ab,-,a,-,ab,a,a,a,ab,ab,a,ab,ab,a,a,-,a,ab,-,ab,ab,ab,-,-,-,ab,a,a,a,ab,a,a,-,a,a,ab,ab,ab,ab,ab,a,ab,ab,-,ab,a,ab,a,ab,ab,a,a,ab,a,a,-,ab,ab,a,a,a,-,-,ab,-,ab,-,ab,ab,a…
*M2941	D1.10	-,a,a,ab,ab,a,a,a,a,ab,ab,a,a,a,-,-,-,ab,a,ab,a,-,-,ab,ab,-,ab,-,ab,-,a,ab,a,ab,a,a,a,a,-,-,ab,a,a,-,ab,ab,-,ab,ab,a,ab,a,a,ab,-,a,ab,ab,ab,ab,a,-,a,-,-,ab,-,ab,a,a,a,ab,a,ab,ab,ab,ab,ab,a,ab,ab,ab,ab,a,ab,ab,-,ab,-,ab,a,ab,ab,ab,a,ab,a,a,ab,ab,a,a,a,ab,-,a,-,ab,a,a,a,a,ab,a,ab,ab,ab,a,ab,a,ab,a,a,a,ab,a,a,ab,a,a,ab,ab,ab,-,ab,a,ab,ab,ab,ab,a,-,-,ab,ab,a,a,-,a,-,ab,ab,-,a,-,a,a,a,ab,a,ab,a,ab,ab,…
*M2942	D1.10	a,a,a,ab,ab,a,a,a,-,ab,ab,a,a,a,a,a,ab,ab,-,ab,a,ab,ab,ab,ab,ab,ab,ab,ab,ab,a,ab,a,ab,a,a,a,a,ab,ab,ab,a,a,a,ab,-,ab,ab,ab,a,-,-,a,ab,ab,a,ab,ab,ab,ab,a,ab,a,ab,ab,ab,a,ab,a,a,a,ab,a,ab,ab,ab,ab,ab,a,ab,-,-,-,a,ab,ab,ab,-,a,ab,a,-,-,-,a,ab,a,a,ab,ab,-,a,-,-,-,-,-,-,a,a,-,a,ab,a,ab,ab,-,a,ab,a,-,a,a,a,ab,a,a,ab,-,a,-,ab,ab,ab,ab,a,ab,ab,ab,-,a,ab,a,ab,-,a,-,ab,a,a,-,ab,ab,a,a,-,a,a,ab,a,ab,a,ab,ab…
*M2951	B3.7	ab,b,ab,-,ab,b,b,b,b,a,ab,ab,ab,ab,b,ab,a,ab,ab,a,b,ab,ab,ab,-,a,a,ab,a,-,ab,ab,ab,a,b,-,-,-,a,a,ab,ab,ab,ab,-,ab,a,a,ab,ab,-,b,ab,a,ab,b,a,-,a,ab,b,ab,b,a,a,-,-,ab,b,ab,-,-,-,-,ab,a,ab,ab,ab,ab,ab,ab,ab,b,a,-,a,a,b,a,b,ab,ab,ab,b,a,b,b,ab,a,ab,b,ab,-,a,b,a,a,b,ab,b,-,ab,-,a,a,a,ab,ab,ab,-,-,b,b,a,ab,b,-,-,b,a,ab,ab,a,ab,ab,ab,a,ab,-,ab,ab,b,ab,ab,ab,b,ab,b,ab,ab,ab,a,b,b,b,ab,b,ab,-,ab,ab,-,ab,a…
*M2955	B3.7	ab,a,ab,b,ab,a,a,-,a,b,ab,ab,ab,ab,a,ab,b,ab,-,-,a,-,ab,ab,ab,b,b,ab,b,-,ab,ab,ab,b,a,-,a,ab,b,-,-,ab,b,ab,b,-,b,b,ab,ab,b,a,ab,b,ab,a,b,ab,b,ab,a,-,a,b,b,-,ab,-,a,ab,ab,b,a,b,ab,b,ab,ab,ab,ab,ab,ab,ab,a,b,b,b,b,a,b,-,-,ab,-,a,b,a,a,ab,b,ab,-,ab,ab,b,a,-,b,a,-,a,a,-,ab,b,-,b,ab,ab,ab,ab,a,a,a,b,ab,-,ab,a,-,-,-,ab,-,ab,ab,ab,b,ab,-,ab,ab,-,ab,ab,ab,a,ab,a,ab,ab,ab,-,a,a,a,ab,-,-,a,ab,ab,ab,-,b,ab,…
*M2956	D2.15	a,ab,a,a,ab,ab,ab,ab,ab,-,ab,-,a,a,ab,a,a,ab,a,a,ab,ab,ab,ab,ab,-,a,ab,a,-,a,ab,a,a,ab,ab,ab,-,a,a,ab,-,a,a,a,ab,a,a,ab,a,-,ab,-,a,ab,ab,a,ab,a,ab,ab,ab,-,a,a,-,a,ab,-,a,a,a,ab,a,ab,a,ab,-,a,ab,ab,ab,ab,ab,a,-,-,a,-,-,ab,ab,ab,ab,ab,a,ab,ab,ab,-,-,-,a,ab,a,ab,-,-,ab,-,-,ab,ab,a,-,a,a,-,-,-,-,ab,ab,ab,a,a,-,ab,ab,-,-,ab,ab,-,ab,a,ab,a,ab,a,a,ab,-,ab,ab,a,-,ab,ab,a,-,ab,a,ab,-,ab,a,ab,ab,ab,ab,-,ab…
*M2959	D2.15	a,-,a,a,ab,-,ab,ab,ab,a,ab,a,-,-,ab,a,-,ab,-,a,ab,-,ab,ab,ab,a,a,ab,a,ab,a,-,a,-,ab,ab,-,a,a,a,ab,a,a,-,a,ab,a,a,ab,-,a,ab,a,a,ab,ab,a,ab,a,ab,ab,-,ab,-,a,ab,-,ab,-,-,-,a,ab,-,ab,-,ab,ab,a,-,-,ab,ab,ab,-,a,a,-,-,a,ab,ab,ab,ab,ab,a,-,ab,ab,a,a,ab,-,ab,a,ab,a,a,-,a,ab,ab,ab,a,a,a,a,a,ab,a,ab,ab,ab,ab,-,a,ab,ab,ab,-,a,-,ab,-,ab,a,-,a,-,a,a,ab,-,ab,-,a,-,ab,ab,a,ab,ab,a,ab,ab,ab,-,ab,ab,-,ab,a,ab,-,a…
*M2965	D1.10	a,a,a,ab,ab,-,a,a,a,ab,-,a,a,a,a,a,ab,ab,a,-,-,ab,-,ab,ab,ab,-,ab,ab,ab,a,ab,a,ab,a,a,a,a,ab,-,ab,-,ab,a,ab,ab,ab,ab,-,a,ab,a,a,-,ab,a,ab,ab,ab,ab,a,-,-,-,ab,ab,a,ab,-,a,a,ab,-,ab,-,ab,-,ab,a,ab,ab,ab,ab,a,ab,-,ab,ab,a,ab,a,ab,-,ab,a,ab,a,a,ab,ab,a,a,a,ab,ab,a,-,ab,a,-,-,a,ab,a,ab,ab,ab,a,ab,-,ab,a,-,a,ab,a,a,ab,a,a,ab,ab,ab,ab,ab,a,ab,ab,ab,ab,a,ab,a,-,ab,a,a,ab,a,a,ab,ab,-,-,a,a,a,a,ab,a,ab,a,a…
*M2967	D1.10	a,a,a,-,ab,a,a,-,a,ab,ab,a,a,-,a,a,ab,ab,a,ab,a,-,ab,ab,-,ab,-,ab,ab,ab,a,ab,a,ab,-,a,a,-,ab,ab,-,-,ab,a,ab,ab,-,-,ab,a,ab,-,a,ab,ab,a,ab,ab,ab,ab,a,ab,a,ab,ab,-,a,ab,a,a,a,ab,a,ab,ab,ab,ab,ab,a,ab,-,-,-,-,-,ab,ab,ab,-,ab,a,ab,-,ab,-,ab,a,-,ab,ab,a,-,-,ab,ab,a,ab,ab,a,a,a,a,ab,a,ab,ab,ab,-,-,a,ab,a,a,a,ab,-,-,-,-,-,-,-,ab,ab,ab,a,ab,ab,ab,ab,a,-,a,-,ab,a,a,ab,-,a,ab,ab,ab,-,a,a,-,a,ab,a,ab,a,ab,-…
*M2968	D1.10	a,a,a,ab,ab,a,a,a,-,ab,-,-,a,a,a,a,ab,-,a,ab,a,ab,-,-,ab,ab,ab,-,ab,ab,a,-,a,-,-,-,a,a,ab,ab,ab,a,ab,a,-,ab,ab,-,ab,a,ab,-,a,ab,ab,a,-,ab,-,ab,-,ab,a,-,ab,ab,-,ab,-,a,a,ab,a,-,ab,ab,-,ab,a,ab,ab,ab,ab,a,ab,ab,ab,ab,a,ab,a,ab,-,-,a,ab,a,a,ab,ab,a,a,a,ab,ab,a,ab,ab,a,a,-,a,ab,a,-,ab,ab,-,ab,a,-,a,a,-,ab,a,a,-,a,a,ab,ab,ab,ab,ab,a,ab,ab,-,ab,a,-,a,-,ab,a,a,-,a,a,ab,ab,-,-,a,a,a,a,ab,a,ab,a,-,ab,ab,a…
*M2972	D2.15	ab,-,-,ab,-,ab,a,a,-,ab,-,-,ab,-,a,-,ab,a,ab,ab,a,a,a,a,a,ab,ab,a,ab,-,ab,a,ab,-,a,-,a,ab,ab,ab,a,ab,ab,ab,ab,-,-,ab,a,ab,-,a,ab,-,a,a,ab,-,ab,a,a,-,a,ab,-,a,ab,a,a,ab,-,ab,a,ab,a,ab,a,a,ab,-,a,a,a,a,ab,-,ab,ab,-,ab,a,-,-,a,a,ab,a,a,a,ab,-,a,ab,a,ab,a,ab,ab,a,ab,a,-,a,-,-,ab,ab,ab,a,ab,a,a,a,-,ab,ab,a,-,a,a,ab,a,a,-,a,ab,a,ab,a,ab,-,a,a,-,a,ab,-,ab,a,ab,a,a,ab,-,a,a,ab,a,a,a,-,ab,a,a,ab,-,a,a,ab,…
*M2973	B3.7	b,-,b,ab,a,b,ab,ab,ab,ab,a,b,b,b,ab,b,ab,a,b,-,ab,-,a,a,a,-,ab,a,ab,a,b,a,b,-,ab,ab,ab,b,ab,ab,a,b,ab,b,ab,-,-,ab,a,b,ab,ab,b,ab,a,ab,ab,-,ab,a,ab,-,-,ab,ab,a,b,a,-,b,-,ab,ab,ab,a,ab,a,a,b,-,a,a,a,ab,ab,ab,ab,ab,ab,-,ab,a,a,a,ab,ab,ab,-,a,-,b,ab,-,a,ab,-,ab,ab,ab,b,ab,ab,a,b,-,ab,ab,b,-,b,a,ab,ab,ab,ab,-,ab,a,ab,ab,ab,a,a,ab,a,b,a,ab,-,-,b,a,-,a,-,b,ab,ab,ab,b,a,a,ab,-,ab,ab,b,ab,-,-,a,b,a,a,ab,a…
*M2975	B3.7	-,a,ab,b,ab,ab,a,-,a,-,ab,-,ab,ab,a,ab,b,ab,ab,b,-,ab,ab,ab,ab,b,b,ab,b,ab,ab,ab,ab,b,-,a,a,ab,b,b,ab,ab,-,-,b,ab,b,b,ab,-,b,a,ab,b,ab,a,-,ab,b,ab,a,ab,-,-,-,ab,ab,ab,a,-,ab,b,a,b,ab,-,ab,-,ab,-,-,ab,ab,a,b,b,-,b,-,b,a,ab,-,-,a,b,a,-,-,b,ab,a,ab,ab,b,a,b,b,a,ab,a,a,ab,ab,b,-,b,-,ab,ab,ab,a,a,a,b,ab,a,ab,a,a,b,ab,ab,b,-,-,ab,-,-,b,ab,-,a,ab,ab,ab,a,b,a,ab,ab,ab,b,a,a,a,ab,a,ab,a,-,ab,ab,ab,b,ab,ab…
*M2977	D1.10	ab,ab,ab,a,a,ab,ab,ab,ab,a,a,ab,ab,ab,-,ab,a,-,ab,a,ab,-,a,a,a,a,-,a,a,-,-,-,ab,a,ab,ab,-,ab,a,a,a,ab,a,ab,a,a,a,a,a,ab,a,ab,ab,a,a,ab,-,a,a,a,ab,a,-,a,a,a,ab,a,ab,-,ab,a,-,a,-,-,a,a,ab,a,a,a,a,ab,a,a,a,a,ab,a,ab,a,a,-,ab,a,ab,ab,a,a,ab,ab,ab,a,a,ab,a,a,ab,-,ab,ab,a,ab,a,-,-,ab,a,ab,a,ab,ab,ab,a,ab,ab,a,-,ab,a,a,-,a,a,ab,a,a,a,a,ab,a,ab,a,-,ab,ab,-,ab,ab,-,a,a,ab,-,-,-,ab,-,ab,a,ab,a,a,a,a,a,a,-,…
*M2983	B3.7	b,ab,b,ab,a,b,ab,ab,-,ab,a,b,-,-,-,b,ab,a,b,ab,ab,a,a,a,a,ab,ab,-,ab,-,b,a,b,ab,ab,ab,-,b,ab,-,a,b,ab,b,ab,a,ab,ab,-,b,ab,ab,b,ab,a,ab,ab,a,ab,-,-,-,ab,ab,ab,a,b,a,ab,b,b,ab,ab,ab,-,ab,a,a,b,a,-,a,a,ab,ab,ab,ab,ab,ab,ab,ab,a,a,a,ab,ab,ab,ab,a,ab,b,ab,-,a,ab,ab,ab,ab,ab,b,ab,ab,a,b,-,ab,ab,b,a,b,a,-,ab,ab,ab,b,-,a,ab,ab,-,a,a,ab,-,b,a,ab,-,ab,b,a,ab,a,a,-,ab,ab,ab,b,a,a,ab,ab,ab,ab,b,ab,-,ab,a,-,a…
*M2984	B3.7	b,-,b,ab,a,b,ab,-,-,ab,a,b,-,b,-,ab,ab,a,b,ab,ab,a,a,a,a,ab,ab,-,ab,a,b,a,-,ab,ab,ab,ab,b,ab,-,a,-,ab,b,-,-,ab,ab,a,-,ab,-,b,-,a,ab,-,a,ab,a,-,a,ab,ab,ab,a,-,a,ab,-,b,ab,-,ab,-,ab,a,a,b,a,a,-,a,ab,ab,ab,-,ab,ab,ab,ab,a,a,a,ab,ab,ab,ab,a,ab,b,ab,b,a,ab,ab,ab,ab,ab,-,-,-,-,b,-,-,ab,b,a,b,a,ab,ab,-,ab,b,ab,a,ab,ab,ab,a,a,ab,-,b,-,-,a,ab,-,a,-,a,-,-,ab,ab,-,-,a,a,ab,ab,-,-,b,ab,a,ab,a,b,a,a,ab,a,a,a,…
*M2992	D1.10	ab,ab,ab,a,-,-,ab,-,ab,a,a,ab,ab,ab,ab,a,a,-,ab,a,ab,a,a,a,a,-,a,a,a,a,ab,a,-,a,ab,ab,ab,ab,-,a,a,ab,a,ab,a,a,-,-,-,ab,-,ab,ab,-,-,-,a,a,a,a,ab,a,-,a,a,a,ab,a,ab,ab,ab,a,ab,a,a,-,-,a,ab,a,a,a,a,ab,-,a,a,a,ab,a,-,a,a,-,ab,-,-,ab,-,a,ab,-,ab,a,-,ab,a,a,ab,-,-,ab,a,-,a,a,-,ab,-,-,a,ab,ab,ab,a,ab,ab,a,ab,ab,a,a,-,-,a,ab,-,a,a,a,ab,a,ab,-,a,ab,ab,a,ab,ab,a,a,a,ab,ab,ab,-,ab,a,ab,-,ab,a,a,-,-,a,-,a,a,a…
*M2995	D1.10	-,ab,-,a,a,ab,ab,-,ab,a,a,-,ab,ab,ab,a,a,a,-,a,ab,a,a,a,a,-,a,a,-,-,ab,a,ab,a,ab,ab,-,ab,-,-,a,ab,a,-,a,a,a,a,a,-,a,ab,ab,-,a,ab,a,a,a,a,ab,a,ab,a,-,a,ab,a,ab,ab,ab,a,ab,-,a,-,a,-,ab,a,a,a,a,-,a,-,a,-,ab,a,-,a,a,a,ab,a,-,-,a,a,ab,-,ab,a,-,ab,a,a,ab,ab,ab,ab,a,-,-,-,a,ab,a,ab,-,-,-,ab,-,ab,-,a,ab,ab,a,-,a,a,a,ab,a,a,a,a,-,a,ab,-,a,-,ab,a,ab,ab,-,-,-,-,-,ab,ab,ab,a,ab,a,ab,a,a,a,a,a,a,a,a,a,ab,-,a,…
*M2996	D1.10	ab,-,ab,a,a,-,ab,ab,-,a,a,ab,-,ab,ab,a,a,a,ab,a,ab,a,a,a,a,a,a,a,a,-,ab,-,ab,a,-,ab,ab,ab,a,a,a,ab,a,-,a,a,-,a,a,ab,a,ab,ab,-,a,-,a,a,a,a,-,a,ab,a,a,a,ab,a,ab,ab,ab,a,ab,a,a,-,a,a,ab,-,a,a,a,-,a,a,-,a,ab,a,ab,a,a,a,ab,-,ab,ab,a,a,ab,ab,ab,a,a,-,a,a,ab,ab,ab,ab,-,ab,a,a,a,ab,a,ab,a,ab,ab,ab,a,ab,ab,a,ab,ab,a,a,a,a,a,ab,a,a,-,a,-,a,ab,a,a,ab,ab,-,-,ab,a,a,a,ab,ab,ab,ab,-,a,ab,a,ab,a,a,a,-,a,-,a,a,a…
*M2998	D1.10	ab,ab,ab,-,a,ab,ab,-,ab,a,a,ab,-,ab,ab,a,-,a,-,a,ab,a,a,-,-,a,a,a,a,a,ab,a,ab,a,ab,ab,ab,ab,a,a,a,ab,a,ab,-,a,a,a,a,ab,a,ab,ab,a,a,ab,a,-,a,a,ab,a,ab,a,a,a,ab,a,-,ab,ab,a,ab,a,a,a,a,a,-,a,a,a,a,ab,a,-,a,a,ab,a,ab,a,a,a,ab,a,-,ab,a,a,ab,ab,ab,a,-,ab,a,a,ab,ab,ab,ab,a,-,a,a,a,-,-,ab,a,ab,ab,ab,a,ab,ab,a,-,ab,a,a,a,a,a,ab,a,a,a,a,ab,a,ab,a,a,ab,ab,-,ab,ab,a,a,a,ab,-,ab,ab,ab,-,ab,a,ab,a,-,a,a,a,a,-,…
*M2999	D1.10	ab,ab,ab,-,a,ab,-,ab,-,-,-,-,ab,ab,ab,a,a,a,-,a,ab,-,a,a,a,-,a,a,a,a,ab,a,ab,-,ab,ab,-,-,a,a,a,-,-,ab,a,-,a,a,a,ab,a,ab,ab,a,a,ab,a,-,a,a,-,a,-,a,a,a,ab,a,ab,ab,ab,a,ab,-,a,a,a,-,ab,a,-,a,a,-,-,a,a,a,ab,a,ab,a,a,a,ab,a,ab,ab,a,a,ab,ab,ab,-,a,ab,a,a,ab,-,ab,ab,a,ab,a,a,a,-,-,ab,a,ab,ab,ab,-,ab,ab,-,ab,ab,a,a,a,a,a,ab,a,a,-,a,ab,a,-,a,a,ab,ab,a,ab,ab,a,a,a,ab,ab,ab,ab,ab,a,ab,-,ab,a,a,-,a,a,-,-,a,a…
*M3005	D1.10	-,-,ab,a,a,ab,-,ab,ab,a,a,-,-,ab,-,a,a,a,-,-,ab,a,a,a,a,-,a,a,a,a,-,-,ab,a,ab,ab,ab,-,a,a,a,ab,a,-,a,-,a,a,a,ab,a,ab,-,a,a,ab,-,-,-,a,ab,-,ab,a,a,a,ab,a,-,ab,ab,-,-,a,a,a,a,a,ab,a,a,a,a,ab,-,a,a,a,ab,a,ab,a,a,a,ab,a,-,ab,a,a,ab,ab,ab,a,a,ab,-,-,-,-,ab,ab,a,ab,a,a,a,ab,a,ab,a,-,ab,ab,-,-,ab,a,ab,-,a,a,a,a,a,-,-,a,a,a,ab,-,ab,a,a,ab,ab,a,ab,ab,a,a,a,ab,-,ab,-,ab,a,-,a,-,a,a,a,a,a,a,-,a,a,-,a,a,-,a,…
*M3008	D1.10	ab,ab,ab,a,-,-,ab,-,ab,a,a,ab,ab,ab,ab,a,a,a,ab,a,ab,a,a,-,a,-,-,a,a,a,ab,a,ab,a,ab,-,ab,-,a,a,a,ab,a,ab,a,a,a,a,a,ab,a,ab,ab,a,-,-,a,a,a,a,ab,a,ab,a,a,a,ab,-,ab,ab,ab,-,ab,-,a,a,a,a,ab,a,a,a,-,ab,-,a,a,a,ab,a,ab,a,a,a,ab,a,ab,ab,a,a,ab,ab,ab,a,a,-,a,a,ab,-,ab,ab,a,ab,a,a,a,ab,a,-,a,ab,ab,ab,a,ab,ab,a,ab,-,a,a,-,a,a,ab,a,a,-,-,-,a,ab,a,a,ab,-,a,ab,ab,-,a,a,ab,ab,ab,-,ab,-,ab,a,-,a,a,a,a,a,-,a,a,a…
*M3017	B3.7	-,-,b,ab,-,b,-,ab,-,ab,-,b,-,b,ab,ab,ab,a,b,ab,ab,a,a,a,a,ab,ab,a,ab,-,b,a,b,ab,ab,b,ab,b,ab,ab,a,-,-,b,ab,-,ab,ab,a,b,ab,ab,b,ab,-,ab,ab,a,ab,a,ab,-,-,ab,-,a,b,-,ab,b,b,ab,-,ab,-,ab,a,a,b,a,a,a,a,ab,ab,-,ab,-,ab,ab,ab,a,a,a,ab,ab,ab,ab,-,ab,ab,ab,b,a,ab,ab,ab,ab,-,b,ab,ab,a,-,-,-,ab,b,a,b,-,-,ab,ab,ab,b,ab,-,ab,-,ab,a,a,ab,a,b,a,ab,a,ab,b,a,-,a,a,b,ab,ab,ab,b,-,a,ab,ab,ab,ab,b,ab,a,ab,a,b,a,-,ab…
*M3021	D1.10	-,ab,ab,-,-,ab,ab,-,ab,a,a,ab,ab,ab,-,a,a,a,ab,a,ab,a,a,a,a,a,-,a,a,a,ab,a,ab,a,ab,ab,ab,ab,a,a,-,-,a,ab,a,a,a,a,a,ab,-,ab,-,-,-,ab,a,-,a,-,ab,-,ab,a,a,a,ab,-,ab,ab,ab,a,ab,a,a,a,a,a,ab,a,-,a,a,ab,a,a,a,a,-,-,ab,a,a,a,ab,a,ab,ab,a,a,-,ab,ab,-,a,ab,-,-,-,-,ab,ab,a,ab,a,-,a,-,a,ab,a,ab,ab,ab,a,ab,ab,a,-,-,a,a,a,a,-,ab,a,a,a,-,ab,a,ab,a,a,ab,ab,-,ab,ab,a,a,a,-,ab,ab,ab,ab,a,ab,a,ab,a,-,a,a,-,a,a,a,a…
*M3022	D1.10	-,ab,ab,-,a,ab,-,-,ab,-,a,-,ab,ab,-,a,a,a,ab,-,ab,-,-,a,a,a,a,a,-,a,ab,a,ab,a,ab,ab,ab,ab,-,a,-,ab,a,ab,a,-,-,a,-,ab,-,ab,ab,a,a,ab,a,-,a,a,ab,a,ab,-,a,a,ab,-,ab,ab,ab,a,ab,-,a,-,a,a,ab,a,a,a,a,ab,a,a,a,-,ab,a,ab,-,-,a,ab,a,ab,ab,a,a,a,ab,ab,a,a,ab,a,a,ab,ab,ab,ab,a,ab,a,a,-,ab,a,ab,a,ab,-,ab,a,-,ab,a,ab,ab,a,a,a,a,a,ab,a,a,a,-,ab,a,ab,a,a,-,ab,a,-,ab,a,a,-,-,ab,ab,ab,ab,a,ab,-,ab,a,-,-,a,a,a,-,a…
*M3023	D1.10	ab,ab,ab,a,a,ab,ab,ab,ab,a,-,ab,ab,-,ab,a,a,a,ab,a,ab,a,-,-,a,-,-,a,a,a,ab,-,ab,a,ab,-,ab,ab,a,-,a,ab,a,ab,a,a,a,a,a,-,-,ab,ab,a,a,ab,-,a,a,-,ab,a,ab,-,a,-,ab,a,-,ab,-,a,ab,-,a,a,a,a,ab,a,a,a,a,-,a,-,a,a,ab,a,ab,a,a,a,ab,a,ab,ab,-,-,a,-,ab,-,a,ab,a,a,ab,-,ab,ab,a,ab,a,a,a,-,-,ab,-,-,ab,-,a,ab,ab,a,ab,ab,a,a,a,a,a,-,a,-,-,a,-,a,ab,a,a,ab,ab,-,ab,-,a,a,-,ab,ab,ab,-,ab,-,-,a,ab,a,a,-,a,a,a,a,a,a,ab,…
*M3028	B3.7	a,ab,-,ab,b,a,ab,-,ab,ab,b,a,a,a,ab,ab,ab,b,a,ab,ab,-,b,b,b,ab,-,-,ab,b,a,-,-,ab,-,a,ab,a,-,ab,b,a,ab,a,ab,b,ab,ab,b,a,ab,ab,a,ab,b,ab,ab,b,ab,-,-,b,ab,ab,b,b,a,-,ab,a,a,ab,ab,ab,b,ab,b,b,a,b,-,-,b,ab,ab,ab,-,ab,ab,ab,ab,b,b,b,ab,ab,ab,-,b,ab,ab,ab,a,b,ab,-,ab,-,ab,a,ab,ab,-,a,ab,ab,a,a,b,a,-,ab,-,ab,ab,a,-,-,ab,ab,ab,b,b,ab,b,-,b,ab,b,-,a,b,ab,b,b,a,ab,-,ab,a,b,b,ab,ab,-,ab,a,ab,-,ab,-,a,b,b,ab,…
*M3030	B3.7	b,ab,b,ab,a,b,ab,ab,ab,-,a,b,b,-,ab,ab,ab,a,b,ab,ab,a,-,a,-,-,ab,a,ab,a,-,a,-,ab,ab,b,ab,b,ab,ab,a,-,ab,b,ab,a,ab,ab,a,b,ab,ab,b,ab,a,ab,-,a,ab,a,-,a,ab,-,a,a,b,a,ab,b,b,ab,ab,ab,a,ab,a,a,-,a,ab,a,a,ab,ab,ab,-,ab,ab,ab,ab,a,a,a,ab,-,ab,ab,-,ab,ab,ab,b,a,-,ab,ab,ab,ab,b,ab,ab,a,-,ab,-,b,b,a,b,-,ab,ab,ab,ab,b,ab,a,-,ab,ab,a,a,ab,-,b,a,ab,-,ab,-,a,ab,-,-,b,ab,ab,-,-,a,a,ab,ab,ab,-,b,-,a,ab,a,b,a,a,a…
*M3032	B3.7	a,-,a,ab,b,a,ab,ab,ab,-,-,a,a,a,ab,-,ab,b,a,ab,-,b,b,-,b,-,-,b,ab,b,a,b,a,-,ab,a,ab,a,ab,ab,b,-,ab,a,ab,-,ab,ab,b,a,ab,-,a,-,b,ab,ab,b,ab,b,-,b,ab,ab,b,b,a,-,ab,a,-,-,ab,ab,b,ab,b,b,a,b,ab,-,-,ab,-,ab,-,ab,-,-,ab,b,b,b,ab,ab,ab,ab,b,ab,ab,-,-,b,ab,ab,-,ab,-,a,ab,ab,b,a,ab,ab,a,a,b,a,ab,b,ab,-,-,a,ab,b,ab,ab,ab,b,b,ab,-,-,-,ab,b,ab,a,-,ab,b,-,a,-,-,ab,a,b,b,ab,ab,ab,ab,a,ab,b,-,b,a,b,b,ab,-,ab,b,-…
*M3033	B3.7	a,ab,a,ab,b,a,-,ab,-,-,b,a,a,a,-,ab,-,b,a,-,ab,-,b,b,b,ab,ab,b,-,b,a,b,a,ab,-,a,ab,a,ab,ab,b,a,ab,a,ab,b,ab,ab,b,-,ab,ab,a,ab,b,ab,ab,b,ab,b,ab,-,ab,-,b,b,a,b,-,a,-,ab,ab,-,b,ab,b,b,a,b,-,b,b,ab,ab,ab,ab,ab,ab,ab,ab,-,b,b,ab,ab,ab,ab,b,ab,-,ab,a,b,ab,ab,ab,ab,ab,a,ab,ab,b,a,ab,-,a,a,b,a,ab,b,-,ab,ab,-,-,b,ab,ab,ab,b,b,ab,-,a,b,ab,-,ab,a,b,ab,b,-,a,ab,ab,ab,a,b,b,ab,ab,ab,ab,a,ab,b,ab,-,a,b,b,ab,b…
*M3037	B3.7	a,ab,a,ab,-,-,ab,ab,ab,ab,b,a,a,a,ab,ab,-,b,a,ab,ab,b,b,b,b,ab,ab,b,ab,-,a,b,-,ab,ab,a,-,a,ab,ab,b,a,ab,-,ab,b,ab,ab,b,a,ab,-,-,ab,b,ab,ab,b,ab,b,ab,b,ab,-,b,b,ab,b,ab,a,-,ab,-,ab,b,ab,-,b,a,b,ab,b,b,ab,ab,ab,ab,ab,-,ab,-,b,-,b,ab,ab,-,-,b,-,ab,ab,-,-,-,ab,ab,-,ab,-,ab,-,b,ab,ab,-,a,a,-,a,ab,b,-,-,ab,a,ab,b,ab,-,ab,b,b,ab,b,-,b,ab,b,ab,a,b,ab,b,b,a,-,ab,ab,-,b,-,ab,ab,ab,ab,-,-,-,ab,b,a,b,b,ab,-,…
*M3038	D1.10	ab,ab,ab,-,-,ab,ab,ab,ab,a,a,ab,ab,ab,-,a,-,a,ab,a,ab,a,-,a,-,a,a,a,a,a,ab,-,-,a,ab,ab,ab,-,a,a,a,ab,a,-,a,-,a,-,a,ab,a,ab,ab,a,-,-,a,a,-,a,ab,a,ab,a,a,-,a,a,-,ab,ab,a,ab,a,a,a,a,a,ab,-,-,-,a,ab,a,a,a,a,ab,a,ab,a,a,a,ab,-,-,ab,-,a,a,ab,-,a,a,-,a,-,ab,ab,-,ab,a,a,a,-,-,ab,a,ab,-,a,ab,ab,a,ab,-,a,-,ab,-,a,-,a,-,ab,a,a,a,a,-,a,ab,a,a,ab,-,a,ab,-,a,a,-,-,ab,ab,ab,ab,a,-,a,ab,a,-,a,-,a,a,-,a,a,ab,a,a,…
*M3040	B3.7	b,ab,b,ab,-,b,-,ab,ab,ab,a,-,b,b,-,ab,ab,-,b,ab,ab,a,a,-,a,ab,ab,a,ab,a,b,a,b,ab,ab,b,ab,b,ab,ab,-,b,ab,b,ab,a,-,ab,a,b,ab,ab,b,ab,a,ab,-,a,ab,a,-,a,ab,ab,a,a,ab,-,-,b,b,ab,ab,ab,a,ab,a,a,-,a,ab,-,a,ab,ab,ab,ab,ab,ab,ab,-,a,a,a,ab,ab,ab,-,a,ab,ab,ab,b,a,ab,-,ab,ab,-,-,ab,ab,a,ab,ab,ab,b,b,a,b,ab,a,ab,ab,ab,b,ab,a,ab,ab,ab,a,a,ab,-,b,a,ab,a,ab,b,-,ab,a,a,b,ab,ab,ab,b,a,-,ab,ab,ab,ab,b,-,a,ab,a,-,a…
*M3042	B3.7	a,-,a,ab,b,a,-,ab,ab,ab,b,a,a,a,ab,ab,ab,b,a,ab,ab,b,b,-,b,ab,ab,b,ab,b,-,b,-,ab,ab,a,ab,a,ab,a,b,-,ab,a,-,b,ab,ab,b,a,ab,ab,-,-,b,ab,ab,b,ab,-,ab,b,ab,ab,b,b,ab,b,ab,-,-,-,ab,ab,b,-,b,b,a,b,ab,-,b,-,-,-,ab,ab,ab,-,ab,-,b,-,ab,-,ab,ab,b,-,ab,ab,a,b,ab,ab,-,ab,-,ab,ab,-,b,ab,ab,-,a,a,b,a,ab,-,ab,ab,ab,a,ab,-,-,-,ab,b,b,ab,b,a,b,ab,-,-,a,b,ab,b,b,-,ab,ab,ab,a,b,-,-,ab,ab,-,-,-,b,ab,b,-,b,b,ab,b,ab,…
*M3044	D2.15	-,a,ab,ab,a,ab,-,a,a,ab,a,ab,-,ab,a,ab,-,a,ab,ab,a,a,a,a,-,ab,ab,a,ab,a,ab,a,ab,-,-,ab,a,ab,ab,ab,a,-,ab,ab,-,a,ab,ab,a,ab,ab,-,ab,ab,a,a,ab,a,-,-,a,a,a,-,-,a,ab,a,-,ab,-,-,-,ab,a,ab,a,a,ab,a,ab,a,a,a,ab,ab,ab,ab,a,ab,a,a,a,a,a,ab,a,a,a,ab,ab,a,ab,-,-,a,ab,ab,a,a,a,a,a,ab,ab,ab,ab,ab,a,ab,-,a,a,a,ab,ab,a,a,a,a,-,a,a,-,a,-,a,ab,a,ab,ab,a,a,a,a,ab,a,ab,a,ab,a,a,ab,a,a,-,ab,a,a,a,a,-,a,a,ab,-,ab,a,-…
*M3049	B3.7	b,ab,b,ab,a,b,ab,ab,ab,ab,a,-,b,b,-,ab,ab,a,b,ab,ab,a,a,a,-,ab,b,a,ab,a,b,a,b,ab,ab,-,ab,-,ab,b,a,b,ab,b,ab,a,ab,ab,a,b,-,ab,b,ab,-,-,ab,a,ab,a,ab,a,-,ab,a,a,-,-,ab,-,b,ab,ab,-,a,-,a,-,-,-,ab,a,a,ab,ab,-,ab,-,-,ab,ab,a,a,a,ab,ab,ab,-,a,-,ab,ab,b,-,-,ab,ab,ab,-,-,ab,ab,-,ab,ab,ab,b,b,-,b,-,a,-,ab,ab,b,ab,a,ab,ab,-,a,a,ab,a,b,a,ab,-,-,b,a,ab,a,-,b,ab,ab,ab,b,-,a,ab,ab,ab,ab,b,ab,a,ab,a,b,a,a,ab,-,b…
*M3051	D2.15	ab,a,-,ab,a,ab,a,a,a,ab,a,ab,-,ab,a,-,-,a,-,-,-,a,a,a,a,ab,ab,a,ab,a,ab,-,ab,ab,a,ab,a,ab,-,ab,a,ab,ab,ab,ab,a,ab,ab,a,ab,ab,-,ab,ab,a,a,-,a,-,a,a,a,a,-,a,-,ab,-,a,ab,-,ab,a,ab,-,-,a,-,ab,a,ab,a,-,a,ab,ab,ab,ab,a,ab,-,a,a,a,-,ab,a,a,-,a,ab,a,ab,a,ab,a,ab,ab,a,a,-,a,a,ab,ab,ab,ab,ab,a,ab,ab,a,a,a,ab,-,-,-,a,a,ab,a,-,ab,-,ab,a,ab,a,ab,ab,a,a,-,a,-,a,ab,a,ab,-,-,ab,a,a,a,ab,a,a,a,-,ab,a,a,ab,-,ab,a,…
*M3052	D1.10	-,ab,ab,a,a,ab,ab,-,ab,a,-,-,ab,ab,-,a,a,a,ab,a,-,a,a,a,a,-,-,a,-,-,ab,a,ab,a,ab,-,-,ab,-,-,a,ab,a,ab,a,-,a,a,-,ab,a,-,ab,a,a,ab,a,a,a,a,ab,a,ab,a,a,a,a,-,ab,-,-,a,ab,-,-,a,a,a,ab,a,a,-,a,-,a,a,a,a,ab,a,ab,a,-,a,-,a,ab,ab,a,-,a,ab,ab,a,a,ab,a,a,ab,ab,ab,ab,a,a,a,-,ab,-,a,ab,a,a,-,ab,a,ab,ab,-,ab,ab,a,a,a,a,a,ab,a,a,a,a,ab,a,ab,a,a,ab,ab,-,ab,ab,a,a,a,ab,ab,-,ab,ab,a,-,-,ab,a,a,a,a,-,-,a,a,-,ab,a,…
*M3053	B3.7	b,ab,-,ab,a,b,ab,-,ab,ab,a,b,-,-,ab,ab,ab,a,b,ab,ab,a,a,-,a,ab,-,-,ab,a,b,a,b,ab,ab,b,ab,-,ab,b,a,b,ab,-,ab,-,ab,ab,a,b,-,ab,-,ab,a,ab,ab,a,ab,a,ab,-,ab,ab,a,-,ab,-,ab,b,b,ab,-,-,a,ab,a,-,b,a,ab,a,a,ab,-,ab,-,ab,ab,ab,ab,-,a,a,ab,ab,-,ab,a,a,ab,-,-,a,ab,-,ab,ab,ab,ab,ab,-,a,ab,ab,ab,b,b,a,b,ab,a,ab,ab,ab,-,-,a,-,-,ab,a,-,ab,a,b,a,-,a,ab,-,a,-,a,-,b,-,ab,-,-,a,a,ab,ab,ab,ab,b,ab,a,ab,a,-,a,a,ab,a,…
*M3055	D1.10	ab,ab,ab,a,a,ab,ab,ab,ab,a,-,-,ab,ab,ab,a,-,a,-,-,ab,a,a,a,-,-,ab,a,a,a,ab,a,ab,a,-,ab,ab,ab,a,ab,a,ab,a,-,a,a,a,a,a,ab,a,-,ab,a,a,-,a,a,a,a,ab,a,ab,a,a,a,a,a,ab,ab,ab,-,ab,a,-,-,a,a,ab,a,a,a,a,-,a,a,-,a,ab,a,ab,-,a,a,-,a,ab,-,a,a,a,ab,ab,a,a,ab,a,-,ab,ab,-,ab,a,-,a,a,ab,ab,-,ab,a,a,ab,ab,a,ab,-,a,ab,ab,a,-,a,a,a,ab,a,a,a,a,ab,a,ab,-,a,ab,ab,a,ab,ab,a,a,a,ab,-,-,-,-,a,ab,a,-,a,a,-,a,ab,-,a,a,a,-,…
*M3057	D1.10	a,a,-,ab,ab,a,a,-,-,ab,ab,a,a,a,a,ab,-,ab,-,ab,a,ab,-,ab,ab,ab,a,ab,ab,ab,-,ab,a,ab,a,a,a,a,-,a,ab,a,ab,a,-,ab,-,ab,ab,a,ab,a,-,ab,ab,-,-,ab,ab,-,a,ab,a,-,-,-,-,ab,a,-,a,ab,-,ab,ab,ab,ab,ab,a,ab,ab,ab,ab,a,ab,-,ab,ab,a,ab,-,ab,ab,-,a,ab,a,a,ab,ab,ab,-,a,ab,ab,a,ab,-,a,a,a,a,ab,ab,ab,ab,a,a,ab,-,ab,ab,a,a,ab,a,-,ab,a,-,-,ab,ab,ab,-,a,ab,ab,ab,ab,a,ab,a,-,ab,a,a,ab,a,-,ab,ab,ab,a,a,a,a,a,ab,a,ab,a,…
*M3058	D1.10	a,-,-,ab,ab,a,-,a,-,-,ab,a,a,a,a,ab,ab,ab,a,ab,a,ab,ab,ab,ab,ab,a,-,ab,ab,-,ab,a,ab,a,-,-,a,ab,a,ab,-,ab,-,-,ab,ab,-,ab,a,ab,-,a,-,-,a,ab,ab,-,ab,a,ab,a,ab,ab,ab,ab,ab,a,-,a,ab,a,ab,ab,ab,ab,ab,a,ab,-,ab,-,a,-,-,ab,ab,a,ab,a,-,ab,ab,a,-,a,a,ab,-,ab,a,-,ab,ab,-,ab,ab,-,a,a,a,ab,-,ab,ab,a,a,ab,a,ab,ab,-,a,ab,a,a,ab,a,a,ab,ab,ab,ab,ab,a,ab,-,ab,ab,a,ab,a,ab,ab,a,a,ab,a,-,ab,ab,-,a,a,a,a,a,ab,a,-,-,a…
*M3059	D1.10	-,a,a,ab,ab,a,a,-,a,ab,-,a,-,a,a,ab,ab,ab,a,-,a,ab,ab,ab,ab,ab,a,-,ab,ab,a,ab,a,ab,a,a,a,a,ab,a,ab,a,ab,a,ab,ab,ab,ab,ab,a,ab,a,a,ab,ab,a,-,ab,ab,ab,a,ab,a,ab,ab,ab,ab,ab,a,a,a,ab,a,ab,ab,ab,ab,ab,-,ab,ab,ab,ab,-,ab,ab,ab,ab,a,ab,a,ab,ab,-,a,ab,a,a,ab,ab,-,a,a,ab,ab,a,ab,ab,a,a,a,a,ab,-,ab,ab,a,a,-,-,ab,ab,a,a,ab,a,a,ab,a,a,ab,ab,ab,-,ab,a,ab,ab,-,ab,-,ab,a,ab,ab,a,a,ab,-,a,ab,ab,ab,a,a,a,a,a,ab,…
*M3061	D2.15	-,a,ab,ab,a,ab,-,a,a,ab,a,ab,ab,ab,a,-,-,a,ab,ab,a,-,a,a,a,ab,-,-,-,a,-,a,ab,ab,a,ab,-,ab,ab,ab,a,ab,-,ab,-,a,ab,ab,a,ab,ab,-,ab,ab,a,a,ab,a,ab,a,a,a,a,ab,-,-,ab,a,a,ab,ab,ab,a,-,a,ab,a,a,ab,a,-,a,a,a,ab,ab,-,ab,a,ab,a,-,ab,a,a,ab,a,-,a,-,ab,-,-,a,-,a,ab,ab,a,a,a,a,-,ab,ab,-,-,-,a,-,ab,a,a,a,ab,ab,a,-,a,a,-,a,a,ab,a,ab,a,ab,a,ab,ab,a,a,-,a,-,a,ab,a,-,-,-,ab,a,a,a,ab,a,a,a,-,ab,a,-,-,a,ab,a,ab,-,-…
*M3062	D1.10	a,a,-,ab,ab,-,a,a,-,ab,ab,a,a,a,a,ab,ab,ab,a,ab,a,-,ab,ab,ab,-,a,ab,ab,ab,-,ab,a,ab,a,a,a,a,ab,a,ab,a,ab,a,ab,-,ab,ab,ab,a,-,a,a,ab,ab,a,ab,-,ab,ab,a,ab,-,ab,ab,-,ab,-,a,a,a,ab,-,ab,ab,-,ab,ab,-,ab,ab,ab,ab,a,ab,ab,ab,ab,a,-,a,-,ab,ab,a,-,a,a,ab,ab,ab,a,a,-,ab,a,ab,ab,a,a,a,a,ab,ab,-,-,a,-,ab,a,ab,-,a,a,ab,-,a,ab,a,a,ab,-,ab,-,ab,a,ab,ab,ab,ab,a,-,a,ab,ab,a,a,ab,-,a,ab,-,ab,a,a,a,a,a,ab,a,-,a,ab,…
*M3065	D2.15	ab,a,ab,ab,a,ab,a,a,-,ab,a,-,-,ab,a,ab,ab,a,ab,ab,a,a,a,a,a,ab,-,a,ab,a,ab,-,ab,ab,a,ab,a,ab,-,ab,a,ab,-,ab,-,-,ab,ab,a,ab,ab,a,-,-,a,a,ab,a,ab,-,-,a,-,ab,a,a,ab,a,a,ab,-,ab,-,ab,a,ab,a,a,-,a,-,a,-,a,ab,ab,ab,ab,-,-,a,a,ab,a,a,-,a,a,a,-,-,a,ab,a,ab,a,-,ab,-,a,a,-,a,ab,ab,ab,ab,a,a,ab,ab,a,a,a,ab,ab,a,a,a,a,ab,a,-,ab,a,-,a,ab,a,ab,ab,a,a,-,a,ab,a,ab,a,ab,a,a,ab,-,a,a,-,a,a,a,a,ab,a,a,ab,a,ab,a,ab,…
*M3072	B3.7	ab,a,ab,b,ab,ab,a,a,a,b,ab,ab,-,ab,a,b,b,ab,ab,b,a,ab,-,ab,ab,b,-,ab,b,ab,ab,ab,ab,-,a,ab,a,ab,b,ab,ab,ab,b,ab,-,ab,b,b,ab,-,b,a,ab,b,ab,a,b,ab,b,-,a,ab,a,b,-,-,b,ab,-,ab,ab,b,a,b,ab,b,ab,ab,ab,ab,-,ab,ab,a,b,b,-,b,a,b,a,a,b,-,-,b,a,a,ab,-,b,-,ab,ab,b,a,b,b,a,a,a,-,ab,b,b,b,ab,-,ab,ab,-,ab,a,a,b,-,a,ab,ab,a,b,-,ab,-,-,-,ab,b,ab,b,ab,ab,ab,-,ab,-,a,b,a,ab,-,ab,b,-,a,a,ab,a,ab,a,ab,ab,-,ab,b,ab,-,a…
*M3073	B3.7	ab,a,ab,b,-,-,a,-,a,-,ab,ab,ab,-,-,b,b,ab,-,b,-,ab,ab,ab,ab,b,b,-,b,ab,ab,ab,ab,b,a,ab,-,-,b,ab,ab,-,b,ab,b,ab,b,b,ab,ab,b,a,ab,b,-,-,b,-,-,ab,-,-,a,b,-,-,-,ab,a,ab,ab,b,a,-,ab,-,ab,ab,-,ab,-,ab,ab,a,b,b,b,b,-,b,a,a,b,ab,a,b,a,-,-,ab,b,-,-,ab,-,a,-,-,a,a,a,a,ab,b,b,b,-,ab,ab,ab,b,ab,a,a,b,-,a,ab,ab,a,b,ab,ab,b,ab,ab,ab,b,ab,b,ab,ab,ab,ab,-,-,a,b,-,ab,ab,ab,b,a,a,-,ab,-,-,-,ab,ab,ab,ab,-,ab,-,ab,-…
*M3074	D1.10	ab,ab,ab,-,a,ab,-,-,ab,a,a,ab,ab,ab,ab,a,a,a,ab,-,ab,a,a,a,-,-,a,a,a,a,ab,-,-,a,ab,-,ab,-,-,ab,a,ab,a,ab,-,a,a,a,-,ab,a,-,ab,-,a,ab,a,-,a,a,ab,a,ab,a,a,a,a,a,ab,-,ab,a,ab,-,a,-,-,-,ab,a,a,a,-,-,a,a,a,a,ab,-,ab,-,a,a,-,a,ab,ab,a,-,-,ab,ab,-,a,ab,a,a,-,ab,ab,ab,a,a,a,a,ab,ab,a,ab,a,a,ab,ab,-,ab,-,a,a,ab,a,a,a,a,a,ab,-,a,a,a,ab,a,a,a,-,ab,-,-,-,ab,-,-,a,-,ab,ab,ab,ab,a,ab,a,ab,a,a,a,a,-,a,-,a,a,ab,-…
*M3076	D2.15	ab,a,ab,-,a,ab,a,a,a,-,-,ab,-,ab,a,ab,ab,a,ab,ab,a,a,a,a,-,ab,ab,a,ab,a,ab,a,-,ab,a,ab,-,ab,ab,ab,a,ab,ab,-,-,a,ab,-,-,ab,ab,a,ab,ab,a,a,-,a,ab,-,a,a,a,ab,a,a,ab,-,a,ab,ab,-,a,-,-,ab,a,a,ab,-,ab,a,a,a,ab,ab,ab,-,a,ab,a,a,ab,a,a,ab,a,a,a,-,ab,a,ab,a,ab,a,ab,-,a,a,-,a,a,ab,ab,ab,-,ab,a,ab,ab,a,a,-,ab,ab,a,a,a,a,-,a,-,-,a,ab,a,ab,a,ab,ab,a,a,a,a,-,a,ab,a,ab,-,a,ab,a,-,-,ab,a,a,a,a,-,a,a,-,-,ab,a,ab,…
[truncated: 2,085 more rows]
