# Supplementary material for: BatchMap: A parallel implementation of the OneMap R package for fast computation of F1 linkage maps in outcrossing species
Source: PLoS One. 2017 Dec 20;12(12):e0189256. doi: 10.1371/journal.pone.0189256 (PMC5738033; doi:10.1371/journal.pone.0189256)
Supplement: S1 Simulated Data — sim7.5k: Simulated markers for this study (7.5k data set)sim10k: Simulated markers for this study (10k data set)sim15k: Simulated markers for this study (15k data set)sim20k: Simulated markers for this study (20k data set). (ZIP) [file pone.0189256.s002.zip › txt/sim15k.txt]

800	4714	0
*M1	D2.15	-,a,a,a,-,-,a,-,-,a,ab,a,a,a,-,ab,-,a,ab,ab,ab,ab,a,ab,ab,a,ab,-,ab,a,ab,ab,ab,a,ab,-,-,ab,a,a,-,-,-,-,ab,ab,a,-,a,-,a,a,-,-,ab,ab,a,ab,ab,-,ab,a,ab,ab,a,ab,ab,a,-,-,-,a,a,-,a,a,ab,a,-,-,a,ab,-,a,a,-,a,ab,ab,ab,-,a,a,a,a,a,ab,-,ab,a,a,-,ab,ab,a,ab,ab,a,a,a,ab,a,-,-,ab,ab,a,ab,ab,ab,ab,a,a,ab,a,ab,a,a,-,a,ab,ab,ab,ab,a,-,a,ab,ab,ab,a,a,ab,a,ab,ab,a,a,ab,-,ab,a,a,ab,ab,a,a,ab,a,ab,ab,a,a,a,-,a,-,ab…
*M2	B3.7	-,ab,a,a,ab,-,ab,-,ab,a,b,ab,-,ab,-,b,b,ab,ab,-,-,-,ab,ab,ab,ab,b,ab,b,ab,-,b,b,ab,-,a,b,b,-,a,a,b,ab,-,-,b,a,ab,-,ab,a,ab,ab,-,b,ab,a,b,ab,ab,b,a,ab,ab,-,ab,b,a,ab,ab,-,-,-,b,a,-,-,ab,ab,ab,ab,ab,-,a,a,a,-,ab,ab,ab,-,a,a,ab,ab,ab,b,a,ab,a,a,ab,b,-,ab,ab,b,ab,ab,ab,b,a,ab,ab,b,ab,ab,ab,ab,b,ab,-,ab,-,a,-,-,ab,ab,ab,-,b,b,-,ab,a,-,ab,b,b,a,ab,b,ab,b,-,ab,-,ab,-,ab,-,a,-,ab,a,ab,b,a,-,-,ab,-,a,a,-,…
*M4	B3.7	a,ab,-,a,ab,ab,-,-,-,-,b,ab,a,ab,b,b,b,ab,ab,-,ab,-,ab,ab,ab,-,b,-,-,ab,ab,b,b,-,b,-,b,b,ab,a,-,-,ab,ab,b,-,-,-,a,ab,-,ab,ab,-,-,ab,a,b,ab,ab,b,a,ab,ab,a,ab,b,a,ab,ab,ab,a,-,b,a,ab,b,-,ab,ab,ab,-,ab,a,a,a,-,-,ab,ab,ab,a,a,ab,ab,ab,b,a,ab,a,a,ab,b,-,-,ab,b,ab,ab,ab,b,a,ab,-,-,ab,ab,ab,ab,b,-,a,ab,ab,a,-,a,ab,-,ab,b,-,b,b,ab,a,ab,ab,b,b,-,ab,b,-,b,ab,-,a,ab,ab,-,-,a,ab,ab,-,ab,b,a,b,ab,ab,a,a,a,ab,…
*M8	D2.15	a,a,a,a,a,-,a,-,-,a,ab,a,a,a,-,ab,ab,a,ab,ab,ab,ab,-,ab,ab,a,ab,-,ab,a,ab,ab,ab,a,ab,a,-,ab,-,a,a,ab,a,ab,ab,ab,a,ab,a,a,a,a,-,ab,ab,ab,-,ab,-,ab,ab,a,ab,ab,a,ab,ab,-,ab,a,ab,-,a,ab,a,-,ab,a,ab,ab,a,ab,ab,a,a,a,a,-,ab,ab,ab,a,-,a,a,a,-,-,ab,a,a,ab,ab,ab,a,-,-,a,a,a,ab,a,a,a,ab,ab,a,ab,ab,ab,ab,a,a,ab,-,ab,a,a,a,a,ab,ab,ab,-,a,a,a,ab,ab,-,a,a,ab,a,ab,-,a,-,ab,ab,ab,a,a,ab,ab,a,a,ab,a,-,ab,a,a,a,a,…
*M10	D1.10	-,a,ab,-,a,ab,a,a,ab,-,a,a,ab,a,a,a,a,a,ab,ab,ab,a,a,ab,ab,a,a,ab,-,a,ab,a,a,a,a,ab,a,a,a,-,-,-,a,-,a,-,ab,-,-,a,ab,-,a,a,a,ab,ab,-,-,ab,a,ab,ab,ab,ab,ab,a,ab,ab,a,-,-,ab,a,ab,a,-,a,-,ab,a,ab,ab,ab,ab,ab,ab,ab,ab,-,ab,ab,ab,a,a,-,a,ab,ab,ab,ab,ab,a,ab,a,ab,-,a,a,a,a,ab,a,a,a,ab,a,-,-,a,ab,-,a,ab,ab,ab,ab,a,-,a,a,a,a,a,a,ab,-,ab,a,a,ab,a,a,a,a,ab,a,ab,ab,-,ab,a,ab,ab,ab,-,a,a,-,a,ab,a,ab,ab,ab,a,a…
*M11	D1.10	ab,a,-,ab,a,-,a,a,ab,ab,a,a,ab,-,a,-,a,-,ab,ab,-,-,a,ab,ab,a,a,ab,a,a,ab,-,a,a,a,ab,a,a,a,ab,ab,a,a,ab,a,-,-,ab,ab,-,ab,a,a,a,a,ab,ab,a,ab,ab,-,ab,ab,ab,-,ab,a,ab,ab,a,ab,ab,-,a,-,-,a,a,ab,-,a,-,ab,ab,ab,ab,ab,ab,ab,ab,ab,ab,ab,a,-,a,a,-,ab,ab,ab,ab,a,ab,-,ab,-,a,a,-,a,-,-,a,a,-,a,ab,ab,-,ab,ab,a,ab,ab,-,ab,a,-,a,a,a,a,a,-,ab,a,-,a,a,ab,a,a,a,a,ab,a,-,ab,ab,ab,a,ab,-,ab,ab,a,a,-,a,-,a,ab,ab,ab,a,…
*M14	D2.15	a,a,a,a,a,ab,a,ab,ab,a,ab,a,a,a,ab,ab,ab,a,ab,ab,ab,ab,-,ab,ab,a,ab,ab,ab,-,ab,-,ab,-,ab,a,-,ab,-,-,-,ab,a,ab,-,-,a,ab,-,-,a,a,a,ab,ab,ab,a,ab,ab,ab,-,a,ab,ab,a,ab,ab,a,ab,a,ab,a,a,ab,a,a,-,a,ab,ab,-,ab,-,a,a,-,a,ab,ab,ab,ab,a,a,a,a,a,ab,a,ab,a,a,-,ab,ab,a,-,ab,a,-,a,ab,a,a,a,-,ab,a,ab,ab,-,ab,a,a,ab,a,ab,a,a,a,a,ab,ab,-,ab,a,-,a,-,ab,ab,-,-,ab,a,ab,ab,a,a,-,ab,ab,-,a,ab,ab,a,-,ab,a,ab,-,a,a,a,a,…
*M16	D1.10	-,ab,-,-,-,a,ab,ab,a,a,ab,ab,a,ab,ab,ab,ab,ab,a,a,a,ab,-,a,-,-,-,a,ab,ab,a,ab,ab,ab,ab,a,-,-,ab,-,a,ab,ab,a,ab,ab,a,-,-,ab,-,ab,ab,ab,ab,a,a,-,-,-,ab,a,a,a,a,-,ab,-,a,ab,a,a,a,-,a,ab,ab,ab,a,-,ab,-,-,a,a,a,a,a,a,a,a,a,a,-,ab,ab,ab,a,a,a,a,a,ab,a,ab,a,ab,-,ab,-,ab,a,ab,ab,ab,a,-,a,a,ab,a,a,ab,a,a,a,a,ab,-,ab,ab,-,ab,ab,ab,a,ab,a,-,ab,-,ab,ab,ab,ab,-,ab,a,a,a,a,-,-,a,a,a,ab,ab,a,ab,a,ab,a,a,a,ab,ab…
*M24	D2.15	-,ab,ab,ab,-,a,ab,a,a,-,a,-,ab,a,a,-,a,ab,-,a,a,a,ab,a,a,ab,a,-,a,-,a,a,a,ab,a,-,a,-,ab,ab,ab,a,ab,a,-,a,ab,a,ab,-,ab,ab,ab,a,-,a,ab,a,a,a,a,ab,a,a,ab,a,a,-,a,ab,a,ab,ab,-,ab,-,-,ab,-,a,ab,a,a,ab,ab,ab,ab,a,-,a,-,ab,ab,ab,-,-,a,ab,a,ab,ab,a,a,a,ab,a,-,ab,ab,ab,-,ab,ab,ab,a,a,ab,-,-,a,a,ab,ab,a,ab,-,ab,ab,ab,ab,a,-,a,a,ab,ab,ab,a,a,a,ab,ab,a,ab,a,a,ab,ab,a,a,a,ab,ab,a,a,ab,ab,a,ab,a,-,ab,ab,ab,ab,…
*M27	D1.10	ab,a,ab,ab,a,ab,a,a,-,-,a,a,ab,-,-,a,a,-,ab,ab,-,a,a,ab,a,a,a,ab,a,a,ab,a,a,a,-,-,a,a,a,a,-,-,-,ab,a,a,-,ab,ab,a,-,-,a,a,-,ab,ab,-,-,ab,-,-,ab,-,ab,-,a,ab,-,a,ab,-,ab,-,-,a,-,-,ab,ab,a,-,-,ab,ab,ab,-,ab,ab,ab,ab,-,ab,-,a,a,a,-,ab,-,ab,ab,a,-,a,ab,a,ab,-,a,-,ab,-,-,a,ab,a,ab,ab,a,-,ab,a,ab,ab,ab,ab,a,-,a,a,-,a,a,a,-,a,-,a,a,ab,a,a,a,a,ab,a,ab,ab,ab,ab,a,ab,-,ab,ab,a,a,ab,a,ab,a,-,-,-,a,a,-,a,ab,a,…
*M32	B3.7	ab,a,ab,ab,a,-,a,-,b,ab,ab,a,ab,a,ab,ab,ab,a,b,b,-,ab,a,b,ab,a,ab,b,-,-,b,-,-,a,ab,ab,ab,ab,a,a,ab,ab,a,b,ab,-,ab,b,-,-,ab,-,a,ab,ab,b,ab,ab,-,-,ab,ab,-,b,ab,b,-,ab,b,a,-,-,ab,ab,ab,a,b,a,b,-,a,b,b,-,-,a,ab,b,b,b,b,ab,ab,a,a,-,-,-,ab,ab,ab,-,ab,b,a,b,-,-,-,a,ab,ab,-,-,-,b,-,b,b,ab,b,-,-,-,ab,-,-,a,a,-,ab,ab,ab,ab,-,ab,a,b,ab,ab,ab,a,ab,a,-,b,a,-,b,-,b,a,ab,b,b,-,-,ab,ab,ab,b,a,ab,ab,ab,a,ab,b,ab,…
*M33	D2.15	a,a,a,a,a,ab,a,ab,ab,a,-,a,a,-,ab,ab,-,a,-,ab,ab,ab,a,-,ab,a,ab,ab,ab,a,ab,-,ab,a,ab,-,ab,-,-,a,a,-,a,ab,ab,ab,a,ab,a,a,a,a,a,ab,ab,ab,a,-,ab,-,ab,a,-,ab,-,ab,ab,-,-,a,-,a,a,ab,-,a,ab,a,ab,ab,-,ab,-,a,-,a,a,ab,ab,ab,ab,a,a,a,-,a,ab,a,ab,a,a,-,-,ab,a,ab,ab,a,a,a,-,-,a,a,ab,ab,a,ab,-,-,ab,a,a,ab,-,ab,a,a,a,-,ab,ab,ab,ab,a,a,a,ab,-,ab,a,a,-,a,ab,ab,a,a,ab,ab,ab,a,-,ab,ab,a,a,ab,a,ab,ab,-,a,a,a,a,ab,…
*M34	D2.15	a,a,-,a,a,ab,a,ab,ab,a,ab,a,-,-,ab,ab,ab,a,-,ab,-,ab,a,ab,ab,a,ab,ab,ab,a,ab,ab,ab,a,ab,a,-,ab,a,a,-,ab,-,ab,ab,ab,a,-,-,a,a,a,a,ab,ab,ab,a,ab,-,ab,ab,-,-,ab,a,ab,ab,-,ab,-,ab,a,a,ab,a,a,ab,a,ab,ab,a,-,ab,a,a,a,-,-,ab,ab,ab,a,a,a,a,-,ab,a,-,a,a,-,ab,ab,a,ab,-,a,a,a,ab,a,a,a,ab,ab,-,ab,ab,ab,ab,a,a,ab,a,ab,a,a,-,a,ab,ab,ab,ab,a,a,a,ab,ab,ab,a,a,ab,-,ab,ab,a,a,ab,ab,ab,a,a,ab,ab,a,a,ab,a,ab,-,a,a,a…
*M37	D2.15	a,a,a,a,a,-,-,ab,ab,a,-,a,a,-,ab,ab,ab,a,ab,ab,ab,ab,a,ab,ab,-,ab,ab,ab,a,ab,ab,ab,-,ab,a,ab,ab,-,-,a,ab,a,ab,-,ab,a,ab,a,a,-,a,a,ab,ab,ab,a,ab,ab,ab,ab,a,ab,ab,a,ab,ab,a,ab,-,ab,a,a,ab,a,a,ab,a,-,ab,a,ab,-,a,a,a,a,ab,-,ab,ab,a,a,a,a,a,-,a,ab,-,a,ab,ab,ab,a,ab,ab,-,a,-,ab,a,a,a,ab,-,a,ab,ab,ab,ab,-,-,-,-,ab,a,-,a,a,ab,ab,ab,-,a,a,a,-,ab,-,a,a,ab,a,ab,-,-,a,ab,ab,ab,a,a,-,ab,a,a,ab,a,ab,ab,-,a,a,a…
*M45	D1.10	a,ab,a,a,ab,a,-,-,a,a,ab,ab,-,ab,ab,-,-,ab,a,-,a,ab,-,-,ab,ab,ab,a,ab,ab,a,ab,ab,ab,-,a,-,ab,ab,ab,a,ab,ab,a,ab,ab,a,a,a,-,a,ab,ab,-,ab,-,a,ab,a,a,-,a,a,a,a,-,-,-,a,-,a,a,a,ab,a,-,a,ab,a,a,ab,a,a,a,a,ab,-,a,a,a,a,a,-,ab,ab,ab,ab,a,ab,-,a,a,-,a,ab,a,ab,-,-,ab,ab,a,ab,ab,ab,-,ab,a,-,ab,a,-,ab,a,a,-,a,-,ab,-,ab,ab,ab,ab,ab,a,ab,a,-,ab,a,-,ab,ab,ab,a,ab,-,a,a,a,ab,a,-,-,a,-,ab,a,ab,a,ab,a,a,a,ab,ab,a…
*M47	B3.7	ab,b,ab,ab,b,a,ab,ab,a,ab,ab,-,ab,-,ab,-,ab,b,-,a,a,ab,-,a,ab,b,ab,a,-,b,a,ab,b,b,ab,ab,ab,ab,b,b,ab,-,-,a,-,ab,ab,a,ab,b,-,-,b,ab,ab,-,ab,ab,a,a,-,ab,-,-,a,a,ab,-,-,b,a,ab,ab,ab,ab,b,-,b,a,a,b,a,a,-,ab,b,ab,a,a,a,-,ab,ab,b,b,b,ab,ab,ab,ab,ab,a,ab,a,b,a,ab,-,b,b,ab,ab,b,b,ab,-,-,a,a,ab,a,-,b,a,ab,a,ab,b,b,b,ab,ab,ab,-,-,-,b,a,ab,ab,-,b,-,b,-,a,-,-,a,a,a,b,-,a,a,ab,b,ab,ab,ab,a,b,-,ab,ab,b,ab,a,-,…
*M49	D1.10	a,ab,-,a,ab,a,a,ab,a,a,ab,-,-,ab,-,ab,ab,ab,a,a,a,ab,ab,a,ab,ab,-,-,ab,ab,a,ab,ab,ab,-,a,ab,ab,ab,ab,a,-,-,a,ab,ab,a,-,-,ab,-,ab,ab,ab,ab,a,a,ab,-,a,ab,-,a,a,a,a,ab,-,a,ab,a,a,-,ab,a,ab,a,ab,-,-,ab,a,a,a,-,-,a,a,a,a,-,a,-,-,-,ab,ab,a,ab,a,-,a,ab,a,ab,a,ab,a,ab,ab,ab,a,-,-,ab,a,ab,a,-,ab,a,a,ab,a,a,a,-,ab,ab,ab,ab,-,ab,ab,ab,a,ab,a,-,ab,-,ab,ab,ab,ab,a,-,a,a,a,a,ab,-,a,a,-,ab,ab,a,ab,a,ab,-,a,-,-,…
*M50	D1.10	-,a,ab,ab,-,ab,-,a,ab,ab,a,a,ab,a,a,a,a,a,ab,-,-,a,a,ab,-,a,a,ab,a,a,ab,-,a,a,a,-,a,a,a,a,ab,-,a,-,a,a,ab,ab,ab,a,ab,a,a,-,a,-,ab,a,-,ab,a,ab,ab,ab,-,ab,a,-,ab,a,ab,-,ab,a,ab,a,ab,a,-,-,a,ab,ab,-,ab,a,ab,ab,ab,-,ab,ab,ab,-,-,a,a,ab,a,ab,ab,ab,a,ab,a,ab,-,ab,a,-,a,ab,a,a,-,ab,a,ab,ab,a,ab,ab,a,ab,ab,ab,ab,a,a,a,a,a,a,a,a,ab,-,ab,a,a,ab,a,a,-,-,-,-,-,ab,ab,ab,a,ab,ab,ab,ab,a,a,-,a,ab,a,-,ab,ab,a,a,…
*M51	D1.10	-,a,ab,ab,a,ab,ab,-,ab,ab,-,a,ab,a,a,a,a,-,ab,ab,ab,a,a,ab,a,-,a,ab,-,a,ab,a,a,a,a,ab,a,-,a,a,ab,a,-,ab,a,a,ab,ab,ab,a,ab,a,-,a,a,ab,ab,a,ab,ab,-,ab,ab,ab,ab,ab,a,ab,ab,-,ab,ab,ab,a,ab,-,ab,a,ab,ab,a,ab,ab,ab,ab,a,-,ab,ab,ab,ab,-,ab,a,-,a,-,ab,a,ab,ab,-,a,ab,-,ab,-,ab,a,a,-,ab,-,-,-,-,a,ab,ab,a,ab,ab,a,ab,ab,ab,ab,-,-,a,-,a,-,-,a,-,a,-,-,a,-,a,a,a,a,ab,a,ab,ab,ab,ab,-,ab,ab,ab,-,-,a,ab,a,ab,a,ab,…
*M52	D1.10	-,a,ab,ab,a,ab,ab,-,ab,ab,a,a,ab,a,-,a,a,a,ab,ab,-,a,a,ab,a,a,a,ab,-,a,ab,-,a,-,a,-,a,-,a,a,-,a,a,ab,-,a,ab,-,-,-,-,a,a,a,a,ab,-,a,ab,ab,a,ab,ab,ab,ab,-,a,ab,ab,a,ab,ab,-,a,ab,a,-,a,-,-,a,ab,-,-,ab,a,ab,ab,ab,ab,-,ab,ab,a,a,-,a,ab,a,ab,ab,ab,a,ab,a,ab,a,-,a,-,-,-,a,a,a,ab,a,ab,ab,a,ab,ab,a,ab,ab,ab,ab,a,a,-,a,a,a,a,a,ab,-,ab,a,a,ab,a,a,a,-,ab,a,ab,ab,-,ab,a,-,ab,ab,ab,a,a,ab,a,-,a,ab,ab,ab,a,a,-,…
*M54	D1.10	ab,a,ab,ab,a,ab,-,a,ab,ab,a,-,ab,-,a,-,-,a,ab,ab,ab,a,a,ab,-,a,-,ab,a,a,ab,a,-,a,a,ab,a,-,a,-,ab,-,-,ab,a,a,ab,-,ab,-,ab,a,-,-,a,ab,ab,a,ab,ab,-,-,ab,ab,ab,ab,-,ab,ab,a,ab,ab,ab,a,ab,a,-,-,ab,ab,a,ab,ab,ab,ab,a,ab,-,ab,-,ab,-,ab,a,a,a,a,ab,a,ab,ab,ab,-,ab,a,ab,a,ab,a,a,a,ab,a,a,a,ab,-,ab,ab,a,ab,ab,-,ab,ab,ab,ab,a,a,a,a,a,a,a,a,ab,a,ab,a,a,ab,a,a,a,a,-,a,-,ab,ab,ab,a,ab,ab,ab,ab,a,-,ab,a,ab,a,ab,…
*M57	D1.10	ab,a,ab,ab,a,ab,ab,-,ab,-,-,a,ab,a,a,a,a,a,ab,ab,ab,-,a,ab,a,a,a,-,a,a,ab,-,a,a,a,-,a,a,a,a,-,a,a,ab,a,a,ab,ab,-,a,ab,a,a,a,a,ab,ab,a,ab,-,a,ab,ab,ab,ab,ab,-,ab,ab,a,ab,-,ab,a,ab,a,-,a,-,ab,a,-,-,ab,ab,a,ab,-,ab,ab,-,-,ab,a,-,-,a,ab,a,ab,ab,-,a,ab,a,ab,a,ab,a,a,a,ab,a,a,a,ab,a,ab,ab,a,ab,ab,a,ab,-,ab,ab,a,a,a,a,a,a,a,-,ab,-,ab,a,a,ab,-,-,-,a,ab,a,ab,ab,ab,-,a,ab,ab,ab,ab,-,a,ab,a,ab,a,-,ab,ab,a,a…
*M59	D2.15	ab,ab,ab,ab,ab,a,ab,a,-,-,a,ab,ab,ab,-,a,a,ab,-,-,a,a,ab,a,a,ab,a,a,a,-,a,a,ab,ab,a,ab,a,-,ab,-,ab,a,ab,a,a,a,-,a,-,ab,ab,ab,ab,-,a,a,ab,a,a,a,a,ab,a,-,a,a,a,ab,a,ab,a,-,ab,a,ab,ab,a,ab,a,-,-,a,a,ab,ab,-,-,a,a,a,a,ab,ab,ab,-,-,a,ab,a,-,ab,a,a,a,ab,a,a,ab,ab,-,a,-,-,ab,-,a,-,-,a,a,a,-,-,-,ab,a,ab,ab,ab,ab,a,a,a,a,ab,-,ab,-,a,a,-,ab,a,ab,-,a,ab,ab,a,-,a,ab,ab,a,a,ab,ab,a,ab,a,a,ab,-,-,ab,-,a,-,a,ab…
*M61	D2.15	ab,ab,ab,ab,ab,a,ab,-,a,ab,a,ab,ab,ab,a,-,a,ab,-,a,-,a,ab,a,a,ab,-,a,a,ab,-,a,ab,ab,a,ab,-,-,ab,ab,ab,-,-,a,a,a,-,-,ab,ab,ab,ab,ab,a,a,a,ab,-,a,a,a,ab,a,a,a,a,a,ab,a,ab,a,ab,ab,a,ab,ab,a,ab,a,a,-,a,a,ab,ab,ab,ab,a,a,a,a,ab,ab,ab,ab,ab,a,ab,a,-,ab,a,a,a,ab,a,a,ab,ab,ab,a,ab,ab,ab,a,a,-,a,a,ab,a,ab,-,a,ab,-,-,ab,ab,ab,a,a,-,-,ab,ab,ab,a,a,a,ab,-,a,ab,a,a,-,ab,-,a,a,ab,ab,-,-,ab,ab,-,ab,a,-,-,ab,ab,…
*M62	B3.7	a,ab,a,a,ab,ab,a,b,ab,-,-,ab,-,ab,b,-,b,-,ab,-,-,b,ab,ab,b,-,b,ab,b,ab,-,b,ab,-,b,a,-,b,ab,ab,-,b,-,ab,b,b,-,ab,a,ab,-,ab,-,-,b,ab,a,-,ab,ab,b,-,ab,-,-,ab,b,a,ab,ab,-,a,-,b,a,ab,ab,-,ab,-,ab,ab,ab,a,a,ab,a,ab,ab,ab,ab,a,a,ab,ab,ab,b,a,b,a,a,ab,b,ab,ab,-,b,-,ab,ab,b,a,ab,ab,b,ab,ab,ab,-,ab,ab,a,-,ab,a,ab,a,ab,-,ab,b,b,b,b,ab,a,ab,ab,b,b,-,ab,-,-,b,ab,ab,a,ab,ab,ab,ab,a,ab,ab,a,ab,-,a,b,-,ab,-,a,-,…
*M66	D2.15	ab,ab,ab,ab,-,a,ab,-,a,ab,a,ab,ab,ab,a,a,a,ab,-,a,a,a,ab,-,a,ab,a,a,a,-,-,a,-,ab,a,ab,a,a,-,ab,ab,-,ab,a,-,a,-,a,-,ab,ab,-,ab,a,a,-,ab,a,a,a,a,-,a,a,-,-,a,-,a,ab,a,ab,ab,a,-,ab,a,ab,a,-,ab,a,a,ab,-,ab,ab,a,a,a,a,ab,ab,-,-,ab,a,-,a,ab,ab,a,a,a,-,-,a,ab,ab,ab,a,-,ab,ab,-,a,ab,a,-,ab,a,ab,ab,-,ab,-,ab,-,ab,ab,a,a,-,-,ab,-,-,a,a,-,ab,ab,a,ab,a,-,ab,ab,a,-,a,-,ab,-,a,ab,ab,-,ab,a,-,ab,ab,ab,ab,ab,a,a,…
*M68	D1.10	ab,a,ab,ab,a,ab,-,a,-,-,a,a,-,a,-,a,-,ab,ab,ab,ab,-,a,ab,a,a,a,ab,a,-,ab,a,a,a,-,ab,a,a,a,a,ab,-,-,ab,a,a,ab,ab,-,a,ab,a,a,a,a,-,-,-,ab,ab,a,ab,ab,ab,ab,-,a,-,ab,a,-,-,ab,a,ab,a,ab,a,ab,ab,a,-,ab,ab,ab,a,ab,ab,ab,ab,ab,ab,-,a,-,a,-,ab,a,ab,ab,-,a,ab,a,-,a,ab,a,a,a,-,a,-,a,ab,a,-,-,a,ab,ab,a,ab,ab,ab,ab,a,a,a,a,a,a,a,-,ab,a,ab,a,a,-,-,-,a,a,ab,a,ab,ab,-,ab,a,ab,ab,ab,-,a,a,-,a,ab,a,ab,ab,ab,a,a,-,…
*M69	B3.7	a,-,a,a,ab,ab,a,b,ab,a,ab,ab,a,ab,b,b,b,-,ab,-,ab,b,ab,ab,b,ab,b,ab,b,-,-,-,ab,ab,b,-,b,b,ab,-,a,b,ab,ab,-,b,a,ab,a,ab,a,ab,ab,b,b,-,a,b,ab,ab,b,a,ab,-,ab,ab,-,a,-,ab,ab,a,a,b,-,ab,ab,ab,ab,ab,ab,-,ab,a,a,ab,a,ab,ab,-,ab,a,a,ab,ab,ab,b,a,b,a,a,ab,b,ab,ab,ab,b,a,-,ab,-,a,ab,ab,b,ab,ab,ab,ab,ab,ab,a,ab,ab,a,ab,-,ab,ab,ab,b,b,b,b,ab,a,ab,ab,b,-,-,ab,b,ab,b,ab,-,a,ab,ab,ab,ab,a,ab,-,a,ab,b,a,b,-,ab,a…
*M70	D2.15	ab,ab,-,ab,ab,a,-,a,a,ab,ab,ab,ab,ab,a,a,-,ab,-,a,a,a,ab,a,-,-,a,a,a,ab,a,a,ab,ab,a,ab,a,a,-,ab,ab,a,-,a,a,-,-,a,-,ab,ab,-,ab,a,-,-,ab,a,a,a,a,ab,a,-,-,a,a,ab,a,ab,-,ab,ab,a,ab,ab,a,-,a,a,ab,a,-,ab,ab,ab,ab,-,a,a,-,ab,ab,ab,ab,ab,-,ab,a,ab,ab,-,a,-,ab,a,-,-,ab,ab,a,ab,-,-,a,a,ab,a,a,ab,a,ab,ab,a,ab,a,-,ab,ab,ab,a,a,-,a,ab,ab,-,a,a,-,-,ab,a,ab,a,a,ab,ab,a,-,a,ab,-,a,a,-,ab,-,ab,-,a,ab,ab,ab,-,ab,a…
*M71	D2.15	ab,ab,ab,ab,ab,a,ab,a,a,ab,ab,ab,ab,ab,a,a,a,ab,a,a,a,a,ab,a,a,ab,a,a,-,ab,-,a,ab,ab,-,ab,-,a,ab,ab,ab,a,-,a,a,a,ab,a,ab,ab,ab,ab,ab,a,-,a,ab,a,a,a,a,ab,a,a,-,a,a,ab,a,ab,a,ab,-,-,ab,ab,a,ab,a,a,ab,-,a,ab,ab,ab,ab,a,-,a,a,-,-,ab,ab,ab,a,ab,-,ab,ab,a,-,a,-,a,-,ab,ab,ab,a,ab,ab,ab,-,a,-,a,a,ab,a,ab,ab,a,ab,a,ab,-,ab,ab,a,a,a,a,-,-,ab,a,a,a,ab,ab,a,ab,a,a,ab,ab,-,a,a,-,ab,a,a,ab,ab,a,ab,-,-,ab,ab,ab…
*M75	D1.10	ab,a,ab,-,a,ab,ab,a,ab,ab,-,a,ab,a,a,a,-,a,ab,ab,-,a,a,ab,-,-,-,ab,a,a,-,a,-,a,a,ab,-,a,-,a,ab,a,a,ab,a,a,ab,ab,ab,-,ab,a,a,a,-,-,ab,a,ab,ab,a,-,ab,ab,ab,-,a,ab,ab,a,ab,ab,ab,a,-,a,ab,a,ab,-,a,ab,-,ab,ab,a,ab,ab,ab,ab,ab,ab,ab,-,a,a,a,-,a,ab,ab,ab,-,ab,a,-,a,ab,-,a,a,ab,a,a,a,ab,a,ab,-,-,ab,ab,a,-,ab,ab,ab,a,a,a,-,a,a,-,a,ab,a,ab,-,-,-,a,a,a,a,ab,a,ab,-,ab,ab,a,ab,ab,ab,ab,a,a,ab,a,ab,a,ab,ab,ab,…
*M76	D2.15	a,-,a,-,a,ab,a,ab,ab,-,a,a,a,a,ab,ab,ab,a,ab,ab,ab,-,-,ab,ab,a,ab,-,ab,-,ab,ab,-,-,-,a,ab,-,a,-,-,ab,-,ab,ab,ab,a,ab,a,a,a,a,a,-,ab,ab,a,-,-,ab,ab,a,-,ab,ab,ab,-,a,ab,a,ab,a,-,ab,a,a,ab,-,ab,ab,a,ab,-,-,a,a,a,ab,ab,ab,-,a,a,a,a,a,ab,a,-,-,a,ab,ab,ab,a,ab,ab,a,a,a,ab,-,a,a,ab,ab,a,ab,-,a,-,a,a,ab,a,ab,a,a,-,a,ab,ab,-,ab,a,a,a,-,ab,ab,a,-,-,a,ab,-,a,-,ab,ab,ab,a,a,-,ab,a,-,ab,a,ab,ab,a,a,a,a,-,-,ab…
*M80	D1.10	ab,a,ab,ab,a,ab,ab,-,ab,ab,a,a,ab,a,a,a,a,-,-,ab,ab,-,-,ab,-,a,a,ab,a,a,ab,a,-,a,a,ab,a,-,-,a,ab,a,-,ab,-,a,ab,-,ab,a,ab,a,-,a,a,ab,ab,a,ab,ab,a,ab,ab,ab,ab,-,-,ab,ab,a,ab,ab,-,a,ab,-,ab,a,ab,ab,-,ab,ab,ab,ab,a,-,ab,ab,ab,-,ab,-,a,-,-,a,ab,a,ab,ab,ab,a,ab,a,ab,a,ab,a,a,a,ab,a,a,a,ab,a,ab,-,a,ab,ab,a,-,ab,ab,ab,-,-,a,-,-,a,a,-,ab,a,ab,a,a,ab,-,a,a,a,ab,a,ab,-,ab,-,-,ab,ab,ab,ab,a,a,ab,a,ab,-,ab,ab…
*M83	D2.15	ab,ab,ab,ab,ab,a,ab,a,-,ab,-,-,ab,ab,a,a,a,ab,a,a,a,a,ab,a,a,ab,a,a,a,ab,a,a,-,ab,a,ab,-,-,ab,ab,ab,a,ab,a,a,-,ab,a,ab,-,ab,ab,ab,a,a,-,ab,a,a,-,-,ab,a,a,-,a,a,ab,a,ab,a,ab,ab,a,ab,-,a,-,-,a,ab,a,a,ab,ab,ab,ab,a,a,a,a,ab,ab,ab,ab,ab,-,-,-,ab,ab,a,a,a,ab,-,a,ab,ab,ab,a,-,ab,ab,a,a,ab,a,a,ab,a,ab,ab,-,ab,a,ab,-,ab,ab,a,-,a,a,ab,ab,-,a,a,a,ab,ab,a,ab,a,a,ab,ab,a,a,a,-,ab,-,a,ab,ab,a,ab,a,a,-,-,ab,ab…
*M93	D1.10	ab,a,ab,ab,-,ab,ab,a,-,ab,-,a,ab,a,-,a,a,a,ab,ab,-,-,-,ab,a,a,-,-,a,a,ab,a,-,-,a,ab,a,-,a,-,ab,-,a,-,a,a,ab,ab,ab,a,-,a,a,a,a,-,ab,a,ab,ab,-,ab,ab,ab,ab,-,a,ab,-,a,ab,ab,-,a,ab,-,ab,a,ab,-,a,ab,ab,ab,ab,a,-,-,ab,ab,ab,ab,ab,-,a,a,a,ab,a,ab,ab,ab,a,-,a,ab,a,-,a,a,a,ab,a,a,a,ab,-,ab,ab,a,ab,ab,a,-,ab,ab,ab,a,a,a,a,a,a,a,a,ab,a,ab,a,a,ab,a,a,a,a,ab,a,ab,-,ab,ab,a,ab,ab,ab,-,a,a,-,a,-,a,-,ab,ab,-,a,a…
*M94	D2.15	a,a,a,a,a,ab,a,ab,-,a,a,a,a,a,ab,ab,ab,-,ab,ab,ab,ab,a,ab,ab,a,ab,ab,ab,a,-,-,a,a,ab,a,ab,-,a,a,a,ab,a,ab,ab,ab,a,ab,a,a,-,a,a,ab,ab,-,a,ab,ab,ab,ab,a,ab,-,ab,ab,ab,a,ab,-,ab,a,a,ab,a,-,ab,a,-,ab,a,ab,ab,a,a,a,-,ab,ab,-,ab,a,a,-,a,a,-,a,ab,a,a,ab,ab,ab,a,-,ab,a,a,a,ab,-,a,a,ab,ab,a,ab,ab,a,ab,-,a,ab,-,-,a,a,a,a,ab,-,ab,ab,a,a,a,ab,ab,ab,a,a,ab,-,ab,ab,a,a,ab,ab,ab,a,a,ab,ab,a,a,ab,a,ab,ab,a,a,a,-…
*M96	B3.7	ab,b,ab,ab,b,a,-,ab,a,ab,b,b,ab,-,ab,ab,ab,-,-,a,a,ab,b,-,ab,b,ab,a,ab,b,a,ab,b,b,-,ab,ab,ab,b,b,-,ab,-,a,ab,ab,ab,-,ab,b,ab,-,b,ab,ab,-,ab,ab,-,a,ab,ab,-,-,a,a,ab,ab,a,b,a,ab,ab,ab,ab,b,a,-,a,a,b,a,a,-,-,b,ab,-,a,a,-,ab,ab,b,b,b,ab,-,ab,ab,ab,a,ab,-,b,-,ab,ab,b,b,ab,ab,b,b,ab,a,b,-,a,b,a,ab,-,a,ab,a,-,b,-,b,ab,ab,ab,ab,b,ab,b,a,ab,ab,ab,b,ab,b,ab,a,b,-,a,a,a,b,-,-,a,ab,b,-,ab,-,a,b,ab,ab,ab,b,ab…
*M99	D1.10	ab,a,-,ab,a,-,ab,a,ab,ab,a,a,ab,a,-,a,a,a,ab,-,ab,a,a,-,a,a,a,-,a,a,-,-,a,a,a,ab,a,a,a,a,ab,a,a,-,a,a,-,-,ab,-,-,a,-,a,a,ab,ab,a,ab,ab,-,-,ab,ab,-,-,a,ab,ab,a,ab,ab,ab,-,ab,a,ab,a,ab,ab,-,ab,ab,ab,ab,a,-,-,ab,ab,-,ab,ab,-,-,a,a,ab,a,ab,ab,ab,a,ab,-,ab,a,-,a,a,-,ab,a,-,a,ab,-,-,ab,a,ab,ab,-,-,-,ab,ab,a,-,a,a,a,-,a,a,ab,-,ab,a,a,-,-,a,a,a,ab,a,ab,ab,ab,-,a,-,ab,ab,ab,a,a,-,a,ab,a,ab,ab,ab,a,-,-,-,a…
*M100	B3.7	-,b,ab,ab,-,a,ab,ab,a,ab,-,b,ab,b,-,ab,ab,b,a,a,a,ab,b,a,ab,b,ab,a,-,b,a,ab,b,b,ab,ab,-,ab,-,-,ab,ab,-,a,-,ab,ab,-,ab,-,ab,b,b,-,ab,a,ab,ab,a,a,ab,ab,a,-,a,a,ab,ab,a,-,a,-,-,ab,ab,b,a,b,a,a,b,-,a,ab,ab,b,ab,a,a,a,a,ab,ab,b,-,b,-,ab,ab,ab,ab,a,ab,a,b,a,ab,ab,b,b,-,ab,-,b,ab,-,b,a,a,b,a,ab,ab,a,ab,a,ab,b,b,b,ab,ab,ab,ab,-,ab,b,a,ab,-,ab,b,-,-,ab,a,b,ab,-,-,a,b,ab,a,a,ab,-,ab,-,ab,-,-,ab,ab,ab,b,ab,…
*M101	B3.7	ab,a,ab,-,a,b,ab,ab,b,ab,a,a,ab,-,-,ab,ab,a,b,b,b,ab,a,b,ab,a,ab,b,ab,a,b,ab,a,a,ab,ab,ab,-,a,a,-,ab,-,b,-,ab,ab,-,ab,a,ab,a,a,ab,ab,b,-,ab,b,b,ab,ab,b,-,b,b,ab,-,b,-,-,-,ab,ab,-,a,b,a,-,-,a,-,b,-,ab,a,ab,b,b,b,b,ab,ab,a,a,a,ab,-,-,ab,ab,b,ab,b,-,b,ab,ab,-,a,ab,ab,a,a,ab,-,a,b,b,-,-,ab,ab,b,ab,-,-,a,-,a,-,ab,ab,ab,a,ab,a,b,ab,-,ab,a,ab,a,ab,b,a,ab,b,b,b,a,ab,-,-,ab,a,ab,ab,-,b,a,ab,ab,ab,a,ab,b,a…
*M102	D2.15	a,a,a,a,a,ab,-,-,-,a,-,a,a,a,ab,-,-,a,-,ab,ab,ab,a,ab,ab,a,ab,ab,ab,a,ab,ab,a,a,ab,a,ab,ab,a,a,a,-,a,ab,ab,ab,a,ab,a,a,a,a,a,ab,-,ab,a,ab,ab,-,ab,a,ab,ab,ab,-,ab,-,ab,-,-,a,a,ab,a,a,-,a,ab,ab,a,ab,ab,a,-,a,a,-,ab,ab,ab,a,-,a,a,-,ab,a,ab,a,a,ab,ab,ab,a,ab,ab,a,a,a,ab,a,a,a,ab,ab,-,ab,ab,a,-,a,-,ab,a,ab,a,a,a,a,-,ab,ab,-,a,a,a,ab,ab,ab,a,a,ab,-,ab,ab,-,a,ab,ab,-,-,a,ab,-,a,a,ab,a,-,ab,a,a,a,-,a,ab,…
*M103	D1.10	ab,a,-,ab,a,ab,ab,a,ab,ab,a,a,ab,a,a,a,-,a,ab,ab,ab,a,a,-,a,a,a,ab,a,a,ab,-,a,a,-,ab,-,a,a,-,ab,a,a,ab,a,a,ab,ab,ab,a,ab,a,a,a,a,-,ab,-,ab,ab,a,-,-,ab,-,ab,a,ab,ab,a,ab,ab,ab,a,ab,a,-,-,ab,ab,a,-,ab,ab,ab,a,ab,-,ab,ab,ab,ab,-,a,a,a,-,-,a,ab,ab,ab,-,ab,a,ab,a,ab,a,a,a,-,a,a,a,ab,a,ab,-,a,ab,ab,a,ab,ab,-,ab,a,a,a,a,a,a,a,a,-,a,ab,a,a,-,-,a,-,a,ab,a,ab,ab,ab,-,a,ab,ab,-,ab,-,a,ab,a,-,a,ab,ab,ab,a,a,…
*M106	D2.15	a,a,a,a,a,-,-,ab,ab,a,a,a,-,a,ab,ab,ab,a,ab,ab,ab,ab,a,ab,-,a,-,ab,ab,a,ab,ab,a,a,ab,-,-,ab,a,a,a,ab,a,ab,ab,-,-,ab,a,a,a,-,-,ab,ab,-,a,ab,-,ab,ab,a,-,-,ab,ab,ab,a,-,-,ab,a,a,ab,a,a,ab,a,ab,ab,a,ab,ab,a,-,-,a,ab,ab,ab,ab,a,a,-,a,a,ab,-,ab,a,a,-,ab,-,a,ab,-,a,-,-,ab,a,a,a,-,ab,a,ab,ab,a,ab,a,ab,ab,a,-,a,a,a,a,ab,ab,-,-,a,-,-,ab,ab,ab,-,a,ab,a,-,ab,a,a,ab,ab,ab,-,a,-,ab,a,a,ab,-,ab,ab,a,a,a,a,-,ab,…
*M110	B3.7	ab,a,ab,ab,a,b,ab,ab,b,ab,a,a,ab,a,ab,ab,ab,-,b,-,-,ab,-,-,ab,a,ab,b,-,a,-,ab,-,a,-,-,ab,ab,a,a,ab,ab,a,b,ab,ab,ab,b,ab,-,-,a,a,ab,ab,b,ab,ab,-,b,-,ab,b,b,-,b,-,ab,b,-,-,ab,ab,ab,ab,a,b,a,b,b,a,b,b,-,ab,a,ab,b,b,b,b,ab,ab,a,a,-,ab,ab,ab,ab,ab,b,-,b,a,b,ab,ab,a,a,-,ab,a,a,ab,-,a,b,b,a,b,ab,ab,b,ab,b,ab,a,a,a,-,ab,ab,ab,a,ab,-,-,ab,ab,ab,a,ab,-,ab,-,a,ab,b,b,b,a,-,b,b,-,a,ab,ab,ab,b,a,ab,ab,ab,a,ab…
*M111	B3.7	ab,-,ab,ab,a,b,ab,-,-,ab,a,-,ab,a,ab,-,ab,a,b,-,b,ab,a,b,ab,a,ab,-,ab,-,-,-,a,a,-,-,ab,ab,-,a,ab,ab,a,b,ab,ab,-,-,ab,a,ab,a,a,ab,ab,b,ab,ab,b,b,ab,ab,b,-,b,b,ab,ab,b,-,b,ab,ab,ab,ab,a,b,a,b,b,a,b,b,ab,ab,a,ab,-,b,b,b,ab,ab,a,a,a,ab,ab,ab,ab,-,b,ab,b,a,b,-,-,-,a,ab,-,a,a,ab,-,-,b,b,a,b,ab,ab,b,ab,b,ab,-,a,a,ab,ab,ab,ab,a,-,a,b,ab,ab,ab,a,ab,a,ab,b,a,ab,-,b,b,a,ab,b,-,ab,-,-,ab,ab,b,a,ab,ab,ab,-,-,…
*M113	D1.10	-,a,-,-,a,ab,ab,a,ab,-,a,a,-,a,a,a,-,a,-,ab,ab,a,a,ab,-,a,a,ab,-,-,ab,a,a,a,a,ab,-,a,a,a,-,a,a,ab,a,a,ab,ab,ab,-,ab,a,a,a,a,ab,ab,a,ab,ab,a,ab,ab,ab,ab,ab,a,ab,ab,a,ab,ab,ab,-,ab,a,ab,a,ab,ab,a,ab,ab,ab,ab,-,ab,ab,-,-,ab,-,ab,-,a,a,a,ab,a,-,ab,ab,-,-,a,ab,a,ab,a,-,a,ab,a,a,-,-,-,ab,-,a,ab,-,a,ab,ab,ab,ab,a,a,-,-,-,a,a,-,ab,a,ab,-,a,ab,a,a,-,a,ab,a,ab,-,ab,ab,a,ab,ab,ab,-,a,a,ab,a,ab,a,-,ab,ab,a,a…
*M115	B3.7	-,b,ab,ab,b,-,ab,ab,a,ab,b,-,ab,-,-,ab,-,-,a,a,a,ab,-,a,-,b,ab,a,ab,-,a,ab,-,b,ab,ab,ab,ab,b,-,ab,-,b,a,ab,ab,ab,-,ab,b,ab,b,b,ab,ab,a,ab,ab,a,a,ab,-,-,a,-,a,ab,ab,a,b,a,-,-,ab,ab,b,a,b,a,a,b,a,a,ab,ab,b,ab,a,a,a,a,ab,ab,b,b,b,ab,ab,ab,ab,-,a,-,-,b,-,ab,ab,b,b,ab,ab,b,b,ab,a,b,-,a,b,a,ab,ab,-,ab,-,ab,b,-,b,ab,ab,-,ab,b,ab,-,a,ab,ab,ab,b,ab,b,ab,a,b,ab,a,-,a,-,ab,a,a,-,b,-,ab,-,-,b,ab,ab,ab,b,ab,a…
*M116	B3.7	ab,b,-,ab,-,-,ab,ab,a,ab,b,b,ab,-,ab,ab,ab,b,a,-,a,ab,b,a,ab,b,ab,-,ab,b,a,ab,-,b,-,b,-,ab,b,b,ab,ab,b,a,ab,ab,ab,a,ab,-,ab,b,b,-,ab,a,-,ab,-,a,-,-,a,a,-,a,ab,-,a,b,a,ab,ab,ab,ab,b,a,b,a,-,-,a,a,ab,ab,b,ab,a,a,a,a,ab,-,b,b,b,ab,-,ab,ab,-,a,ab,a,-,a,ab,ab,b,b,-,ab,b,b,ab,-,b,a,a,b,a,ab,ab,a,ab,a,ab,-,b,b,ab,-,-,ab,b,ab,b,a,-,ab,ab,-,ab,b,ab,a,b,ab,a,a,a,b,ab,a,a,ab,-,ab,ab,ab,a,b,ab,ab,-,-,ab,a,-,…
*M142	D2.15	a,a,a,a,a,ab,-,ab,ab,a,a,-,a,-,-,ab,ab,a,ab,-,ab,ab,a,ab,ab,a,ab,-,ab,a,ab,ab,a,a,ab,a,ab,-,a,-,a,ab,a,ab,ab,-,a,-,-,a,a,a,a,-,ab,-,a,ab,-,ab,ab,a,ab,ab,ab,ab,ab,a,ab,a,-,-,a,ab,a,a,-,-,ab,-,a,-,-,a,a,a,a,ab,ab,ab,ab,-,a,a,a,a,ab,a,ab,a,a,ab,ab,ab,a,-,ab,a,a,a,ab,a,a,a,ab,ab,a,ab,ab,a,ab,-,ab,ab,a,-,a,a,-,a,ab,ab,ab,ab,a,-,a,ab,ab,ab,a,a,-,a,-,-,a,a,ab,ab,ab,a,a,-,-,a,-,ab,a,ab,ab,-,a,a,a,a,-,-,-…
*M148	D2.15	-,a,a,a,-,ab,a,ab,ab,a,-,a,a,a,-,ab,ab,-,ab,ab,ab,ab,a,ab,ab,-,-,ab,-,a,ab,ab,a,a,ab,a,ab,ab,a,a,a,ab,a,ab,ab,ab,a,ab,a,a,-,a,a,ab,ab,ab,a,ab,ab,ab,ab,a,ab,ab,ab,-,ab,a,ab,a,ab,a,-,ab,a,a,ab,a,-,ab,a,ab,ab,a,a,a,-,ab,ab,-,ab,a,a,a,-,a,ab,a,ab,a,a,ab,-,ab,-,ab,ab,a,a,a,-,a,-,-,ab,-,-,ab,-,a,ab,a,ab,-,a,ab,a,a,a,a,ab,ab,ab,ab,-,a,a,ab,ab,ab,-,a,ab,-,ab,ab,a,a,ab,-,ab,a,a,ab,ab,a,a,ab,a,ab,ab,-,a,a,…
*M182	D1.10	-,ab,a,a,ab,a,a,ab,a,a,ab,ab,a,ab,ab,-,-,ab,a,a,a,ab,ab,a,ab,ab,ab,a,ab,ab,a,ab,ab,ab,ab,a,ab,ab,ab,-,a,ab,ab,a,-,ab,a,a,a,-,a,ab,ab,ab,ab,a,a,ab,-,-,ab,-,a,a,a,a,ab,a,a,-,a,a,a,ab,-,ab,a,ab,a,-,ab,-,a,a,-,ab,a,a,-,a,a,ab,a,ab,-,ab,ab,a,ab,a,a,a,ab,-,ab,a,ab,a,ab,ab,ab,ab,ab,ab,ab,a,ab,a,a,ab,a,a,ab,-,a,a,a,ab,ab,ab,ab,-,ab,ab,ab,a,-,a,ab,ab,a,ab,ab,ab,ab,a,ab,a,a,-,-,-,a,a,a,a,ab,ab,a,ab,a,ab,a,…
*M185	D2.15	-,a,a,a,a,ab,a,ab,ab,a,a,a,a,a,-,ab,-,a,ab,ab,a,ab,a,-,ab,-,ab,-,ab,a,ab,ab,a,a,ab,a,ab,ab,-,a,a,ab,-,ab,ab,ab,a,ab,a,-,a,a,a,ab,ab,ab,a,ab,a,ab,ab,a,ab,ab,ab,ab,-,a,ab,-,ab,a,a,ab,a,a,ab,a,ab,ab,a,ab,ab,a,-,a,a,-,ab,ab,ab,-,-,a,a,-,ab,a,ab,-,-,ab,ab,ab,-,ab,-,a,a,a,ab,-,a,a,ab,-,a,-,ab,a,-,a,ab,ab,a,-,a,a,a,a,ab,ab,ab,-,a,a,-,ab,-,ab,a,a,ab,-,-,ab,-,a,ab,ab,-,a,a,ab,ab,a,-,ab,-,ab,ab,a,a,a,-,a,a…
*M187	D2.15	a,-,a,a,a,ab,a,-,-,a,a,a,-,a,ab,ab,ab,a,ab,ab,a,ab,a,ab,ab,a,ab,ab,ab,a,ab,ab,a,a,ab,a,-,ab,-,a,-,ab,a,ab,ab,-,a,ab,a,a,-,-,a,ab,ab,ab,a,ab,a,ab,ab,a,ab,-,ab,-,ab,a,ab,a,ab,a,a,ab,a,a,ab,a,ab,ab,a,-,-,a,a,a,a,ab,ab,ab,ab,a,a,a,a,a,ab,a,ab,a,-,ab,ab,ab,a,ab,-,a,a,a,ab,a,-,a,ab,ab,a,-,ab,-,ab,a,ab,-,a,-,-,a,a,-,ab,ab,ab,ab,a,a,a,-,ab,ab,a,a,ab,a,ab,ab,a,a,ab,ab,-,a,-,-,-,-,a,ab,a,ab,ab,a,a,a,-,a,ab…
*M190	D2.15	a,a,a,a,a,-,a,ab,-,-,a,a,a,a,ab,ab,ab,a,ab,ab,a,ab,a,-,ab,a,ab,-,-,a,ab,ab,a,a,ab,a,ab,ab,a,a,a,ab,-,ab,ab,ab,a,ab,a,a,a,-,a,ab,-,ab,a,ab,a,-,ab,a,ab,-,-,ab,ab,-,ab,a,ab,-,a,-,a,-,ab,a,ab,ab,a,ab,ab,a,-,a,a,ab,ab,ab,ab,a,a,a,-,a,ab,a,ab,a,a,-,ab,ab,a,ab,ab,a,a,a,-,a,a,-,-,ab,a,-,ab,-,ab,-,ab,ab,a,ab,a,a,-,a,ab,-,-,-,a,-,-,-,ab,ab,a,a,ab,a,ab,ab,a,a,ab,ab,-,a,a,ab,ab,a,a,ab,-,ab,ab,a,-,a,a,a,ab,-,…
*M197	D2.15	a,-,a,a,a,ab,a,-,-,a,a,a,a,a,ab,-,ab,-,ab,ab,a,ab,a,ab,ab,-,ab,ab,ab,a,-,ab,a,a,ab,-,ab,ab,a,a,a,ab,a,ab,ab,ab,a,ab,a,a,a,a,-,ab,ab,ab,a,ab,a,ab,ab,-,ab,ab,-,ab,ab,a,ab,a,ab,a,a,ab,a,a,ab,a,ab,ab,a,ab,ab,a,a,a,a,ab,ab,ab,ab,-,a,a,a,a,ab,a,-,-,a,ab,ab,-,-,ab,ab,a,a,a,ab,a,a,a,ab,ab,a,ab,ab,a,ab,a,-,ab,a,ab,a,a,a,a,ab,ab,ab,ab,a,a,a,ab,ab,ab,-,a,ab,-,ab,-,-,a,ab,ab,ab,a,a,ab,-,a,a,ab,a,ab,ab,a,a,a,…
*M198	D2.15	ab,ab,ab,ab,ab,a,ab,a,a,ab,-,ab,ab,-,-,-,a,ab,-,a,-,a,ab,a,a,a,a,a,a,-,a,-,ab,ab,a,ab,a,a,-,ab,ab,a,ab,a,a,a,ab,-,ab,ab,ab,ab,ab,-,a,a,-,-,ab,a,a,-,a,a,-,a,a,ab,a,ab,a,ab,-,a,ab,-,a,ab,a,a,-,-,a,ab,-,-,ab,a,a,-,-,ab,ab,ab,ab,ab,a,ab,a,ab,ab,a,a,-,-,a,a,ab,ab,-,a,ab,ab,ab,a,a,ab,a,a,ab,a,ab,a,-,ab,-,ab,ab,ab,ab,a,a,a,a,-,ab,ab,-,a,a,ab,ab,a,-,-,a,ab,ab,a,a,a,ab,ab,-,-,ab,-,a,ab,a,a,-,ab,ab,ab,ab,a…
*M200	D2.15	a,a,a,-,a,ab,a,ab,ab,a,a,a,a,a,ab,ab,ab,a,ab,ab,a,ab,-,ab,ab,ab,ab,ab,ab,a,ab,ab,-,-,-,a,-,-,-,-,a,-,-,ab,ab,-,a,-,a,a,a,a,a,-,ab,ab,a,-,a,ab,ab,a,-,ab,-,ab,ab,-,ab,a,ab,a,a,ab,a,a,ab,a,-,ab,a,-,ab,a,a,a,-,ab,ab,ab,-,-,a,a,a,a,ab,a,ab,a,a,ab,ab,ab,a,-,ab,a,-,a,ab,-,a,a,ab,-,a,-,ab,a,ab,a,ab,ab,-,ab,a,a,a,a,ab,ab,ab,ab,a,a,a,ab,ab,ab,a,a,ab,a,ab,ab,a,a,ab,ab,ab,a,a,-,ab,a,-,ab,a,ab,ab,a,a,a,-,-,ab…
*M202	D2.15	ab,-,ab,ab,ab,a,ab,a,-,ab,ab,ab,ab,ab,-,a,a,ab,a,-,ab,a,-,a,a,-,a,a,-,ab,a,a,ab,ab,a,-,-,a,ab,ab,ab,a,ab,a,-,-,ab,a,ab,ab,-,ab,ab,a,a,a,ab,a,ab,-,-,ab,a,a,a,a,-,ab,a,ab,-,ab,ab,a,ab,-,a,ab,a,a,-,a,a,ab,ab,ab,ab,a,a,a,a,ab,ab,ab,-,ab,a,ab,a,ab,ab,-,a,a,ab,a,-,ab,ab,-,a,ab,ab,ab,a,a,ab,a,a,ab,a,-,a,a,-,a,ab,ab,ab,ab,a,-,-,a,-,ab,-,a,a,a,ab,-,-,ab,a,-,ab,-,a,a,a,ab,ab,-,-,ab,ab,a,-,a,a,ab,ab,ab,ab,a…
*M203	D2.15	ab,-,-,ab,ab,-,ab,a,a,ab,ab,ab,ab,ab,a,a,a,ab,a,a,ab,-,ab,a,a,a,a,a,a,ab,a,a,ab,ab,-,ab,a,-,ab,ab,ab,a,ab,a,-,a,ab,a,ab,ab,-,ab,ab,a,a,a,-,a,ab,-,a,ab,-,a,a,a,a,ab,a,ab,a,ab,-,a,ab,-,a,ab,a,a,-,a,a,ab,ab,ab,ab,a,-,a,a,ab,ab,ab,-,ab,a,ab,a,ab,ab,a,a,a,ab,a,a,-,ab,ab,a,-,ab,ab,a,a,ab,a,a,ab,-,ab,a,a,ab,-,ab,ab,ab,ab,a,a,a,a,ab,ab,-,a,a,a,-,ab,a,-,-,a,ab,ab,a,a,a,-,-,a,a,ab,ab,a,ab,a,a,ab,ab,ab,-,ab…
*M218	B3.7	-,a,-,ab,a,b,-,ab,b,ab,-,a,ab,a,ab,-,ab,-,b,b,ab,ab,a,b,ab,-,ab,b,-,-,b,ab,a,a,-,ab,ab,ab,a,a,ab,-,a,b,ab,ab,ab,b,ab,-,-,a,a,-,-,b,ab,ab,ab,-,ab,-,b,b,-,b,ab,ab,-,-,b,ab,ab,-,-,a,b,a,b,b,a,b,b,-,ab,a,ab,b,b,b,b,a,ab,a,a,a,ab,ab,ab,-,ab,b,ab,b,a,-,ab,ab,a,a,ab,-,-,a,ab,b,-,b,b,a,b,ab,ab,b,-,b,-,a,-,-,ab,ab,ab,ab,a,ab,a,b,-,ab,ab,a,ab,a,ab,b,a,ab,b,b,b,a,ab,-,b,ab,a,ab,-,ab,b,a,ab,-,ab,a,ab,b,ab,ab…
*M221	B3.7	ab,a,ab,ab,-,b,ab,ab,b,ab,a,-,ab,a,ab,ab,-,a,b,-,-,-,a,b,ab,ab,ab,b,ab,a,b,ab,a,a,ab,ab,ab,ab,a,a,ab,ab,a,b,ab,-,ab,-,ab,a,ab,a,a,ab,ab,b,ab,ab,ab,b,-,ab,b,-,b,b,ab,ab,b,ab,b,ab,ab,-,ab,a,b,-,b,-,a,b,b,ab,ab,a,-,b,b,-,b,a,ab,a,a,a,-,ab,ab,ab,ab,b,ab,b,a,-,ab,ab,a,a,ab,a,a,-,ab,b,-,-,b,-,b,ab,ab,b,ab,b,ab,a,a,a,ab,ab,ab,ab,a,-,-,b,ab,ab,ab,-,ab,a,ab,b,a,ab,b,b,b,a,ab,b,b,ab,-,ab,ab,ab,b,a,ab,ab,ab…
*M224	B3.7	ab,a,ab,ab,a,-,ab,ab,b,ab,a,a,ab,a,ab,ab,ab,a,b,b,-,ab,a,b,ab,ab,ab,-,ab,a,b,ab,-,a,ab,-,ab,ab,a,a,-,ab,a,b,ab,-,ab,b,-,a,-,a,-,ab,ab,-,ab,ab,-,b,ab,ab,b,b,b,b,ab,-,b,ab,b,ab,ab,-,ab,a,-,-,b,b,a,-,b,ab,ab,a,-,b,b,-,b,a,ab,-,a,a,ab,ab,ab,ab,ab,b,ab,b,a,-,ab,ab,a,a,ab,a,a,a,-,b,a,b,b,a,b,ab,-,b,-,-,ab,a,-,a,ab,-,ab,ab,-,ab,a,-,-,ab,ab,a,ab,a,-,b,a,ab,b,b,b,a,ab,b,b,ab,a,ab,ab,ab,b,a,ab,ab,ab,a,-,b,…
*M231	B3.7	ab,b,ab,-,b,a,ab,ab,a,ab,b,b,ab,b,-,ab,ab,-,a,a,ab,ab,b,a,ab,ab,-,a,-,-,a,ab,b,b,-,ab,ab,ab,-,-,ab,ab,b,-,-,-,-,a,ab,b,ab,b,b,ab,-,-,ab,-,ab,a,ab,ab,a,-,a,a,ab,ab,a,ab,a,-,ab,ab,ab,b,a,b,a,a,b,a,a,ab,ab,b,ab,-,-,-,-,b,ab,b,b,b,ab,-,ab,ab,ab,a,ab,a,b,a,ab,-,b,-,ab,b,b,b,ab,-,b,a,-,b,a,-,ab,a,ab,a,-,-,b,-,ab,-,ab,ab,b,ab,b,-,ab,-,ab,-,-,-,ab,a,b,ab,a,a,a,b,ab,a,-,-,b,ab,ab,ab,a,b,ab,ab,ab,-,ab,-,ab…
*M233	D2.15	a,a,a,a,a,ab,a,ab,ab,a,a,a,a,a,-,-,ab,-,ab,ab,a,ab,-,ab,ab,ab,-,ab,ab,a,-,ab,a,a,ab,-,ab,ab,a,a,-,ab,a,ab,ab,-,a,ab,a,a,-,a,a,ab,-,ab,-,ab,-,ab,-,a,ab,ab,ab,ab,ab,a,ab,a,ab,a,a,ab,a,a,-,a,ab,ab,a,-,ab,a,a,-,a,ab,ab,-,ab,-,a,a,a,a,ab,a,ab,a,a,ab,ab,ab,a,-,ab,a,a,a,ab,a,a,a,ab,ab,a,ab,ab,-,-,a,ab,ab,a,-,a,a,a,a,ab,ab,ab,ab,a,a,-,ab,ab,ab,-,a,ab,a,ab,ab,a,a,ab,-,ab,a,a,ab,-,a,a,ab,a,ab,ab,a,a,a,a,a,…
*M234	B3.7	-,b,-,ab,b,a,ab,ab,a,ab,b,b,ab,b,ab,ab,ab,b,a,a,ab,ab,b,-,ab,ab,ab,a,ab,b,a,ab,b,b,ab,ab,ab,ab,-,b,ab,ab,b,a,ab,-,ab,a,ab,b,ab,-,b,-,ab,a,a,ab,ab,-,ab,-,a,a,a,-,ab,ab,a,ab,a,ab,ab,-,ab,-,a,-,a,a,b,-,a,ab,ab,-,ab,a,a,-,a,b,ab,b,b,-,ab,ab,ab,ab,ab,a,ab,a,b,a,ab,ab,b,b,ab,b,b,b,-,a,b,-,a,b,a,ab,-,a,ab,a,ab,b,-,b,ab,-,ab,ab,-,ab,b,a,ab,ab,-,b,ab,b,ab,a,b,ab,-,a,a,b,ab,a,a,ab,b,ab,ab,ab,a,b,ab,ab,-,b,…
*M235	D2.15	ab,ab,-,-,-,-,ab,a,a,ab,ab,ab,ab,ab,a,-,a,ab,a,a,ab,a,ab,-,-,-,a,a,a,ab,-,a,ab,ab,-,ab,-,-,ab,ab,ab,-,ab,-,a,a,ab,a,-,ab,ab,ab,-,a,a,a,a,a,ab,a,a,ab,-,-,a,a,a,ab,a,ab,a,ab,ab,a,ab,ab,a,-,a,-,ab,a,a,-,-,ab,ab,a,a,-,a,ab,ab,ab,ab,ab,a,ab,a,ab,-,a,-,a,ab,a,a,ab,-,ab,-,-,ab,ab,a,a,-,a,a,ab,a,ab,a,a,-,a,ab,ab,ab,ab,a,a,a,a,ab,-,ab,a,a,-,ab,ab,a,ab,-,-,ab,ab,-,a,a,ab,ab,a,a,ab,ab,-,ab,a,a,ab,ab,ab,ab,a…
*M240	B3.7	ab,-,ab,-,a,b,ab,ab,b,ab,a,-,ab,a,ab,ab,ab,a,b,b,ab,ab,a,b,-,ab,ab,b,ab,a,b,-,a,a,ab,ab,ab,ab,a,-,ab,ab,-,b,ab,-,ab,b,ab,a,ab,a,a,ab,ab,b,b,ab,ab,b,-,ab,b,b,-,b,ab,ab,b,ab,b,-,ab,ab,-,a,b,a,b,b,-,b,-,ab,-,a,ab,b,b,-,b,a,ab,a,a,a,-,ab,ab,ab,ab,b,ab,b,a,b,ab,ab,a,a,-,a,a,-,-,b,-,b,b,a,-,ab,ab,b,ab,b,-,a,a,a,ab,-,-,ab,a,ab,a,b,ab,ab,ab,a,-,a,ab,b,-,ab,-,b,b,a,-,b,b,ab,a,ab,-,ab,b,a,ab,ab,ab,a,ab,b,a…
*M242	D2.15	-,a,a,-,a,ab,-,ab,ab,a,-,a,a,-,ab,ab,ab,a,ab,-,a,-,a,-,-,ab,ab,ab,-,a,ab,-,a,a,ab,a,-,ab,a,a,-,ab,a,ab,-,ab,a,ab,a,a,a,a,a,ab,ab,ab,ab,ab,-,-,ab,-,-,ab,ab,ab,ab,a,-,a,ab,a,a,ab,a,a,-,a,ab,ab,a,ab,ab,-,a,a,a,ab,ab,ab,ab,a,a,a,a,a,ab,-,ab,a,a,-,ab,ab,a,ab,ab,a,a,a,ab,a,a,a,ab,ab,a,ab,-,a,ab,a,ab,ab,a,-,a,a,-,a,ab,ab,ab,-,a,-,a,ab,ab,ab,a,-,ab,a,ab,ab,a,a,-,ab,ab,a,a,ab,ab,-,a,ab,a,-,ab,-,a,-,a,a,-,…
*M255	D1.10	ab,-,-,ab,-,ab,ab,a,ab,ab,-,-,-,a,a,-,a,a,ab,-,ab,a,a,ab,a,a,a,-,a,a,-,a,a,-,a,ab,a,a,a,a,ab,a,-,ab,a,a,ab,ab,ab,a,ab,a,a,a,a,ab,ab,-,ab,ab,a,-,ab,-,ab,ab,-,ab,-,ab,-,-,ab,a,ab,a,ab,-,ab,-,-,ab,ab,ab,ab,-,ab,-,ab,ab,-,a,ab,a,a,a,a,ab,a,ab,ab,ab,a,-,a,ab,a,ab,a,a,a,a,a,a,a,ab,a,ab,ab,a,ab,ab,a,ab,ab,ab,ab,a,a,a,-,a,a,a,a,ab,a,ab,a,a,ab,-,a,a,a,ab,a,ab,-,-,-,a,ab,ab,ab,ab,-,a,ab,a,ab,a,ab,ab,ab,a,a…
*M259	D2.15	ab,-,ab,-,ab,a,ab,a,a,ab,ab,ab,-,ab,a,a,a,ab,a,-,-,a,-,-,a,a,a,-,a,ab,a,-,ab,ab,a,ab,a,-,ab,ab,ab,a,ab,-,a,a,-,-,ab,ab,ab,ab,-,a,-,a,a,a,ab,-,a,ab,a,a,a,a,a,ab,-,-,a,ab,ab,a,ab,ab,a,ab,-,a,ab,a,a,ab,ab,ab,ab,a,a,a,-,ab,ab,ab,ab,ab,a,ab,a,ab,-,a,a,a,ab,a,a,ab,ab,ab,a,-,ab,ab,a,a,ab,a,a,ab,-,-,a,-,ab,a,ab,-,ab,-,a,a,a,-,ab,ab,ab,a,a,-,ab,-,-,ab,a,-,ab,ab,a,-,a,ab,ab,a,a,ab,ab,a,ab,-,a,ab,ab,ab,ab,-…
*M261	D1.10	a,ab,-,a,ab,a,-,ab,a,a,ab,-,a,ab,-,ab,ab,ab,a,-,-,-,ab,a,ab,ab,ab,a,ab,ab,a,ab,-,ab,ab,a,ab,ab,ab,-,a,ab,-,a,ab,ab,-,a,-,-,a,-,ab,ab,-,a,a,-,a,a,ab,-,a,a,a,a,-,a,-,-,a,-,-,ab,-,ab,a,ab,a,a,ab,a,-,a,a,ab,a,a,a,a,a,ab,a,ab,ab,-,ab,-,ab,a,a,a,ab,a,-,a,ab,-,ab,ab,ab,ab,-,ab,ab,a,ab,a,a,-,a,a,-,-,a,a,a,ab,ab,ab,ab,ab,ab,ab,ab,a,-,-,ab,-,a,ab,ab,ab,ab,a,-,a,a,a,a,ab,a,a,a,-,ab,ab,a,ab,-,-,a,-,a,ab,ab,-…
*M263	B3.7	a,ab,a,a,ab,ab,-,b,ab,a,-,ab,-,ab,-,b,-,ab,-,ab,a,-,ab,ab,b,b,b,ab,b,ab,ab,ab,ab,ab,b,a,b,-,ab,ab,a,b,ab,ab,-,-,a,-,a,-,a,ab,ab,-,b,ab,ab,-,a,ab,b,-,ab,-,ab,ab,b,a,ab,a,ab,a,a,b,a,ab,ab,ab,ab,ab,ab,ab,ab,a,a,ab,a,ab,ab,-,ab,-,a,ab,ab,-,b,a,b,a,a,-,b,-,ab,ab,b,a,ab,ab,b,-,ab,ab,b,-,ab,-,ab,ab,ab,a,b,-,-,ab,a,-,ab,-,b,b,b,b,ab,a,ab,ab,b,b,a,-,b,ab,b,ab,-,a,ab,ab,-,ab,-,ab,ab,a,ab,b,a,b,ab,ab,a,-,a,…
*M264	D2.15	a,a,a,-,a,ab,a,ab,ab,-,a,a,a,a,-,ab,ab,a,ab,ab,a,ab,a,-,ab,ab,ab,-,ab,a,ab,ab,-,-,ab,a,-,ab,a,a,a,ab,a,ab,ab,-,a,ab,a,a,a,-,a,ab,ab,ab,ab,ab,-,ab,ab,a,-,ab,-,ab,ab,a,ab,a,-,a,a,-,a,a,ab,-,ab,ab,a,ab,ab,a,a,a,a,ab,ab,ab,ab,-,-,a,a,a,-,a,ab,-,a,ab,ab,ab,a,ab,ab,a,a,a,ab,-,a,a,ab,ab,a,ab,ab,a,ab,a,-,ab,a,ab,a,a,a,a,-,ab,-,ab,a,-,-,ab,ab,ab,a,a,ab,a,-,ab,a,a,ab,-,ab,a,a,ab,-,-,a,ab,a,ab,ab,a,a,a,a,a,…
*M265	B3.7	ab,b,ab,-,b,a,ab,ab,a,ab,b,b,ab,b,-,ab,-,-,a,-,ab,ab,b,-,ab,-,ab,a,ab,b,-,a,b,b,ab,ab,ab,ab,-,b,ab,ab,b,a,ab,ab,ab,a,ab,b,ab,b,b,ab,-,a,a,ab,ab,a,-,ab,a,a,-,-,ab,ab,a,ab,a,ab,-,ab,-,b,a,b,a,a,b,a,a,ab,ab,-,ab,a,-,a,a,b,ab,b,b,-,ab,-,-,ab,ab,a,ab,a,b,a,ab,ab,b,b,ab,b,b,-,ab,a,-,a,-,b,-,-,ab,a,ab,a,-,b,-,b,ab,ab,ab,ab,b,ab,-,a,-,ab,ab,b,-,b,ab,a,b,-,a,a,-,b,ab,a,a,ab,b,ab,-,ab,a,b,-,ab,ab,b,ab,a,ab…
*M275	B3.7	a,ab,a,a,ab,-,a,b,-,a,ab,ab,a,ab,-,b,-,ab,-,ab,a,b,ab,-,b,b,-,ab,b,-,ab,ab,ab,ab,b,a,b,b,ab,ab,-,b,ab,-,b,-,a,ab,-,ab,a,ab,ab,-,b,-,ab,-,a,ab,b,a,ab,-,ab,ab,-,a,-,a,-,-,a,b,a,ab,ab,-,ab,ab,ab,ab,ab,a,a,ab,a,-,ab,ab,ab,ab,-,-,ab,ab,b,a,b,a,a,ab,b,ab,b,ab,-,a,ab,ab,b,ab,ab,-,b,ab,ab,ab,ab,ab,ab,a,-,ab,a,ab,-,ab,ab,ab,b,b,b,-,ab,a,-,ab,b,-,a,ab,b,ab,-,ab,ab,-,ab,-,ab,ab,a,ab,ab,a,-,b,a,b,ab,ab,a,-,-…
*M276	B3.7	a,ab,a,a,ab,ab,a,b,ab,a,ab,ab,a,-,b,b,b,ab,ab,ab,a,-,ab,ab,-,b,b,ab,b,ab,ab,ab,ab,ab,-,a,b,-,-,ab,a,b,ab,ab,-,-,a,ab,a,ab,a,ab,-,b,-,-,-,-,a,ab,b,a,ab,ab,-,ab,b,a,ab,a,-,a,-,-,a,ab,-,-,ab,ab,ab,ab,ab,-,-,-,a,ab,ab,ab,ab,ab,a,ab,ab,ab,b,-,b,a,a,-,b,ab,-,ab,-,a,ab,-,-,ab,-,ab,b,ab,ab,ab,-,ab,ab,a,b,ab,a,ab,a,ab,ab,-,b,b,b,b,-,-,-,ab,b,b,a,ab,b,ab,b,-,-,a,ab,-,ab,ab,a,-,-,a,-,b,a,-,-,-,a,a,-,ab,-,ab…
*M281	B3.7	a,ab,a,a,ab,ab,a,b,ab,ab,-,-,-,ab,b,-,b,-,ab,ab,a,b,ab,ab,b,b,b,ab,b,ab,ab,ab,ab,ab,b,a,b,b,ab,-,a,b,-,ab,b,b,a,ab,a,ab,a,ab,ab,b,b,-,ab,-,a,-,b,a,ab,ab,ab,ab,-,a,ab,a,-,a,a,b,a,ab,ab,ab,ab,ab,-,ab,-,a,a,a,a,ab,ab,-,ab,ab,a,ab,ab,ab,b,a,b,a,a,-,b,ab,b,-,b,a,ab,-,b,ab,ab,ab,-,ab,ab,-,-,ab,-,-,b,ab,a,-,-,ab,ab,ab,b,b,b,-,-,a,ab,ab,b,-,a,ab,-,ab,b,ab,ab,a,ab,ab,ab,ab,a,ab,ab,a,-,b,-,b,ab,ab,a,a,a,-,…
*M282	D2.15	ab,ab,ab,-,-,a,ab,a,-,a,ab,ab,ab,ab,a,a,a,-,a,-,ab,a,ab,a,a,a,-,a,a,ab,a,a,ab,-,a,ab,a,a,ab,ab,ab,a,ab,a,a,a,ab,a,ab,ab,ab,-,ab,a,a,a,a,-,ab,a,a,ab,a,a,a,-,a,ab,-,ab,a,ab,ab,a,ab,ab,a,ab,a,a,ab,a,a,ab,ab,ab,ab,a,a,a,a,ab,ab,ab,ab,-,a,-,a,ab,-,-,a,a,a,a,a,ab,-,ab,a,ab,ab,ab,a,a,ab,a,a,ab,-,ab,a,a,-,-,ab,ab,-,ab,a,a,a,a,ab,ab,ab,a,a,a,ab,ab,-,-,a,-,ab,-,a,a,a,ab,-,a,-,ab,ab,a,ab,a,a,ab,ab,ab,ab,ab,…
*M283	B3.7	-,ab,-,-,-,ab,a,b,ab,ab,-,ab,-,ab,b,b,b,ab,-,-,a,b,ab,ab,b,b,b,-,b,ab,ab,-,-,ab,b,-,-,b,ab,ab,a,b,-,ab,b,-,a,ab,-,ab,a,ab,ab,b,b,ab,ab,b,a,-,b,a,ab,ab,-,ab,b,a,ab,a,-,a,a,b,a,ab,-,ab,-,ab,-,-,ab,-,a,a,a,ab,ab,ab,ab,ab,a,ab,ab,ab,b,-,b,-,a,ab,b,-,-,ab,b,-,ab,ab,b,ab,ab,ab,-,ab,ab,ab,ab,-,ab,a,-,ab,a,ab,a,ab,ab,ab,-,b,-,-,ab,a,ab,ab,b,b,a,ab,b,ab,b,ab,ab,-,ab,ab,-,ab,a,ab,ab,a,ab,b,a,b,ab,ab,a,-,a,…
*M284	D1.10	ab,a,ab,ab,a,ab,-,a,ab,ab,a,a,ab,a,a,a,-,-,-,ab,ab,a,a,ab,a,a,a,ab,a,a,-,ab,a,a,-,ab,a,a,a,a,ab,a,a,ab,a,a,ab,ab,ab,a,ab,-,a,a,a,ab,ab,a,-,-,a,-,ab,ab,-,-,a,ab,ab,-,ab,ab,-,-,ab,a,ab,a,-,ab,a,ab,-,-,ab,-,ab,ab,ab,-,ab,-,ab,a,a,a,-,ab,-,ab,ab,ab,-,ab,-,-,a,ab,-,a,-,a,a,-,a,ab,a,ab,-,a,ab,ab,a,ab,ab,ab,ab,-,-,a,a,a,a,a,a,ab,a,ab,-,a,-,a,a,a,a,ab,a,ab,ab,ab,ab,a,ab,-,-,ab,a,a,ab,-,ab,a,ab,ab,ab,-,a,…
*M286	B3.7	a,ab,a,-,ab,ab,a,-,ab,ab,ab,ab,a,ab,b,b,b,ab,ab,ab,a,b,ab,ab,b,b,-,ab,b,ab,ab,ab,ab,-,b,a,b,b,ab,ab,a,b,ab,-,b,b,a,ab,-,-,-,ab,ab,-,b,-,ab,-,a,ab,b,a,ab,ab,ab,ab,b,a,ab,a,ab,-,a,b,a,ab,-,-,ab,ab,ab,ab,ab,a,-,a,-,-,-,ab,ab,ab,-,ab,ab,ab,b,a,b,-,a,ab,b,-,b,ab,b,-,-,ab,b,ab,-,ab,-,-,-,ab,ab,ab,ab,-,b,ab,a,ab,a,ab,ab,ab,b,b,b,b,ab,a,-,ab,b,b,a,ab,-,ab,b,ab,ab,a,ab,-,ab,-,a,ab,ab,a,ab,b,a,b,ab,ab,a,a,…
*M293	D1.10	ab,a,ab,-,a,ab,ab,a,ab,ab,a,a,ab,a,-,a,a,a,ab,ab,ab,a,a,ab,a,a,a,-,-,-,ab,ab,a,a,-,-,a,-,-,a,-,a,a,-,a,a,ab,ab,ab,a,ab,a,a,a,a,ab,ab,a,ab,-,a,ab,ab,ab,ab,ab,a,ab,ab,ab,-,ab,ab,a,ab,a,ab,-,ab,-,a,ab,ab,ab,ab,-,ab,ab,ab,ab,ab,a,-,a,a,-,-,ab,a,ab,-,-,a,ab,a,ab,a,-,a,a,a,a,a,a,-,-,a,ab,ab,a,-,ab,a,ab,ab,ab,ab,a,-,a,a,-,a,a,a,ab,-,-,a,a,ab,a,a,a,a,-,a,ab,ab,ab,ab,a,ab,ab,-,ab,a,a,-,a,ab,a,ab,ab,ab,a,-…
*M296	D1.10	ab,a,ab,ab,a,ab,ab,-,ab,ab,a,a,ab,a,a,-,a,a,-,ab,-,a,a,ab,a,-,a,-,a,a,ab,-,a,a,a,ab,-,a,a,a,ab,a,a,ab,a,a,ab,ab,ab,a,ab,a,a,a,-,ab,ab,a,ab,ab,a,ab,ab,ab,ab,ab,a,ab,ab,ab,ab,-,ab,a,ab,a,ab,a,ab,ab,-,ab,ab,ab,-,ab,ab,ab,ab,ab,ab,a,ab,-,a,a,a,ab,-,ab,-,-,a,ab,a,ab,a,-,a,a,-,-,a,a,a,ab,-,-,ab,a,-,ab,-,-,-,-,ab,a,a,a,a,a,a,a,a,-,a,ab,-,a,ab,-,a,a,a,-,a,ab,ab,ab,ab,a,ab,ab,-,ab,a,a,ab,a,ab,a,ab,ab,-,a,…
*M299	D1.10	-,a,ab,-,a,-,ab,a,ab,ab,a,a,ab,a,a,a,a,a,-,-,ab,a,a,ab,a,a,a,-,a,a,-,ab,a,a,-,ab,a,a,a,a,ab,a,-,ab,a,a,ab,-,ab,a,ab,-,-,a,a,-,ab,a,ab,ab,a,-,ab,ab,ab,ab,a,ab,ab,ab,ab,ab,ab,a,ab,-,-,-,ab,ab,a,-,-,ab,-,ab,ab,ab,ab,-,ab,a,-,a,a,a,a,ab,a,ab,ab,ab,a,ab,a,-,a,ab,a,a,a,a,a,a,a,ab,a,-,ab,a,ab,ab,a,ab,ab,-,ab,a,-,a,a,a,a,a,a,-,a,ab,a,a,ab,-,a,a,a,ab,-,ab,ab,-,ab,a,ab,ab,ab,-,a,a,ab,a,ab,a,ab,ab,ab,a,-,ab…
*M301	D1.10	ab,a,ab,ab,a,ab,ab,a,-,ab,a,a,ab,a,a,a,a,a,-,ab,ab,a,a,ab,a,a,a,ab,-,a,ab,ab,-,a,-,ab,a,a,a,a,ab,a,a,-,-,a,ab,ab,ab,-,ab,a,a,-,a,ab,ab,a,ab,-,a,ab,-,ab,-,ab,a,ab,ab,ab,ab,ab,ab,a,ab,a,-,a,-,ab,a,-,ab,ab,ab,-,ab,ab,-,ab,ab,a,-,a,a,a,a,ab,a,ab,ab,ab,a,ab,a,-,a,ab,a,-,a,a,a,-,a,ab,a,ab,ab,a,-,ab,-,ab,ab,ab,ab,a,a,a,a,a,a,a,a,ab,a,-,a,a,-,a,a,-,-,ab,a,ab,-,ab,ab,a,ab,ab,ab,ab,a,-,ab,a,ab,a,ab,ab,ab,a…
*M327	B3.7	b,ab,b,b,ab,ab,b,a,-,ab,a,-,-,ab,a,a,-,a,ab,ab,b,-,ab,ab,-,a,a,ab,a,ab,ab,ab,ab,-,a,b,a,a,ab,ab,-,a,ab,ab,-,-,b,ab,b,ab,-,ab,-,a,a,ab,ab,a,b,-,a,b,-,ab,ab,ab,-,b,ab,b,ab,b,-,a,b,ab,ab,-,ab,-,ab,-,ab,b,b,b,b,-,ab,-,ab,-,b,ab,ab,-,a,b,a,-,b,ab,a,ab,a,ab,a,-,ab,ab,a,ab,-,ab,-,ab,ab,ab,ab,ab,ab,-,-,ab,b,ab,b,ab,ab,ab,-,-,-,a,-,b,ab,ab,-,a,b,ab,-,ab,a,ab,ab,b,ab,ab,ab,-,b,ab,ab,b,ab,a,b,-,ab,ab,b,b,b,…
*M328	B3.7	b,ab,-,b,-,ab,b,a,-,ab,a,ab,-,-,a,-,a,a,ab,ab,-,a,ab,-,-,a,-,ab,a,ab,ab,ab,ab,ab,a,b,-,-,ab,ab,b,a,ab,ab,a,a,b,-,b,ab,b,-,ab,-,a,-,ab,a,-,ab,a,b,ab,ab,ab,ab,a,b,ab,b,ab,b,b,a,-,ab,ab,-,ab,-,ab,ab,ab,b,b,-,b,ab,ab,ab,ab,ab,b,ab,ab,ab,a,b,a,b,-,-,a,ab,a,ab,a,b,ab,ab,a,ab,ab,ab,-,ab,ab,ab,ab,ab,ab,b,a,ab,b,ab,b,ab,ab,ab,a,a,a,a,-,b,ab,ab,-,a,b,-,a,ab,-,ab,ab,b,ab,ab,ab,ab,-,ab,ab,-,ab,-,b,a,ab,ab,b,…
*M330	D1.10	ab,a,-,ab,a,ab,ab,a,ab,-,a,-,ab,a,a,-,a,-,-,ab,ab,a,a,ab,a,a,a,ab,a,a,ab,ab,a,-,a,-,a,a,-,a,-,a,-,ab,a,a,ab,ab,ab,a,-,a,-,a,a,ab,ab,a,ab,ab,a,ab,ab,ab,ab,ab,a,-,ab,ab,ab,ab,ab,a,-,a,ab,-,-,ab,-,-,-,ab,ab,ab,ab,-,ab,ab,ab,a,ab,a,a,a,a,ab,-,ab,ab,ab,a,ab,-,ab,-,ab,a,a,a,a,a,-,a,ab,a,ab,ab,a,ab,ab,a,ab,-,ab,ab,-,a,a,a,a,a,a,a,ab,a,ab,a,a,-,a,-,a,-,-,-,ab,ab,ab,ab,a,ab,ab,-,ab,a,a,ab,a,ab,a,ab,-,ab,a…
*M331	B3.7	a,ab,-,a,ab,ab,a,-,ab,ab,b,ab,ab,ab,-,b,b,-,ab,-,a,b,ab,ab,b,b,b,ab,b,ab,ab,ab,ab,ab,-,a,-,b,-,ab,a,b,ab,ab,b,-,a,ab,a,ab,-,ab,ab,b,-,ab,ab,b,a,ab,b,a,ab,ab,ab,ab,b,a,ab,-,ab,a,a,b,a,-,ab,ab,ab,ab,ab,ab,ab,a,a,a,a,ab,ab,-,ab,ab,a,ab,ab,ab,b,-,b,-,a,ab,b,ab,b,ab,b,-,ab,ab,b,ab,ab,ab,b,-,ab,ab,ab,ab,ab,a,b,ab,a,-,a,-,ab,-,b,b,b,b,-,-,ab,-,b,b,a,-,b,ab,b,-,ab,a,ab,ab,ab,ab,a,ab,ab,a,ab,b,a,b,ab,ab,-…
*M332	D1.10	a,-,a,-,ab,a,a,ab,a,-,-,ab,a,-,ab,ab,ab,ab,a,a,a,ab,ab,a,ab,ab,ab,a,ab,ab,a,a,-,ab,ab,-,ab,-,ab,ab,a,ab,ab,-,ab,ab,-,a,a,ab,a,ab,ab,-,ab,-,a,ab,-,-,ab,a,a,a,a,a,ab,a,a,-,a,a,a,ab,a,ab,-,ab,a,a,ab,-,a,a,-,a,a,a,a,a,a,ab,a,ab,ab,ab,ab,a,ab,a,a,a,ab,a,ab,-,ab,a,ab,ab,ab,ab,ab,ab,ab,a,ab,-,a,ab,a,a,ab,a,a,a,a,-,ab,ab,ab,ab,ab,ab,ab,a,ab,a,ab,-,a,ab,ab,ab,ab,a,-,a,a,-,-,ab,a,a,a,-,ab,ab,a,ab,-,ab,a,a,…
*M334	B3.7	-,-,b,b,-,ab,b,a,ab,ab,a,-,ab,-,-,a,a,a,ab,ab,b,a,ab,-,a,a,a,ab,ab,ab,ab,ab,ab,ab,a,b,a,a,-,ab,b,a,-,b,a,a,-,ab,-,ab,b,-,ab,-,-,ab,ab,a,b,ab,a,b,-,ab,ab,ab,-,b,ab,-,ab,b,b,a,b,ab,ab,ab,ab,ab,ab,ab,ab,b,b,b,-,ab,ab,ab,-,ab,b,-,-,-,a,b,a,b,b,ab,a,ab,a,ab,a,b,ab,-,a,ab,-,ab,a,ab,ab,ab,ab,-,ab,b,a,ab,-,ab,b,ab,ab,ab,a,-,a,-,ab,b,ab,ab,a,a,b,-,a,-,-,ab,ab,b,ab,ab,ab,ab,b,ab,ab,b,ab,a,b,a,ab,ab,-,b,ab,…
*M336	D1.10	a,-,a,a,ab,a,a,ab,a,-,-,ab,a,ab,ab,ab,ab,-,a,a,a,-,ab,a,ab,ab,ab,a,ab,ab,a,a,-,-,ab,a,ab,ab,ab,ab,a,-,ab,a,ab,ab,a,a,-,ab,a,ab,-,ab,ab,a,a,ab,a,a,ab,a,a,a,-,a,ab,a,-,a,-,a,-,ab,-,ab,-,ab,a,a,ab,a,a,-,a,a,a,a,a,-,a,-,a,ab,ab,ab,-,a,-,a,a,a,ab,-,ab,a,ab,a,ab,ab,ab,ab,ab,ab,ab,a,ab,a,a,-,-,a,ab,a,-,a,a,ab,-,ab,-,-,ab,ab,ab,a,ab,a,ab,ab,a,ab,ab,ab,ab,a,ab,a,a,a,a,-,a,a,a,a,-,ab,a,-,a,ab,-,-,a,ab,-,a,…
*M338	D1.10	a,-,a,a,ab,a,-,-,a,-,ab,ab,a,ab,-,ab,ab,ab,a,a,a,ab,-,-,ab,ab,ab,a,ab,ab,a,a,ab,ab,-,-,ab,ab,-,ab,-,ab,ab,-,ab,-,-,a,a,ab,-,ab,ab,-,ab,a,a,ab,a,-,ab,a,a,a,a,a,-,a,a,a,a,a,a,ab,a,ab,a,ab,a,a,ab,a,a,a,a,-,a,a,a,-,a,ab,a,ab,ab,ab,ab,a,ab,a,a,-,ab,a,ab,a,ab,a,-,ab,ab,ab,ab,ab,ab,a,ab,a,a,ab,a,-,ab,a,a,a,a,ab,ab,ab,ab,ab,ab,ab,ab,a,ab,-,-,ab,a,ab,ab,ab,ab,a,ab,a,a,a,a,ab,a,a,a,a,-,-,a,ab,-,-,-,a,-,ab,…
*M351	D1.10	ab,a,ab,ab,a,ab,ab,a,-,ab,a,a,ab,a,a,-,a,a,ab,-,ab,a,a,ab,a,a,-,-,-,a,ab,-,-,a,-,ab,a,a,a,-,ab,a,a,ab,a,a,-,-,ab,a,ab,a,a,a,a,ab,ab,a,ab,ab,a,ab,ab,ab,ab,ab,a,ab,-,ab,ab,ab,ab,a,ab,a,ab,-,ab,ab,a,ab,ab,ab,-,ab,ab,-,ab,ab,ab,a,ab,a,a,a,a,ab,a,ab,ab,ab,a,ab,a,ab,a,ab,a,a,-,a,a,a,a,ab,a,ab,ab,a,ab,ab,a,-,-,ab,ab,a,a,-,a,a,a,a,a,ab,a,ab,a,a,ab,a,-,a,a,-,a,ab,ab,-,ab,-,ab,-,ab,-,a,a,ab,a,ab,a,ab,ab,ab…
*M354	D1.10	ab,a,ab,ab,a,ab,ab,a,ab,ab,a,a,ab,a,a,-,a,a,ab,ab,-,a,a,ab,-,-,a,ab,-,a,-,ab,a,a,a,ab,a,a,a,a,ab,a,a,ab,a,a,-,ab,ab,a,ab,a,-,a,a,ab,ab,-,-,ab,a,ab,ab,-,ab,ab,a,ab,ab,-,ab,ab,ab,a,ab,-,ab,a,-,ab,a,ab,-,-,ab,ab,ab,ab,-,ab,ab,a,ab,a,a,a,-,-,a,ab,ab,ab,a,-,a,ab,a,-,-,-,a,a,a,a,-,ab,a,ab,ab,a,ab,-,a,ab,ab,ab,ab,-,a,a,a,a,a,-,-,ab,-,ab,a,a,ab,a,a,a,-,ab,a,ab,ab,ab,ab,a,ab,-,ab,ab,a,a,ab,a,ab,a,ab,ab,ab…
*M358	B3.7	b,ab,b,b,ab,ab,-,-,-,ab,a,-,-,ab,a,-,a,-,ab,-,b,a,ab,ab,a,a,a,-,ab,-,ab,ab,ab,ab,-,b,a,-,ab,ab,-,a,ab,b,a,a,-,-,b,ab,b,ab,ab,a,a,ab,-,ab,-,ab,a,-,ab,ab,ab,-,a,b,ab,b,ab,-,b,a,b,ab,ab,ab,ab,ab,-,ab,-,b,b,b,b,ab,-,-,-,ab,b,-,-,-,a,b,a,b,-,ab,a,-,-,ab,a,b,ab,ab,-,ab,ab,ab,a,ab,ab,-,-,ab,ab,-,-,b,b,ab,b,ab,-,ab,a,-,a,a,ab,b,ab,ab,a,a,b,ab,a,ab,a,ab,-,-,-,ab,ab,ab,b,-,ab,b,ab,a,b,a,ab,-,b,b,ab,ab,a,ab…
*M359	B3.7	b,ab,b,b,-,ab,b,a,ab,ab,a,ab,ab,ab,-,a,a,ab,ab,ab,-,a,-,ab,-,a,a,ab,ab,-,ab,ab,ab,ab,a,b,a,a,ab,-,b,a,-,b,a,a,b,ab,b,-,b,ab,ab,a,a,ab,ab,ab,b,ab,a,b,-,ab,ab,ab,-,b,-,b,-,b,b,a,b,ab,ab,ab,ab,ab,ab,ab,ab,b,b,b,b,ab,-,ab,-,ab,b,ab,ab,ab,a,-,a,b,b,ab,a,ab,a,ab,-,b,ab,ab,-,ab,-,-,-,ab,ab,-,ab,ab,-,b,-,b,b,ab,b,ab,ab,ab,a,a,a,a,ab,b,ab,ab,a,a,-,ab,a,-,a,-,-,b,ab,-,ab,ab,b,ab,ab,b,ab,-,b,a,-,-,-,-,ab,ab…
*M362	B3.7	ab,-,ab,-,-,a,ab,ab,a,a,ab,b,a,b,ab,ab,ab,b,a,a,-,-,-,a,-,ab,ab,a,b,-,a,a,b,b,ab,ab,ab,ab,-,b,-,-,b,ab,ab,ab,-,a,ab,b,ab,-,b,ab,ab,a,a,b,-,a,ab,ab,a,-,a,-,ab,-,a,ab,-,ab,ab,ab,-,b,a,b,a,a,b,-,a,ab,ab,ab,ab,a,a,a,a,b,-,b,b,b,ab,-,ab,ab,-,a,ab,-,ab,a,ab,-,-,b,ab,b,-,b,ab,a,b,a,a,b,a,ab,ab,ab,ab,-,ab,b,b,b,-,-,ab,-,-,ab,-,a,ab,ab,-,-,ab,-,ab,a,-,-,a,a,-,b,ab,a,a,ab,b,ab,-,ab,a,b,-,ab,a,-,ab,-,ab,ab,…
*M367	D2.15	a,a,a,-,a,-,a,ab,ab,ab,-,a,-,a,ab,ab,ab,a,ab,ab,a,-,a,ab,ab,ab,-,-,a,a,ab,ab,a,a,ab,a,-,ab,a,a,-,ab,a,a,ab,ab,-,ab,a,-,a,-,a,ab,-,ab,ab,-,-,ab,ab,a,ab,ab,ab,ab,-,-,ab,-,ab,a,a,ab,a,a,ab,-,ab,ab,a,ab,-,a,a,-,a,ab,ab,ab,ab,a,a,a,-,a,ab,a,ab,-,a,ab,ab,ab,ab,-,-,-,a,a,ab,a,a,a,ab,ab,a,ab,ab,a,ab,a,-,a,a,ab,-,a,a,a,-,ab,ab,ab,a,a,-,ab,ab,-,-,-,ab,a,ab,ab,-,a,ab,ab,ab,a,a,ab,ab,a,a,ab,a,ab,ab,-,a,a,ab,…
*M368	D2.15	a,a,a,-,a,ab,-,ab,ab,ab,ab,-,ab,a,ab,ab,ab,-,ab,ab,a,-,a,-,ab,ab,-,ab,a,-,ab,ab,a,a,ab,a,ab,ab,a,a,a,-,a,a,ab,ab,a,ab,a,a,a,a,-,ab,ab,ab,ab,a,a,ab,ab,a,ab,ab,ab,ab,ab,a,ab,a,ab,a,a,ab,a,a,-,a,ab,-,a,ab,ab,a,a,a,a,ab,ab,ab,ab,-,-,a,-,a,-,-,ab,-,a,ab,-,ab,ab,ab,ab,a,a,a,ab,a,a,a,ab,ab,a,ab,ab,-,ab,a,ab,a,-,ab,a,a,a,a,ab,ab,ab,ab,a,-,a,ab,ab,ab,a,a,ab,a,-,ab,a,a,-,ab,-,a,a,ab,ab,a,a,ab,a,-,ab,a,-,a,…
*M370	D2.15	a,a,-,a,a,ab,a,-,ab,ab,-,a,ab,a,ab,-,ab,a,ab,ab,a,ab,-,-,-,ab,ab,ab,a,a,ab,ab,a,-,-,a,-,ab,a,a,-,ab,a,-,ab,ab,-,ab,a,-,a,a,a,-,-,ab,-,-,-,ab,ab,-,ab,-,ab,ab,ab,-,ab,-,-,a,a,ab,a,a,ab,a,ab,-,a,ab,ab,a,a,a,a,ab,ab,ab,ab,a,a,a,-,a,-,a,ab,-,a,ab,ab,ab,ab,ab,ab,a,a,-,-,a,-,-,ab,ab,a,-,ab,a,ab,-,ab,a,a,ab,-,a,a,-,ab,ab,ab,ab,a,a,a,ab,ab,ab,a,a,ab,a,ab,-,a,a,ab,ab,ab,a,a,ab,ab,a,a,ab,-,-,ab,a,-,-,ab,a,a…
*M371	D2.15	-,a,a,a,-,ab,a,ab,ab,-,ab,a,-,a,-,ab,ab,a,ab,ab,a,ab,a,ab,ab,-,ab,ab,a,a,ab,ab,a,a,ab,-,-,ab,a,a,a,ab,a,a,-,ab,a,ab,-,a,a,a,-,ab,-,ab,ab,a,-,ab,-,a,ab,ab,ab,ab,-,-,ab,a,ab,a,-,ab,a,a,ab,a,ab,ab,a,-,-,a,a,a,a,-,ab,ab,ab,-,a,a,a,a,ab,a,ab,a,a,ab,ab,ab,ab,ab,ab,a,a,a,ab,-,a,-,ab,ab,a,ab,ab,a,ab,a,ab,a,a,ab,a,a,a,a,ab,ab,ab,ab,a,a,a,ab,ab,ab,a,a,ab,-,-,-,-,a,-,ab,ab,a,-,-,ab,-,a,ab,a,-,ab,-,a,-,ab,-,…
*M372	B3.7	a,ab,a,-,-,ab,a,-,ab,ab,b,-,-,ab,b,b,b,ab,ab,ab,a,b,ab,ab,b,b,b,ab,ab,ab,ab,-,ab,ab,b,a,-,b,-,ab,-,b,ab,a,b,b,a,ab,a,ab,a,ab,ab,b,-,ab,ab,-,a,ab,-,a,ab,ab,-,ab,b,a,ab,a,ab,a,-,b,-,ab,ab,ab,ab,ab,ab,-,ab,a,a,a,a,ab,ab,ab,ab,ab,a,ab,-,-,-,a,b,-,a,-,b,ab,b,ab,b,a,ab,ab,-,-,ab,ab,b,ab,ab,-,-,ab,ab,a,-,a,-,-,-,ab,ab,ab,b,b,-,b,-,-,ab,ab,b,b,a,ab,b,ab,-,-,ab,a,ab,ab,ab,ab,a,ab,ab,a,ab,-,a,b,ab,ab,a,a,a…
*M375	B3.7	a,-,a,-,ab,ab,a,b,ab,ab,b,-,ab,ab,b,b,b,-,ab,ab,a,b,ab,ab,b,b,b,ab,ab,ab,-,-,ab,ab,b,a,-,b,ab,-,a,b,ab,a,b,b,a,ab,-,ab,-,ab,ab,b,b,ab,-,-,a,ab,b,a,ab,-,ab,ab,b,-,ab,a,-,a,a,-,a,ab,ab,ab,ab,ab,ab,ab,ab,a,a,a,a,ab,ab,ab,ab,-,a,ab,ab,ab,b,a,b,a,-,ab,b,ab,b,ab,b,a,ab,ab,b,-,-,ab,b,-,ab,ab,ab,ab,ab,-,b,-,-,ab,a,ab,-,ab,-,b,b,b,ab,a,ab,ab,b,b,a,ab,b,ab,b,ab,ab,a,ab,ab,-,ab,a,ab,-,-,ab,b,a,b,-,-,a,a,ab,…
*M377	D2.15	a,a,-,a,a,ab,a,-,ab,ab,-,a,ab,a,-,ab,ab,-,-,ab,-,-,a,ab,ab,ab,ab,ab,a,a,ab,ab,a,a,ab,a,ab,-,a,a,-,ab,a,a,ab,-,a,-,-,a,a,a,-,ab,-,ab,ab,-,a,ab,ab,-,ab,ab,ab,ab,-,a,ab,a,ab,a,a,-,a,-,ab,a,ab,-,a,ab,ab,a,a,a,a,ab,ab,-,ab,-,-,a,a,a,ab,a,ab,a,a,ab,ab,-,ab,ab,-,a,-,a,ab,a,a,a,ab,ab,-,-,ab,-,ab,a,ab,a,a,-,-,a,-,-,-,ab,-,-,a,a,a,ab,ab,ab,-,a,ab,a,ab,-,a,-,-,ab,ab,a,-,-,-,a,a,-,-,ab,ab,a,a,a,-,a,ab,ab,ab,…
*M380	D2.15	a,-,a,ab,a,-,a,ab,ab,ab,-,a,ab,a,ab,ab,ab,-,ab,ab,a,ab,a,ab,ab,-,ab,-,a,a,ab,ab,a,a,-,a,ab,-,-,a,-,ab,-,a,ab,ab,-,ab,-,-,-,a,-,ab,ab,ab,ab,a,-,ab,ab,a,ab,ab,-,ab,ab,a,ab,a,-,a,a,-,a,a,ab,a,ab,ab,-,ab,ab,-,a,a,a,ab,-,ab,-,a,a,a,a,a,-,a,ab,a,a,-,ab,ab,ab,-,ab,a,a,a,ab,-,-,a,ab,-,a,ab,ab,a,-,a,-,a,a,ab,a,-,a,-,ab,ab,-,ab,a,a,a,ab,ab,ab,a,a,-,a,ab,ab,a,a,ab,ab,ab,-,a,-,ab,-,a,ab,-,ab,ab,a,a,a,ab,a,ab…
*M382	B3.7	-,ab,-,ab,-,ab,b,a,ab,ab,a,ab,ab,ab,-,-,a,ab,ab,ab,b,a,-,ab,a,-,a,ab,-,ab,-,ab,ab,ab,-,b,a,a,ab,ab,b,a,ab,b,-,a,-,ab,b,ab,b,ab,ab,a,a,ab,ab,ab,b,ab,a,-,ab,ab,ab,ab,-,b,ab,-,ab,b,b,a,b,ab,-,ab,-,-,ab,ab,ab,b,b,b,b,ab,ab,ab,ab,ab,-,ab,-,ab,a,b,a,b,b,ab,a,ab,-,ab,ab,b,ab,ab,a,-,-,ab,-,ab,ab,ab,ab,ab,ab,b,a,b,-,-,b,-,ab,-,a,a,a,a,ab,-,ab,ab,a,a,b,ab,-,ab,a,ab,ab,b,ab,ab,ab,ab,b,ab,-,b,-,a,b,-,ab,ab,b…
*M383	B3.7	a,ab,a,ab,-,-,a,b,ab,ab,b,ab,ab,ab,b,b,-,-,ab,ab,a,b,ab,-,-,-,b,ab,ab,ab,ab,ab,ab,-,b,a,b,b,ab,ab,a,b,ab,a,b,b,a,ab,-,ab,a,ab,-,b,-,ab,ab,-,a,-,b,a,ab,ab,ab,ab,b,a,-,a,ab,a,a,b,-,ab,ab,ab,ab,ab,ab,ab,ab,a,a,a,a,ab,ab,ab,ab,ab,-,ab,ab,ab,b,a,b,-,a,ab,b,ab,b,ab,ab,-,ab,ab,b,-,ab,-,b,-,ab,ab,ab,ab,-,a,b,a,a,ab,a,ab,ab,ab,-,b,b,b,ab,a,ab,-,b,b,a,ab,b,-,b,-,ab,a,ab,ab,ab,ab,a,ab,ab,a,-,-,-,-,ab,ab,a,a…
*M392	D2.15	ab,-,-,a,ab,a,-,a,a,-,a,ab,a,ab,a,a,a,ab,a,a,ab,-,ab,a,a,a,a,a,ab,ab,a,-,ab,ab,-,ab,a,a,ab,-,ab,a,ab,-,a,-,ab,a,ab,ab,ab,ab,ab,a,a,a,a,ab,ab,a,a,ab,a,a,a,a,-,ab,a,ab,a,ab,ab,-,-,-,a,ab,a,a,-,-,a,ab,ab,ab,ab,a,a,a,a,-,ab,ab,ab,ab,a,ab,a,ab,ab,a,a,a,a,-,-,ab,ab,ab,a,ab,ab,ab,a,-,ab,a,a,ab,a,ab,a,ab,ab,a,ab,ab,ab,ab,a,a,a,-,ab,ab,ab,a,a,a,ab,ab,a,ab,-,a,ab,ab,a,a,a,ab,ab,a,a,ab,ab,-,ab,-,a,ab,ab,ab,…
*M393	D2.15	ab,ab,-,a,ab,a,ab,a,a,a,a,ab,a,ab,a,a,a,ab,a,a,ab,a,ab,a,a,-,a,a,-,ab,a,-,ab,ab,a,ab,a,a,-,-,-,-,ab,-,a,a,ab,-,ab,ab,ab,ab,-,a,a,a,a,ab,ab,a,a,-,a,a,-,-,-,ab,-,ab,a,ab,ab,-,ab,ab,-,ab,a,a,ab,a,a,ab,ab,ab,ab,a,a,a,a,ab,ab,-,ab,ab,a,ab,a,ab,-,a,a,-,-,a,a,ab,ab,ab,a,ab,ab,ab,a,a,ab,-,-,ab,a,ab,a,-,ab,a,ab,ab,-,ab,a,a,a,a,-,-,ab,a,a,a,ab,ab,a,ab,a,-,-,ab,a,-,a,ab,-,-,a,ab,ab,-,ab,a,a,ab,-,ab,a,-,a,a,…
*M396	D2.15	ab,ab,ab,a,-,a,-,a,a,a,a,ab,-,ab,a,a,-,ab,a,-,ab,a,ab,a,-,a,a,-,ab,ab,a,-,ab,ab,a,ab,a,a,ab,-,ab,a,ab,ab,a,a,ab,a,ab,-,ab,-,ab,a,a,-,a,-,ab,a,a,ab,-,a,a,a,a,ab,a,ab,a,ab,ab,-,ab,ab,a,ab,a,a,ab,a,a,ab,ab,-,ab,a,a,a,a,ab,ab,ab,ab,ab,a,ab,a,ab,-,a,a,a,a,a,a,ab,-,ab,a,ab,ab,ab,a,a,ab,a,-,ab,a,ab,-,ab,ab,a,ab,-,ab,ab,a,-,a,a,ab,ab,ab,a,a,-,ab,ab,a,ab,-,a,ab,ab,a,a,a,-,ab,a,-,ab,ab,-,ab,a,-,ab,ab,-,a,a…
*M397	D2.15	-,ab,ab,a,ab,a,ab,a,-,a,a,ab,a,-,a,-,a,ab,a,a,ab,a,ab,a,a,a,a,-,-,ab,a,a,ab,ab,a,ab,a,-,ab,ab,ab,a,ab,ab,a,-,ab,a,ab,ab,ab,ab,ab,a,a,a,a,ab,ab,a,-,ab,a,a,a,-,a,ab,-,ab,-,-,-,a,ab,ab,a,ab,a,-,ab,-,a,ab,ab,ab,-,-,a,a,a,-,ab,ab,-,ab,-,-,-,-,ab,a,a,a,a,a,-,ab,ab,-,-,ab,ab,ab,-,a,ab,a,-,ab,a,ab,a,-,ab,-,ab,ab,-,-,a,a,a,a,ab,ab,ab,-,a,a,-,-,a,ab,a,a,ab,-,a,a,-,ab,ab,-,a,-,ab,a,ab,a,a,ab,-,ab,-,ab,a,a,a…
*M399	D1.10	ab,-,-,ab,-,-,ab,a,ab,ab,-,a,ab,a,a,-,a,a,ab,ab,ab,a,-,-,a,a,a,ab,a,-,ab,ab,a,a,a,-,a,a,a,-,ab,a,a,-,-,a,ab,ab,ab,a,ab,a,a,a,a,ab,ab,-,ab,-,a,-,-,ab,-,-,-,ab,ab,ab,ab,-,ab,a,ab,a,ab,a,ab,-,-,ab,ab,ab,ab,ab,-,ab,-,-,-,a,ab,a,-,-,a,ab,-,ab,ab,ab,a,ab,-,ab,-,ab,a,-,-,a,a,-,a,ab,a,ab,ab,a,-,ab,a,ab,-,ab,-,-,a,a,-,a,a,a,a,-,-,ab,a,-,ab,a,a,a,a,-,a,ab,ab,-,ab,a,ab,ab,ab,ab,-,a,ab,a,ab,a,ab,ab,ab,a,a,-,…
*M400	D1.10	ab,-,-,ab,a,ab,-,a,ab,ab,a,a,ab,a,a,a,a,-,ab,ab,ab,a,a,-,-,a,a,-,a,a,ab,-,a,a,-,ab,a,a,-,-,ab,a,a,ab,a,-,ab,ab,ab,a,-,a,-,a,a,ab,ab,a,ab,ab,a,-,ab,ab,-,ab,a,ab,-,ab,ab,ab,ab,a,ab,-,ab,a,ab,ab,a,ab,ab,-,ab,ab,ab,ab,-,ab,ab,a,ab,a,a,a,a,ab,a,ab,ab,ab,a,ab,a,-,ab,ab,-,a,a,a,a,a,a,ab,-,ab,ab,a,ab,ab,a,ab,ab,ab,-,a,a,a,a,a,a,a,a,ab,a,ab,a,a,ab,-,a,-,a,ab,-,-,ab,ab,-,a,-,ab,ab,ab,-,a,ab,a,ab,-,ab,ab,-,…
*M411	B3.7	-,ab,a,-,ab,ab,a,b,ab,ab,b,-,ab,ab,b,b,-,ab,-,ab,a,b,ab,-,-,b,b,ab,ab,ab,ab,ab,ab,ab,b,a,b,b,ab,a,a,b,-,a,-,-,-,ab,-,-,a,ab,ab,b,b,ab,ab,ab,a,ab,b,a,ab,ab,ab,ab,-,a,ab,a,ab,a,-,b,-,ab,-,ab,ab,-,ab,-,-,a,a,a,a,ab,ab,-,ab,ab,a,ab,-,ab,b,a,b,a,a,ab,-,ab,-,ab,ab,a,ab,ab,b,ab,-,ab,b,ab,ab,ab,ab,ab,-,a,b,a,a,ab,-,ab,ab,ab,b,b,b,b,ab,a,-,-,b,-,-,ab,-,-,b,ab,-,a,ab,ab,-,ab,a,ab,ab,a,ab,b,a,-,ab,ab,a,a,ab…
*M415	B3.7	a,ab,-,ab,ab,-,a,b,ab,ab,b,ab,ab,ab,b,b,b,-,-,ab,a,b,ab,ab,b,b,b,ab,ab,ab,ab,ab,ab,ab,b,a,b,b,ab,a,a,b,ab,a,b,b,a,-,a,ab,a,-,ab,b,b,b,ab,ab,a,ab,b,a,ab,-,ab,-,-,-,-,a,ab,a,-,b,-,ab,ab,-,ab,ab,ab,ab,ab,-,a,a,a,ab,-,-,-,-,a,ab,-,ab,b,-,b,a,a,ab,b,ab,b,ab,ab,a,ab,ab,b,ab,ab,-,b,-,ab,ab,ab,-,ab,a,b,a,a,ab,a,ab,ab,ab,b,b,b,b,ab,a,-,ab,b,-,a,ab,b,ab,b,ab,ab,a,ab,ab,ab,ab,a,ab,ab,-,ab,b,a,b,ab,ab,a,a,ab…
*M416	B3.7	b,ab,b,ab,ab,ab,b,a,ab,ab,a,-,ab,ab,-,-,a,ab,-,ab,b,a,-,-,a,-,a,ab,ab,ab,ab,-,-,ab,a,b,a,a,ab,b,b,a,ab,b,a,a,b,-,b,ab,b,ab,-,a,a,a,ab,ab,b,ab,a,b,-,-,ab,-,a,b,ab,b,ab,b,b,a,b,ab,ab,ab,ab,ab,ab,-,ab,b,-,b,-,ab,ab,ab,-,ab,b,ab,ab,ab,a,-,a,b,b,ab,a,ab,a,ab,ab,-,ab,ab,a,ab,ab,ab,a,ab,ab,-,ab,ab,ab,-,a,b,b,ab,b,-,ab,ab,a,-,a,a,ab,b,ab,-,a,a,b,-,a,ab,a,-,ab,b,ab,ab,ab,-,b,ab,ab,b,ab,a,b,a,-,ab,b,b,-,ab…
*M420	D1.10	ab,a,ab,-,-,ab,ab,-,ab,ab,a,a,ab,a,a,a,a,a,-,ab,ab,a,a,ab,a,a,-,ab,a,a,ab,ab,a,-,a,ab,-,a,-,ab,ab,a,a,ab,a,a,ab,ab,ab,a,-,a,a,-,a,-,ab,a,ab,ab,a,-,ab,ab,ab,ab,a,ab,ab,ab,ab,ab,ab,a,-,-,ab,a,ab,ab,a,ab,ab,ab,ab,ab,-,ab,ab,ab,ab,a,ab,a,a,a,-,ab,a,ab,ab,-,a,ab,-,ab,ab,ab,a,a,a,a,a,a,-,ab,a,-,ab,a,ab,ab,a,ab,ab,ab,ab,a,-,a,a,a,a,a,-,ab,a,ab,a,a,-,a,a,-,a,ab,a,ab,ab,ab,ab,a,ab,-,ab,ab,a,a,-,a,ab,-,ab,…
*M427	B3.7	ab,b,-,a,b,a,ab,-,a,a,ab,-,a,b,ab,ab,ab,b,a,a,ab,-,-,a,-,ab,ab,-,b,b,a,a,-,b,ab,ab,-,ab,b,ab,ab,ab,b,ab,ab,ab,-,-,ab,-,ab,b,b,ab,ab,ab,a,b,ab,a,ab,ab,a,a,-,a,ab,-,a,ab,-,ab,ab,ab,ab,b,a,b,a,a,-,-,a,ab,-,-,-,a,a,a,-,b,ab,b,b,b,ab,ab,ab,ab,ab,-,ab,-,ab,a,a,ab,b,-,ab,b,b,b,-,a,b,a,a,b,-,ab,ab,ab,-,-,ab,b,b,b,ab,ab,ab,ab,b,ab,b,a,-,ab,ab,b,ab,b,ab,a,b,ab,-,ab,a,b,ab,a,a,ab,b,ab,ab,ab,a,b,ab,-,-,b,ab,…
*M428	B3.7	ab,a,-,b,a,-,ab,ab,b,-,ab,a,-,a,ab,ab,ab,-,b,-,ab,ab,a,b,ab,ab,ab,b,a,a,-,b,a,a,-,ab,ab,-,-,ab,ab,ab,a,ab,ab,ab,-,-,-,a,-,-,a,ab,ab,-,-,-,ab,-,ab,ab,-,b,b,b,ab,ab,b,ab,b,ab,ab,ab,ab,a,b,a,b,-,-,b,-,ab,ab,ab,-,b,b,b,b,a,ab,a,a,a,ab,ab,-,-,-,b,ab,b,-,b,b,ab,-,-,ab,a,-,a,ab,b,a,b,-,a,b,ab,ab,ab,ab,b,ab,a,a,a,ab,ab,ab,ab,-,ab,a,b,ab,ab,ab,a,ab,-,ab,b,a,ab,b,ab,-,a,ab,b,b,ab,-,ab,-,ab,-,-,ab,ab,-,-,-,…
*M429	B3.7	ab,b,ab,a,b,-,ab,-,a,a,-,b,a,b,-,ab,ab,-,a,a,-,ab,-,a,ab,ab,ab,a,b,b,a,a,b,b,ab,ab,ab,ab,b,ab,-,ab,b,ab,ab,ab,-,a,ab,b,-,b,b,ab,ab,ab,a,b,ab,a,ab,ab,a,a,-,a,ab,ab,a,ab,a,ab,ab,ab,-,-,a,b,-,a,-,a,a,ab,ab,ab,ab,a,a,a,a,b,ab,b,b,b,ab,ab,ab,ab,ab,a,ab,-,ab,a,a,-,-,b,-,b,b,b,ab,a,b,a,a,-,-,ab,ab,ab,-,a,ab,b,b,-,-,ab,-,ab,b,ab,-,a,ab,ab,ab,b,-,b,-,a,-,ab,a,ab,a,b,ab,a,a,ab,b,ab,-,ab,a,-,ab,ab,a,b,ab,a,…
*M431	D2.15	a,a,a,ab,a,ab,a,ab,-,ab,ab,a,ab,a,ab,ab,ab,a,ab,ab,-,ab,a,ab,ab,-,ab,ab,-,a,ab,ab,a,a,ab,a,ab,ab,a,a,-,ab,a,-,ab,-,a,-,a,-,a,a,ab,-,ab,-,ab,a,a,ab,ab,a,ab,-,-,ab,-,a,ab,a,ab,-,-,ab,-,a,ab,a,ab,-,a,ab,-,-,a,a,a,ab,ab,ab,ab,a,a,a,-,-,ab,-,ab,a,a,ab,ab,ab,ab,ab,-,a,a,a,ab,a,a,a,-,ab,-,ab,-,-,ab,a,ab,a,a,ab,-,a,a,a,-,ab,ab,ab,-,a,a,ab,ab,ab,-,a,ab,a,ab,ab,-,a,ab,-,ab,a,a,-,ab,a,a,-,a,ab,-,a,a,a,ab,a,…
*M434	D2.15	a,a,a,ab,a,ab,a,ab,-,-,ab,a,ab,a,-,ab,-,a,ab,ab,-,ab,-,ab,ab,-,-,ab,a,a,ab,ab,a,a,-,a,ab,ab,a,-,-,ab,a,a,ab,-,a,-,a,-,a,-,ab,ab,ab,ab,ab,a,-,ab,ab,a,ab,ab,-,ab,ab,a,ab,a,-,-,-,ab,a,a,-,a,ab,ab,a,ab,ab,a,-,a,a,-,-,ab,ab,a,-,a,a,a,ab,a,ab,-,a,ab,ab,ab,-,-,ab,a,a,a,ab,a,a,a,ab,ab,-,ab,ab,-,ab,a,-,a,-,ab,-,a,a,-,ab,ab,ab,-,a,a,a,ab,-,-,a,-,ab,-,-,ab,-,a,ab,-,ab,-,a,ab,ab,a,a,ab,a,ab,ab,-,-,-,ab,a,ab,…
*M436	D1.10	-,a,ab,ab,a,ab,ab,a,ab,ab,a,a,-,a,a,a,-,a,ab,ab,-,-,a,ab,a,a,a,ab,a,a,-,ab,a,a,a,ab,a,-,-,ab,-,-,-,ab,a,-,ab,ab,ab,a,ab,-,a,a,a,a,ab,a,ab,ab,a,ab,ab,ab,ab,ab,a,ab,ab,ab,ab,ab,ab,a,ab,a,ab,a,-,ab,a,ab,ab,-,ab,-,ab,ab,ab,ab,ab,a,ab,a,-,a,a,ab,a,-,ab,-,a,ab,a,ab,ab,ab,a,-,a,a,-,a,a,ab,a,ab,ab,a,ab,ab,a,ab,ab,ab,ab,a,a,-,-,a,-,a,a,-,-,ab,a,a,ab,-,a,a,a,ab,a,ab,ab,ab,ab,-,-,ab,ab,ab,a,a,ab,a,ab,a,ab,a…
*M453	D1.10	a,ab,a,a,ab,a,a,ab,a,a,ab,ab,a,-,-,ab,-,ab,-,a,a,ab,ab,a,ab,ab,ab,a,ab,ab,a,a,ab,ab,ab,a,-,-,ab,a,a,-,ab,a,ab,ab,-,a,-,ab,a,ab,ab,ab,-,ab,a,-,a,a,ab,a,a,a,a,a,ab,a,a,a,a,-,-,ab,a,ab,a,ab,a,a,ab,-,a,-,a,a,-,a,a,-,a,ab,-,ab,-,ab,ab,a,ab,a,a,-,ab,a,-,a,a,-,ab,-,ab,ab,ab,ab,ab,-,ab,a,a,ab,a,a,ab,a,a,a,-,-,ab,ab,ab,ab,ab,-,ab,a,ab,-,ab,ab,a,-,ab,ab,-,-,ab,a,-,-,-,ab,a,a,a,a,ab,ab,a,ab,a,ab,a,a,a,ab,ab…
*M456	D1.10	ab,-,ab,ab,a,-,ab,a,ab,ab,a,a,ab,a,a,a,a,a,a,ab,ab,a,a,ab,a,a,a,ab,a,-,ab,ab,a,a,a,ab,-,-,a,ab,ab,-,a,ab,-,a,ab,ab,ab,-,ab,a,a,a,a,a,-,-,-,ab,-,ab,ab,-,ab,ab,-,ab,ab,ab,ab,ab,ab,a,ab,a,-,a,-,-,a,ab,ab,ab,ab,ab,-,ab,ab,ab,ab,a,ab,a,a,-,-,ab,a,ab,ab,-,a,ab,a,ab,-,ab,a,a,a,a,a,a,a,ab,a,ab,ab,a,ab,ab,a,-,ab,ab,ab,a,a,a,-,a,a,a,a,ab,a,ab,a,a,ab,-,a,a,a,ab,a,ab,ab,ab,ab,a,ab,ab,-,ab,a,a,ab,a,-,-,ab,ab,…
*M460	D1.10	ab,a,ab,ab,a,ab,ab,a,a,-,a,a,-,a,-,a,-,a,a,ab,ab,a,a,ab,a,-,-,ab,a,-,ab,-,a,-,-,ab,a,a,a,ab,-,a,-,ab,-,a,ab,ab,ab,a,-,a,a,a,a,a,ab,a,ab,ab,-,ab,ab,ab,ab,ab,a,-,ab,-,ab,ab,ab,a,-,a,ab,a,-,ab,a,ab,ab,ab,ab,-,-,ab,ab,-,ab,a,ab,-,-,a,a,ab,a,ab,ab,ab,-,-,a,ab,ab,ab,-,a,a,a,a,a,a,ab,a,-,ab,a,ab,ab,-,-,ab,ab,ab,a,a,a,a,a,a,a,a,-,a,-,a,a,-,a,a,a,a,-,a,ab,-,-,ab,a,-,ab,-,ab,a,-,-,a,ab,a,-,ab,a,a,a,ab,a,ab…
*M461	D1.10	ab,a,ab,ab,a,ab,-,a,a,ab,-,a,-,a,a,a,a,a,a,ab,ab,a,a,-,a,a,a,ab,-,a,-,ab,a,a,a,ab,a,a,a,ab,-,a,-,ab,-,a,ab,ab,ab,a,-,a,a,a,a,a,ab,a,ab,ab,a,ab,ab,ab,-,ab,a,ab,-,ab,ab,ab,ab,-,ab,a,-,-,-,ab,a,ab,ab,ab,ab,ab,ab,ab,ab,ab,ab,a,ab,a,a,-,a,ab,-,ab,ab,ab,a,ab,a,ab,ab,ab,a,-,a,a,a,a,-,ab,-,ab,ab,a,ab,ab,-,-,ab,ab,ab,a,a,a,a,-,a,a,-,ab,a,ab,-,a,-,a,a,-,a,ab,a,ab,ab,ab,ab,-,ab,ab,ab,ab,a,a,-,a,ab,-,ab,-,a,…
*M464	D1.10	ab,a,-,-,-,ab,ab,a,a,-,a,a,ab,a,-,a,a,-,a,ab,ab,a,a,-,a,a,a,ab,a,a,ab,ab,a,-,-,ab,a,a,a,-,ab,a,a,ab,a,-,ab,-,ab,a,ab,-,-,a,-,a,ab,a,-,ab,a,ab,ab,-,ab,ab,a,ab,ab,-,ab,-,ab,a,ab,a,ab,-,ab,ab,a,-,ab,ab,ab,ab,ab,-,ab,ab,-,a,ab,a,a,a,a,ab,-,ab,ab,ab,-,ab,a,ab,ab,ab,a,a,a,a,a,-,a,ab,a,ab,ab,a,ab,ab,a,ab,ab,-,ab,a,a,a,a,a,a,a,a,-,a,ab,a,a,ab,a,a,a,a,ab,a,ab,-,ab,ab,a,ab,-,ab,ab,a,a,-,a,ab,a,ab,ab,a,-,a,…
*M465	D1.10	ab,a,ab,ab,a,ab,ab,a,a,-,a,a,-,a,a,a,-,a,-,-,ab,a,a,ab,-,a,-,ab,a,a,ab,ab,a,a,a,ab,-,a,a,ab,ab,-,a,ab,-,-,ab,-,ab,a,ab,a,-,a,a,a,ab,a,ab,ab,-,ab,-,ab,ab,ab,a,ab,-,ab,ab,ab,ab,a,ab,a,ab,a,ab,-,a,ab,ab,-,ab,-,ab,ab,ab,ab,ab,a,ab,-,-,-,-,ab,a,ab,ab,ab,a,ab,a,ab,ab,ab,-,-,a,a,a,a,a,ab,-,ab,-,a,ab,-,a,ab,ab,ab,ab,-,a,a,a,a,a,a,a,-,a,ab,a,a,ab,a,-,a,a,ab,a,ab,ab,ab,ab,a,ab,ab,ab,-,a,a,ab,a,ab,-,ab,ab,a…
*M467	D1.10	ab,a,ab,ab,a,-,ab,a,a,ab,a,a,ab,a,a,-,-,a,a,ab,ab,a,a,ab,a,-,a,-,-,a,ab,ab,-,a,a,-,a,a,a,ab,-,-,a,ab,a,a,ab,ab,ab,a,ab,a,a,a,a,a,-,-,-,ab,a,ab,ab,-,ab,-,a,ab,ab,ab,ab,ab,ab,a,ab,a,-,a,ab,ab,a,ab,-,ab,ab,ab,ab,ab,ab,-,ab,-,-,-,a,a,a,ab,a,ab,-,ab,a,ab,-,ab,ab,ab,a,-,a,a,a,a,a,ab,a,ab,ab,-,ab,ab,a,ab,ab,ab,-,-,-,a,-,a,a,a,a,ab,a,ab,-,a,ab,-,-,a,a,ab,a,-,ab,-,ab,a,ab,ab,ab,ab,a,a,ab,a,ab,-,-,ab,a,a,a…
*M468	D1.10	-,a,ab,ab,a,-,ab,a,a,ab,-,a,ab,a,a,a,a,a,a,ab,-,a,a,ab,a,a,a,ab,a,-,ab,ab,-,-,a,ab,a,-,-,ab,ab,a,a,ab,a,-,ab,ab,ab,a,ab,-,a,a,a,a,ab,a,ab,ab,a,ab,ab,ab,ab,ab,a,ab,ab,ab,-,ab,ab,-,-,a,-,a,ab,ab,a,ab,-,ab,ab,ab,ab,ab,-,-,ab,a,ab,a,a,a,a,ab,-,-,-,ab,a,ab,a,ab,ab,ab,a,a,-,a,a,a,a,ab,a,ab,ab,a,ab,ab,a,ab,ab,ab,-,a,a,a,a,a,a,a,a,-,a,ab,a,a,ab,a,-,-,a,-,-,ab,ab,ab,ab,a,-,ab,ab,-,-,a,ab,a,ab,a,-,ab,a,-,a…
*M470	D1.10	a,ab,a,-,ab,a,a,-,ab,a,ab,-,a,-,-,-,ab,ab,ab,a,a,ab,ab,a,ab,-,ab,a,ab,ab,a,a,-,ab,ab,a,ab,ab,ab,-,a,ab,ab,a,-,-,a,-,a,-,a,-,ab,-,ab,-,a,ab,a,a,ab,a,-,a,a,a,ab,a,a,a,-,a,a,ab,a,-,a,ab,a,-,ab,-,a,a,a,a,a,-,a,a,a,ab,a,ab,ab,-,ab,a,ab,a,-,a,-,a,ab,a,a,a,ab,ab,ab,ab,-,ab,ab,-,-,a,a,ab,a,a,ab,a,a,a,-,ab,ab,-,ab,ab,ab,ab,ab,a,ab,-,ab,ab,a,ab,ab,ab,ab,a,-,a,-,a,a,ab,a,-,-,a,ab,ab,a,ab,a,ab,a,a,-,-,ab,a,a…
*M475	B3.7	ab,b,ab,ab,b,-,-,-,ab,a,ab,-,a,b,ab,ab,ab,b,-,-,ab,ab,b,a,ab,ab,ab,-,b,b,-,a,-,b,ab,-,ab,-,b,ab,ab,-,b,ab,ab,ab,ab,a,ab,-,ab,-,ab,ab,ab,ab,a,b,ab,a,ab,-,a,a,a,a,ab,-,a,ab,a,ab,a,ab,ab,b,-,b,a,a,b,a,a,ab,-,ab,ab,a,a,-,a,b,-,b,b,b,ab,ab,ab,-,ab,a,ab,a,ab,a,a,-,-,-,-,b,b,b,ab,-,b,a,a,b,a,ab,-,-,ab,a,ab,b,b,-,ab,ab,ab,ab,b,-,b,a,ab,ab,ab,b,-,-,-,-,b,ab,a,-,a,b,-,-,a,-,b,ab,ab,ab,a,b,ab,-,ab,b,ab,a,-,…
*M478	B3.7	ab,-,ab,-,b,a,ab,ab,ab,-,ab,b,a,b,-,ab,ab,b,ab,-,-,ab,b,a,ab,ab,-,a,b,-,-,-,b,-,-,ab,-,-,b,ab,ab,-,b,ab,ab,ab,ab,a,ab,b,ab,b,ab,ab,ab,ab,a,b,ab,a,ab,-,a,a,a,a,ab,ab,a,ab,a,ab,a,ab,ab,b,a,b,a,a,b,a,a,ab,ab,ab,ab,-,-,a,a,b,-,b,b,b,ab,ab,ab,ab,-,a,ab,a,ab,a,a,-,b,b,-,b,-,b,ab,a,b,a,a,b,-,ab,-,ab,-,a,ab,b,b,b,ab,ab,ab,ab,b,ab,b,a,ab,ab,ab,b,ab,b,ab,a,b,ab,-,ab,a,b,ab,a,a,ab,b,ab,ab,-,-,b,ab,ab,ab,b,a…
*M481	D2.15	a,a,a,a,a,-,a,ab,ab,-,ab,a,-,a,ab,ab,ab,a,ab,ab,a,ab,-,ab,ab,-,ab,ab,a,a,ab,-,a,a,-,a,ab,ab,a,a,a,ab,a,a,ab,-,a,ab,a,a,a,a,ab,ab,ab,ab,ab,-,a,ab,ab,a,ab,ab,ab,ab,ab,a,-,a,ab,a,ab,ab,a,a,ab,a,ab,ab,-,ab,ab,a,-,a,a,ab,ab,ab,ab,a,ab,a,a,a,ab,a,-,a,a,ab,ab,ab,ab,ab,-,a,a,a,a,-,a,a,-,ab,a,ab,ab,-,-,a,ab,a,a,ab,a,a,-,a,ab,ab,ab,-,a,a,a,ab,ab,-,a,a,ab,a,ab,ab,a,a,ab,-,ab,a,-,ab,ab,a,a,-,a,ab,ab,a,a,a,ab…
*M484	D2.15	a,a,a,a,a,ab,-,ab,ab,ab,ab,a,ab,a,ab,-,ab,a,ab,ab,a,ab,a,ab,-,-,ab,ab,a,a,ab,-,a,a,ab,a,ab,ab,a,a,-,ab,a,a,ab,ab,a,ab,a,a,-,-,ab,ab,ab,-,ab,a,a,-,-,a,ab,ab,-,ab,-,-,ab,a,-,a,ab,ab,a,a,ab,a,-,ab,a,ab,ab,a,-,a,a,ab,ab,ab,ab,a,ab,a,-,a,ab,a,-,a,-,ab,ab,ab,ab,ab,ab,-,a,a,-,a,-,a,ab,-,a,ab,ab,a,ab,a,-,a,a,ab,a,a,a,a,ab,ab,ab,ab,-,a,a,-,ab,ab,a,a,ab,a,ab,ab,a,-,ab,a,ab,a,a,-,ab,a,a,ab,a,ab,-,a,a,a,ab,a…
*M486	D2.15	-,a,-,a,-,-,a,ab,ab,ab,-,a,ab,a,-,-,ab,a,ab,ab,a,ab,a,ab,ab,ab,ab,ab,a,a,ab,ab,a,a,ab,a,ab,ab,a,-,a,ab,a,a,ab,-,-,ab,a,-,-,a,-,ab,ab,ab,-,a,-,ab,ab,-,ab,ab,ab,ab,ab,a,ab,a,ab,a,-,ab,a,a,-,-,ab,ab,a,ab,-,a,a,a,a,ab,ab,ab,ab,-,ab,a,a,a,ab,a,ab,-,a,ab,ab,-,ab,ab,ab,a,a,-,a,a,a,a,-,ab,a,-,-,a,ab,-,ab,a,a,-,a,a,a,a,-,-,ab,ab,a,a,a,-,-,-,a,a,-,a,ab,-,a,a,ab,-,ab,a,a,ab,-,a,-,ab,a,ab,ab,a,a,a,ab,a,ab,ab…
*M488	D2.15	ab,-,ab,ab,ab,a,ab,a,-,a,a,ab,-,ab,a,a,a,ab,-,a,ab,-,ab,a,a,-,a,a,ab,ab,a,-,ab,-,a,ab,-,-,ab,ab,ab,a,ab,ab,-,a,ab,a,ab,-,ab,-,a,a,a,a,a,ab,ab,-,a,-,a,-,a,a,-,ab,a,-,a,ab,-,-,-,ab,a,ab,-,-,ab,a,-,ab,ab,ab,ab,a,-,-,a,ab,a,ab,ab,ab,a,-,a,ab,ab,a,a,a,-,a,a,ab,ab,ab,ab,ab,ab,ab,a,-,ab,a,a,-,-,ab,a,ab,ab,a,-,ab,-,ab,a,a,a,a,ab,ab,-,a,a,a,-,ab,-,ab,-,a,ab,-,a,ab,a,ab,a,a,a,ab,ab,a,ab,a,a,ab,ab,ab,a,-,a,…
*M489	D1.10	a,ab,-,a,-,a,a,ab,ab,a,ab,ab,-,ab,-,ab,ab,ab,ab,-,-,ab,ab,a,ab,ab,ab,-,-,-,a,-,ab,ab,ab,a,ab,ab,ab,a,-,ab,-,a,-,ab,a,a,a,-,a,ab,ab,ab,ab,ab,a,ab,a,a,-,a,a,a,a,a,ab,a,-,a,-,-,a,-,-,ab,a,ab,-,a,ab,a,a,a,a,a,a,a,a,a,a,ab,a,ab,ab,ab,ab,a,ab,a,-,a,-,a,ab,a,a,-,ab,ab,ab,ab,ab,ab,ab,-,ab,-,a,ab,-,-,ab,-,a,a,a,ab,ab,ab,ab,ab,ab,ab,ab,a,-,-,ab,ab,a,ab,ab,ab,ab,-,ab,a,a,a,-,-,a,a,-,-,ab,-,a,ab,-,ab,a,a,ab,…
*M494	D2.15	a,a,a,a,a,-,a,ab,ab,-,ab,-,ab,a,ab,ab,ab,-,ab,ab,-,ab,a,ab,ab,ab,ab,ab,a,a,-,ab,a,a,-,a,ab,ab,a,a,a,ab,a,a,ab,ab,a,ab,-,-,-,a,ab,-,ab,ab,ab,a,a,ab,ab,-,ab,-,ab,ab,ab,a,ab,a,ab,a,ab,ab,-,-,ab,a,ab,-,a,ab,ab,a,-,a,a,ab,-,ab,a,-,ab,a,a,a,ab,-,ab,a,-,ab,-,ab,-,ab,-,a,a,a,a,a,a,a,-,ab,a,ab,ab,a,ab,a,ab,a,a,-,a,a,-,a,ab,-,ab,ab,a,-,-,ab,ab,ab,a,a,ab,a,ab,ab,a,a,ab,a,ab,a,ab,ab,ab,a,a,ab,-,ab,-,a,a,a,ab…
*M496	D2.15	a,-,a,a,-,ab,a,ab,ab,-,ab,-,ab,-,ab,ab,-,a,ab,ab,-,ab,a,ab,ab,ab,ab,ab,a,a,ab,ab,a,a,ab,-,ab,ab,a,a,a,ab,a,-,ab,ab,-,ab,a,a,a,a,ab,ab,ab,ab,-,a,a,ab,ab,a,ab,ab,ab,ab,ab,-,ab,-,ab,a,ab,ab,a,a,ab,-,ab,ab,a,ab,-,a,a,a,-,ab,-,ab,a,a,ab,a,a,a,ab,-,-,-,a,ab,ab,ab,ab,ab,ab,-,a,a,a,a,a,a,ab,ab,a,ab,ab,a,-,a,ab,a,a,ab,a,a,-,a,-,ab,ab,ab,a,-,-,-,-,-,a,a,ab,-,ab,-,a,a,ab,-,-,a,ab,ab,ab,a,-,-,a,ab,ab,a,a,a,-…
*M502	D2.15	a,a,a,a,-,ab,a,ab,ab,ab,ab,a,ab,-,ab,ab,ab,a,ab,ab,a,ab,a,ab,-,-,ab,ab,a,a,ab,-,a,a,ab,a,ab,ab,a,-,a,ab,a,a,ab,ab,a,ab,-,a,a,-,ab,ab,ab,ab,-,a,a,ab,ab,a,ab,-,ab,ab,-,-,ab,a,ab,a,ab,-,a,a,ab,a,ab,ab,a,-,-,-,a,a,a,ab,ab,ab,a,a,ab,a,a,a,ab,a,-,-,a,-,-,ab,ab,ab,ab,a,a,a,a,a,a,a,-,ab,a,ab,ab,a,ab,-,ab,a,a,ab,-,-,a,a,ab,ab,ab,ab,a,a,a,ab,ab,-,-,a,-,-,-,ab,a,a,ab,-,ab,-,ab,ab,ab,-,a,ab,-,ab,ab,a,-,-,-,a…
*M503	B3.7	b,-,b,b,ab,ab,b,a,a,ab,a,ab,ab,ab,a,a,a,ab,a,-,b,a,-,ab,a,a,a,ab,ab,ab,ab,ab,ab,ab,a,-,a,a,ab,b,b,a,ab,b,a,a,b,ab,b,ab,b,ab,a,a,a,-,ab,ab,-,ab,a,-,ab,ab,-,ab,a,b,ab,b,ab,b,-,a,b,-,-,ab,ab,ab,-,ab,ab,b,b,b,b,ab,ab,ab,b,ab,ab,ab,-,ab,a,b,-,b,b,ab,a,-,a,ab,ab,b,-,-,ab,ab,ab,ab,a,ab,-,ab,ab,ab,-,b,a,b,b,ab,b,ab,ab,ab,a,a,a,a,ab,-,ab,ab,-,a,b,ab,a,ab,a,ab,ab,b,-,b,ab,ab,ab,ab,ab,-,ab,-,b,a,ab,ab,b,b,a…
*M504	D1.10	a,ab,a,-,ab,-,-,ab,ab,a,-,ab,-,-,-,ab,-,ab,-,a,a,ab,ab,a,ab,-,ab,a,ab,-,-,a,-,-,ab,a,ab,ab,ab,a,a,-,ab,a,ab,ab,a,-,a,-,a,ab,ab,-,ab,ab,-,ab,a,a,-,a,-,a,a,a,ab,a,-,a,a,-,-,ab,-,ab,a,ab,-,a,ab,-,a,a,a,a,a,a,a,a,-,-,-,ab,ab,ab,-,a,ab,-,a,a,-,a,ab,a,a,a,ab,-,ab,ab,ab,-,ab,a,-,a,a,ab,-,a,-,a,-,a,-,ab,ab,ab,ab,ab,ab,ab,ab,a,ab,a,ab,ab,a,ab,ab,ab,ab,a,-,a,a,a,a,ab,a,a,a,a,ab,ab,a,ab,a,ab,a,a,ab,-,ab,a,a…
*M507	D1.10	-,ab,a,a,ab,a,a,ab,-,-,-,ab,a,ab,ab,ab,ab,-,-,a,-,-,ab,a,ab,ab,ab,a,ab,ab,a,a,ab,ab,ab,-,ab,-,ab,a,a,ab,ab,a,ab,ab,a,-,a,ab,a,ab,ab,ab,ab,ab,a,ab,a,a,ab,-,a,a,a,a,ab,a,-,a,a,-,a,ab,-,ab,a,ab,a,a,ab,a,a,a,-,-,a,a,a,-,a,ab,a,ab,ab,ab,-,-,ab,-,a,a,ab,a,ab,a,a,a,ab,ab,ab,ab,ab,ab,ab,a,-,a,a,ab,a,a,-,a,a,-,-,ab,ab,ab,ab,ab,ab,ab,ab,a,ab,-,ab,ab,a,ab,ab,ab,ab,a,-,a,a,a,a,ab,-,-,a,a,ab,ab,a,ab,-,ab,a,a,…
*M512	D2.15	a,a,a,a,-,ab,-,ab,ab,ab,ab,a,-,a,ab,-,ab,a,ab,ab,a,ab,a,-,ab,ab,ab,-,a,a,-,ab,a,-,ab,a,ab,ab,a,a,a,ab,a,a,ab,ab,a,ab,a,a,a,-,ab,ab,-,ab,-,a,a,ab,-,a,ab,ab,ab,-,ab,a,ab,a,-,a,ab,ab,a,a,ab,a,ab,ab,a,ab,-,a,a,a,a,ab,ab,-,a,-,-,a,a,a,ab,a,ab,-,a,ab,ab,ab,ab,ab,ab,-,-,-,a,-,a,-,-,ab,a,ab,ab,a,ab,-,ab,a,-,-,a,-,-,-,ab,ab,ab,ab,-,-,a,ab,ab,ab,-,a,ab,a,ab,ab,a,a,-,a,-,a,-,ab,ab,a,-,ab,a,ab,ab,a,-,a,ab,a,…
*M515	B3.7	a,-,-,a,ab,ab,a,b,b,ab,b,ab,ab,-,-,b,-,ab,b,ab,a,b,ab,ab,b,b,b,ab,-,ab,ab,ab,-,ab,b,a,b,b,ab,a,a,b,ab,a,b,-,a,-,a,ab,a,ab,b,b,-,-,ab,ab,a,ab,b,a,-,ab,-,-,b,-,ab,a,ab,a,ab,b,a,ab,-,ab,ab,ab,ab,ab,ab,a,a,a,a,ab,ab,ab,-,ab,-,ab,ab,ab,b,-,b,a,a,ab,b,ab,b,ab,ab,a,ab,ab,ab,ab,ab,-,b,ab,ab,ab,-,ab,-,a,b,a,a,-,a,-,ab,ab,b,b,b,-,ab,a,-,ab,b,b,a,-,b,ab,-,-,ab,a,ab,a,-,ab,ab,-,ab,-,-,-,-,-,ab,ab,-,a,b,-,b,a…
*M518	B3.7	-,ab,-,b,ab,ab,b,a,a,ab,a,ab,ab,ab,a,a,-,ab,a,ab,b,a,ab,ab,a,a,a,ab,ab,ab,-,-,ab,ab,-,b,-,a,-,b,b,-,ab,b,a,a,b,ab,b,ab,b,ab,a,a,a,a,-,ab,-,ab,a,b,-,ab,ab,-,a,b,ab,b,ab,b,ab,a,b,ab,ab,-,ab,ab,ab,ab,-,b,b,b,b,ab,ab,ab,-,ab,-,ab,ab,ab,a,b,a,b,b,ab,a,-,-,ab,ab,-,ab,ab,-,ab,ab,-,a,ab,ab,ab,-,ab,ab,b,-,b,-,-,b,ab,ab,ab,a,a,a,a,ab,b,ab,ab,a,a,-,ab,a,ab,-,ab,ab,b,ab,b,ab,ab,ab,ab,ab,b,-,a,b,a,-,ab,b,b,-,…
*M527	D1.10	a,ab,a,-,ab,a,a,ab,ab,a,ab,ab,a,-,ab,ab,ab,ab,-,a,a,ab,ab,a,ab,ab,ab,a,ab,ab,a,a,-,ab,ab,a,ab,ab,ab,a,a,ab,ab,-,ab,ab,-,a,a,ab,a,-,ab,-,ab,-,a,ab,a,a,ab,a,a,-,a,-,ab,a,a,a,a,-,a,ab,a,ab,a,ab,a,-,-,a,-,-,a,a,a,a,a,a,a,ab,-,ab,ab,ab,ab,a,-,a,a,a,ab,a,-,a,a,a,-,ab,ab,ab,ab,ab,a,-,-,a,a,ab,a,a,ab,a,a,-,a,ab,ab,ab,ab,ab,ab,ab,ab,a,ab,a,-,ab,a,ab,ab,ab,ab,a,ab,a,a,a,a,ab,a,-,a,-,ab,ab,-,ab,a,-,-,a,-,ab…
*M533	D2.15	a,a,-,a,a,ab,a,ab,-,-,-,a,ab,a,ab,ab,ab,a,-,ab,ab,ab,a,ab,ab,ab,-,ab,a,a,ab,-,a,a,-,a,ab,-,-,a,a,ab,-,a,ab,ab,a,ab,a,a,a,a,ab,-,ab,ab,ab,a,a,-,ab,a,ab,ab,ab,ab,-,a,ab,a,ab,a,ab,ab,a,a,ab,a,ab,ab,a,ab,ab,a,a,a,a,ab,ab,-,a,a,ab,a,a,a,ab,a,ab,a,a,ab,-,-,ab,ab,ab,a,-,-,a,a,a,a,ab,-,a,ab,ab,a,ab,-,ab,a,-,ab,a,a,a,a,ab,ab,ab,ab,a,a,-,ab,-,ab,a,a,ab,a,ab,ab,a,a,ab,-,-,a,ab,ab,ab,-,-,ab,a,ab,ab,a,a,a,ab,…
*M535	D2.15	a,a,a,-,a,ab,a,ab,-,ab,-,a,ab,-,-,-,ab,a,-,ab,ab,ab,a,ab,ab,ab,ab,ab,a,a,-,ab,-,a,ab,-,ab,ab,a,a,-,ab,a,a,ab,ab,a,-,a,a,a,-,ab,-,ab,ab,-,a,a,ab,ab,a,ab,ab,ab,-,ab,-,ab,-,-,a,ab,ab,a,a,ab,a,ab,-,a,ab,ab,a,a,a,a,ab,ab,-,a,a,-,a,a,a,ab,a,ab,a,-,ab,ab,ab,-,-,ab,-,a,a,a,a,a,-,ab,-,a,ab,-,a,ab,a,ab,a,a,ab,-,a,a,a,ab,ab,ab,ab,a,a,-,-,ab,-,-,-,-,a,-,ab,a,a,-,a,-,a,ab,ab,-,a,a,-,-,-,ab,a,a,a,ab,a,ab,ab,ab…
*M537	B3.7	b,ab,b,b,ab,-,b,-,a,-,a,ab,ab,ab,a,-,a,ab,a,ab,-,a,ab,-,a,a,a,ab,ab,-,ab,-,ab,-,a,b,a,a,ab,b,b,-,ab,-,a,a,b,ab,b,ab,b,ab,a,a,a,a,ab,-,b,-,-,b,a,-,-,-,a,-,ab,b,ab,b,-,a,b,-,ab,ab,ab,ab,ab,ab,ab,b,-,b,-,ab,ab,ab,b,-,ab,ab,ab,ab,a,b,a,-,b,-,a,ab,-,ab,ab,b,ab,ab,ab,ab,ab,-,ab,ab,ab,ab,ab,ab,-,-,a,b,b,ab,b,ab,ab,ab,a,a,a,a,ab,-,-,ab,a,a,-,-,-,ab,a,-,ab,-,ab,b,-,ab,ab,ab,ab,b,ab,a,-,-,ab,ab,b,-,a,ab,a,…
*M543	D2.15	a,a,a,a,a,ab,-,ab,ab,ab,ab,a,ab,a,-,ab,ab,-,ab,ab,ab,ab,a,ab,ab,ab,ab,-,a,a,ab,ab,a,a,-,a,ab,ab,-,a,-,ab,a,a,ab,ab,-,ab,a,a,a,a,ab,ab,-,ab,ab,a,a,ab,ab,a,ab,ab,ab,ab,ab,a,-,a,-,a,ab,ab,a,-,ab,a,ab,ab,-,ab,ab,a,a,a,a,ab,ab,ab,a,a,ab,a,-,a,ab,-,ab,a,a,ab,ab,ab,ab,ab,ab,a,a,a,a,a,a,a,ab,ab,-,-,ab,a,ab,-,ab,a,-,-,a,a,a,-,ab,ab,ab,-,a,a,a,-,ab,-,a,a,ab,a,ab,ab,a,-,ab,a,ab,a,-,ab,ab,a,a,-,a,ab,ab,a,a,a…
*M544	B3.7	a,-,-,-,ab,ab,a,b,b,ab,b,-,-,ab,b,b,-,ab,b,ab,ab,b,ab,-,-,-,b,-,ab,-,ab,ab,-,-,b,a,b,-,ab,-,a,b,ab,a,b,b,a,ab,a,ab,a,ab,b,b,b,b,-,-,-,ab,b,a,b,ab,ab,ab,b,a,-,a,-,-,ab,-,a,-,ab,ab,-,ab,ab,ab,ab,a,-,a,a,ab,ab,ab,a,-,ab,ab,ab,-,b,a,b,a,-,ab,b,ab,b,ab,ab,a,ab,ab,ab,ab,ab,ab,ab,ab,ab,-,ab,ab,ab,a,b,a,a,ab,-,ab,ab,ab,b,b,b,b,-,-,ab,ab,-,b,a,ab,b,ab,b,-,ab,a,ab,-,-,ab,ab,ab,ab,a,ab,-,a,b,ab,ab,a,-,b,ab,…
*M546	D2.15	ab,ab,ab,-,-,a,ab,a,a,a,-,ab,a,ab,-,a,a,ab,a,a,a,a,ab,a,a,a,a,-,ab,-,a,a,-,ab,a,ab,a,a,ab,ab,ab,a,-,ab,a,a,ab,a,ab,ab,ab,ab,a,a,-,a,a,ab,ab,a,-,ab,a,a,a,a,a,ab,a,ab,a,ab,a,-,ab,-,a,ab,-,a,-,a,a,ab,ab,-,ab,-,a,a,ab,ab,a,ab,ab,ab,a,-,-,ab,ab,a,a,a,a,a,a,ab,ab,ab,ab,ab,-,ab,a,a,ab,-,a,ab,a,ab,a,ab,ab,a,ab,ab,ab,ab,a,-,-,-,-,-,ab,a,-,a,ab,-,a,ab,-,-,ab,ab,a,ab,a,ab,a,-,a,-,ab,a,ab,a,-,ab,ab,ab,a,ab,-…
*M548	D2.15	ab,ab,ab,ab,ab,-,ab,a,a,-,a,ab,-,ab,a,a,a,ab,a,a,a,a,ab,a,a,-,a,-,ab,-,a,a,ab,ab,-,ab,a,a,ab,-,ab,a,ab,ab,a,a,ab,a,ab,ab,ab,ab,a,a,a,a,a,ab,ab,a,a,-,-,a,a,a,-,ab,a,ab,a,ab,-,a,ab,ab,a,ab,a,-,-,a,a,ab,ab,-,ab,a,a,a,ab,ab,a,-,ab,-,a,ab,a,ab,ab,-,a,a,-,a,a,ab,ab,ab,-,ab,ab,-,a,a,ab,a,-,ab,a,ab,a,ab,ab,a,ab,ab,ab,-,a,a,a,-,ab,ab,ab,-,a,a,ab,ab,a,ab,-,a,ab,ab,a,ab,a,ab,a,a,a,-,ab,a,ab,a,a,-,ab,ab,a,-,…
*M556	D2.15	-,a,-,a,a,ab,a,ab,ab,ab,ab,a,ab,a,-,-,ab,a,ab,ab,ab,ab,a,-,ab,ab,ab,ab,a,a,ab,ab,a,a,ab,a,ab,ab,-,a,a,-,-,a,ab,ab,a,ab,a,a,-,a,ab,ab,ab,ab,ab,-,a,ab,ab,a,ab,ab,ab,ab,ab,a,ab,a,ab,a,ab,ab,a,a,-,a,ab,ab,a,-,-,a,a,a,a,ab,-,ab,a,a,ab,a,a,a,ab,a,ab,a,a,-,ab,ab,-,ab,-,-,-,a,a,-,-,a,ab,ab,a,ab,-,a,ab,a,ab,-,a,ab,a,a,-,a,ab,ab,ab,-,a,a,a,ab,-,ab,a,a,-,a,ab,ab,a,a,ab,a,ab,a,-,-,ab,-,-,ab,a,ab,-,-,a,a,-,a,…
*M557	D2.15	a,a,a,a,a,ab,-,-,ab,ab,ab,a,ab,-,ab,ab,ab,a,-,ab,ab,ab,-,-,ab,ab,ab,ab,-,a,ab,-,a,a,ab,a,ab,ab,a,a,a,ab,a,a,ab,ab,a,ab,a,a,a,a,ab,ab,ab,ab,ab,a,a,ab,ab,-,ab,ab,ab,ab,ab,-,ab,a,ab,-,ab,ab,-,a,ab,a,ab,ab,a,ab,ab,a,-,a,a,ab,ab,ab,-,a,ab,a,a,a,-,a,ab,-,a,ab,ab,ab,ab,-,ab,a,a,a,-,a,-,a,ab,-,a,ab,ab,a,ab,a,ab,-,a,ab,a,a,a,a,ab,ab,ab,-,a,a,a,ab,ab,ab,a,a,-,a,-,ab,-,a,ab,a,ab,a,-,-,ab,a,-,ab,a,ab,ab,a,a,…
*M562	D2.15	ab,ab,ab,ab,ab,a,ab,a,a,-,-,ab,a,ab,a,a,a,ab,a,-,a,-,ab,-,a,a,a,a,-,-,-,-,ab,ab,a,ab,a,-,ab,-,ab,a,ab,ab,a,a,ab,a,ab,-,-,-,a,a,a,-,a,ab,ab,a,a,ab,a,-,a,a,a,ab,a,ab,a,ab,a,a,ab,ab,-,-,a,a,ab,a,a,ab,ab,-,-,a,-,a,ab,-,-,ab,ab,ab,-,ab,a,ab,-,a,-,a,a,a,a,ab,ab,ab,-,ab,ab,ab,a,a,ab,a,-,ab,a,ab,-,-,ab,a,ab,ab,ab,ab,a,a,a,a,ab,ab,ab,a,-,a,ab,ab,a,ab,-,-,ab,ab,a,ab,a,ab,a,-,a,ab,ab,-,ab,a,-,-,ab,ab,a,ab,a…
*M566	D2.15	ab,ab,ab,ab,ab,a,ab,a,a,a,a,ab,a,ab,a,a,a,-,a,a,a,-,ab,a,a,a,a,a,ab,ab,a,a,ab,ab,a,ab,a,-,-,ab,ab,a,ab,ab,a,a,ab,a,ab,ab,ab,-,a,a,a,a,a,ab,ab,a,a,ab,a,-,a,a,a,ab,-,ab,a,ab,a,a,ab,ab,a,-,a,a,-,a,a,ab,ab,ab,ab,a,a,-,ab,ab,a,ab,ab,ab,-,ab,a,ab,ab,a,-,a,a,a,a,ab,ab,ab,-,ab,ab,ab,a,a,-,a,a,ab,a,-,a,-,ab,-,ab,ab,ab,ab,a,-,-,a,ab,ab,-,a,a,a,ab,ab,a,ab,-,-,ab,ab,a,ab,-,ab,a,a,a,ab,ab,-,ab,a,a,ab,ab,ab,a,…
*M570	D2.15	ab,ab,ab,-,ab,a,ab,a,-,a,a,ab,a,ab,a,a,a,ab,a,a,a,a,ab,a,a,a,a,a,ab,ab,a,a,ab,-,a,ab,a,a,ab,ab,ab,-,ab,ab,a,a,ab,a,ab,-,ab,-,a,a,a,a,a,-,ab,-,-,ab,a,a,-,a,-,ab,a,ab,a,ab,a,a,ab,ab,-,ab,a,-,ab,a,a,ab,ab,ab,ab,a,a,a,ab,ab,a,ab,-,ab,a,ab,a,ab,ab,a,a,a,-,a,a,ab,ab,-,ab,-,ab,-,a,a,-,a,a,ab,a,ab,-,ab,-,a,ab,-,ab,ab,a,a,-,a,ab,ab,ab,a,a,-,-,ab,a,ab,a,-,ab,-,a,-,a,ab,a,a,a,ab,ab,a,ab,-,a,ab,ab,ab,a,-,a,a…
*M571	D2.15	ab,ab,-,ab,ab,a,ab,a,a,a,a,ab,-,ab,a,a,a,-,a,a,a,a,ab,a,a,a,a,a,ab,ab,a,a,ab,ab,a,ab,a,a,-,ab,ab,a,ab,ab,a,-,ab,a,ab,ab,-,-,a,-,a,a,a,-,ab,a,a,ab,a,a,a,a,a,ab,a,-,-,ab,a,a,ab,ab,a,ab,a,a,ab,a,a,-,-,ab,-,a,a,a,ab,ab,a,ab,ab,ab,a,ab,a,ab,-,-,-,-,-,a,a,ab,ab,ab,-,-,-,ab,-,a,ab,a,-,ab,a,ab,a,ab,ab,-,ab,ab,ab,ab,a,-,a,-,-,ab,ab,a,a,a,ab,ab,a,ab,-,a,ab,-,a,ab,a,ab,a,a,a,ab,ab,-,ab,a,-,ab,-,ab,-,-,a,a,a…
*M572	D2.15	ab,ab,ab,ab,-,a,ab,a,-,a,a,ab,a,ab,a,a,-,ab,a,-,-,-,ab,a,a,-,a,a,ab,ab,a,a,ab,ab,a,ab,-,a,-,ab,ab,a,ab,ab,a,a,ab,a,ab,ab,ab,ab,a,a,-,a,a,ab,ab,a,a,ab,a,-,a,a,-,ab,a,ab,a,ab,-,a,-,-,-,ab,a,a,ab,a,a,ab,ab,ab,ab,a,a,a,ab,ab,a,ab,ab,ab,a,ab,a,ab,ab,a,a,a,a,a,a,-,ab,ab,-,ab,-,ab,a,a,ab,a,a,-,a,ab,a,ab,ab,a,ab,ab,-,-,a,a,-,a,ab,ab,ab,-,a,a,ab,-,a,ab,a,a,-,ab,a,ab,-,-,a,-,-,ab,-,a,ab,a,-,-,-,ab,a,ab,a,a…
*M590	D1.10	ab,a,-,ab,a,ab,ab,a,-,-,a,-,ab,-,a,a,a,a,a,-,-,a,a,-,-,a,a,ab,a,a,-,-,a,a,-,ab,-,a,a,ab,ab,a,a,ab,a,a,-,ab,ab,-,ab,a,a,a,a,-,ab,a,a,ab,a,ab,a,ab,-,ab,a,ab,a,ab,-,ab,ab,a,ab,a,ab,a,-,ab,-,-,ab,ab,ab,-,ab,ab,ab,-,ab,a,ab,-,a,-,a,ab,a,ab,ab,-,a,ab,a,ab,ab,ab,a,a,a,a,a,a,ab,ab,a,ab,-,a,ab,-,a,-,ab,ab,ab,a,a,a,-,a,-,a,a,ab,a,ab,a,a,ab,a,-,a,ab,ab,a,ab,ab,ab,-,a,ab,ab,ab,ab,-,a,ab,-,ab,a,ab,ab,a,a,-,ab…
*M591	D2.15	ab,ab,ab,ab,ab,-,-,a,a,a,a,-,a,-,a,a,a,ab,a,a,-,a,ab,a,a,a,-,a,ab,ab,a,-,ab,-,a,-,a,a,-,ab,-,a,ab,ab,-,a,ab,a,-,ab,ab,-,a,a,-,a,a,ab,-,a,a,ab,a,-,a,a,a,-,a,ab,a,ab,-,-,ab,ab,a,ab,a,-,ab,-,a,ab,ab,ab,ab,a,a,a,ab,ab,a,ab,ab,ab,a,ab,a,ab,ab,a,ab,a,-,a,a,ab,ab,ab,ab,ab,ab,ab,a,-,ab,-,a,-,-,ab,a,-,-,-,ab,-,ab,ab,a,a,a,a,ab,ab,ab,a,a,a,ab,ab,a,-,a,a,ab,-,a,-,a,ab,a,a,a,ab,-,a,ab,a,a,-,-,ab,a,ab,-,-,ab,…
*M593	B3.7	b,ab,-,b,ab,ab,-,a,a,ab,a,ab,ab,ab,a,a,a,ab,-,ab,ab,a,-,ab,a,a,a,ab,-,-,ab,ab,ab,-,a,b,a,a,ab,b,b,a,ab,b,a,-,b,ab,b,ab,b,-,a,a,a,a,ab,ab,ab,ab,a,b,a,ab,ab,ab,a,b,a,b,ab,b,ab,-,-,ab,ab,ab,ab,ab,ab,ab,ab,b,b,b,-,ab,ab,ab,b,ab,ab,ab,ab,ab,a,b,a,b,b,ab,ab,-,-,ab,ab,-,ab,ab,ab,ab,ab,ab,ab,ab,ab,ab,ab,ab,ab,b,a,b,b,ab,b,-,ab,ab,a,-,a,a,ab,b,ab,ab,a,-,b,ab,a,ab,-,-,-,b,ab,-,ab,ab,ab,ab,ab,b,ab,a,b,a,-,a…
*M594	D1.10	ab,a,ab,ab,a,ab,ab,a,a,ab,a,-,ab,a,a,a,a,a,a,ab,ab,a,a,ab,a,-,a,ab,a,a,ab,ab,a,a,a,ab,a,a,a,ab,-,-,a,ab,-,-,-,ab,-,-,ab,a,a,a,a,a,ab,a,-,ab,-,ab,a,ab,ab,ab,a,-,a,ab,-,ab,ab,a,-,a,ab,a,-,ab,a,ab,ab,-,ab,-,ab,ab,-,ab,ab,-,ab,a,a,-,a,ab,a,ab,ab,ab,-,ab,a,ab,ab,-,a,a,a,a,-,-,ab,ab,a,ab,ab,a,ab,-,a,-,ab,-,-,a,a,a,-,-,-,-,a,ab,a,-,a,a,ab,a,a,a,ab,ab,a,ab,ab,-,ab,a,-,ab,-,ab,a,a,-,a,ab,a,ab,ab,-,a,a,ab,…
*M595	D1.10	ab,a,ab,ab,a,ab,ab,-,a,ab,a,a,ab,a,a,-,-,a,-,ab,-,a,a,-,a,a,a,ab,-,-,ab,ab,a,a,a,ab,a,a,-,ab,ab,-,-,-,a,a,ab,ab,ab,a,ab,a,-,a,a,a,-,a,a,ab,a,ab,a,ab,ab,ab,a,ab,-,ab,ab,-,-,a,-,-,ab,a,ab,ab,a,ab,ab,ab,ab,ab,ab,ab,ab,ab,ab,-,-,a,a,a,-,ab,a,ab,ab,ab,a,ab,a,ab,ab,-,-,-,a,a,a,a,ab,-,a,ab,ab,a,ab,-,-,ab,ab,ab,ab,a,a,-,a,a,-,a,a,ab,a,ab,a,a,ab,-,a,-,ab,-,a,ab,-,ab,ab,a,ab,ab,ab,ab,a,a,ab,a,-,a,ab,ab,a,a…
*M596	B3.7	-,ab,a,a,ab,ab,a,-,b,ab,b,ab,-,-,b,b,b,ab,b,-,ab,b,ab,ab,b,-,-,ab,ab,ab,ab,ab,ab,ab,-,a,b,b,-,a,a,b,ab,a,b,b,a,ab,a,-,a,ab,b,b,b,-,ab,ab,ab,ab,b,-,b,ab,-,ab,b,-,-,a,ab,-,ab,b,a,ab,-,-,ab,ab,ab,-,ab,a,a,-,a,ab,ab,-,a,ab,ab,ab,-,ab,b,a,b,-,a,ab,ab,ab,-,ab,ab,a,ab,ab,ab,ab,ab,ab,ab,ab,ab,ab,ab,ab,ab,-,b,a,a,ab,a,ab,ab,ab,b,b,b,b,ab,a,-,-,b,b,a,-,-,-,ab,ab,ab,a,-,-,ab,ab,ab,ab,ab,a,ab,b,a,b,-,-,-,-,b…
*M597	D2.15	ab,ab,ab,ab,-,a,ab,a,a,a,a,ab,a,ab,a,a,a,-,a,a,a,a,ab,a,-,a,a,a,ab,ab,a,a,ab,ab,a,ab,a,-,ab,ab,ab,a,ab,ab,a,-,ab,a,ab,ab,ab,ab,a,a,-,a,a,ab,ab,-,-,ab,a,a,a,a,-,ab,a,ab,a,ab,-,a,ab,ab,a,ab,a,a,ab,a,a,ab,-,ab,ab,a,a,a,ab,ab,a,ab,ab,ab,a,ab,a,ab,ab,a,ab,a,a,a,a,ab,ab,ab,ab,ab,ab,ab,-,a,ab,a,a,-,a,ab,a,ab,-,a,ab,ab,ab,ab,a,a,a,a,ab,ab,ab,a,a,a,ab,ab,a,ab,a,a,ab,ab,-,ab,-,-,a,a,a,ab,-,a,ab,a,a,ab,ab,a…
*M617	D2.15	-,ab,-,ab,ab,a,ab,a,a,ab,-,ab,a,-,a,a,a,-,a,a,a,-,ab,a,a,a,a,a,ab,-,a,a,ab,ab,a,ab,a,a,-,ab,-,-,-,ab,a,a,-,a,ab,ab,ab,-,-,a,-,a,a,ab,ab,a,a,-,-,a,a,a,a,ab,a,ab,-,ab,-,a,ab,-,-,ab,a,a,-,-,a,ab,ab,ab,ab,a,a,a,ab,ab,a,ab,-,-,a,ab,a,ab,ab,a,ab,a,a,a,-,ab,ab,ab,ab,ab,ab,ab,a,a,-,a,a,ab,-,ab,a,ab,ab,-,ab,ab,ab,ab,a,a,a,a,ab,-,ab,a,a,a,-,ab,a,ab,ab,a,ab,ab,-,ab,a,-,a,a,a,ab,ab,a,ab,a,a,ab,ab,-,-,-,a,a,a…
*M618	D2.15	ab,-,ab,ab,-,a,ab,-,a,-,a,ab,a,-,a,a,a,ab,a,a,-,-,ab,-,-,a,a,a,ab,-,a,a,-,ab,a,ab,a,-,-,ab,ab,a,ab,ab,a,a,ab,-,ab,ab,ab,-,a,a,a,a,a,ab,-,-,a,ab,a,a,-,a,a,ab,a,ab,a,ab,a,-,ab,ab,a,-,-,a,ab,-,-,ab,ab,-,ab,a,a,a,-,ab,-,ab,ab,ab,a,ab,a,ab,ab,a,-,a,a,a,a,ab,ab,-,ab,ab,ab,ab,-,a,ab,a,a,ab,a,ab,-,ab,ab,a,ab,ab,ab,ab,-,a,a,a,-,ab,ab,a,a,a,-,ab,a,ab,ab,a,ab,-,a,ab,a,ab,-,a,a,ab,ab,a,ab,a,a,ab,ab,ab,a,ab,a…
*M619	B3.7	a,ab,a,a,ab,ab,a,b,b,a,b,-,ab,ab,-,b,b,ab,-,-,-,b,ab,ab,b,b,b,-,ab,ab,ab,ab,-,ab,b,a,-,-,-,a,-,b,ab,a,b,b,a,-,a,-,-,-,b,b,b,-,ab,ab,-,ab,b,a,b,ab,ab,ab,b,a,b,a,ab,a,-,b,a,ab,ab,ab,ab,-,ab,ab,ab,-,-,-,-,-,ab,ab,a,ab,ab,ab,ab,-,-,a,b,a,a,ab,ab,ab,b,ab,-,a,ab,ab,-,ab,ab,ab,-,ab,ab,ab,ab,ab,ab,a,b,a,-,ab,a,-,ab,ab,b,b,-,-,ab,a,ab,ab,b,b,a,-,b,ab,a,ab,-,a,ab,a,ab,ab,ab,ab,ab,a,ab,-,-,b,ab,ab,a,a,-,-,b…
*M620	B3.7	a,ab,-,-,ab,-,a,-,b,a,b,ab,ab,ab,b,b,b,ab,b,ab,ab,b,ab,ab,b,-,b,ab,ab,ab,ab,ab,ab,ab,b,a,b,b,ab,a,-,b,ab,a,b,-,-,ab,a,ab,a,ab,b,b,-,b,ab,ab,ab,ab,b,-,b,ab,ab,ab,b,a,b,a,ab,a,ab,-,a,ab,ab,-,ab,ab,-,ab,ab,a,a,a,-,ab,ab,ab,a,ab,ab,ab,-,ab,-,a,b,a,a,ab,ab,ab,b,ab,ab,-,ab,ab,-,ab,ab,ab,ab,ab,ab,ab,ab,ab,ab,a,b,a,a,ab,a,ab,ab,-,b,b,b,b,ab,a,ab,ab,b,b,a,ab,b,ab,a,ab,ab,a,ab,a,ab,ab,ab,-,ab,a,ab,b,a,b,-,…
*M621	D1.10	ab,a,ab,-,a,ab,ab,a,a,-,-,a,ab,-,a,a,a,a,a,ab,ab,a,a,ab,a,a,-,ab,a,a,ab,ab,a,a,a,ab,a,a,a,ab,ab,a,-,ab,a,-,ab,-,ab,a,ab,a,a,a,-,a,ab,-,a,ab,a,ab,a,ab,-,ab,a,-,a,ab,-,ab,ab,a,ab,a,ab,-,ab,ab,-,ab,ab,ab,ab,ab,-,ab,-,ab,-,a,-,a,a,-,a,-,a,ab,ab,ab,a,ab,a,ab,ab,ab,a,a,-,a,-,a,ab,ab,-,ab,ab,a,ab,-,a,ab,ab,-,ab,a,a,a,a,a,a,a,a,-,-,ab,a,a,-,a,-,-,ab,ab,a,ab,ab,ab,ab,a,ab,-,ab,ab,a,a,ab,a,ab,-,ab,ab,a,-,a…
*M624	B3.7	a,ab,a,a,ab,ab,a,b,b,a,b,ab,ab,ab,-,b,-,-,b,ab,ab,b,ab,ab,-,b,b,ab,ab,ab,-,-,ab,ab,b,a,b,b,ab,a,a,b,ab,a,b,-,a,-,a,ab,-,ab,b,-,-,b,ab,ab,ab,ab,b,a,b,-,ab,ab,b,-,b,a,-,a,ab,b,a,ab,ab,-,ab,-,-,ab,ab,a,a,a,-,ab,ab,ab,a,ab,ab,ab,ab,-,b,a,b,a,a,ab,ab,ab,-,ab,ab,a,-,ab,ab,-,-,-,ab,-,ab,-,ab,ab,ab,a,b,-,a,-,a,ab,-,ab,-,-,b,b,ab,a,ab,ab,b,b,a,-,b,ab,a,ab,ab,-,ab,-,ab,ab,ab,ab,ab,-,ab,b,a,b,-,ab,a,a,b,ab,…
*M627	D1.10	a,-,a,a,ab,a,a,ab,ab,a,ab,ab,-,ab,ab,ab,ab,-,ab,a,a,-,ab,a,ab,-,ab,a,ab,-,a,a,-,-,ab,a,-,-,ab,a,a,ab,ab,a,ab,-,a,a,a,ab,-,ab,ab,ab,-,-,-,-,-,a,ab,a,ab,a,a,-,ab,-,ab,a,a,a,a,-,a,ab,-,ab,a,a,ab,-,-,a,a,a,a,a,a,a,a,-,a,-,ab,ab,ab,-,ab,a,a,a,ab,a,-,a,a,-,ab,-,-,ab,ab,ab,a,a,ab,a,-,ab,a,a,ab,a,a,a,a,ab,ab,ab,-,-,ab,ab,-,a,ab,a,ab,ab,a,ab,ab,-,a,-,ab,a,-,a,a,-,a,a,a,a,ab,-,a,-,-,ab,a,a,ab,ab,ab,a,ab,a,…
*M628	D2.15	-,-,ab,ab,ab,a,-,-,-,ab,a,ab,a,ab,a,a,a,ab,-,a,a,-,-,a,-,a,a,a,ab,ab,a,a,ab,ab,a,ab,a,a,ab,ab,-,a,ab,-,-,a,ab,a,ab,-,ab,-,a,a,a,a,a,ab,-,a,a,-,-,a,a,a,a,ab,-,ab,a,-,a,a,ab,ab,a,-,a,a,ab,a,a,ab,ab,ab,-,a,a,a,ab,ab,a,ab,ab,ab,a,ab,a,ab,-,a,ab,-,-,-,a,ab,ab,ab,ab,ab,-,ab,a,a,ab,a,a,ab,a,ab,-,-,-,a,-,ab,ab,-,-,a,a,-,-,ab,-,a,a,-,ab,-,-,ab,ab,-,ab,ab,-,ab,a,ab,a,a,a,ab,ab,a,ab,-,a,ab,ab,ab,a,ab,a,a,ab…
*M638	D1.10	-,a,ab,-,a,ab,ab,-,a,ab,a,a,ab,a,a,a,-,a,a,-,ab,a,a,ab,a,a,a,ab,a,a,ab,ab,a,a,-,ab,-,a,ab,-,ab,a,a,ab,a,a,ab,ab,ab,-,ab,a,a,a,a,a,ab,a,a,-,-,ab,a,ab,ab,ab,a,-,a,ab,-,ab,ab,a,ab,a,ab,a,ab,ab,a,ab,a,ab,ab,ab,ab,-,ab,ab,ab,a,ab,a,-,a,-,ab,a,-,ab,ab,-,-,-,-,ab,ab,a,a,-,a,-,-,ab,ab,a,ab,ab,a,ab,ab,a,ab,ab,ab,ab,a,-,a,a,a,a,a,a,ab,-,ab,a,a,ab,a,a,a,ab,ab,a,-,ab,ab,ab,a,ab,ab,-,-,a,a,ab,a,ab,a,ab,ab,a,a…
*M644	D2.15	a,a,a,-,a,ab,a,ab,ab,-,ab,-,ab,-,ab,ab,ab,-,ab,-,ab,ab,a,ab,ab,ab,ab,ab,a,a,ab,-,a,a,ab,a,-,ab,a,-,a,ab,a,a,ab,-,a,-,a,-,a,-,ab,-,ab,ab,ab,-,a,ab,ab,a,ab,ab,-,-,-,a,ab,a,ab,a,-,ab,-,a,-,a,ab,ab,a,ab,-,a,a,-,-,ab,ab,ab,a,a,-,a,a,a,ab,a,ab,a,-,ab,-,ab,ab,ab,ab,a,-,a,a,a,a,a,ab,ab,a,-,ab,a,-,-,-,a,a,ab,a,-,a,-,ab,ab,ab,ab,-,-,a,ab,ab,ab,a,-,ab,a,a,ab,a,a,ab,a,ab,-,-,ab,ab,a,a,-,a,ab,ab,a,a,a,ab,a,ab…
*M649	D2.15	a,a,-,a,a,ab,a,-,-,a,-,a,-,a,ab,ab,ab,a,ab,ab,-,ab,a,ab,ab,ab,-,ab,a,a,ab,ab,-,-,a,a,ab,-,a,a,a,-,a,a,-,ab,a,ab,a,a,a,a,ab,ab,ab,-,ab,-,a,ab,ab,-,ab,ab,ab,-,ab,a,-,a,ab,a,ab,ab,a,a,ab,a,-,ab,a,ab,ab,a,-,a,-,-,-,ab,a,a,-,a,a,a,ab,a,ab,a,a,ab,-,ab,ab,ab,ab,a,a,-,a,a,a,a,ab,-,-,ab,ab,a,-,a,ab,a,a,ab,a,a,a,a,ab,ab,-,ab,-,a,a,ab,ab,ab,a,-,ab,a,a,ab,a,a,ab,-,ab,a,ab,ab,ab,-,a,ab,a,ab,ab,a,a,a,ab,-,ab,a…
*M651	D2.15	ab,-,-,-,ab,a,ab,a,a,ab,a,ab,a,-,a,-,a,ab,a,a,a,a,ab,a,a,a,a,-,ab,ab,a,a,-,ab,ab,ab,a,-,ab,ab,ab,-,-,-,-,a,ab,a,ab,ab,ab,ab,-,a,-,a,a,ab,ab,a,a,ab,a,a,a,-,a,-,a,ab,a,ab,a,-,ab,ab,a,ab,a,a,ab,a,-,ab,ab,-,ab,a,a,-,ab,ab,a,-,-,ab,a,ab,a,ab,ab,-,ab,a,-,a,a,ab,ab,ab,-,ab,-,ab,a,-,ab,a,-,ab,-,ab,a,ab,ab,a,ab,ab,-,ab,a,a,a,-,-,ab,ab,a,a,a,ab,-,-,-,ab,a,-,-,a,ab,a,ab,a,a,a,ab,ab,a,ab,a,-,ab,-,ab,-,ab,a,a…
*M666	D2.15	ab,ab,-,ab,ab,a,ab,a,a,-,a,ab,-,ab,a,a,-,-,a,a,a,a,ab,a,a,-,-,a,ab,ab,a,a,ab,ab,ab,-,a,a,ab,ab,ab,-,ab,ab,a,a,-,a,-,ab,ab,ab,a,a,a,a,a,ab,ab,a,a,ab,a,a,-,a,a,ab,a,-,-,ab,a,a,ab,-,-,-,a,a,ab,a,a,-,ab,-,ab,a,a,a,ab,ab,a,ab,ab,ab,a,ab,a,ab,ab,a,ab,a,a,a,a,ab,ab,-,ab,ab,ab,ab,a,-,ab,a,a,ab,a,ab,a,ab,ab,a,-,ab,ab,-,a,-,-,a,ab,ab,-,a,a,a,ab,ab,a,-,ab,a,ab,-,-,-,-,ab,a,-,-,ab,ab,-,ab,a,a,ab,ab,ab,a,ab,a…
*M669	D1.10	ab,a,ab,ab,a,-,ab,a,a,-,a,a,ab,a,a,a,a,a,ab,-,ab,a,a,ab,a,a,a,ab,a,a,ab,ab,a,a,a,ab,a,a,ab,ab,-,a,a,-,a,a,ab,ab,ab,a,ab,a,a,a,a,a,ab,a,a,ab,a,ab,a,ab,ab,ab,a,ab,a,ab,ab,ab,ab,a,ab,a,ab,a,ab,ab,a,ab,a,ab,ab,ab,ab,ab,ab,ab,ab,a,ab,-,-,a,a,ab,a,-,-,ab,a,ab,a,ab,ab,ab,a,-,-,a,a,a,ab,ab,-,-,ab,a,ab,-,a,ab,ab,ab,-,-,a,a,-,a,a,a,a,ab,a,ab,a,a,ab,a,-,a,ab,ab,a,ab,ab,ab,ab,a,ab,-,ab,-,-,a,ab,a,ab,a,ab,ab,…
*M671	D1.10	-,-,ab,-,a,ab,ab,a,a,ab,a,a,ab,a,a,a,a,a,ab,ab,ab,a,-,ab,a,a,a,-,a,-,ab,-,a,a,a,ab,-,-,-,ab,ab,a,a,ab,a,-,ab,-,ab,a,ab,a,a,a,-,-,ab,a,a,ab,-,ab,a,ab,-,ab,-,ab,a,-,ab,ab,ab,a,ab,a,ab,-,ab,ab,a,ab,a,-,-,-,ab,ab,ab,ab,ab,a,ab,-,-,a,a,ab,a,ab,ab,ab,-,ab,a,ab,ab,-,-,a,a,a,a,-,ab,ab,a,-,ab,a,ab,ab,a,ab,ab,ab,ab,a,a,a,a,a,a,a,a,ab,a,ab,a,a,ab,a,-,a,ab,ab,a,ab,ab,ab,ab,a,ab,ab,-,-,a,a,ab,a,ab,-,ab,ab,a,a…
*M672	D1.10	ab,a,ab,ab,a,ab,-,-,a,-,a,a,ab,-,a,-,a,-,ab,-,ab,-,a,-,a,a,-,ab,a,a,ab,ab,-,a,a,ab,a,a,-,ab,-,a,-,ab,a,-,ab,ab,-,a,ab,a,-,a,-,a,-,-,a,ab,a,ab,a,ab,ab,ab,-,ab,a,ab,ab,ab,ab,-,-,a,ab,a,ab,ab,a,ab,-,ab,ab,ab,ab,ab,ab,ab,ab,-,ab,a,a,a,-,ab,a,-,ab,ab,a,ab,a,ab,ab,ab,-,a,a,-,a,a,ab,ab,a,ab,ab,a,ab,ab,a,ab,ab,ab,ab,-,-,a,-,-,a,a,a,ab,a,-,a,a,ab,a,a,a,ab,ab,a,-,ab,ab,ab,-,ab,ab,-,ab,a,-,ab,a,ab,a,ab,ab,a…
*M677	B3.7	ab,b,ab,-,b,a,-,ab,ab,ab,ab,b,a,b,ab,ab,-,b,-,a,a,ab,b,a,ab,ab,-,a,-,b,a,a,b,-,b,ab,ab,-,ab,ab,ab,ab,-,ab,ab,ab,ab,a,ab,b,ab,-,ab,ab,ab,ab,a,-,b,a,ab,ab,ab,a,a,a,ab,ab,ab,ab,a,ab,-,ab,ab,-,-,b,a,a,b,a,ab,ab,ab,ab,ab,a,a,-,ab,b,a,b,-,b,ab,ab,-,ab,ab,a,b,a,ab,a,-,-,b,-,b,-,b,b,a,a,b,a,-,-,a,ab,-,ab,ab,a,ab,b,b,b,ab,ab,ab,-,b,ab,b,-,-,ab,-,b,ab,b,ab,-,b,ab,a,ab,a,b,a,a,a,ab,b,ab,ab,ab,a,b,ab,ab,-,-,…
*M678	B3.7	-,a,ab,ab,a,b,ab,ab,ab,ab,ab,a,b,a,ab,ab,ab,a,b,b,b,ab,a,-,ab,-,ab,b,a,a,-,b,a,-,a,-,ab,ab,-,ab,-,ab,a,ab,ab,ab,ab,b,ab,-,ab,a,-,ab,ab,ab,b,a,a,-,-,ab,-,b,b,b,ab,ab,ab,ab,-,ab,b,ab,ab,a,-,a,b,b,a,b,ab,ab,ab,ab,ab,b,b,b,ab,a,b,a,-,a,ab,ab,ab,-,ab,b,a,-,ab,b,b,-,a,ab,a,-,a,-,b,b,a,b,b,a,b,ab,ab,-,ab,-,ab,a,a,-,ab,ab,ab,ab,a,-,a,b,ab,ab,ab,a,ab,a,ab,b,a,ab,b,ab,b,a,b,-,b,-,a,ab,ab,ab,b,-,ab,ab,ab,a,…
*M687	D1.10	ab,-,ab,-,a,ab,ab,a,a,ab,a,a,ab,a,a,a,-,a,ab,ab,ab,a,a,ab,-,-,a,ab,a,a,ab,ab,a,a,a,ab,a,-,ab,ab,-,-,a,ab,a,a,ab,ab,ab,-,ab,a,a,-,a,-,ab,-,a,ab,-,ab,a,ab,ab,ab,-,ab,-,ab,ab,ab,-,a,-,a,ab,a,ab,ab,a,-,a,ab,ab,ab,ab,ab,ab,ab,ab,a,ab,-,-,a,-,ab,-,-,-,ab,a,ab,a,ab,-,-,a,a,a,a,-,a,ab,ab,a,ab,ab,a,ab,ab,-,ab,ab,ab,ab,a,a,-,a,-,a,-,a,ab,a,ab,a,a,-,-,a,-,ab,ab,a,-,-,ab,ab,a,ab,ab,ab,ab,a,-,ab,a,ab,-,ab,-,a…
*M690	D1.10	ab,-,ab,ab,a,ab,ab,a,a,ab,a,-,ab,-,a,a,a,a,ab,ab,ab,a,a,ab,a,a,a,ab,-,-,ab,ab,a,a,-,ab,-,-,ab,ab,ab,a,a,ab,a,a,ab,-,-,a,ab,a,a,a,a,a,-,a,-,ab,a,ab,a,ab,ab,ab,a,ab,a,ab,-,ab,ab,a,ab,-,ab,-,-,-,-,ab,a,ab,ab,ab,ab,ab,-,ab,ab,a,ab,-,-,a,a,ab,a,-,ab,ab,-,ab,a,ab,-,ab,a,a,a,a,a,a,ab,ab,a,ab,ab,a,ab,ab,-,ab,ab,ab,ab,a,a,-,a,a,a,-,a,ab,a,-,a,a,ab,-,a,a,ab,ab,a,ab,ab,ab,ab,a,ab,ab,ab,-,-,a,ab,a,ab,a,ab,ab…
*M692	D2.15	ab,ab,ab,-,-,a,ab,a,a,ab,a,ab,a,ab,a,a,a,a,a,a,a,a,ab,a,-,a,-,a,ab,ab,a,a,ab,ab,ab,ab,a,-,ab,-,ab,a,-,ab,a,a,-,a,ab,-,ab,ab,a,a,a,a,a,ab,-,a,a,-,a,a,-,a,a,ab,a,-,a,ab,a,a,ab,ab,-,ab,a,a,ab,-,a,ab,ab,-,ab,-,a,-,ab,ab,a,ab,ab,ab,a,ab,a,ab,-,-,ab,a,-,a,-,ab,ab,a,ab,ab,ab,-,a,a,ab,a,a,-,a,ab,-,ab,ab,a,-,ab,ab,ab,a,a,a,a,-,ab,ab,a,a,-,ab,ab,a,ab,-,a,ab,ab,a,ab,a,ab,a,a,-,ab,ab,a,ab,a,a,ab,ab,ab,a,ab,a…
*M694	D2.15	ab,ab,ab,ab,ab,-,ab,a,a,-,-,ab,a,ab,a,a,a,-,a,a,a,a,ab,a,a,a,a,-,ab,ab,a,a,-,-,ab,ab,-,a,-,ab,-,a,ab,ab,a,-,ab,a,ab,ab,ab,ab,a,a,-,a,a,ab,ab,a,a,ab,a,a,-,-,a,ab,a,ab,a,ab,a,a,ab,ab,-,ab,a,a,ab,a,-,ab,ab,ab,ab,-,-,-,ab,-,a,ab,ab,-,-,ab,a,-,ab,a,ab,-,-,a,a,ab,ab,-,ab,ab,ab,ab,a,a,ab,-,a,-,-,ab,a,ab,ab,a,ab,ab,-,ab,a,a,-,a,ab,ab,ab,a,a,-,-,ab,a,-,ab,-,ab,ab,a,ab,a,ab,a,a,a,ab,ab,a,ab,-,a,-,ab,ab,a,a…
*M696	B3.7	-,b,ab,ab,b,a,ab,ab,ab,ab,ab,b,a,b,ab,ab,ab,-,a,a,a,ab,-,-,ab,ab,ab,a,b,-,a,a,b,b,b,-,ab,-,ab,ab,ab,ab,b,-,ab,ab,ab,a,ab,b,ab,b,-,ab,ab,ab,a,b,b,a,ab,-,ab,a,a,-,-,ab,ab,ab,a,ab,a,ab,ab,b,a,b,a,-,b,-,ab,ab,ab,ab,ab,a,a,-,ab,b,a,b,-,b,ab,ab,ab,-,ab,a,b,a,-,a,a,ab,b,-,b,b,b,b,a,a,b,a,a,b,a,-,ab,ab,ab,a,ab,b,b,b,ab,ab,ab,ab,-,ab,b,a,ab,ab,ab,b,ab,-,ab,a,b,ab,a,ab,a,b,a,a,a,ab,b,ab,ab,ab,-,b,ab,ab,ab,…
*M697	D1.10	-,ab,a,a,-,a,-,-,ab,-,ab,ab,-,ab,ab,ab,ab,ab,a,-,-,-,ab,-,ab,ab,ab,a,ab,-,a,-,ab,ab,ab,a,ab,ab,a,a,a,-,ab,a,ab,ab,-,a,a,ab,a,ab,-,ab,-,ab,-,ab,-,a,ab,a,ab,a,a,a,ab,a,ab,a,a,a,a,ab,a,ab,a,ab,a,a,ab,-,ab,a,a,a,-,a,a,a,a,ab,-,ab,ab,ab,-,a,-,a,a,a,ab,a,ab,a,-,a,ab,ab,ab,ab,ab,ab,a,a,-,a,a,ab,a,-,ab,a,-,-,a,ab,ab,ab,-,ab,ab,ab,ab,a,ab,a,ab,-,a,ab,ab,ab,a,a,ab,a,a,a,a,ab,a,a,a,a,-,ab,a,-,a,ab,a,a,ab,ab…
*M699	D2.15	a,-,-,a,a,ab,-,-,ab,a,-,a,ab,a,ab,-,ab,ab,ab,ab,ab,ab,-,ab,ab,ab,-,ab,a,a,ab,ab,-,a,a,a,ab,ab,-,a,-,ab,a,a,-,ab,a,-,a,a,a,a,ab,ab,ab,-,-,a,-,-,ab,a,ab,ab,ab,ab,ab,a,ab,-,ab,-,ab,ab,a,a,ab,a,ab,ab,-,ab,-,a,a,a,a,ab,ab,-,a,a,ab,a,a,a,-,a,ab,a,a,ab,a,ab,ab,-,ab,a,-,ab,-,a,a,a,ab,ab,-,ab,ab,-,ab,-,ab,a,-,ab,a,-,a,a,ab,ab,ab,ab,a,a,a,ab,ab,-,-,-,ab,a,a,ab,a,a,-,-,ab,-,-,-,ab,a,-,ab,-,-,ab,-,a,a,ab,-,a…
*M700	D2.15	a,-,-,a,a,ab,a,-,ab,a,ab,a,-,a,ab,-,ab,ab,ab,ab,ab,ab,a,ab,ab,ab,-,ab,a,a,ab,-,a,a,-,a,ab,ab,a,-,a,ab,a,a,ab,-,a,ab,a,a,-,a,-,ab,ab,ab,ab,a,a,ab,-,a,ab,-,ab,ab,ab,a,ab,a,ab,a,ab,ab,a,a,-,a,ab,-,-,ab,ab,-,-,-,a,ab,ab,ab,a,a,ab,a,-,a,-,-,-,a,a,ab,a,ab,-,ab,ab,a,a,-,a,a,a,a,ab,ab,-,ab,ab,a,ab,a,ab,a,a,-,a,a,-,a,ab,ab,ab,ab,a,a,a,-,ab,ab,-,a,ab,a,-,ab,a,a,ab,a,-,a,-,ab,ab,a,a,ab,a,ab,ab,a,a,a,ab,a,ab…
*M703	D1.10	a,ab,-,a,ab,-,a,ab,ab,a,ab,ab,a,ab,ab,ab,-,ab,a,-,a,ab,ab,a,ab,ab,ab,a,ab,-,-,a,ab,ab,ab,a,ab,-,a,-,a,ab,-,a,ab,ab,a,-,a,ab,a,ab,ab,ab,ab,-,a,ab,ab,a,ab,a,-,a,a,a,ab,a,ab,a,a,a,-,-,a,ab,a,ab,a,a,ab,-,ab,-,a,-,a,a,-,a,a,ab,-,ab,ab,ab,ab,-,-,a,-,a,ab,a,ab,a,a,a,ab,ab,ab,ab,ab,ab,a,a,ab,-,a,-,a,a,ab,a,a,a,a,ab,ab,ab,ab,ab,ab,ab,ab,a,ab,-,ab,ab,a,ab,ab,-,a,-,ab,-,a,-,a,ab,a,a,a,a,ab,ab,-,ab,-,-,a,-,a…
*M709	D1.10	-,ab,a,a,-,a,a,ab,ab,-,-,ab,a,ab,-,ab,-,ab,a,a,a,ab,-,a,ab,-,ab,a,-,-,a,a,ab,ab,ab,-,ab,ab,-,a,-,ab,ab,a,ab,ab,a,a,a,ab,-,-,ab,ab,ab,ab,a,ab,ab,a,ab,a,ab,a,a,a,ab,a,ab,a,a,a,a,ab,a,ab,a,ab,a,a,ab,a,ab,a,a,a,a,a,a,a,a,ab,-,-,-,-,-,-,ab,-,a,a,-,a,-,a,a,a,ab,ab,ab,ab,ab,ab,a,-,ab,a,a,ab,a,a,ab,a,-,-,a,ab,ab,-,ab,ab,ab,ab,-,a,-,a,ab,ab,a,-,ab,-,a,a,ab,-,a,a,a,ab,a,a,a,-,-,ab,a,ab,a,ab,a,a,ab,ab,-,-,-…
*M715	D1.10	a,ab,-,a,ab,-,-,ab,ab,-,ab,ab,-,ab,-,ab,ab,ab,a,a,-,ab,ab,a,-,-,ab,a,ab,ab,a,a,ab,-,ab,a,ab,ab,a,a,a,-,-,a,ab,ab,-,a,a,-,a,ab,ab,ab,ab,ab,a,ab,ab,a,ab,a,ab,a,a,-,ab,-,ab,-,a,a,-,ab,a,ab,a,ab,-,a,ab,a,-,a,a,a,a,a,a,a,a,ab,a,-,ab,ab,ab,a,ab,-,a,a,ab,a,ab,a,a,a,ab,-,ab,ab,ab,ab,a,a,-,a,a,ab,-,a,ab,a,a,-,a,ab,-,ab,ab,ab,ab,-,-,a,ab,a,-,ab,a,ab,-,ab,a,a,ab,a,-,a,a,ab,a,a,a,a,-,ab,-,-,a,ab,a,a,ab,ab,ab…
*M716	D1.10	a,ab,a,a,ab,a,-,ab,ab,a,-,ab,a,ab,-,ab,ab,ab,a,a,a,ab,ab,a,ab,ab,ab,a,ab,ab,a,a,ab,ab,ab,a,ab,ab,-,a,a,ab,ab,a,ab,-,a,a,a,-,a,ab,-,ab,-,ab,a,ab,ab,a,ab,a,ab,a,-,a,ab,a,ab,a,-,a,a,ab,a,ab,a,ab,a,a,ab,a,ab,a,a,a,-,a,a,a,a,ab,a,ab,ab,-,ab,a,-,a,a,a,-,a,ab,a,a,-,ab,-,-,ab,-,ab,-,a,ab,a,a,ab,a,a,ab,a,-,a,a,ab,-,ab,ab,ab,ab,-,ab,a,ab,a,ab,ab,a,-,ab,ab,-,a,ab,a,-,a,a,ab,-,a,a,a,ab,-,a,ab,a,ab,a,a,-,ab,a…
*M718	D1.10	-,ab,a,a,ab,-,a,-,ab,a,ab,ab,a,ab,-,-,ab,ab,a,a,a,ab,ab,a,ab,ab,ab,a,-,ab,-,-,ab,ab,ab,a,ab,ab,a,a,a,ab,-,a,ab,-,a,a,-,ab,a,ab,ab,-,ab,-,a,-,ab,a,-,-,-,a,a,a,ab,a,ab,a,a,a,a,ab,a,-,-,ab,a,a,ab,a,ab,a,a,-,a,a,a,a,a,ab,a,ab,ab,ab,ab,a,ab,-,-,a,ab,a,ab,a,a,a,ab,ab,ab,-,ab,ab,a,a,ab,a,a,ab,a,a,ab,a,-,a,a,ab,ab,ab,ab,ab,ab,ab,ab,a,-,a,ab,ab,a,ab,-,ab,-,a,ab,-,a,a,a,ab,a,a,a,-,ab,ab,a,ab,a,-,a,a,ab,ab,…
*M721	D1.10	a,ab,a,a,-,a,a,ab,-,-,ab,ab,a,ab,-,-,ab,ab,a,a,a,ab,-,a,-,ab,-,a,ab,ab,a,a,ab,-,ab,a,ab,ab,a,a,-,ab,ab,a,ab,ab,a,a,a,ab,a,-,ab,ab,ab,ab,a,ab,ab,a,ab,-,ab,a,a,a,ab,a,-,a,a,a,-,ab,a,ab,-,ab,a,a,ab,a,ab,-,a,a,-,a,a,a,a,ab,-,ab,ab,ab,ab,-,ab,-,a,a,ab,-,ab,a,a,-,ab,ab,ab,ab,ab,ab,a,a,-,a,a,ab,a,a,-,a,a,a,-,ab,ab,ab,ab,ab,ab,ab,ab,a,ab,a,ab,ab,a,ab,ab,ab,a,a,ab,a,-,a,a,ab,a,-,-,a,ab,ab,a,ab,a,ab,-,a,-,…
*M722	D1.10	ab,-,ab,-,a,ab,ab,a,a,ab,a,a,ab,a,a,a,a,-,ab,ab,-,a,a,ab,a,a,a,-,a,-,-,-,a,a,a,-,a,a,ab,ab,ab,a,a,ab,a,a,ab,ab,ab,a,ab,-,a,a,a,a,-,a,a,ab,a,ab,a,ab,ab,-,a,ab,a,-,ab,-,-,a,ab,-,-,a,ab,ab,a,-,a,-,-,ab,-,ab,-,ab,ab,a,ab,a,a,a,a,ab,a,ab,ab,ab,a,ab,a,ab,ab,ab,a,a,-,-,a,a,ab,ab,-,ab,ab,a,ab,ab,a,ab,ab,ab,-,-,a,a,-,a,a,a,a,ab,a,ab,a,-,ab,-,-,-,ab,ab,a,ab,ab,ab,ab,a,ab,ab,ab,ab,-,a,ab,a,ab,-,ab,-,a,a,a,-…
*M725	D1.10	ab,a,ab,ab,-,ab,ab,a,a,ab,a,a,ab,a,a,a,a,a,ab,ab,ab,a,a,ab,a,a,-,ab,a,a,ab,-,-,-,a,ab,a,a,-,ab,ab,a,-,ab,a,-,ab,-,ab,-,ab,a,-,a,a,a,ab,a,a,ab,-,ab,a,ab,ab,-,a,ab,-,ab,ab,ab,ab,a,ab,a,ab,a,ab,-,-,ab,a,ab,ab,ab,ab,-,-,ab,ab,-,ab,a,a,a,-,ab,a,ab,ab,ab,-,ab,a,ab,ab,-,-,a,-,a,-,-,ab,ab,-,-,ab,a,ab,ab,-,ab,ab,ab,ab,a,a,a,-,a,a,a,a,ab,a,ab,a,a,ab,a,a,a,ab,ab,a,-,ab,ab,ab,a,ab,ab,ab,ab,a,a,ab,a,ab,a,ab,a…
*M730	D1.10	ab,-,-,-,a,ab,ab,a,a,ab,a,a,ab,a,a,a,a,a,-,-,ab,a,a,ab,a,-,a,ab,a,a,ab,ab,a,a,a,ab,a,-,-,ab,-,-,a,ab,a,-,ab,ab,ab,a,ab,-,a,a,a,a,ab,a,a,ab,a,ab,a,ab,ab,ab,a,ab,a,-,-,ab,ab,a,ab,a,ab,a,ab,ab,-,ab,a,ab,ab,ab,ab,ab,ab,ab,ab,a,ab,-,a,a,a,-,-,-,ab,ab,-,ab,a,ab,ab,ab,a,a,a,a,a,a,ab,-,-,ab,ab,a,ab,ab,-,-,-,ab,ab,a,a,a,a,a,a,-,a,ab,a,-,a,a,ab,-,-,-,ab,ab,a,-,ab,ab,ab,a,ab,ab,ab,ab,a,a,ab,a,-,a,ab,ab,a,-,…
*M732	D1.10	ab,-,ab,ab,-,ab,-,-,-,ab,a,a,ab,-,a,a,a,a,ab,ab,ab,a,a,ab,a,a,a,ab,a,a,ab,ab,a,a,a,ab,a,a,ab,ab,ab,a,a,ab,a,a,ab,ab,-,a,ab,a,a,-,a,a,ab,a,a,ab,a,ab,a,ab,ab,ab,a,ab,a,ab,ab,ab,ab,a,-,a,ab,-,ab,-,a,-,a,-,ab,ab,-,-,ab,ab,ab,-,a,-,-,a,a,-,a,ab,ab,ab,a,ab,a,ab,ab,ab,a,a,a,a,-,a,ab,-,-,ab,ab,a,-,ab,a,ab,-,ab,ab,a,a,a,-,a,a,a,a,ab,a,ab,a,a,ab,a,a,-,ab,ab,a,-,ab,ab,ab,-,ab,ab,ab,ab,a,a,ab,a,ab,a,ab,ab,a,…
*M733	D1.10	ab,a,ab,-,a,ab,ab,a,a,ab,a,-,ab,a,a,a,a,-,ab,ab,ab,a,-,-,a,a,a,ab,-,a,ab,-,a,-,-,-,-,a,ab,ab,ab,-,a,ab,a,a,ab,ab,ab,a,ab,a,a,a,a,-,ab,-,a,-,a,ab,a,ab,ab,ab,a,-,a,ab,ab,-,ab,a,ab,a,ab,-,ab,ab,a,ab,a,ab,ab,ab,ab,ab,ab,ab,ab,a,a,a,a,-,a,ab,a,-,-,ab,-,ab,a,-,-,ab,a,a,-,a,a,a,ab,ab,a,ab,ab,a,ab,ab,a,-,ab,ab,ab,a,-,a,a,a,-,a,a,ab,a,ab,a,-,ab,a,-,a,-,ab,a,ab,-,ab,ab,a,ab,ab,-,ab,a,a,ab,a,ab,a,ab,ab,-,a,…
*M735	D1.10	-,a,ab,ab,-,-,ab,a,a,ab,a,a,ab,a,a,a,a,a,ab,ab,-,a,a,ab,a,a,a,-,a,a,-,ab,a,a,a,ab,a,a,ab,ab,ab,a,a,ab,a,-,ab,-,ab,-,ab,a,a,-,-,a,ab,a,a,-,a,ab,a,ab,ab,ab,a,ab,a,ab,ab,ab,ab,a,ab,a,-,a,ab,-,a,ab,a,ab,ab,ab,ab,ab,ab,ab,ab,a,a,a,a,a,a,ab,a,ab,ab,ab,a,ab,a,ab,-,ab,-,a,a,a,a,a,ab,ab,-,ab,ab,a,ab,ab,a,ab,ab,ab,ab,a,a,a,a,a,-,a,a,-,a,ab,a,a,ab,a,a,a,ab,ab,a,ab,ab,ab,ab,a,ab,ab,ab,ab,a,a,ab,-,ab,a,ab,ab,…
*M737	D1.10	ab,a,ab,-,a,ab,ab,a,a,-,-,a,ab,a,a,a,a,a,ab,-,ab,a,a,-,a,a,a,ab,a,a,ab,-,a,a,a,-,a,-,ab,ab,ab,a,a,ab,a,a,ab,ab,ab,a,ab,a,-,a,a,-,ab,a,a,ab,a,ab,-,ab,ab,ab,a,ab,-,ab,ab,ab,ab,a,ab,a,ab,a,-,-,a,ab,a,-,ab,ab,ab,ab,ab,ab,ab,a,a,a,-,-,a,ab,-,ab,ab,ab,a,ab,-,ab,ab,ab,-,-,a,a,a,a,ab,ab,a,ab,ab,a,ab,ab,a,ab,ab,ab,ab,a,a,a,a,a,-,a,a,ab,a,-,a,a,ab,a,a,a,ab,ab,a,ab,ab,-,ab,a,-,ab,ab,ab,-,a,ab,-,ab,-,ab,ab,-…
*M763	B3.7	a,a,-,ab,a,b,ab,ab,ab,-,ab,-,b,a,ab,-,a,ab,b,b,b,ab,a,b,ab,ab,ab,b,a,a,-,b,a,a,a,ab,-,ab,ab,ab,ab,-,a,ab,ab,ab,ab,b,-,a,-,a,-,ab,ab,-,-,a,-,-,ab,-,ab,-,b,b,ab,ab,ab,-,b,ab,-,-,ab,a,-,a,b,-,a,b,ab,ab,ab,-,ab,ab,b,b,-,a,-,a,-,a,ab,-,ab,ab,ab,b,a,b,ab,-,-,ab,a,ab,a,a,a,a,b,b,a,-,-,a,-,-,ab,ab,ab,b,ab,a,a,a,ab,ab,ab,ab,a,ab,a,b,ab,ab,ab,a,-,-,ab,-,a,ab,b,ab,b,a,b,b,b,ab,a,-,-,ab,b,a,ab,-,-,a,ab,-,ab,…
*M764	B3.7	-,-,ab,ab,a,b,ab,ab,ab,ab,-,a,b,a,ab,ab,a,-,b,-,b,ab,a,b,ab,ab,ab,b,-,a,b,-,a,-,a,-,ab,ab,-,-,-,ab,-,ab,ab,-,ab,b,ab,a,ab,a,ab,ab,ab,ab,b,-,a,b,-,ab,-,b,b,b,ab,ab,ab,-,b,-,-,ab,-,a,b,a,b,b,a,-,ab,ab,ab,ab,ab,ab,b,-,-,-,ab,a,-,a,ab,ab,ab,ab,ab,b,a,-,ab,b,b,ab,a,ab,a,a,a,a,b,b,a,b,b,a,b,-,ab,ab,ab,b,-,a,-,a,-,ab,-,ab,a,ab,-,b,ab,ab,ab,a,ab,a,ab,b,a,-,b,ab,b,a,b,b,b,ab,-,ab,-,ab,b,a,ab,ab,ab,-,ab,b,…
*M765	B3.7	b,b,ab,ab,b,a,ab,ab,ab,-,ab,b,a,b,ab,ab,b,ab,a,a,a,-,b,a,ab,ab,ab,a,b,b,a,a,-,b,-,-,ab,ab,ab,-,ab,ab,-,ab,ab,ab,ab,a,ab,b,ab,b,ab,ab,ab,ab,a,-,-,a,ab,ab,ab,-,a,a,-,ab,ab,-,-,ab,ab,ab,ab,-,a,-,a,a,b,-,ab,ab,ab,ab,ab,-,a,a,ab,b,ab,b,b,b,ab,ab,ab,-,ab,-,b,a,ab,a,a,-,b,ab,-,b,b,b,-,a,b,a,a,b,-,ab,-,ab,ab,-,-,b,b,b,ab,-,ab,ab,b,ab,b,a,-,ab,ab,b,ab,b,ab,a,b,ab,-,ab,a,b,a,a,a,ab,b,ab,a,ab,-,b,ab,-,ab,-,…
*M766	D1.10	ab,ab,-,a,ab,-,a,ab,ab,a,ab,ab,-,ab,ab,ab,-,ab,a,a,a,-,ab,-,ab,ab,ab,a,ab,-,-,-,ab,ab,-,a,ab,-,-,a,a,ab,ab,a,ab,-,a,a,-,ab,a,ab,ab,-,ab,ab,a,ab,-,a,-,-,-,a,a,-,ab,a,-,a,a,a,ab,ab,a,-,a,-,a,a,ab,-,ab,a,a,-,a,ab,-,-,a,ab,ab,ab,ab,-,ab,a,ab,-,a,a,ab,a,ab,a,a,a,ab,ab,ab,-,ab,ab,a,-,ab,-,a,ab,a,a,ab,a,a,a,-,ab,ab,ab,ab,ab,-,ab,ab,-,ab,-,-,-,a,ab,ab,ab,a,a,ab,a,a,a,a,-,a,a,-,a,ab,ab,a,ab,a,-,a,a,ab,ab,…
*M768	D1.10	ab,ab,a,a,ab,a,a,ab,ab,a,ab,-,a,ab,ab,ab,ab,a,a,-,a,-,ab,a,ab,ab,ab,-,-,ab,a,a,ab,ab,ab,a,ab,ab,a,a,-,ab,ab,a,ab,ab,a,a,a,ab,a,-,-,ab,-,ab,a,ab,ab,-,ab,a,-,a,a,a,-,a,ab,a,a,a,-,ab,a,ab,a,-,a,a,ab,a,ab,a,a,a,-,ab,a,a,a,ab,-,ab,ab,ab,ab,-,ab,a,a,a,ab,a,-,a,-,a,ab,ab,-,ab,ab,ab,a,a,ab,a,a,ab,a,a,ab,a,-,a,a,ab,ab,ab,-,ab,ab,ab,ab,a,ab,a,ab,-,-,ab,ab,ab,a,-,ab,a,a,a,-,ab,a,-,a,-,-,ab,-,-,a,ab,a,a,-,-,…
*M771	B3.7	-,b,-,ab,b,a,ab,ab,ab,ab,ab,b,a,b,-,-,b,a,a,a,a,ab,-,a,ab,ab,ab,a,b,b,a,a,b,b,-,ab,ab,ab,ab,-,ab,ab,-,ab,ab,-,ab,a,ab,b,ab,b,-,ab,ab,ab,a,b,b,a,ab,-,ab,a,a,a,ab,ab,-,ab,a,ab,ab,ab,ab,b,a,b,a,a,b,a,-,ab,ab,ab,ab,ab,a,a,ab,b,-,b,b,b,ab,ab,ab,-,ab,-,b,a,ab,a,-,-,-,-,b,b,-,-,a,a,b,-,a,b,-,ab,ab,-,ab,a,ab,-,b,b,ab,ab,ab,ab,b,ab,b,a,ab,ab,-,b,ab,b,ab,a,b,ab,a,ab,a,-,a,a,a,ab,b,ab,a,ab,a,b,ab,ab,ab,b,ab…
*M779	D2.15	-,ab,ab,ab,-,a,ab,-,a,ab,a,ab,a,ab,a,a,ab,-,-,a,a,a,ab,a,a,-,a,a,-,ab,a,-,ab,-,ab,-,a,a,ab,ab,ab,a,-,ab,a,a,ab,a,ab,ab,ab,ab,a,a,a,a,-,ab,ab,a,a,ab,a,a,a,a,a,ab,a,ab,a,-,a,a,ab,ab,a,ab,a,a,ab,-,a,-,-,-,-,-,a,-,ab,ab,a,ab,ab,ab,a,ab,-,ab,-,a,ab,a,a,a,-,ab,ab,-,ab,ab,ab,ab,a,a,ab,a,a,ab,-,ab,a,ab,ab,a,ab,ab,ab,ab,a,a,-,-,ab,ab,ab,a,-,a,ab,ab,a,ab,-,a,-,ab,a,ab,-,-,a,a,a,-,ab,a,-,a,-,ab,ab,ab,a,ab,a…
*M782	D2.15	ab,-,ab,ab,ab,a,ab,-,a,ab,a,ab,a,-,-,a,ab,a,a,a,a,a,ab,a,a,a,a,a,ab,-,a,a,ab,ab,ab,ab,-,a,ab,ab,ab,a,ab,ab,a,a,-,a,ab,ab,ab,ab,a,a,a,-,-,ab,-,a,a,ab,a,a,a,-,a,ab,a,ab,a,ab,a,-,ab,ab,a,ab,a,a,ab,-,-,ab,ab,ab,ab,a,a,-,ab,-,a,ab,ab,ab,a,-,a,-,ab,a,-,a,a,a,a,ab,ab,a,ab,-,ab,-,-,a,ab,a,-,ab,a,ab,a,-,ab,a,ab,ab,ab,ab,a,a,a,-,ab,-,ab,a,a,a,ab,-,a,ab,ab,a,ab,ab,a,-,a,ab,a,-,a,ab,ab,a,a,a,a,ab,-,ab,a,ab,a…
*M787	D1.10	ab,ab,a,-,ab,a,a,ab,-,a,ab,ab,a,ab,ab,ab,ab,a,-,a,a,-,-,-,ab,ab,ab,a,ab,ab,a,a,ab,ab,-,a,ab,-,a,a,a,ab,-,a,ab,ab,a,a,a,ab,a,-,ab,ab,ab,ab,a,ab,ab,-,ab,a,ab,a,a,a,ab,a,ab,a,a,a,ab,ab,-,ab,-,-,a,a,-,a,ab,-,a,a,-,ab,a,a,-,ab,ab,ab,ab,ab,-,a,ab,a,a,a,-,a,-,a,a,a,ab,ab,ab,-,-,ab,a,a,ab,a,a,ab,-,a,-,a,a,a,a,-,ab,ab,-,ab,-,ab,ab,a,ab,-,ab,ab,a,ab,ab,ab,a,a,-,a,a,a,-,ab,-,a,a,a,ab,ab,-,ab,a,ab,-,a,-,ab,-…
*M788	D1.10	ab,ab,a,a,ab,a,a,-,ab,a,-,ab,a,ab,ab,-,ab,-,-,a,a,ab,ab,-,ab,-,ab,a,-,ab,a,a,ab,ab,ab,-,-,-,a,a,-,ab,ab,a,ab,ab,a,-,-,ab,a,ab,ab,ab,ab,ab,-,ab,ab,a,ab,a,-,a,a,a,ab,a,ab,a,a,-,ab,ab,a,ab,a,ab,-,a,ab,a,ab,a,a,a,-,-,-,a,a,ab,ab,ab,ab,ab,ab,a,ab,a,a,a,ab,a,ab,-,a,-,ab,ab,ab,ab,ab,ab,a,-,ab,a,a,ab,a,a,ab,-,a,a,a,ab,ab,ab,ab,ab,ab,ab,ab,a,ab,a,ab,ab,-,ab,ab,ab,a,a,ab,a,a,a,a,-,a,a,a,a,ab,-,a,ab,a,ab,-,…
*M789	D1.10	ab,ab,a,a,ab,-,a,-,-,-,ab,ab,a,ab,-,ab,ab,a,a,a,-,-,-,-,ab,-,ab,-,-,ab,-,a,ab,ab,ab,a,-,ab,a,-,a,-,-,a,ab,ab,-,-,a,ab,a,ab,ab,ab,ab,ab,a,ab,ab,a,ab,-,ab,a,a,a,ab,a,-,a,a,a,ab,ab,a,-,-,-,-,-,ab,a,ab,-,a,a,a,ab,a,a,a,ab,-,ab,ab,ab,ab,a,-,-,a,a,ab,a,-,a,a,a,-,ab,ab,ab,-,ab,a,a,-,a,a,ab,-,a,ab,a,-,a,a,ab,ab,-,ab,ab,ab,ab,-,a,-,a,ab,ab,a,ab,ab,ab,a,-,ab,a,-,a,-,ab,a,a,-,a,ab,ab,a,ab,a,-,-,a,ab,ab,ab,a…
*M791	D1.10	ab,ab,a,a,ab,a,a,ab,ab,a,ab,ab,a,ab,-,-,ab,a,a,a,a,ab,ab,-,ab,ab,-,-,ab,ab,a,a,-,-,ab,-,-,ab,a,a,a,ab,-,a,ab,ab,a,-,a,-,a,ab,-,ab,ab,ab,-,ab,ab,a,ab,a,ab,-,a,a,ab,-,ab,a,a,-,ab,ab,a,ab,a,-,a,a,ab,-,ab,a,-,a,a,ab,a,a,a,ab,ab,ab,ab,ab,ab,a,ab,a,a,a,ab,a,ab,a,a,a,ab,-,ab,ab,-,-,-,a,ab,a,a,ab,a,a,ab,a,a,-,a,ab,-,ab,ab,ab,ab,ab,ab,a,ab,a,ab,ab,a,-,ab,-,a,a,-,a,a,a,-,-,-,a,a,-,ab,ab,-,ab,-,ab,a,a,ab,ab…
*M794	B3.7	-,b,-,ab,-,a,ab,ab,ab,-,ab,b,a,b,ab,ab,b,a,a,a,a,ab,b,a,-,ab,ab,a,b,b,a,a,-,b,b,ab,ab,ab,ab,ab,ab,ab,b,ab,ab,-,-,a,ab,-,ab,b,ab,ab,ab,-,a,b,b,-,ab,-,ab,a,a,a,ab,ab,-,ab,-,ab,-,ab,-,b,a,b,a,a,b,-,ab,ab,ab,ab,ab,ab,a,a,ab,b,ab,-,b,b,-,ab,ab,ab,ab,a,b,-,ab,a,a,ab,b,ab,-,-,b,b,a,a,b,a,a,b,a,ab,-,ab,ab,-,ab,b,-,-,ab,ab,ab,-,b,ab,-,-,-,ab,ab,b,ab,b,ab,a,b,ab,a,ab,a,-,a,-,a,ab,-,-,a,-,a,b,-,ab,-,b,ab,a,…
*M796	D1.10	ab,ab,a,a,ab,a,a,ab,ab,a,ab,ab,a,-,ab,ab,-,-,-,a,a,-,ab,a,ab,ab,ab,a,ab,ab,-,-,ab,ab,ab,a,ab,ab,a,-,-,ab,ab,a,ab,-,a,a,a,ab,a,ab,ab,ab,ab,ab,a,ab,ab,a,ab,a,ab,-,a,a,ab,a,ab,a,a,a,ab,-,a,ab,a,ab,a,a,ab,a,ab,a,a,a,a,-,a,a,a,ab,ab,ab,ab,ab,ab,a,ab,-,-,a,ab,a,ab,a,a,a,ab,ab,-,ab,ab,ab,a,a,ab,-,-,ab,a,a,ab,a,a,a,a,ab,-,ab,ab,ab,ab,-,-,a,-,a,ab,ab,a,ab,ab,-,-,a,ab,a,a,-,a,-,-,a,-,a,ab,ab,a,ab,a,-,a,a,-…
*M797	D1.10	ab,ab,a,a,ab,a,a,-,ab,a,ab,ab,a,-,ab,ab,ab,a,a,-,a,ab,ab,-,ab,ab,ab,a,ab,ab,a,a,-,ab,ab,a,ab,ab,a,a,a,ab,ab,a,-,-,a,a,a,ab,a,ab,ab,-,-,ab,a,ab,ab,a,ab,a,ab,a,a,a,ab,-,ab,a,a,a,ab,ab,-,ab,a,ab,-,a,-,a,-,a,a,a,-,ab,a,a,-,ab,ab,-,ab,ab,ab,a,ab,a,a,a,ab,a,ab,a,a,a,ab,ab,-,ab,ab,ab,a,-,ab,-,a,ab,a,a,ab,a,a,a,a,ab,ab,-,-,ab,ab,ab,ab,-,ab,a,-,ab,a,ab,ab,ab,-,a,ab,a,a,a,a,ab,-,a,a,a,ab,ab,-,ab,a,ab,a,a,a…
*M800	D2.15	ab,ab,ab,ab,ab,-,-,a,a,ab,a,ab,a,ab,-,a,ab,a,a,-,-,a,ab,a,a,a,-,a,-,ab,a,a,ab,ab,ab,ab,a,a,ab,ab,ab,a,ab,-,-,-,-,a,-,-,-,ab,a,a,-,a,a,ab,ab,a,-,ab,a,-,a,a,a,ab,a,-,a,ab,-,a,ab,ab,-,ab,a,a,ab,a,a,ab,ab,ab,-,a,a,a,ab,ab,a,-,ab,ab,-,ab,a,ab,ab,a,ab,a,-,a,a,ab,ab,a,ab,ab,ab,ab,-,a,ab,-,a,ab,a,ab,a,-,ab,a,ab,ab,-,ab,a,-,-,-,ab,ab,ab,a,a,-,ab,ab,a,ab,ab,a,ab,ab,a,ab,a,ab,a,-,a,ab,ab,a,a,a,a,ab,ab,-,-,a…
*M804	D2.15	-,ab,ab,-,ab,-,ab,a,a,-,a,-,-,-,-,a,-,-,a,a,a,a,ab,-,a,a,a,a,ab,-,a,a,ab,ab,ab,ab,a,-,-,ab,ab,-,ab,-,-,a,ab,-,-,-,ab,ab,a,-,a,a,a,ab,-,a,a,ab,a,a,a,a,a,-,a,ab,a,ab,a,a,ab,ab,a,ab,a,a,ab,a,a,ab,ab,ab,ab,a,a,a,ab,ab,-,-,ab,-,a,ab,a,ab,-,a,ab,-,a,a,a,ab,ab,a,ab,ab,ab,ab,a,-,ab,a,-,ab,a,ab,a,-,ab,-,ab,ab,ab,ab,a,a,a,a,ab,ab,ab,a,-,a,ab,ab,a,-,-,a,ab,ab,a,ab,a,-,a,a,a,ab,ab,a,a,a,-,ab,-,ab,-,ab,a,a,a,…
*M808	B3.7	-,a,ab,ab,a,b,ab,ab,ab,-,ab,a,-,a,ab,ab,a,b,b,-,b,ab,a,b,ab,ab,ab,b,a,a,b,b,a,a,a,ab,ab,ab,ab,ab,ab,ab,a,ab,-,ab,ab,b,ab,-,-,a,ab,ab,-,ab,b,-,a,-,ab,-,-,b,b,b,ab,ab,ab,ab,b,-,ab,-,ab,-,b,-,b,b,a,b,ab,ab,ab,ab,ab,ab,b,b,ab,a,ab,a,-,a,ab,ab,ab,ab,ab,b,a,-,-,-,b,ab,a,ab,a,a,a,a,b,-,a,b,b,a,b,ab,ab,ab,ab,-,ab,a,a,-,ab,ab,ab,-,a,-,a,-,ab,ab,-,a,ab,a,-,b,a,-,b,ab,b,a,b,-,b,ab,-,ab,b,ab,-,a,ab,ab,ab,a,a…
*M809	D2.15	-,ab,ab,ab,ab,a,-,a,a,-,a,ab,a,ab,a,a,ab,a,a,a,-,a,ab,-,a,a,a,a,ab,ab,a,a,ab,ab,-,ab,-,a,-,ab,ab,a,ab,ab,a,a,ab,a,ab,ab,-,-,a,-,-,a,a,-,ab,-,a,ab,a,-,a,a,a,ab,a,ab,a,ab,a,a,-,ab,a,ab,-,a,ab,a,a,ab,ab,ab,-,a,a,a,ab,ab,a,-,ab,-,-,ab,a,-,ab,a,ab,a,-,a,a,ab,ab,a,ab,ab,-,ab,a,a,-,a,a,ab,a,ab,a,ab,ab,a,ab,ab,ab,ab,a,a,a,a,ab,ab,ab,a,-,a,ab,-,a,ab,-,a,ab,ab,a,ab,a,ab,a,a,a,ab,ab,a,-,-,a,ab,ab,ab,a,ab,a,…
*M810	D1.10	ab,-,a,a,ab,a,a,ab,ab,a,ab,-,a,ab,-,ab,ab,a,a,a,a,ab,ab,-,ab,ab,ab,-,ab,ab,a,a,ab,ab,ab,a,ab,ab,a,a,a,ab,-,a,ab,ab,-,a,a,ab,a,ab,-,ab,ab,ab,a,ab,-,a,-,a,ab,a,a,a,ab,a,ab,a,a,a,ab,ab,-,ab,-,a,a,-,ab,-,-,a,a,a,a,ab,a,a,a,ab,-,ab,ab,-,ab,-,ab,a,-,a,ab,a,ab,a,a,a,-,-,ab,ab,-,ab,a,a,-,a,a,ab,a,a,-,a,a,-,a,ab,ab,ab,ab,ab,ab,ab,ab,a,-,-,ab,ab,a,ab,ab,ab,a,a,ab,a,-,a,-,ab,a,a,a,a,ab,ab,a,ab,a,-,a,a,ab,ab…
*M811	D2.15	ab,ab,ab,-,ab,a,ab,a,a,-,a,ab,-,ab,a,a,ab,a,a,a,a,a,ab,a,a,a,a,a,-,ab,-,-,-,ab,ab,ab,a,a,ab,ab,ab,a,ab,ab,-,a,ab,-,ab,ab,-,ab,a,a,a,-,a,ab,ab,a,a,ab,a,a,a,a,a,-,a,ab,a,ab,a,-,ab,ab,a,ab,-,a,ab,a,a,ab,ab,ab,ab,-,a,-,ab,ab,a,-,ab,ab,-,ab,-,ab,ab,a,ab,a,a,a,a,ab,ab,a,ab,ab,ab,ab,-,a,ab,a,a,ab,-,ab,-,-,ab,a,ab,ab,ab,ab,a,a,a,-,ab,-,ab,-,a,-,ab,ab,a,ab,ab,a,ab,ab,a,ab,a,ab,a,-,a,ab,ab,-,a,a,a,ab,-,ab,…
*M815	D1.10	a,a,-,ab,a,ab,-,-,a,-,a,a,ab,a,a,a,a,ab,ab,ab,ab,a,a,ab,a,a,a,ab,a,a,ab,ab,-,-,a,ab,-,a,ab,ab,ab,a,a,ab,a,a,-,ab,ab,a,ab,a,a,a,-,a,-,a,a,-,-,ab,a,ab,ab,ab,a,ab,-,ab,ab,ab,a,a,ab,a,ab,ab,ab,ab,-,ab,a,ab,ab,ab,ab,a,-,ab,ab,a,a,a,a,a,a,ab,a,ab,ab,-,a,ab,a,ab,ab,ab,a,a,-,a,a,-,ab,ab,a,ab,ab,a,ab,ab,a,ab,ab,ab,ab,a,a,a,a,a,a,a,a,ab,-,ab,a,a,-,a,a,a,ab,ab,a,ab,ab,ab,-,a,ab,-,ab,ab,-,a,ab,a,ab,-,ab,ab,a…
*M818	D1.10	a,-,-,ab,a,ab,-,a,a,-,a,a,ab,-,-,a,a,ab,ab,ab,ab,a,a,ab,a,-,-,-,a,a,-,ab,-,a,a,-,a,a,-,ab,-,-,a,ab,-,a,-,ab,ab,-,ab,-,a,-,a,a,ab,a,a,-,a,ab,a,-,ab,ab,a,ab,a,ab,ab,ab,-,a,ab,a,ab,ab,ab,ab,a,ab,a,ab,ab,ab,-,a,ab,ab,ab,a,a,a,-,a,a,-,a,ab,ab,ab,a,ab,a,ab,ab,ab,a,a,a,-,a,a,ab,ab,a,-,ab,a,-,ab,-,ab,-,ab,ab,a,a,-,a,a,a,a,a,ab,a,ab,a,a,ab,a,a,a,ab,ab,-,ab,ab,ab,ab,a,ab,-,ab,-,a,a,ab,a,ab,-,ab,ab,a,a,-,ab…
*M820	D1.10	ab,ab,a,-,-,a,-,-,ab,a,-,-,a,-,ab,-,ab,a,a,-,a,ab,ab,a,ab,ab,ab,a,-,-,a,a,-,ab,-,a,-,ab,a,-,a,-,ab,a,-,ab,a,a,a,-,-,ab,ab,ab,-,ab,-,ab,ab,a,ab,a,-,a,-,a,ab,a,-,a,a,a,-,ab,a,-,a,a,a,a,ab,a,ab,a,a,a,-,ab,a,a,a,ab,ab,ab,ab,ab,ab,a,-,a,-,a,ab,a,ab,a,a,a,ab,ab,ab,ab,ab,-,a,-,ab,a,a,ab,a,a,ab,a,a,a,a,ab,ab,ab,-,ab,ab,ab,ab,-,ab,a,ab,ab,a,-,-,ab,a,-,ab,a,a,a,-,ab,a,a,-,-,ab,-,a,ab,a,a,a,a,ab,ab,-,a,ab,a…
*M821	D1.10	ab,-,a,a,ab,a,a,-,ab,a,ab,-,a,ab,ab,ab,ab,a,a,a,a,ab,-,-,-,ab,ab,a,ab,-,a,a,ab,ab,ab,a,ab,ab,a,a,a,ab,ab,a,ab,ab,a,a,a,ab,a,-,ab,ab,ab,ab,a,ab,-,a,ab,a,ab,a,-,-,ab,-,ab,a,a,a,-,ab,a,ab,a,-,-,a,ab,-,ab,a,-,a,a,ab,a,a,a,ab,ab,ab,ab,ab,-,a,ab,a,-,a,ab,a,ab,a,a,a,ab,-,ab,ab,ab,ab,-,a,-,a,a,ab,a,a,ab,-,a,a,a,ab,ab,-,ab,ab,ab,ab,ab,a,ab,a,-,ab,-,ab,ab,ab,a,a,ab,a,-,a,a,-,-,a,-,a,ab,ab,a,-,a,a,a,a,ab,ab…
*M827	D1.10	a,-,ab,ab,a,ab,ab,-,a,ab,a,a,ab,a,a,a,a,ab,ab,ab,ab,a,a,ab,a,a,a,ab,a,-,ab,ab,a,-,-,ab,a,a,ab,-,ab,a,-,ab,-,a,ab,ab,ab,a,ab,a,a,a,a,-,ab,-,a,ab,a,ab,a,ab,-,ab,a,ab,-,ab,ab,ab,a,a,ab,-,ab,ab,ab,ab,a,ab,a,ab,ab,ab,ab,a,-,ab,-,a,a,a,a,a,a,-,a,ab,-,-,-,-,-,ab,-,ab,a,a,a,a,a,-,-,ab,a,ab,ab,a,ab,ab,-,ab,ab,ab,ab,a,a,-,a,a,a,a,a,ab,a,ab,a,a,-,a,a,a,-,-,a,ab,ab,ab,ab,a,ab,-,-,ab,a,-,-,a,ab,ab,ab,ab,-,a,a…
*M831	D1.10	a,a,ab,ab,a,ab,ab,a,-,ab,a,a,-,a,-,a,-,ab,ab,ab,ab,a,-,ab,a,a,-,ab,a,a,ab,ab,a,-,a,ab,a,a,-,ab,ab,a,a,ab,a,a,ab,ab,ab,-,ab,a,a,a,a,a,ab,a,a,ab,a,ab,a,ab,ab,-,a,ab,a,ab,-,ab,a,a,ab,a,-,ab,ab,ab,a,ab,a,-,ab,-,ab,a,ab,ab,ab,-,-,a,a,a,-,ab,a,ab,-,ab,a,ab,a,-,ab,ab,a,a,a,a,-,a,ab,ab,a,-,ab,a,ab,ab,a,ab,ab,ab,ab,a,a,a,a,a,a,a,a,ab,a,-,-,a,ab,-,a,a,ab,ab,a,ab,ab,ab,ab,a,ab,ab,ab,ab,a,a,ab,a,ab,-,ab,-,a,…
*M838	D1.10	a,a,ab,-,a,-,ab,a,-,ab,-,-,ab,a,a,-,a,-,-,ab,ab,-,a,ab,a,a,a,ab,a,a,ab,ab,a,a,-,ab,a,a,ab,ab,ab,a,a,ab,a,a,ab,-,ab,a,ab,a,a,a,a,-,ab,a,a,ab,a,ab,a,ab,-,ab,a,-,a,ab,ab,-,-,a,ab,a,ab,ab,-,ab,a,ab,a,ab,-,ab,ab,a,ab,ab,-,a,a,a,a,a,a,ab,a,ab,ab,ab,a,ab,a,ab,ab,ab,-,a,a,-,-,a,ab,ab,a,ab,ab,a,ab,ab,a,ab,ab,ab,ab,-,-,-,a,-,-,a,-,ab,a,-,a,-,ab,a,a,a,ab,ab,a,-,ab,-,ab,a,ab,ab,ab,ab,a,a,ab,a,ab,ab,ab,-,a,-,…
*M843	D2.15	-,ab,ab,ab,ab,-,ab,a,a,ab,a,ab,a,ab,-,a,-,a,a,a,-,a,ab,a,-,-,-,a,-,ab,a,a,ab,ab,ab,ab,a,-,ab,ab,-,a,ab,ab,a,a,ab,-,ab,ab,ab,ab,a,a,a,-,a,ab,ab,a,a,ab,-,a,a,a,a,ab,a,ab,-,ab,a,a,ab,ab,a,ab,a,a,-,-,a,ab,ab,ab,ab,a,a,a,ab,ab,a,ab,ab,ab,a,ab,a,ab,ab,a,ab,a,-,a,a,ab,-,a,-,ab,-,-,a,a,ab,-,a,ab,a,-,ab,ab,-,a,-,ab,-,ab,a,a,a,a,ab,ab,ab,a,a,a,ab,ab,a,ab,-,a,ab,ab,a,ab,a,ab,a,a,-,ab,ab,a,-,a,a,ab,ab,ab,a,a…
*M848	D2.15	ab,ab,ab,ab,ab,-,-,a,a,-,-,-,a,ab,a,a,ab,a,a,a,-,a,ab,a,-,-,a,a,-,ab,a,a,ab,ab,ab,ab,-,a,ab,ab,-,-,ab,ab,a,a,ab,a,ab,-,ab,ab,a,a,a,-,a,ab,ab,a,a,ab,a,a,a,a,-,ab,-,ab,a,ab,a,a,ab,ab,-,ab,a,a,ab,a,a,ab,-,-,ab,-,a,a,ab,-,a,ab,ab,ab,-,ab,a,-,ab,a,-,a,a,a,a,-,ab,-,ab,ab,ab,ab,a,a,-,a,-,ab,a,ab,-,ab,ab,a,ab,ab,ab,ab,a,a,-,-,ab,ab,ab,a,a,-,ab,-,a,-,ab,a,ab,ab,a,-,a,ab,a,a,a,ab,ab,a,ab,a,a,ab,ab,-,a,ab,a…
*M849	D2.15	ab,ab,ab,-,-,a,ab,a,a,ab,-,ab,a,ab,a,a,ab,a,a,-,a,a,ab,a,a,a,a,-,ab,ab,a,a,ab,ab,ab,ab,a,a,-,ab,ab,a,ab,ab,a,a,-,a,-,-,ab,ab,-,-,a,a,a,ab,ab,a,a,ab,a,a,a,a,a,ab,a,-,a,ab,a,a,-,ab,a,ab,a,-,ab,a,a,-,ab,ab,ab,a,a,a,ab,ab,a,ab,ab,ab,a,ab,a,-,ab,a,ab,a,a,a,-,ab,ab,-,ab,-,ab,ab,a,-,ab,a,a,ab,a,ab,ab,ab,ab,a,ab,ab,ab,-,a,a,-,a,ab,-,ab,a,a,a,-,ab,a,ab,ab,a,ab,ab,a,ab,a,-,a,-,a,ab,ab,a,ab,a,a,ab,ab,ab,-,-…
*M850	D2.15	ab,ab,-,ab,ab,a,ab,a,a,ab,a,ab,a,-,a,a,ab,a,a,-,a,a,ab,-,a,a,-,a,ab,ab,-,-,ab,ab,ab,ab,a,a,ab,ab,ab,a,ab,ab,a,-,ab,a,ab,ab,ab,-,a,a,-,a,a,ab,ab,a,-,ab,a,a,a,a,a,ab,-,-,a,ab,a,a,ab,ab,a,-,a,-,ab,a,a,ab,ab,ab,ab,a,a,a,ab,ab,a,ab,-,-,-,ab,a,ab,ab,a,ab,a,a,a,a,-,ab,a,ab,-,ab,ab,a,a,ab,a,a,-,a,ab,ab,-,ab,a,-,ab,ab,ab,a,a,a,a,-,-,ab,a,a,a,ab,ab,a,ab,ab,a,ab,-,a,ab,a,ab,a,-,a,ab,ab,a,-,a,a,ab,ab,-,a,ab,…
*M856	D2.15	ab,ab,ab,ab,ab,a,ab,a,a,ab,a,ab,a,ab,a,a,-,a,a,-,a,a,-,a,-,a,a,-,ab,ab,a,a,ab,ab,ab,ab,a,-,ab,ab,-,-,ab,ab,a,a,ab,a,ab,ab,ab,-,a,a,a,-,a,ab,ab,a,a,ab,a,-,a,a,a,ab,-,-,a,-,a,a,ab,-,a,ab,a,a,-,a,a,ab,-,ab,ab,a,a,a,ab,ab,a,-,ab,ab,a,ab,a,ab,-,a,ab,a,a,a,a,ab,ab,-,-,-,ab,ab,a,a,-,a,a,ab,-,ab,ab,ab,ab,a,-,ab,ab,ab,a,a,a,a,ab,ab,ab,a,a,-,ab,ab,a,ab,ab,a,ab,ab,a,ab,a,ab,a,a,-,ab,ab,a,ab,-,a,ab,-,ab,a,ab…
*M860	B3.7	b,b,ab,ab,-,a,ab,ab,ab,ab,ab,b,a,-,ab,-,-,a,a,a,-,ab,b,-,-,-,ab,a,b,b,a,a,-,b,b,ab,ab,ab,ab,ab,ab,ab,ab,ab,ab,-,ab,a,b,b,ab,b,ab,ab,ab,ab,a,-,b,-,ab,ab,-,a,a,-,ab,ab,-,-,-,-,ab,ab,-,b,a,ab,a,-,b,-,ab,ab,-,ab,ab,ab,a,a,ab,b,ab,b,b,b,ab,ab,a,ab,ab,-,b,-,ab,-,a,ab,b,ab,b,b,b,-,a,a,b,a,a,-,a,-,-,ab,ab,-,ab,b,b,b,-,ab,ab,-,-,ab,b,a,a,ab,ab,b,ab,b,ab,a,b,-,a,ab,a,b,a,a,a,ab,b,-,ab,ab,-,ab,ab,ab,ab,b,ab…
*M861	D2.15	-,a,a,a,a,ab,a,-,-,a,ab,a,ab,a,ab,-,a,ab,ab,ab,ab,-,a,-,ab,ab,ab,-,a,a,ab,ab,-,-,a,a,ab,ab,a,a,-,ab,ab,a,ab,ab,a,ab,a,a,a,a,ab,ab,ab,ab,ab,-,a,ab,ab,-,ab,-,ab,ab,-,a,ab,a,ab,a,ab,-,a,a,ab,a,ab,ab,a,ab,ab,a,a,-,a,ab,ab,ab,a,a,ab,a,a,a,ab,a,ab,a,a,ab,a,ab,ab,ab,-,a,a,-,a,a,-,a,ab,ab,a,ab,ab,a,ab,a,-,a,a,-,a,a,-,-,ab,ab,ab,ab,a,a,a,ab,-,ab,a,a,ab,a,-,ab,a,a,ab,a,ab,a,ab,ab,-,a,-,ab,a,ab,-,a,a,a,ab,a…
*M865	D2.15	a,a,a,a,a,ab,a,ab,ab,-,ab,a,ab,a,ab,-,a,ab,ab,ab,ab,ab,a,ab,ab,ab,ab,ab,a,a,ab,ab,a,a,a,-,ab,ab,a,a,a,ab,ab,-,ab,ab,a,ab,a,a,a,a,ab,ab,ab,-,ab,a,a,ab,-,a,ab,ab,ab,ab,ab,a,ab,a,ab,a,ab,-,a,a,ab,a,-,ab,-,ab,-,a,a,a,a,ab,ab,ab,a,a,-,a,a,a,ab,a,ab,-,a,ab,-,ab,ab,ab,ab,a,a,ab,a,a,-,a,ab,ab,a,-,ab,a,ab,a,a,a,-,ab,-,a,a,a,ab,ab,ab,ab,a,-,a,ab,-,-,a,a,-,-,a,ab,a,-,ab,a,ab,a,ab,ab,-,-,a,-,-,-,ab,a,a,a,ab,…
*M866	D2.15	a,a,a,a,a,-,a,ab,-,a,ab,a,ab,a,ab,-,a,ab,-,ab,ab,ab,a,ab,ab,ab,-,ab,-,-,ab,ab,a,a,a,-,ab,ab,a,-,-,ab,ab,-,-,ab,a,ab,a,a,a,-,-,ab,ab,ab,ab,a,a,ab,ab,a,ab,-,ab,ab,-,a,ab,a,-,a,ab,ab,-,a,-,-,ab,ab,a,ab,ab,-,-,a,a,ab,ab,-,a,a,ab,-,-,-,-,a,ab,a,-,ab,a,-,ab,ab,ab,-,a,ab,ab,a,a,-,ab,-,-,ab,ab,-,ab,a,a,a,a,ab,a,a,-,a,ab,-,ab,ab,a,a,a,ab,ab,ab,-,a,ab,a,a,ab,a,a,ab,-,ab,a,ab,ab,ab,a,a,ab,a,ab,ab,a,-,a,-,a,…
*M867	D2.15	a,a,a,a,-,ab,a,ab,ab,a,ab,a,ab,-,ab,ab,a,-,-,ab,-,ab,-,ab,ab,ab,ab,ab,-,-,-,-,a,a,a,a,ab,ab,a,a,a,ab,ab,a,ab,ab,a,ab,a,-,a,a,ab,ab,-,ab,ab,a,a,ab,ab,-,-,ab,ab,ab,ab,a,ab,a,-,a,ab,ab,-,a,ab,a,ab,ab,-,ab,ab,a,a,a,a,ab,-,-,-,a,ab,a,-,a,ab,a,ab,a,a,ab,a,-,ab,-,ab,-,a,ab,ab,a,-,a,ab,ab,a,-,ab,a,ab,-,a,a,a,ab,a,a,a,a,ab,-,-,ab,a,a,-,ab,ab,ab,-,a,ab,a,-,ab,-,-,ab,a,ab,a,ab,ab,ab,a,a,ab,a,ab,ab,a,a,a,ab,…
*M868	D2.15	a,a,a,-,a,ab,a,ab,ab,a,ab,a,-,a,ab,ab,a,ab,ab,ab,-,ab,a,ab,ab,ab,ab,-,-,a,ab,ab,a,a,-,a,ab,ab,a,a,-,-,-,a,ab,-,a,ab,a,a,a,a,ab,ab,ab,ab,ab,-,a,ab,ab,a,-,-,ab,-,ab,a,-,a,-,a,ab,ab,a,a,ab,a,ab,ab,-,ab,-,a,a,a,a,ab,ab,-,a,a,ab,-,-,a,ab,-,ab,-,a,-,-,ab,ab,ab,ab,a,a,ab,ab,a,a,a,-,-,a,ab,ab,a,-,a,a,a,-,ab,-,a,a,-,-,ab,ab,ab,a,a,a,ab,ab,-,-,a,ab,-,-,ab,a,-,ab,a,ab,a,ab,ab,ab,a,a,ab,a,ab,ab,a,a,a,ab,a,-,…
*M877	D2.15	a,a,-,-,-,ab,a,ab,ab,a,ab,a,ab,-,ab,ab,a,ab,-,-,ab,ab,a,ab,ab,ab,ab,ab,-,-,ab,ab,a,a,-,a,ab,-,a,-,-,ab,-,a,ab,ab,a,ab,a,a,a,a,ab,-,ab,ab,ab,a,a,ab,ab,-,ab,ab,ab,ab,ab,a,-,a,ab,a,ab,ab,a,a,-,-,ab,ab,a,ab,ab,a,-,a,-,ab,ab,-,a,a,ab,a,-,a,ab,a,ab,a,a,-,a,ab,-,ab,ab,-,a,ab,ab,a,a,a,ab,-,a,ab,ab,a,ab,a,a,a,a,ab,a,a,a,-,ab,ab,ab,-,a,a,a,ab,ab,-,a,a,ab,a,a,ab,a,-,ab,a,ab,a,ab,ab,-,-,a,ab,a,ab,ab,-,-,a,ab…
*M878	D2.15	a,a,a,a,-,ab,a,ab,ab,a,ab,a,ab,a,ab,ab,a,ab,ab,ab,ab,ab,-,ab,ab,ab,ab,-,a,a,-,ab,a,a,a,a,ab,ab,a,a,a,ab,ab,a,ab,ab,-,-,a,a,-,a,ab,-,ab,ab,ab,a,a,ab,ab,a,ab,ab,ab,ab,ab,a,ab,a,ab,a,-,ab,-,a,ab,a,-,ab,-,ab,ab,-,a,a,-,ab,ab,ab,a,a,-,a,a,a,ab,-,ab,a,-,ab,a,ab,ab,ab,ab,-,a,-,ab,-,a,-,ab,ab,a,ab,-,a,ab,a,a,a,a,ab,-,a,a,a,ab,-,ab,ab,a,a,a,ab,-,ab,a,a,ab,a,a,ab,a,a,ab,a,-,a,-,-,ab,a,a,-,a,ab,ab,a,a,a,-,a…
*M879	D2.15	a,a,a,a,a,ab,a,ab,-,-,ab,-,ab,a,ab,ab,a,ab,ab,ab,-,ab,a,ab,ab,-,-,ab,-,-,ab,ab,a,-,a,a,ab,ab,a,-,-,ab,ab,a,ab,-,-,ab,a,a,a,a,ab,-,ab,-,ab,a,a,ab,ab,a,ab,ab,ab,ab,ab,a,ab,a,-,-,ab,ab,a,a,ab,a,ab,ab,-,ab,ab,a,a,a,a,ab,ab,-,a,a,-,a,-,a,ab,a,ab,-,-,ab,a,ab,-,ab,ab,a,a,ab,ab,a,a,-,-,ab,a,ab,ab,a,ab,a,a,-,-,ab,a,a,a,a,ab,-,ab,-,a,a,a,ab,ab,ab,a,a,ab,-,a,-,a,a,ab,a,ab,-,ab,ab,ab,a,a,ab,a,ab,ab,a,a,a,ab,…
*M880	D2.15	a,a,a,a,a,ab,a,-,ab,a,ab,a,ab,a,ab,ab,a,ab,ab,-,ab,ab,a,ab,-,-,ab,ab,a,a,ab,ab,a,a,a,a,ab,ab,-,a,a,ab,ab,a,ab,ab,-,-,a,a,a,a,ab,-,ab,ab,ab,a,a,ab,ab,a,ab,ab,-,ab,ab,a,ab,a,ab,a,ab,ab,a,-,ab,a,ab,ab,a,ab,ab,a,a,a,a,ab,ab,ab,a,a,ab,a,a,a,-,a,ab,-,a,ab,a,ab,ab,ab,ab,-,a,ab,ab,a,a,a,ab,ab,a,ab,ab,a,ab,a,a,a,a,ab,a,a,a,a,ab,-,ab,ab,a,a,a,ab,ab,ab,-,a,ab,a,a,ab,a,-,-,a,ab,a,-,ab,ab,a,a,ab,a,ab,ab,a,-,-…
*M881	D2.15	a,-,a,a,-,ab,a,ab,ab,a,ab,a,ab,a,-,ab,-,ab,ab,-,ab,ab,a,-,ab,ab,ab,ab,a,a,ab,ab,a,a,a,a,ab,ab,a,-,a,ab,ab,a,ab,ab,a,ab,a,a,-,a,ab,ab,ab,ab,ab,a,a,ab,ab,a,ab,ab,ab,ab,ab,a,ab,a,ab,a,ab,ab,-,a,ab,-,ab,ab,a,ab,ab,a,a,a,a,ab,ab,-,-,a,ab,a,a,a,ab,a,ab,a,-,ab,a,-,ab,ab,ab,a,a,ab,-,a,a,a,ab,-,a,ab,ab,-,-,a,a,-,-,ab,a,-,a,a,ab,ab,-,-,a,a,a,ab,ab,ab,a,a,ab,a,-,ab,a,a,-,a,ab,a,ab,-,-,a,a,-,-,ab,-,a,-,a,ab,…
*M882	B3.7	b,b,ab,ab,b,a,ab,ab,ab,ab,ab,b,a,b,ab,ab,-,-,a,-,a,-,b,-,ab,-,ab,a,b,-,a,a,b,b,b,ab,ab,-,-,-,ab,ab,ab,ab,-,ab,ab,a,b,b,-,b,-,ab,ab,ab,a,b,b,a,ab,-,ab,a,a,a,ab,-,a,ab,a,ab,ab,ab,-,b,-,ab,a,a,b,a,ab,ab,ab,ab,ab,ab,a,a,ab,-,ab,b,b,-,ab,ab,a,-,ab,a,b,-,ab,-,a,ab,b,ab,ab,b,b,-,a,a,b,a,a,b,a,ab,b,-,ab,a,ab,-,b,-,ab,ab,ab,-,b,ab,b,a,a,ab,-,-,ab,b,ab,a,b,ab,a,ab,a,b,-,-,a,ab,b,ab,ab,ab,-,ab,ab,ab,-,b,ab,…
*M883	D1.10	a,-,ab,ab,a,ab,ab,a,-,ab,-,-,ab,a,a,a,a,ab,ab,ab,-,-,a,ab,a,a,a,ab,a,a,ab,ab,a,a,a,ab,a,a,-,ab,ab,a,a,ab,a,a,-,ab,-,a,ab,a,-,a,a,-,ab,a,a,ab,a,ab,a,ab,ab,ab,a,ab,ab,ab,-,ab,-,a,ab,a,ab,ab,ab,ab,a,ab,a,ab,ab,ab,ab,a,ab,-,ab,a,a,a,-,a,a,ab,ab,-,-,ab,a,ab,-,-,ab,ab,a,a,a,a,a,a,ab,ab,a,ab,ab,-,-,ab,a,ab,-,ab,ab,a,a,-,a,a,-,a,a,-,a,ab,ab,a,ab,a,a,-,ab,ab,a,ab,ab,ab,ab,a,ab,-,-,ab,a,a,ab,a,-,ab,ab,ab,a…
*M886	B3.7	ab,ab,a,a,ab,ab,a,b,-,a,b,-,ab,ab,-,b,ab,ab,-,ab,ab,b,ab,ab,b,b,b,ab,ab,-,-,-,ab,ab,ab,a,b,b,a,a,-,b,b,-,b,b,a,-,ab,ab,a,ab,b,b,b,b,-,ab,-,ab,-,a,b,ab,ab,ab,b,a,ab,a,ab,-,b,b,a,ab,ab,a,ab,ab,ab,ab,-,-,-,a,a,-,ab,-,a,ab,b,ab,ab,ab,b,a,ab,a,a,-,ab,-,-,ab,ab,-,ab,b,b,-,ab,ab,ab,ab,-,-,-,ab,ab,-,ab,a,a,ab,a,ab,-,ab,b,b,b,b,ab,a,ab,ab,ab,-,a,ab,-,ab,a,ab,-,a,ab,a,ab,ab,ab,-,-,a,-,b,a,b,ab,a,a,a,-,ab,b…
*M888	B3.7	a,ab,-,b,ab,ab,b,-,a,b,-,ab,-,-,a,-,ab,-,ab,ab,ab,a,ab,ab,-,a,a,ab,-,ab,ab,ab,ab,ab,ab,b,-,a,-,b,b,a,a,b,a,a,b,ab,-,ab,b,ab,a,a,-,a,ab,ab,ab,-,a,b,a,-,ab,ab,-,-,ab,b,ab,b,a,a,b,ab,-,b,ab,ab,ab,ab,a,b,b,-,b,a,-,ab,b,ab,a,-,ab,ab,a,b,ab,b,b,ab,ab,ab,a,ab,ab,b,-,a,-,ab,ab,ab,ab,ab,ab,ab,ab,ab,ab,-,ab,b,b,-,b,-,ab,ab,a,a,a,a,ab,b,ab,ab,ab,-,b,ab,-,ab,b,-,ab,b,ab,b,ab,-,ab,ab,ab,-,-,a,b,a,ab,b,b,b,a,a…
*M890	D1.10	-,ab,-,a,-,a,-,ab,-,a,ab,-,a,ab,ab,ab,ab,a,a,a,a,-,ab,a,ab,-,-,a,-,ab,a,a,ab,-,ab,a,ab,ab,a,a,a,ab,ab,a,ab,ab,a,a,ab,ab,-,-,ab,ab,ab,-,a,-,ab,a,ab,a,ab,a,a,a,-,-,a,a,a,-,ab,-,a,ab,a,a,a,a,ab,-,ab,a,-,a,-,ab,a,-,a,ab,ab,ab,ab,ab,ab,a,a,a,-,a,ab,a,ab,a,a,a,ab,-,ab,ab,ab,-,a,a,ab,a,a,ab,-,-,ab,-,a,-,-,ab,-,ab,ab,ab,ab,ab,ab,a,ab,a,a,-,a,ab,ab,-,a,a,-,-,a,a,a,ab,a,-,a,a,-,ab,a,ab,a,a,-,a,ab,ab,ab,a,-…
*M891	D2.15	a,-,ab,ab,ab,a,ab,a,a,ab,a,ab,-,-,-,a,-,a,a,-,a,-,ab,a,a,a,a,a,ab,ab,a,a,ab,ab,ab,ab,-,a,ab,ab,ab,a,a,ab,a,a,ab,a,-,ab,ab,ab,a,a,-,a,a,ab,ab,a,a,ab,a,a,a,a,a,ab,a,ab,a,ab,a,a,ab,ab,a,ab,-,a,ab,a,a,ab,ab,ab,ab,a,-,a,ab,ab,-,ab,ab,-,a,ab,a,ab,ab,a,ab,-,a,a,a,ab,ab,a,a,ab,ab,ab,a,a,ab,a,-,ab,a,ab,ab,ab,ab,-,ab,ab,ab,ab,a,-,a,a,ab,ab,-,a,a,a,ab,ab,a,ab,ab,a,-,ab,a,ab,a,-,a,a,a,ab,ab,a,ab,-,a,-,ab,ab,…
*M892	D2.15	a,ab,ab,ab,ab,-,ab,a,a,-,a,ab,a,ab,a,a,ab,a,a,a,a,a,ab,a,a,a,-,a,ab,ab,a,a,-,ab,ab,ab,a,a,ab,-,-,a,a,ab,a,-,ab,a,-,ab,ab,ab,a,a,a,a,a,ab,ab,-,a,ab,-,a,a,-,a,ab,a,ab,a,ab,a,-,ab,ab,-,ab,a,a,ab,-,-,ab,ab,-,ab,a,a,a,ab,ab,a,ab,ab,ab,-,ab,a,ab,-,a,-,a,a,a,a,ab,ab,a,-,ab,ab,-,a,a,ab,a,a,ab,a,-,ab,ab,ab,a,ab,ab,ab,ab,a,a,a,a,ab,ab,ab,-,a,a,ab,ab,-,-,ab,a,ab,ab,a,ab,a,-,a,a,a,ab,ab,a,ab,a,a,ab,-,ab,a,ab…
*M893	D2.15	-,ab,ab,ab,ab,a,ab,a,a,ab,a,-,a,ab,a,a,-,a,a,a,a,a,ab,a,-,a,-,-,ab,-,-,a,ab,-,ab,-,a,a,ab,ab,ab,a,-,ab,-,a,ab,a,ab,ab,ab,ab,a,a,a,a,a,ab,ab,a,a,ab,a,a,a,a,-,ab,a,-,a,ab,a,a,-,ab,a,ab,a,a,ab,a,a,ab,ab,-,ab,-,a,a,-,ab,a,ab,ab,ab,a,ab,-,-,ab,a,-,-,a,-,a,ab,ab,a,a,ab,ab,ab,a,a,-,-,a,ab,a,-,ab,ab,ab,a,ab,ab,ab,ab,a,a,a,a,ab,ab,-,-,a,a,ab,ab,a,-,ab,a,ab,-,a,ab,a,ab,-,a,a,ab,ab,a,ab,a,a,ab,ab,ab,a,ab,a,…
*M894	D1.10	a,ab,a,-,-,-,a,ab,-,a,-,ab,a,ab,ab,ab,-,a,a,a,-,ab,ab,a,-,ab,ab,-,ab,ab,a,a,-,-,ab,a,-,ab,-,a,a,ab,ab,a,-,ab,a,a,ab,-,a,ab,ab,ab,ab,ab,a,ab,ab,a,ab,a,ab,a,a,-,ab,a,a,a,a,a,ab,ab,a,ab,a,a,-,-,ab,a,-,a,a,a,a,ab,-,a,a,ab,ab,ab,ab,ab,ab,a,-,-,a,a,-,a,ab,a,a,a,ab,ab,-,ab,ab,ab,a,a,ab,a,a,ab,a,a,-,a,a,-,-,ab,ab,-,ab,ab,-,ab,ab,a,ab,a,-,ab,-,-,-,ab,a,-,ab,a,a,a,a,ab,a,a,a,a,ab,ab,a,-,a,a,a,a,ab,ab,-,-,a…
*M895	B3.7	-,a,ab,ab,a,b,ab,ab,-,-,ab,a,b,a,ab,ab,a,-,b,-,-,ab,a,b,-,ab,ab,b,a,a,b,-,a,-,a,ab,ab,ab,ab,ab,ab,ab,ab,ab,ab,ab,-,b,a,a,-,a,ab,ab,ab,ab,b,-,a,b,ab,-,ab,-,b,b,ab,-,b,ab,b,ab,ab,-,ab,a,b,ab,b,b,a,b,ab,ab,ab,ab,ab,-,b,b,ab,a,-,a,a,a,ab,ab,b,ab,ab,b,a,b,ab,b,b,ab,a,ab,ab,a,a,a,b,-,a,b,b,a,-,ab,a,ab,ab,b,ab,a,a,-,-,ab,ab,ab,a,ab,-,b,b,ab,ab,a,ab,-,ab,b,a,ab,b,ab,-,a,b,b,b,ab,a,ab,-,ab,b,-,ab,ab,-,-,a…
*M897	D1.10	a,ab,-,a,ab,a,a,ab,ab,a,ab,-,a,ab,-,ab,ab,a,a,a,a,ab,-,a,ab,ab,ab,a,ab,ab,a,-,-,-,ab,a,ab,-,a,a,a,ab,ab,a,ab,ab,a,a,ab,ab,a,ab,ab,ab,ab,ab,a,ab,ab,a,ab,-,ab,a,a,a,ab,a,a,a,a,a,-,ab,a,ab,a,a,a,-,ab,a,-,a,a,a,a,ab,a,-,a,ab,ab,ab,ab,-,-,a,-,a,a,a,ab,-,-,a,a,a,ab,ab,ab,ab,-,ab,a,a,ab,a,a,ab,a,a,ab,-,a,a,a,ab,ab,ab,-,ab,ab,-,ab,a,-,-,a,-,a,ab,-,ab,a,-,-,-,-,a,a,ab,a,a,a,a,ab,-,-,ab,a,-,a,a,ab,ab,ab,a,…
*M898	D2.15	a,ab,ab,ab,-,a,ab,-,a,ab,a,ab,a,ab,-,-,ab,a,a,a,-,a,ab,a,a,a,a,-,ab,ab,-,a,ab,ab,ab,ab,a,-,ab,-,ab,-,a,ab,a,a,ab,-,ab,ab,-,-,a,a,-,a,a,-,ab,a,-,ab,a,a,a,a,a,ab,-,ab,a,ab,a,a,ab,-,-,ab,a,a,ab,a,-,ab,ab,ab,ab,a,a,a,ab,ab,a,-,ab,ab,a,ab,a,ab,ab,-,ab,a,-,-,a,-,ab,a,-,-,ab,ab,a,a,ab,-,a,ab,a,-,ab,-,ab,a,ab,ab,-,ab,a,a,a,a,ab,-,-,-,a,a,-,ab,a,ab,ab,-,ab,ab,-,-,a,ab,a,a,-,ab,ab,a,-,-,a,ab,ab,ab,-,ab,-,a…
*M903	D2.15	a,ab,ab,-,ab,a,ab,a,a,ab,a,ab,a,-,a,a,ab,-,a,a,a,a,ab,a,a,a,a,-,ab,ab,-,a,ab,ab,ab,ab,a,-,-,-,ab,a,-,ab,a,a,ab,a,ab,ab,ab,ab,a,a,-,-,a,ab,ab,-,a,ab,a,-,a,a,a,-,a,ab,a,ab,a,a,ab,ab,a,ab,a,-,ab,a,a,ab,ab,ab,ab,a,a,a,ab,ab,-,ab,-,ab,-,ab,a,ab,ab,a,ab,a,a,a,a,ab,ab,a,a,ab,ab,ab,a,a,ab,a,-,-,a,-,ab,ab,ab,-,ab,ab,ab,ab,-,a,a,a,ab,ab,ab,a,a,a,-,ab,a,ab,ab,a,ab,ab,a,-,-,ab,a,a,a,ab,-,a,ab,a,a,ab,-,ab,a,a…
*M904	D2.15	a,ab,ab,ab,ab,a,ab,a,a,ab,a,ab,-,ab,-,a,ab,a,a,a,a,a,ab,a,a,a,a,a,ab,ab,a,a,ab,ab,ab,ab,a,a,ab,-,ab,a,a,ab,a,a,ab,a,ab,-,ab,ab,a,a,-,a,a,ab,ab,a,-,-,a,a,a,a,-,ab,-,ab,a,ab,a,a,ab,ab,a,ab,a,a,ab,a,a,-,ab,ab,ab,a,a,-,ab,ab,-,ab,ab,ab,a,-,-,ab,ab,a,ab,a,a,a,a,-,ab,a,-,ab,ab,ab,a,a,-,a,a,ab,a,ab,-,ab,ab,a,-,ab,ab,-,a,a,-,a,ab,ab,-,a,-,a,ab,-,a,-,ab,a,ab,ab,a,-,a,ab,-,a,a,-,ab,a,ab,a,-,ab,ab,ab,-,ab,-…
*M911	D1.10	a,ab,a,a,-,a,a,ab,ab,a,ab,ab,a,ab,ab,-,ab,a,a,a,-,ab,ab,a,ab,ab,-,a,ab,ab,-,a,ab,ab,ab,a,-,ab,-,a,a,ab,ab,a,ab,ab,-,a,ab,ab,a,ab,ab,ab,ab,ab,a,ab,ab,a,ab,a,-,a,a,-,ab,a,a,a,-,a,ab,ab,a,ab,a,a,a,a,-,a,-,-,a,a,a,ab,a,-,a,ab,-,ab,ab,ab,ab,a,a,-,a,a,ab,a,ab,-,a,a,ab,ab,ab,ab,-,ab,a,a,ab,a,a,ab,a,a,-,a,a,a,a,ab,ab,ab,ab,ab,ab,ab,-,a,-,a,a,ab,a,-,ab,-,-,a,ab,a,a,-,-,ab,a,a,a,a,ab,ab,a,ab,a,a,a,a,-,ab,a…
*M912	B3.7	ab,-,b,b,-,-,-,a,a,b,a,ab,ab,ab,a,a,ab,ab,ab,ab,ab,a,ab,ab,a,a,a,ab,ab,-,-,ab,ab,-,ab,b,-,-,b,b,b,a,a,b,a,a,-,ab,-,-,b,-,a,a,a,a,ab,ab,ab,-,-,b,-,ab,ab,ab,a,b,-,b,ab,b,a,a,b,ab,ab,b,ab,ab,ab,ab,-,b,b,b,b,a,-,-,b,ab,a,ab,ab,ab,a,b,ab,b,-,ab,ab,ab,a,-,ab,b,ab,a,a,ab,ab,ab,ab,ab,ab,ab,ab,ab,ab,b,ab,-,b,ab,b,-,ab,ab,-,a,a,a,-,b,ab,ab,ab,a,-,ab,a,ab,b,ab,ab,b,ab,-,ab,ab,ab,-,ab,-,ab,a,-,a,ab,b,b,b,a,a…
*M913	D2.15	ab,a,-,a,a,ab,a,ab,ab,a,-,-,ab,a,ab,ab,a,-,ab,ab,ab,ab,a,ab,ab,ab,ab,ab,a,a,-,ab,a,a,a,a,-,ab,a,a,a,ab,ab,a,ab,ab,a,ab,-,-,a,a,-,-,ab,-,ab,a,a,ab,ab,a,ab,ab,ab,ab,-,a,ab,a,-,-,ab,ab,a,a,ab,a,ab,ab,a,ab,ab,a,a,a,-,ab,ab,ab,a,-,ab,a,a,a,ab,a,ab,-,a,ab,-,-,ab,-,ab,-,-,-,ab,a,a,a,-,ab,a,ab,ab,a,-,a,-,a,a,ab,a,-,a,a,ab,ab,ab,ab,-,a,a,ab,ab,ab,a,a,ab,a,a,-,a,-,ab,a,ab,-,ab,ab,-,-,a,ab,a,ab,ab,a,a,a,ab,…
*M915	D2.15	ab,a,a,-,a,ab,a,ab,ab,a,-,a,ab,a,ab,ab,a,ab,ab,ab,ab,ab,-,ab,ab,ab,ab,ab,a,a,ab,ab,a,-,a,a,ab,-,a,a,-,ab,ab,a,ab,ab,-,ab,a,-,-,a,ab,ab,ab,-,ab,-,a,ab,ab,a,ab,-,ab,ab,ab,-,ab,a,ab,a,ab,-,a,-,-,a,ab,ab,a,-,ab,a,a,-,a,-,ab,ab,a,a,ab,a,a,a,-,a,-,a,-,ab,a,ab,ab,-,ab,a,a,ab,ab,-,a,a,ab,ab,a,-,ab,a,-,-,-,a,a,ab,a,a,a,-,ab,ab,ab,-,-,a,-,ab,ab,ab,-,-,ab,a,a,-,a,-,ab,a,ab,-,ab,ab,ab,a,a,-,-,ab,ab,-,a,-,ab,…
*M918	D2.15	ab,-,-,a,a,ab,a,ab,-,a,ab,a,ab,a,-,ab,-,ab,ab,ab,ab,ab,-,ab,-,ab,ab,ab,a,a,ab,ab,a,-,a,a,ab,ab,a,a,a,ab,ab,a,ab,ab,a,-,a,a,a,a,ab,ab,ab,ab,ab,-,a,ab,ab,-,-,ab,ab,ab,ab,a,ab,a,ab,-,ab,ab,-,a,ab,-,ab,ab,a,ab,ab,a,a,-,a,-,ab,ab,a,a,ab,a,a,a,ab,a,ab,a,a,ab,-,ab,ab,ab,ab,a,a,ab,ab,a,a,a,-,ab,a,-,-,a,ab,a,a,a,a,-,a,a,a,a,ab,a,-,ab,a,a,a,ab,ab,ab,a,-,ab,-,-,-,a,a,ab,a,ab,a,-,-,ab,-,a,-,-,-,ab,-,a,a,-,a,…
*M928	D2.15	a,ab,-,ab,ab,-,ab,a,a,ab,a,-,a,ab,a,a,-,-,a,a,a,a,-,a,a,a,-,a,a,ab,a,a,ab,ab,-,ab,-,a,-,ab,ab,a,a,ab,-,a,ab,a,-,-,ab,ab,a,a,a,-,-,ab,ab,a,-,ab,a,-,a,a,a,ab,a,-,a,ab,a,-,ab,ab,a,-,a,a,ab,a,a,ab,ab,-,ab,a,a,a,ab,ab,a,-,ab,ab,a,-,a,ab,ab,a,-,-,a,-,-,ab,ab,a,a,ab,ab,ab,a,a,ab,a,-,ab,a,ab,ab,ab,ab,a,ab,ab,-,ab,a,ab,a,-,-,ab,ab,a,a,a,ab,ab,-,ab,-,a,ab,-,-,ab,a,ab,-,-,a,-,ab,a,a,a,a,ab,ab,ab,-,ab,a,ab,a…
*M929	D2.15	a,ab,ab,-,ab,a,ab,a,-,ab,a,ab,a,-,a,a,ab,a,-,a,a,a,-,-,a,a,a,a,a,ab,a,a,-,ab,ab,-,a,a,-,ab,ab,a,a,ab,a,a,ab,a,ab,ab,ab,ab,a,a,a,a,a,ab,ab,a,a,ab,a,a,a,a,-,ab,-,-,a,ab,a,a,ab,ab,a,ab,a,a,ab,-,a,ab,ab,ab,ab,a,a,a,ab,ab,a,ab,ab,ab,a,ab,a,ab,-,a,ab,-,a,a,a,ab,ab,-,a,ab,ab,ab,a,a,ab,a,-,ab,a,ab,ab,ab,ab,-,ab,ab,ab,ab,-,-,a,a,ab,ab,ab,a,a,a,ab,ab,-,ab,ab,a,ab,-,a,ab,-,-,a,a,a,-,-,a,a,a,a,-,ab,ab,-,-,a,…
*M932	D2.15	a,ab,ab,ab,ab,-,-,-,a,ab,a,ab,-,ab,-,a,ab,a,-,a,a,a,ab,a,a,a,a,a,a,ab,a,a,ab,ab,-,ab,a,a,ab,-,ab,-,a,ab,a,a,ab,a,-,ab,ab,ab,-,a,a,a,-,ab,ab,a,-,ab,a,a,a,a,a,ab,a,ab,a,ab,a,a,-,ab,-,ab,a,a,ab,a,a,ab,ab,ab,ab,a,a,a,ab,-,-,-,ab,-,a,ab,a,ab,ab,a,ab,a,a,a,-,ab,ab,a,a,-,ab,-,a,a,-,a,a,ab,a,ab,ab,-,ab,a,-,-,ab,ab,a,ab,a,a,ab,ab,ab,a,a,a,ab,ab,a,-,ab,a,ab,ab,-,-,a,ab,a,a,-,ab,ab,-,a,a,a,-,-,ab,a,ab,a,ab,…
*M933	D2.15	a,ab,-,-,ab,a,ab,a,-,ab,a,-,a,ab,a,a,-,a,a,-,a,-,ab,a,a,-,a,a,-,ab,-,a,ab,ab,ab,ab,a,-,-,ab,-,a,a,ab,a,a,ab,-,ab,ab,ab,ab,a,a,a,a,a,ab,-,a,a,-,a,a,a,a,a,-,a,ab,a,ab,a,a,ab,ab,a,ab,a,a,ab,-,a,ab,ab,-,ab,-,-,a,ab,-,a,ab,ab,-,a,ab,-,ab,ab,a,-,a,a,a,-,ab,ab,-,a,-,ab,ab,-,a,-,-,-,ab,a,ab,ab,ab,-,-,ab,ab,-,ab,a,ab,-,a,-,ab,-,a,a,-,ab,ab,a,ab,-,-,ab,-,a,ab,a,ab,-,a,a,ab,ab,a,a,-,-,ab,ab,ab,-,ab,a,ab,a,a…
*M951	D2.15	a,ab,ab,ab,ab,a,ab,a,a,ab,a,ab,-,-,a,a,ab,a,a,a,-,a,ab,-,a,-,-,-,-,ab,a,a,ab,ab,ab,-,-,a,ab,ab,ab,a,a,ab,a,a,ab,a,-,-,ab,-,a,a,a,a,-,ab,ab,a,a,ab,a,a,-,a,-,ab,a,ab,a,ab,a,a,ab,ab,a,ab,-,-,ab,-,a,ab,ab,-,ab,a,a,a,-,ab,-,-,ab,ab,-,ab,a,ab,ab,a,ab,a,ab,-,a,-,ab,a,a,-,ab,ab,a,a,-,-,a,ab,a,ab,ab,ab,-,-,ab,ab,ab,ab,a,ab,a,a,ab,ab,ab,-,-,a,ab,-,a,ab,-,a,ab,ab,a,ab,a,ab,ab,a,a,ab,ab,-,a,a,a,ab,ab,ab,a,-,…
*M956	D2.15	-,ab,ab,ab,ab,a,-,a,a,ab,-,ab,a,ab,a,a,ab,a,a,a,a,a,ab,a,a,a,-,a,-,ab,a,a,ab,ab,ab,ab,a,a,ab,ab,ab,a,a,ab,a,a,ab,-,ab,ab,ab,ab,a,-,a,a,a,ab,ab,a,a,ab,-,-,a,a,a,ab,a,-,a,ab,a,-,ab,ab,a,ab,-,-,ab,a,a,-,ab,ab,ab,a,a,-,ab,ab,a,ab,ab,ab,a,ab,-,ab,ab,a,ab,-,ab,ab,a,-,-,a,-,ab,-,-,a,a,ab,a,a,ab,a,ab,-,ab,ab,-,ab,ab,-,ab,a,-,a,-,-,ab,ab,a,-,a,ab,ab,a,ab,ab,a,-,-,a,ab,a,ab,ab,a,a,ab,ab,a,a,a,a,ab,ab,ab,a,…
*M960	D2.15	a,ab,-,ab,-,a,ab,a,a,ab,a,ab,a,ab,a,-,ab,a,a,a,a,-,ab,a,a,a,a,a,a,ab,a,-,-,ab,-,ab,a,a,ab,ab,-,a,a,ab,a,a,ab,-,ab,ab,-,ab,-,a,-,a,-,ab,ab,-,a,ab,-,a,a,a,a,ab,-,ab,-,ab,a,a,ab,ab,-,-,a,a,ab,a,a,ab,ab,ab,ab,a,a,-,-,ab,a,ab,ab,ab,a,-,a,ab,ab,a,ab,a,ab,ab,a,ab,ab,-,a,ab,ab,ab,-,a,ab,a,a,ab,-,ab,ab,ab,ab,a,ab,-,ab,ab,a,ab,a,a,ab,-,-,a,a,a,ab,ab,a,ab,-,a,-,ab,a,-,a,ab,-,a,a,-,ab,-,a,a,-,ab,ab,ab,a,ab,a…
*M971	B3.7	a,b,ab,-,b,-,ab,ab,-,ab,ab,-,a,b,-,ab,-,a,-,a,a,-,b,ab,-,ab,ab,-,-,-,a,a,b,b,-,-,-,ab,ab,ab,ab,ab,ab,ab,ab,-,ab,a,b,-,b,b,ab,ab,ab,ab,-,b,ab,a,ab,-,ab,a,a,a,-,ab,a,ab,a,-,ab,ab,ab,b,a,ab,-,a,b,-,ab,ab,ab,ab,ab,ab,a,a,ab,b,a,b,b,b,ab,ab,a,ab,ab,a,b,a,b,-,a,ab,b,-,-,b,b,b,a,a,b,-,a,b,a,ab,-,ab,-,a,ab,b,b,ab,ab,b,ab,ab,b,-,b,a,a,ab,ab,b,ab,b,-,a,b,-,a,ab,a,-,ab,ab,a,ab,-,-,a,ab,a,ab,b,ab,ab,b,ab,-,a…
*M972	B3.7	a,b,ab,-,b,a,-,ab,ab,ab,ab,b,a,b,ab,ab,b,a,a,a,a,ab,b,ab,ab,ab,ab,a,-,b,a,a,b,b,-,-,ab,ab,-,ab,ab,ab,ab,ab,ab,ab,ab,a,-,b,b,-,ab,-,ab,-,a,b,ab,-,ab,ab,ab,a,a,-,ab,ab,a,ab,-,ab,-,ab,ab,-,a,-,a,a,b,a,-,-,ab,ab,ab,ab,a,a,ab,b,a,-,-,b,ab,-,a,ab,ab,a,b,a,-,-,ab,ab,-,-,ab,-,b,b,-,-,-,a,a,-,-,ab,-,ab,ab,-,-,-,b,-,ab,b,ab,ab,b,ab,b,a,a,-,ab,-,-,-,ab,a,b,a,-,ab,a,b,ab,ab,a,ab,b,-,a,ab,a,ab,b,ab,-,b,ab,ab,…
*M973	B3.7	b,a,ab,ab,a,-,ab,ab,ab,ab,ab,a,b,a,-,ab,a,-,-,b,b,ab,a,ab,ab,-,ab,b,ab,a,b,b,-,a,a,ab,ab,ab,ab,ab,ab,ab,ab,ab,ab,ab,ab,b,a,a,-,a,ab,ab,-,-,b,a,ab,b,-,ab,ab,b,b,b,ab,-,b,ab,b,ab,ab,-,ab,-,b,ab,b,b,-,b,-,ab,ab,ab,-,ab,b,b,ab,a,-,a,a,a,ab,ab,b,ab,-,b,a,b,a,ab,ab,ab,-,ab,-,a,-,a,b,b,a,b,-,a,b,ab,a,ab,-,b,ab,a,a,ab,ab,-,-,-,a,ab,a,-,b,ab,-,-,ab,a,ab,b,a,-,b,-,b,a,-,-,-,ab,-,ab,b,ab,b,ab,a,ab,ab,a,ab,a…
*M978	B3.7	a,b,ab,ab,b,a,ab,-,ab,ab,ab,b,a,-,-,ab,b,a,a,-,-,ab,b,ab,ab,ab,ab,a,ab,b,a,a,b,b,b,ab,ab,ab,ab,ab,ab,-,ab,ab,ab,ab,ab,a,b,b,b,b,-,ab,ab,ab,a,b,ab,a,ab,-,ab,a,a,a,ab,ab,a,ab,a,ab,ab,ab,ab,b,-,ab,a,-,-,-,ab,ab,ab,ab,ab,-,-,a,ab,b,-,b,b,b,ab,ab,-,b,-,a,-,a,b,ab,ab,-,b,ab,ab,-,b,b,a,a,b,-,a,b,-,-,b,ab,ab,a,ab,-,b,-,ab,b,ab,ab,-,ab,b,a,a,ab,ab,b,ab,b,-,a,b,a,a,ab,a,b,ab,ab,a,-,-,ab,-,ab,a,ab,b,ab,ab,b…
*M979	B3.7	b,a,ab,ab,a,-,ab,ab,ab,-,ab,-,b,-,ab,-,a,b,b,b,b,ab,a,ab,ab,-,ab,-,ab,a,-,-,-,a,a,ab,ab,-,ab,ab,ab,ab,ab,-,ab,-,ab,b,a,-,a,-,ab,ab,ab,ab,-,a,ab,b,ab,-,-,b,b,b,ab,ab,b,-,-,ab,ab,ab,-,a,b,ab,b,-,a,b,ab,ab,ab,-,ab,ab,-,b,ab,-,b,a,a,a,-,ab,-,a,ab,b,-,-,a,-,-,ab,a,ab,ab,-,a,-,b,b,a,b,b,a,b,ab,a,ab,ab,b,ab,-,a,-,ab,a,ab,ab,a,ab,a,b,b,ab,ab,a,ab,a,ab,-,a,b,b,ab,b,a,ab,ab,b,ab,a,ab,b,ab,-,-,a,ab,ab,a,-,a…
*M983	D2.15	ab,a,a,a,a,ab,-,ab,ab,a,ab,a,-,a,ab,ab,-,ab,ab,ab,-,ab,a,-,ab,-,ab,ab,ab,-,ab,ab,-,a,-,a,ab,ab,a,a,a,ab,ab,-,ab,ab,a,-,a,a,a,a,ab,ab,ab,ab,-,a,a,ab,ab,a,ab,ab,ab,ab,ab,a,ab,ab,ab,a,ab,ab,a,a,ab,-,ab,ab,-,ab,ab,a,a,a,-,ab,ab,ab,a,-,-,a,a,a,ab,a,-,a,-,ab,-,ab,a,a,a,a,a,ab,ab,a,-,a,ab,ab,a,ab,ab,a,-,-,a,-,a,ab,a,-,-,a,-,a,ab,ab,a,a,a,ab,ab,ab,a,a,-,-,a,ab,-,ab,ab,-,-,-,-,ab,ab,a,-,ab,a,ab,ab,a,-,-,-…
*M985	B3.7	b,a,ab,ab,a,b,ab,ab,ab,ab,ab,a,b,a,-,ab,a,b,b,b,b,-,a,ab,-,-,ab,-,ab,a,b,-,-,-,a,ab,ab,-,-,ab,ab,ab,ab,-,ab,ab,ab,-,a,a,a,a,ab,ab,-,ab,b,a,ab,b,ab,ab,ab,b,b,b,ab,ab,b,-,b,-,ab,ab,-,a,b,ab,b,b,a,-,ab,ab,ab,ab,ab,ab,b,b,ab,a,b,a,a,a,-,ab,b,a,ab,b,-,b,a,ab,ab,ab,a,ab,-,a,-,a,b,b,-,b,b,a,-,ab,a,ab,ab,-,ab,a,a,ab,ab,a,ab,ab,a,ab,a,b,b,-,-,-,ab,a,ab,b,a,-,-,ab,b,a,ab,ab,b,-,a,ab,ab,ab,b,ab,a,ab,ab,-,ab…
*M986	D2.15	ab,a,a,-,a,-,-,ab,-,a,-,a,ab,a,-,-,a,ab,ab,ab,ab,ab,a,a,-,ab,ab,ab,ab,a,ab,ab,-,-,a,a,-,ab,a,a,a,ab,ab,a,ab,ab,a,-,-,a,a,-,ab,ab,ab,ab,ab,a,a,ab,ab,a,ab,-,ab,ab,ab,a,ab,ab,ab,a,ab,ab,a,a,ab,-,-,-,a,ab,ab,a,a,a,a,ab,-,ab,a,-,-,a,a,a,ab,a,ab,-,-,ab,a,-,a,-,a,a,a,-,ab,a,a,a,ab,ab,a,ab,ab,a,ab,a,a,a,a,ab,a,a,a,a,ab,a,ab,ab,a,a,-,ab,ab,ab,a,a,-,-,-,ab,a,ab,ab,-,ab,a,a,ab,ab,a,-,ab,a,ab,-,-,a,a,ab,a,ab…
*M987	D1.10	ab,a,-,ab,a,ab,ab,a,-,ab,a,a,ab,a,a,a,a,ab,ab,ab,-,-,a,ab,-,a,a,ab,a,-,ab,ab,a,-,a,ab,-,a,ab,ab,ab,a,a,-,-,a,ab,-,a,a,a,a,a,-,a,a,ab,-,ab,ab,a,-,a,ab,ab,ab,a,ab,ab,ab,ab,ab,a,a,ab,a,ab,ab,ab,ab,a,ab,a,ab,ab,ab,ab,a,ab,ab,ab,a,-,a,a,a,a,ab,ab,-,ab,-,a,ab,-,ab,ab,ab,a,a,a,a,a,a,ab,ab,a,-,-,a,-,ab,-,-,ab,ab,ab,-,a,ab,-,a,a,a,a,ab,a,ab,ab,a,ab,-,a,a,ab,-,a,ab,ab,-,ab,a,ab,a,ab,-,-,a,ab,a,ab,ab,a,ab,a…
*M988	B3.7	-,a,-,ab,a,b,ab,-,-,ab,ab,-,b,a,ab,ab,-,b,b,b,b,ab,a,-,ab,ab,ab,-,-,-,b,b,a,a,-,ab,ab,-,ab,ab,-,ab,-,ab,ab,ab,ab,b,-,-,a,a,ab,ab,-,ab,-,a,ab,-,ab,ab,-,-,-,-,-,ab,b,b,b,ab,ab,ab,ab,a,b,ab,b,b,a,b,ab,ab,ab,ab,ab,ab,b,b,ab,a,b,a,-,a,ab,ab,b,a,ab,-,a,b,-,ab,ab,ab,a,ab,ab,-,-,a,-,b,a,b,b,a,b,ab,a,ab,ab,b,ab,a,a,ab,-,a,-,ab,a,ab,a,b,b,ab,ab,-,ab,a,ab,b,-,b,-,-,b,a,ab,ab,b,ab,a,ab,ab,-,-,ab,a,ab,-,-,ab,…
*M989	D1.10	ab,a,-,ab,a,ab,ab,a,a,ab,-,a,ab,a,a,a,a,ab,ab,ab,ab,a,a,ab,-,a,a,-,a,a,ab,ab,a,a,a,ab,a,a,ab,ab,ab,a,a,ab,a,a,ab,-,-,a,a,a,a,a,a,a,ab,a,ab,ab,-,ab,a,-,ab,-,a,ab,-,-,ab,ab,a,a,-,a,ab,-,ab,ab,a,-,a,ab,ab,-,-,a,-,ab,ab,a,-,a,a,a,a,ab,ab,-,ab,ab,-,ab,a,-,ab,-,a,-,a,a,a,a,ab,ab,a,ab,ab,a,ab,-,a,ab,-,ab,ab,a,a,ab,a,a,a,a,a,ab,a,ab,-,a,ab,a,a,-,ab,ab,a,ab,-,ab,ab,a,ab,a,ab,ab,a,a,ab,a,ab,ab,a,ab,a,a,a,a…
*M992	D2.15	ab,a,-,a,a,ab,a,ab,ab,a,ab,a,ab,a,ab,ab,a,ab,ab,ab,-,ab,a,a,ab,ab,ab,ab,ab,-,ab,ab,a,a,-,a,ab,ab,a,a,a,ab,-,a,-,ab,a,ab,a,a,a,-,ab,ab,-,-,ab,a,a,ab,-,a,ab,ab,ab,ab,ab,a,-,-,ab,a,ab,ab,a,a,ab,a,ab,ab,a,ab,ab,a,a,a,a,ab,ab,-,-,a,ab,a,a,a,ab,a,ab,a,a,-,a,ab,a,a,a,-,-,-,ab,-,a,a,ab,ab,a,ab,ab,a,-,-,a,a,-,ab,a,a,a,a,-,a,ab,ab,a,a,a,ab,ab,ab,a,a,-,a,a,ab,a,ab,ab,a,ab,a,a,ab,ab,a,-,-,-,ab,-,a,-,a,-,a,ab…
*M994	B3.7	a,-,ab,-,b,a,ab,ab,ab,ab,ab,b,a,b,ab,ab,b,a,a,a,a,ab,-,ab,ab,ab,ab,a,ab,b,a,a,b,b,b,ab,-,ab,-,ab,ab,ab,ab,-,ab,ab,ab,-,b,b,-,-,-,-,ab,ab,a,b,ab,a,ab,ab,ab,a,a,-,-,ab,a,-,a,-,ab,ab,ab,b,a,ab,a,a,b,-,ab,ab,ab,ab,ab,ab,a,a,ab,b,-,b,b,b,-,ab,a,b,ab,a,b,a,-,ab,ab,-,b,ab,ab,-,b,b,a,a,b,a,a,b,a,ab,b,-,ab,a,-,b,b,-,-,b,ab,ab,b,-,b,a,a,ab,ab,b,-,-,ab,a,b,a,-,ab,a,-,-,ab,a,ab,b,ab,b,-,-,-,b,ab,ab,b,-,ab,ab…
*M995	B3.7	-,b,-,ab,b,a,ab,ab,-,ab,ab,b,a,-,ab,ab,-,a,a,-,a,ab,b,-,ab,ab,ab,a,ab,b,a,-,b,-,b,ab,ab,-,ab,ab,ab,ab,-,ab,ab,ab,ab,a,b,-,-,b,ab,ab,-,ab,a,b,ab,a,ab,ab,-,a,a,a,ab,ab,-,a,a,-,ab,ab,ab,-,a,ab,a,a,b,a,ab,ab,ab,-,ab,ab,-,a,ab,b,-,b,b,-,ab,-,a,-,ab,a,b,-,b,ab,-,ab,-,ab,ab,b,b,b,a,a,-,a,-,b,-,ab,b,ab,ab,-,ab,-,b,-,ab,b,ab,ab,b,ab,b,a,a,ab,-,-,ab,b,ab,a,b,a,a,ab,a,b,-,-,a,ab,-,ab,b,-,a,ab,b,ab,ab,-,ab,a…
*M998	D1.10	ab,a,ab,ab,a,ab,ab,-,a,-,a,a,ab,a,a,a,a,ab,ab,ab,ab,a,a,ab,a,a,a,ab,a,a,ab,ab,a,a,a,ab,a,-,-,ab,ab,a,a,ab,a,a,ab,ab,a,a,-,a,a,a,-,a,ab,a,ab,ab,a,ab,-,ab,-,-,-,-,ab,ab,ab,ab,-,a,-,a,ab,ab,-,ab,a,ab,-,-,-,ab,ab,a,ab,ab,ab,-,ab,a,-,-,a,-,ab,a,ab,ab,a,ab,a,ab,-,ab,a,a,-,a,-,a,-,-,a,ab,ab,a,ab,ab,a,ab,ab,ab,ab,a,a,ab,a,a,a,a,a,ab,a,-,ab,a,ab,a,a,a,ab,-,a,ab,ab,ab,ab,a,ab,-,ab,ab,a,a,a,-,-,ab,a,ab,-,a,…
*M1000	D1.10	ab,a,ab,ab,a,ab,-,a,a,ab,a,a,ab,a,a,-,a,ab,ab,ab,ab,a,-,-,a,-,-,ab,a,-,-,-,a,a,-,ab,a,a,ab,ab,-,a,-,ab,a,a,ab,ab,-,-,a,a,a,a,a,a,ab,-,ab,-,a,ab,a,ab,ab,ab,a,ab,ab,ab,ab,ab,a,a,ab,a,ab,ab,ab,-,a,ab,a,-,-,-,ab,-,ab,ab,ab,a,ab,a,a,a,a,-,ab,a,ab,ab,a,ab,a,ab,ab,-,a,a,a,a,a,a,ab,-,a,ab,ab,a,ab,ab,a,ab,ab,-,ab,-,a,ab,a,a,a,a,a,ab,-,ab,ab,a,ab,a,-,a,ab,ab,a,ab,ab,ab,ab,a,ab,a,ab,ab,a,a,a,a,ab,-,a,ab,-,a…
*M1003	D2.15	ab,a,-,a,-,ab,a,-,ab,a,ab,-,ab,a,ab,-,-,ab,ab,ab,ab,-,a,a,ab,ab,ab,ab,ab,a,ab,-,a,a,-,a,ab,ab,a,a,-,ab,ab,a,ab,ab,a,ab,a,a,a,a,ab,ab,ab,ab,-,a,a,ab,ab,a,ab,ab,ab,ab,-,-,ab,ab,-,a,-,ab,a,a,ab,a,ab,ab,a,ab,-,a,a,a,-,ab,ab,ab,a,a,ab,a,a,a,ab,a,ab,a,a,ab,a,-,a,a,a,a,a,ab,ab,a,a,-,-,ab,a,ab,ab,a,ab,a,a,a,a,ab,a,a,a,a,ab,-,ab,-,a,a,a,ab,ab,ab,-,a,ab,a,a,-,a,ab,ab,-,-,a,a,ab,ab,a,a,ab,a,ab,ab,-,-,a,ab,a…
*M1005	D2.15	ab,a,a,a,a,ab,a,ab,ab,a,-,a,ab,a,ab,ab,a,ab,-,ab,ab,ab,a,a,-,ab,ab,ab,ab,a,-,-,a,a,a,a,-,ab,a,a,a,ab,ab,a,ab,ab,a,-,a,a,a,a,ab,ab,-,ab,-,a,a,-,ab,a,ab,-,ab,ab,ab,a,-,ab,ab,-,ab,ab,a,a,-,a,ab,ab,a,ab,ab,a,a,a,-,ab,ab,ab,-,a,ab,a,a,a,-,a,-,a,a,ab,a,ab,a,a,a,a,a,ab,-,a,a,a,-,-,a,ab,ab,a,a,a,-,a,-,ab,a,a,a,-,ab,a,ab,ab,a,-,-,ab,ab,ab,-,-,ab,-,a,ab,-,ab,ab,a,ab,a,a,-,-,-,a,ab,-,ab,ab,a,a,a,-,a,ab,a,ab…
*M1013	D1.10	-,ab,a,a,ab,a,-,ab,ab,-,ab,-,-,ab,ab,-,ab,a,a,a,-,ab,ab,a,-,ab,-,-,ab,ab,a,a,ab,ab,ab,a,ab,ab,-,a,a,ab,ab,-,ab,ab,a,a,ab,ab,ab,ab,-,ab,ab,ab,a,-,a,a,ab,a,ab,a,a,a,ab,a,a,-,a,-,ab,-,-,-,a,a,-,a,-,a,ab,-,a,a,-,ab,-,a,-,ab,-,ab,-,ab,ab,-,a,ab,a,a,-,-,ab,a,a,a,ab,ab,-,ab,-,ab,-,-,ab,a,a,ab,a,a,ab,-,a,a,a,ab,-,a,ab,-,ab,-,ab,a,ab,a,a,ab,a,ab,ab,ab,a,a,-,a,a,a,a,ab,-,ab,a,a,-,-,-,ab,a,-,-,a,ab,-,ab,a,a…
*M1014	D2.15	-,a,a,a,a,ab,a,-,ab,-,ab,-,-,a,ab,ab,a,ab,ab,-,ab,ab,a,a,-,ab,ab,ab,-,a,ab,ab,a,-,a,-,ab,ab,a,a,a,ab,ab,-,ab,ab,-,ab,-,a,a,-,ab,-,-,ab,ab,a,-,ab,-,a,ab,-,ab,-,ab,-,ab,-,ab,a,-,ab,a,a,ab,a,ab,ab,-,-,ab,-,a,a,a,ab,ab,-,a,a,-,a,a,a,ab,a,ab,a,-,ab,a,ab,a,-,-,-,a,ab,-,a,a,a,ab,ab,-,ab,ab,a,a,a,a,a,a,ab,a,-,-,a,ab,-,ab,ab,a,a,a,-,ab,ab,a,a,ab,a,a,ab,-,ab,-,a,ab,-,-,ab,ab,a,a,ab,a,-,-,a,a,a,ab,a,-,a,-,a…
*M1015	B3.7	ab,ab,b,b,ab,ab,b,a,a,b,a,ab,ab,ab,-,a,ab,ab,ab,ab,-,a,-,b,-,a,a,ab,a,ab,-,ab,ab,-,ab,b,a,a,b,b,b,a,a,b,a,a,b,ab,ab,-,ab,ab,a,a,-,a,ab,ab,b,ab,a,b,a,ab,ab,ab,-,-,ab,ab,ab,b,a,a,b,-,-,b,ab,ab,ab,ab,a,b,b,b,b,a,-,ab,b,-,ab,ab,ab,-,a,-,ab,-,b,ab,ab,ab,ab,b,b,b,ab,-,a,-,-,ab,ab,ab,ab,-,ab,ab,-,-,ab,b,b,ab,b,ab,ab,b,a,ab,a,a,ab,b,ab,ab,ab,a,b,ab,a,ab,b,ab,-,ab,ab,b,ab,ab,b,-,ab,b,ab,a,ab,a,ab,b,ab,b,a…
*M1017	D2.15	ab,-,a,a,a,ab,a,-,ab,a,ab,a,ab,-,ab,ab,a,ab,ab,ab,ab,-,-,-,ab,ab,-,ab,ab,-,ab,ab,a,a,a,-,ab,ab,a,-,a,ab,ab,-,ab,ab,a,ab,a,a,a,-,ab,ab,ab,ab,ab,a,a,ab,ab,a,ab,ab,ab,ab,ab,a,ab,ab,ab,a,-,ab,a,a,ab,a,ab,-,a,-,-,a,-,a,-,-,-,ab,a,a,-,-,a,a,-,a,ab,a,a,ab,a,ab,a,-,a,-,-,-,-,a,a,-,ab,ab,a,ab,ab,a,a,a,a,-,-,ab,a,a,a,a,ab,a,ab,-,a,a,a,ab,ab,ab,a,a,ab,a,a,ab,a,-,ab,a,ab,a,a,ab,ab,a,a,ab,a,ab,ab,a,a,-,ab,a,a…
*M1019	B3.7	ab,ab,-,b,ab,ab,b,a,a,b,a,ab,ab,ab,-,-,ab,-,ab,ab,ab,a,ab,b,-,a,a,ab,a,ab,-,ab,ab,-,-,b,a,-,b,b,b,-,a,b,a,a,b,ab,ab,ab,ab,ab,a,-,a,a,ab,ab,-,-,-,-,a,ab,ab,ab,a,b,ab,ab,ab,b,a,-,b,ab,-,-,ab,ab,ab,ab,a,b,b,b,-,a,ab,ab,b,ab,-,ab,ab,ab,-,b,ab,ab,-,ab,ab,ab,ab,b,b,b,ab,a,a,ab,ab,ab,-,ab,ab,ab,ab,ab,b,b,ab,b,b,-,b,ab,ab,b,a,ab,a,a,ab,b,-,ab,ab,a,b,ab,a,ab,b,-,ab,ab,ab,b,ab,ab,b,a,ab,b,ab,a,ab,a,ab,b,ab…
*M1021	B3.7	-,ab,b,b,ab,ab,b,-,-,b,-,-,ab,ab,a,a,-,ab,ab,ab,ab,a,ab,b,a,-,a,-,a,ab,ab,ab,ab,-,-,-,a,a,-,-,-,a,a,-,a,a,b,-,ab,-,ab,-,a,a,a,-,ab,ab,b,ab,a,-,a,ab,ab,ab,a,b,ab,ab,ab,b,a,a,b,ab,ab,b,-,ab,ab,ab,a,b,-,b,-,a,ab,ab,-,ab,ab,ab,ab,ab,a,-,ab,ab,b,ab,ab,ab,ab,b,b,b,ab,a,-,ab,ab,-,-,ab,ab,ab,-,ab,b,-,ab,b,b,ab,-,-,ab,-,a,ab,a,-,ab,-,-,ab,ab,a,b,ab,a,ab,-,ab,ab,ab,-,b,ab,ab,b,a,ab,b,ab,a,ab,a,ab,b,ab,b,-,…
*M1022	B3.7	ab,ab,a,a,ab,ab,a,b,b,a,b,-,ab,ab,-,-,ab,ab,-,ab,-,b,-,a,b,b,b,ab,-,ab,ab,ab,ab,ab,ab,a,b,-,a,a,a,-,b,a,b,b,a,ab,ab,-,-,-,b,b,b,-,ab,-,a,ab,b,a,b,ab,-,ab,b,a,ab,-,ab,a,b,b,-,ab,ab,a,ab,ab,ab,ab,b,a,a,-,a,b,ab,-,a,ab,ab,-,ab,ab,-,a,ab,ab,a,ab,ab,-,ab,a,-,a,-,b,-,-,ab,ab,ab,ab,ab,ab,-,ab,a,a,ab,a,a,ab,a,-,ab,a,b,ab,b,b,ab,a,-,ab,ab,-,-,ab,b,ab,-,ab,ab,ab,ab,a,ab,ab,a,-,ab,a,ab,b,ab,b,-,a,ab,-,b,ab,…
*M1023	D2.15	a,-,ab,ab,-,a,-,a,a,ab,a,-,a,ab,-,-,ab,a,-,a,a,a,ab,-,-,a,a,-,a,ab,-,-,ab,ab,-,ab,a,a,ab,-,ab,a,a,-,a,a,-,a,ab,ab,ab,-,a,a,a,a,a,-,ab,a,a,ab,a,a,-,a,a,ab,a,a,a,ab,a,-,ab,ab,a,ab,a,a,ab,a,a,ab,ab,ab,ab,a,a,a,-,ab,a,ab,-,ab,-,ab,-,ab,ab,a,ab,-,ab,-,ab,ab,ab,a,a,ab,ab,ab,a,a,ab,a,-,-,ab,ab,-,ab,ab,a,-,-,ab,-,a,-,-,a,ab,ab,ab,a,a,-,ab,ab,a,ab,-,a,ab,a,a,ab,a,ab,-,a,a,ab,ab,a,ab,a,-,ab,ab,-,a,-,a,ab,a…
*M1025	B3.7	a,b,ab,ab,b,a,ab,ab,ab,ab,ab,-,a,b,ab,-,b,a,a,a,-,ab,b,ab,ab,ab,-,a,-,b,-,a,-,b,b,ab,ab,ab,ab,ab,ab,ab,ab,ab,ab,ab,ab,a,b,b,b,b,-,ab,-,ab,a,b,ab,a,-,ab,ab,a,a,-,ab,ab,a,a,-,ab,ab,-,ab,-,a,ab,a,a,b,a,-,-,ab,ab,ab,ab,-,a,ab,b,a,b,b,b,ab,ab,a,-,ab,a,b,-,b,ab,ab,ab,b,ab,ab,b,-,b,-,a,b,a,a,b,ab,ab,b,ab,ab,a,ab,b,-,ab,ab,b,-,ab,b,ab,b,a,-,ab,ab,b,ab,b,ab,-,-,a,a,ab,a,b,ab,ab,a,ab,b,ab,-,ab,a,ab,b,-,ab,…
*M1026	B3.7	-,a,ab,ab,a,b,-,ab,ab,ab,ab,a,b,a,-,ab,a,b,b,b,-,-,a,-,ab,-,ab,-,ab,a,-,b,a,a,-,ab,ab,ab,ab,ab,ab,ab,ab,-,-,ab,ab,b,a,a,a,a,ab,ab,ab,ab,b,-,ab,b,ab,-,ab,b,b,-,ab,-,-,-,b,ab,ab,ab,ab,-,b,ab,-,-,a,b,-,-,ab,ab,ab,ab,-,b,ab,a,b,-,a,-,ab,ab,b,a,-,b,a,b,a,ab,ab,-,a,ab,ab,a,a,a,b,-,a,b,b,a,-,ab,a,ab,ab,b,ab,a,-,-,ab,-,-,ab,a,-,a,b,b,ab,ab,a,-,a,-,b,-,b,b,-,-,a,ab,ab,b,ab,a,ab,a,ab,b,ab,a,-,ab,a,ab,ab,-,…
*M1027	D2.15	a,ab,ab,ab,ab,a,ab,a,-,-,a,ab,a,ab,-,a,ab,a,a,-,-,a,ab,-,-,a,a,a,a,ab,a,-,-,ab,-,ab,a,a,ab,ab,-,a,a,ab,a,a,ab,a,ab,ab,ab,ab,-,a,a,a,-,ab,ab,a,a,ab,-,-,a,a,a,ab,-,a,a,ab,a,a,ab,ab,a,ab,a,a,-,a,-,ab,ab,ab,ab,a,-,a,ab,-,a,ab,ab,ab,a,ab,-,ab,ab,a,-,a,ab,ab,ab,-,ab,a,a,ab,ab,ab,-,a,ab,a,a,-,-,ab,ab,ab,ab,a,ab,ab,ab,ab,-,ab,-,a,ab,ab,-,a,-,a,ab,ab,a,-,ab,a,ab,-,-,-,a,ab,ab,a,a,ab,-,a,ab,a,-,ab,ab,-,a,-…
*M1028	D2.15	a,ab,-,ab,-,a,ab,-,-,ab,a,ab,-,ab,a,a,ab,-,a,a,a,-,-,ab,a,a,a,a,a,ab,a,a,-,ab,ab,ab,a,a,ab,ab,ab,a,a,ab,a,a,ab,-,ab,-,-,ab,a,a,-,a,a,ab,ab,a,a,ab,a,a,-,a,-,ab,-,a,-,ab,a,a,ab,ab,-,ab,a,a,ab,a,a,ab,ab,ab,ab,a,a,a,ab,-,a,-,ab,ab,a,ab,-,ab,ab,-,ab,a,ab,-,ab,ab,ab,-,a,ab,ab,ab,-,a,ab,a,-,ab,ab,ab,ab,-,ab,a,ab,ab,ab,ab,a,ab,a,-,ab,ab,ab,a,a,-,ab,ab,a,-,ab,a,ab,a,a,ab,a,ab,ab,a,a,ab,ab,-,ab,a,-,ab,ab,a…
*M1030	B3.7	b,a,ab,ab,a,b,-,ab,ab,ab,-,a,b,a,-,ab,a,b,-,b,b,ab,a,ab,ab,ab,ab,b,ab,-,b,b,a,a,-,ab,ab,ab,ab,ab,ab,ab,-,-,ab,ab,ab,b,a,-,-,-,ab,ab,ab,ab,b,a,-,b,ab,-,ab,b,b,b,ab,ab,b,b,b,ab,ab,ab,ab,a,-,ab,b,-,-,b,ab,ab,ab,ab,ab,ab,b,-,ab,a,-,-,a,a,ab,ab,b,a,ab,b,-,b,a,ab,ab,ab,a,ab,ab,a,a,a,-,b,a,b,b,a,ab,ab,-,ab,ab,b,ab,a,a,ab,ab,a,ab,ab,a,ab,a,-,-,-,ab,a,ab,a,ab,b,-,b,b,ab,b,a,ab,ab,-,ab,a,ab,a,ab,b,ab,a,ab,…
*M1031	B3.7	-,b,ab,ab,b,a,ab,ab,ab,ab,ab,b,-,b,-,ab,-,a,a,a,a,ab,b,ab,ab,ab,ab,a,ab,b,-,a,-,b,b,ab,ab,ab,ab,ab,ab,ab,ab,ab,-,ab,ab,a,b,b,b,b,-,ab,-,ab,a,b,ab,a,ab,ab,-,a,a,a,ab,ab,a,-,a,ab,ab,ab,ab,-,a,ab,a,a,-,a,ab,ab,ab,ab,ab,ab,a,a,ab,b,a,b,-,b,-,ab,a,b,ab,a,b,-,-,ab,ab,ab,b,ab,ab,b,b,b,-,a,b,a,a,b,ab,-,b,ab,ab,a,ab,b,b,ab,ab,b,ab,ab,-,ab,b,a,-,ab,ab,-,ab,b,ab,-,b,a,-,ab,a,-,ab,-,a,ab,b,ab,-,ab,a,ab,-,ab,…
*M1040	D2.15	a,ab,ab,ab,ab,-,ab,a,a,ab,a,ab,-,ab,a,-,ab,a,-,a,-,a,ab,-,a,a,-,a,a,ab,a,a,-,-,ab,ab,-,-,ab,-,ab,a,a,ab,a,a,-,a,ab,-,ab,ab,a,a,a,a,a,ab,ab,a,a,ab,a,a,-,-,a,ab,-,-,-,ab,a,-,ab,ab,a,ab,-,a,-,a,-,ab,ab,ab,ab,a,a,a,ab,-,-,ab,ab,ab,-,ab,a,ab,ab,a,ab,a,ab,ab,-,ab,ab,-,a,-,-,-,-,-,ab,a,-,ab,-,ab,ab,ab,-,-,ab,ab,ab,ab,a,ab,-,a,ab,-,ab,a,a,-,-,ab,a,ab,-,-,-,a,a,ab,a,ab,-,-,a,ab,-,-,ab,a,-,ab,ab,ab,a,ab,a,…
*M1042	D1.10	a,ab,a,a,ab,a,a,ab,ab,a,ab,ab,a,ab,ab,-,-,a,a,a,a,ab,ab,a,ab,ab,ab,a,-,ab,a,a,ab,ab,ab,a,-,ab,a,a,a,-,ab,-,ab,ab,a,a,-,ab,-,ab,-,-,ab,ab,a,ab,a,a,-,a,-,a,a,a,ab,-,a,a,a,-,ab,ab,-,ab,-,a,a,a,ab,a,-,a,a,a,a,ab,a,a,a,ab,a,ab,ab,ab,ab,-,a,-,a,a,ab,a,ab,-,a,-,ab,ab,ab,ab,-,ab,a,a,ab,a,a,-,a,a,ab,-,-,a,a,-,ab,ab,ab,ab,ab,ab,ab,-,ab,-,a,ab,-,ab,-,ab,a,a,ab,-,a,a,a,ab,a,ab,a,a,-,ab,ab,ab,a,a,ab,a,ab,-,-,…
*M1045	D1.10	a,-,a,-,ab,a,a,-,ab,a,ab,-,-,-,ab,-,ab,a,a,a,a,ab,ab,a,ab,-,ab,a,ab,ab,a,a,ab,ab,-,a,ab,-,a,a,a,ab,ab,a,-,ab,-,a,-,ab,ab,ab,ab,-,-,ab,a,ab,a,a,ab,a,ab,a,a,a,ab,a,-,a,a,a,-,ab,a,-,a,a,a,a,ab,-,ab,a,a,-,-,ab,-,a,a,-,a,ab,ab,ab,ab,a,a,ab,a,a,ab,a,ab,a,-,-,ab,ab,-,ab,-,ab,a,a,ab,a,-,ab,a,a,-,a,-,a,a,ab,ab,ab,ab,ab,-,ab,ab,a,ab,-,a,-,-,ab,ab,ab,-,a,ab,a,-,a,a,ab,a,ab,-,a,ab,ab,ab,-,a,a,ab,a,ab,ab,a,a,…
*M1047	D2.15	a,ab,ab,ab,-,a,ab,a,a,ab,a,ab,a,ab,a,-,-,a,a,a,a,a,ab,ab,a,a,a,-,a,ab,a,a,-,ab,ab,ab,a,a,-,ab,-,a,a,ab,-,a,ab,-,ab,-,ab,ab,a,a,a,a,a,ab,ab,-,a,-,a,a,-,a,a,ab,a,a,a,-,-,a,-,ab,a,ab,a,a,ab,a,a,-,-,-,ab,a,a,a,ab,ab,-,ab,ab,ab,-,ab,a,ab,ab,a,-,a,-,ab,ab,-,ab,a,a,ab,ab,ab,a,a,ab,a,a,ab,-,ab,ab,ab,ab,a,ab,-,-,ab,a,ab,-,a,-,-,ab,a,a,a,ab,ab,a,ab,ab,-,ab,-,a,-,a,-,-,a,a,ab,ab,a,ab,a,a,ab,ab,-,a,ab,-,ab,a…
*M1068	D2.15	ab,a,a,a,a,ab,-,ab,ab,a,ab,a,ab,a,ab,ab,-,ab,ab,ab,-,-,-,a,ab,ab,ab,-,ab,a,ab,ab,a,a,a,a,ab,ab,a,a,a,-,-,-,ab,ab,a,ab,a,a,a,a,ab,ab,ab,ab,ab,a,a,ab,ab,a,ab,ab,ab,ab,ab,-,ab,ab,ab,a,ab,ab,a,a,ab,a,ab,ab,a,ab,ab,a,-,a,a,ab,-,ab,a,-,-,a,a,a,-,a,ab,-,a,ab,-,ab,a,a,a,a,a,ab,ab,a,a,a,-,ab,a,ab,ab,a,a,a,a,a,a,ab,a,a,a,a,-,a,ab,-,a,-,-,-,ab,ab,a,a,ab,a,a,ab,a,ab,ab,-,ab,a,a,-,ab,a,-,ab,a,ab,ab,a,a,a,-,a,…
*M1071	B3.7	b,-,ab,ab,a,b,ab,ab,-,-,-,a,-,a,ab,ab,-,b,b,b,b,-,a,ab,ab,ab,ab,b,ab,a,b,b,a,a,a,ab,ab,ab,ab,ab,ab,ab,b,-,ab,ab,ab,b,a,a,a,a,-,ab,ab,-,-,a,-,b,ab,ab,ab,b,b,b,ab,ab,b,b,b,ab,b,ab,ab,a,b,ab,b,b,a,-,ab,ab,ab,ab,ab,ab,-,b,-,a,b,a,a,a,-,ab,-,a,ab,b,a,b,a,ab,ab,-,a,-,ab,a,a,a,b,b,a,b,b,a,-,ab,a,-,-,b,-,a,a,-,ab,a,-,ab,a,ab,a,b,b,ab,ab,-,ab,a,ab,-,a,b,-,ab,b,a,ab,ab,b,ab,a,ab,a,ab,b,ab,a,ab,ab,a,-,-,ab,…
*M1076	B3.7	-,ab,-,b,ab,-,b,a,a,-,-,ab,-,ab,a,a,ab,ab,ab,-,-,a,-,b,a,a,a,ab,a,ab,ab,ab,ab,ab,ab,b,a,a,-,-,b,a,ab,b,-,-,b,ab,ab,ab,ab,ab,a,a,a,a,ab,-,b,ab,-,b,a,-,ab,ab,-,-,ab,ab,ab,b,-,-,-,-,ab,b,ab,ab,-,ab,a,-,b,b,-,a,ab,a,b,ab,ab,ab,ab,ab,a,b,ab,ab,b,ab,ab,ab,ab,b,-,b,ab,a,a,ab,ab,ab,ab,-,-,-,ab,ab,b,b,-,b,-,-,-,ab,ab,-,a,ab,a,-,ab,ab,ab,ab,-,-,b,-,a,ab,b,ab,ab,ab,ab,b,-,ab,b,a,ab,ab,ab,a,ab,a,ab,b,ab,b,a,…
*M1078	D2.15	a,-,ab,ab,ab,a,ab,-,-,ab,a,-,a,ab,a,a,-,a,a,a,a,a,ab,ab,-,a,a,-,a,ab,a,-,-,ab,-,ab,a,a,-,-,ab,-,a,ab,a,-,ab,a,ab,ab,ab,-,a,a,a,a,a,ab,ab,a,a,ab,a,a,a,-,-,-,a,-,a,ab,a,-,ab,ab,a,ab,a,-,ab,a,a,ab,ab,ab,-,a,a,a,ab,ab,-,ab,ab,-,a,ab,a,ab,ab,a,ab,-,ab,ab,-,ab,ab,-,a,ab,ab,ab,-,a,ab,a,a,ab,ab,ab,ab,ab,ab,a,ab,-,ab,ab,a,ab,a,a,ab,-,ab,a,a,a,ab,ab,a,ab,ab,-,-,a,a,-,a,ab,-,-,a,ab,ab,a,ab,a,a,ab,ab,ab,a,ab…
*M1081	D2.15	ab,-,-,-,a,ab,-,ab,-,a,ab,-,ab,a,ab,ab,-,-,ab,ab,ab,ab,a,a,ab,ab,ab,-,ab,a,ab,-,a,a,a,a,ab,ab,a,-,a,ab,ab,a,ab,-,a,ab,a,a,-,a,ab,-,ab,ab,ab,a,-,ab,ab,a,ab,ab,ab,ab,ab,a,ab,ab,ab,a,-,ab,a,a,ab,a,ab,ab,a,-,ab,a,-,a,-,ab,ab,ab,-,a,-,a,a,-,ab,a,-,a,a,ab,a,ab,-,-,a,a,-,ab,ab,a,a,a,ab,-,a,ab,ab,a,a,a,a,a,a,ab,a,a,-,-,ab,a,ab,ab,-,a,a,-,ab,ab,a,a,ab,a,a,-,a,ab,ab,a,-,a,a,ab,ab,a,a,ab,a,ab,ab,a,a,a,ab,a,…
*M1083	D2.15	a,ab,-,ab,-,a,-,a,a,ab,a,ab,a,ab,a,a,-,a,a,a,a,a,ab,ab,a,a,a,a,a,-,a,a,ab,ab,ab,ab,a,a,-,ab,ab,a,a,ab,a,a,ab,a,ab,ab,-,ab,a,-,a,a,a,ab,ab,-,a,ab,a,a,a,a,a,-,a,a,a,ab,-,a,ab,ab,a,-,-,a,ab,-,a,ab,ab,ab,ab,a,a,a,ab,ab,a,ab,ab,ab,a,ab,a,ab,ab,a,ab,a,ab,ab,ab,ab,-,a,a,ab,ab,ab,a,a,ab,-,-,ab,ab,ab,-,-,ab,a,ab,-,ab,ab,-,ab,a,-,ab,ab,ab,a,a,a,ab,-,a,ab,-,a,ab,a,-,ab,a,ab,ab,a,a,ab,ab,a,ab,a,a,-,ab,ab,a,-…
*M1086	B3.7	a,b,ab,ab,b,-,ab,ab,ab,ab,ab,b,a,-,ab,ab,b,a,-,a,a,-,b,-,ab,ab,-,-,ab,b,a,a,b,b,-,ab,ab,-,ab,ab,ab,ab,a,-,ab,ab,-,a,b,b,b,b,ab,ab,ab,-,a,b,ab,a,ab,ab,ab,a,a,a,ab,ab,a,-,-,ab,a,ab,ab,b,a,-,a,a,b,a,ab,ab,ab,ab,ab,-,a,-,ab,-,-,b,b,-,ab,ab,a,-,ab,a,b,a,b,ab,ab,ab,b,ab,ab,b,b,b,-,a,b,a,a,b,-,ab,b,ab,ab,a,-,b,b,-,-,b,ab,-,b,b,b,a,a,ab,ab,b,ab,b,ab,-,b,a,a,ab,a,-,ab,ab,-,b,b,ab,b,ab,a,ab,b,ab,ab,b,a,ab,…
*M1087	D1.10	-,ab,a,a,-,a,a,ab,ab,a,ab,ab,a,ab,ab,ab,ab,-,a,a,a,ab,ab,a,-,-,ab,a,ab,ab,-,a,ab,ab,ab,a,ab,-,a,a,-,ab,-,a,ab,ab,a,a,ab,ab,-,ab,ab,ab,ab,ab,-,ab,a,a,-,a,ab,a,a,-,ab,a,a,a,a,a,-,-,a,ab,a,a,-,a,-,a,ab,a,a,a,a,-,-,ab,a,ab,-,ab,ab,ab,-,a,-,ab,a,-,ab,a,ab,a,a,-,ab,-,ab,-,ab,ab,a,a,ab,a,a,ab,a,a,ab,a,-,a,a,-,ab,ab,-,ab,-,ab,-,ab,ab,a,a,ab,a,ab,-,ab,a,a,ab,a,a,-,a,ab,a,ab,-,ab,ab,ab,ab,ab,a,a,-,a,ab,ab,…
*M1089	B3.7	ab,-,-,b,ab,ab,b,a,-,-,a,ab,ab,-,a,a,ab,ab,ab,ab,ab,a,ab,-,a,a,a,ab,a,ab,ab,ab,-,ab,ab,b,a,-,-,b,b,a,-,b,a,a,b,ab,ab,ab,ab,ab,a,a,-,a,ab,-,b,ab,-,b,-,ab,ab,ab,-,b,ab,ab,ab,b,ab,-,b,ab,ab,b,-,ab,-,ab,a,b,b,b,b,a,ab,a,b,ab,ab,ab,ab,ab,a,b,ab,ab,-,-,-,ab,-,b,b,b,ab,a,a,ab,-,ab,ab,ab,-,ab,ab,ab,b,b,ab,b,b,ab,-,ab,ab,ab,a,ab,a,a,-,ab,ab,ab,-,a,b,ab,a,ab,b,ab,ab,ab,ab,b,ab,ab,b,a,ab,ab,ab,-,-,a,ab,b,ab…
*M1091	D2.15	a,-,ab,-,ab,a,-,a,-,ab,a,ab,a,ab,a,a,ab,a,a,-,a,a,ab,ab,a,-,-,a,-,-,a,a,ab,ab,ab,ab,a,a,ab,ab,-,a,a,ab,a,a,ab,a,ab,ab,ab,ab,a,-,a,-,a,ab,-,a,a,ab,a,a,a,-,a,ab,a,a,-,ab,a,-,-,ab,a,ab,a,a,ab,a,-,ab,-,ab,ab,a,-,a,ab,-,a,ab,ab,ab,a,ab,-,-,ab,a,ab,a,ab,ab,-,ab,-,-,a,ab,ab,ab,a,a,ab,a,a,ab,ab,-,-,ab,ab,-,ab,-,ab,-,-,ab,a,-,ab,-,ab,a,a,a,ab,ab,a,ab,ab,a,ab,a,a,ab,a,ab,ab,a,a,-,ab,a,ab,a,a,ab,-,ab,a,ab,a…
*M1092	D1.10	-,a,ab,-,a,ab,ab,a,a,ab,a,a,ab,a,a,a,a,ab,-,ab,-,a,-,ab,a,a,a,ab,-,a,ab,ab,a,a,-,ab,a,a,ab,ab,-,a,-,ab,a,a,ab,-,a,a,a,-,a,a,a,-,ab,a,-,ab,a,ab,-,-,ab,-,-,ab,ab,ab,ab,ab,-,a,ab,a,ab,ab,ab,ab,a,ab,a,ab,ab,ab,-,a,-,a,ab,a,ab,a,a,a,-,ab,ab,-,ab,ab,a,ab,a,ab,-,-,-,a,a,a,a,a,ab,ab,a,ab,ab,-,ab,-,-,ab,ab,ab,-,-,a,a,a,a,a,-,a,a,a,ab,ab,a,ab,a,-,a,-,ab,a,-,-,-,ab,a,-,a,ab,a,a,a,a,a,ab,ab,-,ab,a,a,-,ab,-,a…
*M1094	D1.10	ab,-,ab,ab,a,-,ab,a,-,ab,a,a,ab,-,-,-,a,ab,ab,ab,-,a,-,-,a,a,a,ab,a,a,-,ab,a,a,a,ab,-,a,ab,ab,ab,-,ab,ab,a,a,ab,ab,a,-,a,-,a,a,a,-,ab,-,ab,ab,a,ab,a,ab,ab,ab,a,-,-,ab,ab,ab,ab,a,ab,a,ab,ab,ab,ab,-,ab,a,ab,ab,ab,ab,a,-,-,ab,a,ab,a,a,a,-,ab,ab,a,ab,ab,a,ab,a,ab,-,ab,a,a,a,a,a,a,ab,ab,a,ab,ab,a,ab,-,a,ab,-,-,ab,a,a,-,a,a,a,a,a,a,-,ab,ab,a,-,a,a,a,-,-,a,ab,-,-,ab,a,ab,a,ab,a,a,a,-,a,ab,ab,a,ab,a,a,ab…
*M1095	D1.10	ab,a,ab,ab,a,-,-,a,a,ab,a,a,ab,a,a,a,-,ab,ab,ab,-,-,a,ab,a,a,a,ab,a,a,ab,ab,a,-,a,ab,a,a,ab,ab,-,a,ab,-,a,a,ab,ab,-,a,a,a,a,a,a,-,ab,-,-,-,-,ab,a,ab,ab,ab,a,ab,ab,-,ab,ab,-,-,ab,a,ab,ab,ab,ab,-,ab,a,-,ab,ab,ab,a,-,a,ab,a,ab,a,-,a,-,ab,ab,-,ab,ab,a,ab,a,ab,ab,ab,a,a,-,a,a,a,-,ab,-,-,ab,a,ab,ab,a,ab,ab,ab,ab,a,a,a,-,a,-,a,a,a,a,ab,ab,a,ab,a,-,a,ab,ab,a,ab,ab,ab,-,a,-,-,ab,a,a,a,a,-,ab,-,a,ab,a,a,ab…
*M1100	D1.10	ab,a,-,ab,a,ab,ab,a,-,ab,-,a,ab,-,a,a,a,ab,ab,ab,ab,a,a,ab,a,a,a,-,a,a,-,-,a,-,a,ab,a,a,ab,ab,ab,a,-,ab,a,a,ab,ab,-,a,a,-,a,a,-,-,ab,-,ab,ab,a,ab,-,ab,ab,-,a,ab,ab,ab,ab,ab,ab,a,ab,-,ab,-,ab,ab,a,ab,a,ab,ab,ab,ab,a,ab,a,-,a,ab,a,-,a,a,-,ab,a,ab,ab,a,ab,a,ab,ab,ab,-,a,a,-,a,a,ab,-,-,ab,ab,a,ab,-,a,ab,-,-,-,a,a,a,-,a,-,a,a,a,a,ab,ab,a,ab,a,a,a,ab,ab,a,ab,-,ab,ab,a,ab,a,-,a,a,-,a,-,-,ab,a,ab,a,a,ab,…
*M1103	D1.10	ab,a,ab,ab,a,-,ab,a,a,ab,-,-,ab,a,-,a,a,-,ab,-,ab,a,-,ab,a,a,-,-,a,a,ab,-,a,-,-,ab,-,a,-,ab,ab,a,ab,ab,a,a,ab,ab,a,a,-,a,a,a,a,-,ab,a,-,ab,a,ab,a,-,ab,ab,-,ab,ab,ab,ab,ab,ab,a,-,-,ab,ab,ab,ab,a,ab,a,ab,ab,ab,ab,a,ab,a,ab,a,ab,a,a,a,a,-,ab,a,ab,ab,a,ab,a,ab,ab,ab,a,-,a,a,a,-,ab,-,a,ab,-,a,-,ab,a,ab,ab,ab,ab,a,a,a,a,a,a,-,-,a,-,-,-,a,ab,a,a,-,ab,ab,a,-,ab,ab,ab,a,-,a,-,a,a,-,a,a,ab,ab,a,ab,-,a,-,ab…
*M1104	D1.10	ab,a,ab,ab,-,ab,-,a,-,-,-,-,ab,a,a,-,a,-,ab,-,ab,a,a,ab,a,-,a,ab,a,a,ab,-,-,a,a,ab,a,a,ab,ab,ab,a,ab,ab,a,a,ab,ab,a,a,a,a,a,a,a,a,ab,a,-,-,-,ab,a,ab,ab,ab,a,ab,ab,ab,ab,ab,-,-,ab,a,ab,ab,ab,ab,a,-,-,ab,ab,ab,ab,a,ab,a,ab,a,ab,a,a,a,a,ab,ab,a,-,ab,a,ab,a,ab,ab,ab,-,a,a,a,a,a,ab,-,a,ab,-,a,-,ab,a,ab,ab,ab,ab,a,a,a,a,a,a,a,-,a,a,ab,ab,a,ab,a,a,a,ab,ab,a,ab,ab,-,ab,a,ab,a,ab,a,-,-,a,a,ab,ab,a,ab,a,a,…
*M1113	D1.10	a,ab,a,a,ab,a,-,-,ab,a,ab,ab,a,ab,ab,ab,-,-,-,a,a,ab,ab,a,ab,ab,ab,a,ab,-,a,a,ab,ab,ab,a,ab,ab,-,a,-,ab,a,a,ab,ab,-,a,-,ab,ab,ab,ab,ab,-,ab,-,ab,a,a,ab,a,ab,-,a,a,ab,a,a,a,a,a,-,ab,a,ab,a,a,a,a,ab,-,-,-,-,a,a,ab,-,ab,a,-,a,ab,-,ab,ab,a,a,ab,a,a,ab,a,ab,-,a,a,ab,ab,-,ab,ab,ab,a,-,ab,a,a,ab,a,-,ab,-,a,a,-,ab,-,ab,ab,-,ab,ab,ab,ab,ab,a,-,ab,a,ab,ab,ab,a,a,-,a,a,a,a,-,a,ab,a,ab,ab,ab,ab,ab,a,a,ab,a,a…
*M1119	D1.10	a,-,a,-,-,-,a,ab,ab,a,-,ab,a,ab,ab,ab,ab,a,a,a,a,-,ab,a,ab,ab,ab,-,ab,ab,a,-,ab,ab,ab,a,ab,ab,a,a,a,ab,a,a,ab,ab,a,-,ab,ab,ab,ab,-,-,-,ab,-,ab,a,a,ab,-,ab,a,a,a,-,a,a,-,a,a,a,ab,a,ab,a,a,a,-,ab,a,ab,-,a,a,a,-,a,ab,a,ab,-,ab,ab,ab,ab,a,-,ab,a,-,ab,a,ab,a,a,-,-,ab,ab,ab,ab,ab,a,a,ab,a,a,-,a,a,ab,a,a,a,-,ab,-,ab,ab,ab,ab,ab,ab,-,ab,a,a,ab,a,ab,ab,ab,a,a,ab,-,a,a,a,ab,a,-,a,ab,-,ab,ab,ab,a,-,ab,a,ab,…
*M1128	D2.15	ab,-,a,a,a,ab,a,ab,ab,a,ab,a,ab,a,ab,ab,a,ab,ab,ab,-,ab,a,-,ab,ab,-,ab,ab,a,ab,ab,a,a,a,-,ab,ab,-,a,-,ab,ab,a,-,ab,-,ab,-,a,-,a,ab,-,ab,ab,ab,a,-,ab,ab,a,-,ab,ab,ab,ab,a,ab,ab,ab,a,ab,ab,-,-,ab,a,ab,ab,a,-,ab,a,-,a,a,ab,-,ab,ab,a,-,a,-,a,ab,-,-,a,a,ab,-,ab,a,a,a,-,a,ab,ab,a,-,a,ab,ab,-,ab,ab,a,a,-,-,a,a,ab,a,-,a,a,ab,a,ab,ab,a,a,a,ab,-,ab,a,a,-,a,a,ab,a,ab,ab,-,ab,a,-,ab,ab,a,a,ab,-,-,ab,a,a,a,ab…
*M1136	B3.7	a,b,ab,ab,b,a,ab,ab,-,ab,ab,b,a,b,ab,ab,b,a,a,a,a,ab,b,ab,ab,-,ab,a,ab,b,-,a,b,b,-,ab,ab,ab,ab,ab,-,ab,-,-,ab,ab,ab,-,b,b,b,b,-,-,ab,ab,a,b,ab,a,ab,ab,ab,-,a,-,ab,-,a,a,a,ab,a,ab,ab,b,a,-,a,a,b,a,ab,ab,ab,ab,ab,ab,a,ab,a,b,-,ab,b,-,ab,ab,a,b,ab,a,b,a,b,ab,ab,-,b,ab,ab,b,-,b,a,-,-,a,a,b,ab,ab,-,-,a,a,ab,b,-,-,ab,b,ab,ab,-,b,-,a,-,-,-,b,ab,b,ab,a,-,a,a,-,a,-,ab,ab,a,b,b,ab,b,ab,a,ab,b,ab,-,b,-,-,ab…
*M1137	B3.7	b,a,-,-,-,b,ab,ab,ab,ab,ab,-,b,a,ab,ab,a,b,b,b,b,ab,-,-,-,ab,ab,b,ab,-,-,b,a,a,-,ab,-,ab,ab,ab,ab,ab,-,ab,ab,ab,ab,-,a,a,a,-,ab,ab,ab,ab,b,-,ab,b,ab,ab,-,b,b,b,ab,ab,b,-,b,ab,b,ab,ab,a,b,ab,b,b,a,b,ab,ab,ab,ab,-,ab,-,ab,b,-,b,ab,a,a,-,-,b,a,ab,b,a,b,a,ab,-,-,a,ab,ab,a,-,a,-,b,-,-,b,a,ab,ab,a,ab,b,b,ab,a,a,a,ab,a,-,ab,a,a,-,b,b,-,ab,a,ab,a,-,b,a,b,-,ab,b,a,ab,-,b,a,a,ab,a,ab,b,ab,a,ab,ab,a,b,ab,ab…
*M1141	D1.10	ab,-,ab,ab,a,ab,ab,-,a,-,-,a,-,-,a,a,a,ab,ab,-,ab,a,a,ab,a,a,a,ab,a,a,ab,ab,-,a,-,ab,a,a,-,-,ab,a,-,ab,a,-,ab,ab,a,a,a,a,a,a,a,a,ab,a,ab,ab,a,ab,a,-,ab,-,a,ab,ab,ab,ab,ab,ab,a,ab,-,ab,ab,ab,ab,a,ab,a,ab,ab,ab,ab,a,ab,-,ab,-,-,ab,a,a,a,ab,ab,a,ab,ab,a,ab,a,ab,-,-,a,a,a,a,a,-,ab,ab,a,ab,ab,-,-,ab,a,ab,ab,ab,ab,a,a,a,-,a,a,a,a,a,a,-,ab,a,ab,a,a,a,ab,ab,a,ab,-,ab,ab,a,ab,a,-,a,a,a,a,a,ab,ab,a,ab,a,a,…
*M1142	D1.10	-,a,ab,-,a,ab,ab,a,a,ab,a,a,ab,a,a,a,-,ab,ab,ab,ab,-,-,ab,a,a,a,ab,a,a,ab,ab,a,a,-,ab,a,-,ab,ab,ab,a,ab,ab,-,a,ab,-,a,a,-,-,a,a,-,a,ab,a,ab,ab,a,ab,-,ab,ab,ab,a,ab,ab,-,ab,ab,ab,a,ab,-,ab,ab,ab,ab,a,ab,a,ab,ab,ab,ab,a,ab,a,ab,a,ab,ab,a,-,a,ab,ab,a,ab,ab,a,-,-,-,ab,ab,a,a,a,a,a,a,-,ab,-,ab,-,a,ab,ab,-,-,ab,ab,ab,-,a,a,a,a,a,a,-,a,a,ab,ab,a,ab,a,a,a,-,ab,a,ab,ab,ab,ab,a,ab,-,ab,-,a,a,a,a,ab,ab,a,ab…
*M1146	D1.10	a,-,a,a,ab,-,a,ab,-,a,ab,ab,a,ab,ab,ab,ab,a,a,a,-,ab,-,a,ab,-,ab,-,ab,ab,a,a,ab,-,ab,a,-,-,a,a,a,-,a,a,-,ab,a,a,ab,ab,ab,ab,-,-,ab,ab,a,ab,-,a,ab,-,ab,a,a,a,ab,a,a,a,-,a,a,-,a,ab,-,a,a,a,ab,a,ab,a,-,a,a,ab,-,-,a,ab,a,a,ab,ab,ab,a,a,ab,-,a,ab,a,ab,a,a,-,ab,ab,ab,ab,ab,ab,-,a,ab,-,a,ab,a,-,ab,a,a,a,a,ab,ab,ab,-,ab,-,ab,ab,ab,ab,ab,-,ab,a,-,ab,ab,a,a,ab,-,a,a,a,-,a,ab,a,ab,ab,-,ab,ab,a,a,ab,a,-,ab,a…
*M1147	D1.10	a,ab,a,-,ab,-,a,ab,ab,a,-,ab,a,-,ab,ab,ab,a,a,a,a,ab,ab,a,ab,ab,ab,a,ab,ab,a,a,ab,ab,-,a,ab,-,a,a,a,-,a,a,ab,ab,a,a,ab,ab,ab,ab,ab,ab,ab,ab,a,-,a,a,ab,-,ab,-,a,a,ab,a,-,a,a,-,-,ab,a,ab,a,-,a,a,-,a,ab,a,a,a,a,ab,a,ab,a,ab,a,-,ab,ab,ab,a,a,-,a,a,ab,-,ab,a,a,-,ab,ab,ab,-,ab,-,a,a,ab,a,a,-,a,a,ab,a,a,a,a,ab,ab,ab,ab,ab,ab,ab,ab,ab,ab,ab,a,ab,a,ab,ab,ab,a,a,-,-,a,a,a,ab,a,ab,a,ab,-,ab,ab,ab,a,a,ab,a,-…
*M1157	B3.7	ab,ab,a,a,ab,ab,a,b,b,-,-,ab,ab,ab,b,-,ab,ab,ab,ab,ab,b,ab,a,-,-,b,ab,b,ab,ab,ab,ab,-,ab,-,b,b,-,a,a,b,-,a,b,b,a,ab,ab,ab,ab,ab,b,b,b,b,ab,ab,a,-,b,a,b,ab,ab,-,b,a,ab,ab,ab,a,ab,b,a,-,ab,a,ab,-,ab,-,b,a,a,a,a,b,ab,b,ab,ab,ab,a,ab,ab,-,a,ab,-,a,ab,-,ab,-,a,a,-,ab,b,b,ab,ab,ab,ab,-,-,ab,ab,ab,a,-,ab,a,-,ab,-,-,ab,ab,-,ab,b,b,ab,-,ab,b,ab,-,a,ab,-,ab,a,ab,ab,ab,ab,-,ab,-,a,-,ab,ab,-,b,-,b,ab,-,ab,a,…
*M1159	B3.7	ab,ab,a,-,ab,ab,a,b,b,a,b,ab,ab,ab,b,b,ab,ab,ab,ab,-,b,-,a,b,b,-,ab,b,ab,ab,-,ab,ab,ab,a,b,b,a,a,-,b,ab,a,b,b,a,ab,ab,ab,ab,ab,b,b,b,b,ab,ab,a,ab,b,a,b,ab,ab,-,b,-,ab,ab,ab,a,ab,b,-,ab,-,-,-,ab,ab,ab,b,a,a,a,a,b,ab,-,ab,ab,-,a,ab,-,b,-,ab,-,-,-,-,ab,ab,-,a,a,ab,b,b,ab,ab,ab,ab,ab,ab,ab,ab,ab,a,a,ab,a,ab,ab,a,ab,ab,ab,b,-,b,b,ab,-,ab,b,ab,b,a,ab,b,ab,a,ab,ab,ab,-,a,-,ab,a,b,ab,-,ab,b,ab,b,ab,a,ab,…
*M1160	B3.7	ab,-,b,-,ab,ab,b,a,a,b,a,ab,ab,ab,-,a,ab,ab,ab,ab,ab,a,-,b,a,-,a,ab,a,-,ab,ab,ab,ab,-,b,-,-,b,b,-,a,ab,b,a,a,b,ab,ab,ab,-,ab,a,a,a,a,ab,ab,b,ab,a,b,a,ab,ab,ab,a,-,-,ab,ab,-,ab,a,-,ab,ab,b,ab,ab,ab,ab,-,b,b,b,b,a,ab,a,ab,ab,ab,b,ab,ab,a,-,-,ab,b,ab,-,ab,ab,b,b,b,ab,a,a,ab,-,ab,ab,ab,ab,ab,-,ab,b,b,ab,b,ab,-,-,ab,-,ab,-,ab,a,a,ab,ab,ab,a,ab,a,b,ab,-,ab,b,ab,ab,ab,ab,b,-,ab,b,-,ab,ab,ab,-,ab,-,ab,b,…
*M1166	D2.15	ab,a,a,a,-,ab,a,ab,ab,a,ab,a,ab,a,ab,-,a,ab,ab,ab,ab,ab,a,a,ab,ab,ab,ab,ab,a,ab,ab,a,a,-,-,ab,ab,a,a,a,ab,ab,a,ab,ab,a,ab,-,a,-,a,ab,ab,ab,ab,ab,-,-,ab,ab,a,ab,-,ab,-,ab,a,ab,-,ab,-,ab,ab,a,a,ab,a,ab,-,a,ab,ab,a,a,a,a,ab,ab,-,ab,a,ab,a,a,a,ab,a,-,-,a,ab,-,ab,a,a,a,a,a,ab,ab,a,-,a,-,ab,a,-,-,a,a,-,-,a,-,ab,a,a,a,a,ab,a,ab,ab,-,a,a,ab,ab,ab,a,-,-,a,-,ab,a,-,-,a,ab,-,a,ab,ab,a,a,ab,a,-,ab,a,a,a,ab,a…
*M1177	B3.7	ab,ab,a,a,ab,ab,a,b,b,a,b,-,-,-,b,-,ab,-,-,ab,-,-,ab,-,b,b,b,ab,-,ab,ab,ab,ab,ab,ab,a,b,b,a,a,a,b,-,a,-,b,a,-,ab,ab,a,ab,b,b,b,-,ab,ab,a,ab,b,-,b,-,ab,ab,-,a,ab,ab,ab,a,ab,b,-,-,ab,a,-,ab,-,ab,-,a,a,a,a,b,ab,b,-,ab,ab,a,ab,ab,b,a,ab,ab,a,ab,-,ab,-,a,-,a,ab,b,b,ab,-,ab,ab,ab,ab,ab,ab,ab,a,a,ab,a,ab,-,a,ab,ab,ab,b,ab,b,b,ab,ab,ab,b,ab,b,a,ab,b,ab,a,-,ab,ab,ab,a,ab,ab,-,b,ab,ab,-,-,-,b,ab,-,ab,a,b,a…
*M1178	B3.7	ab,ab,a,a,ab,ab,a,b,b,a,-,ab,ab,ab,b,b,ab,ab,ab,ab,-,b,ab,a,b,b,b,ab,-,ab,ab,ab,-,ab,-,a,b,b,a,a,a,b,-,-,b,b,a,ab,ab,ab,a,ab,b,b,b,-,-,-,a,-,b,a,b,ab,ab,ab,b,a,ab,ab,ab,a,-,b,a,ab,ab,a,ab,-,ab,ab,b,a,a,a,-,b,ab,b,ab,ab,ab,a,-,ab,b,a,-,ab,a,ab,ab,ab,ab,-,a,a,ab,b,b,-,ab,ab,-,ab,ab,ab,ab,-,a,a,ab,-,ab,ab,a,ab,ab,ab,-,ab,-,b,-,ab,ab,b,ab,b,-,ab,b,ab,a,ab,ab,ab,-,a,ab,ab,a,b,ab,ab,-,-,ab,-,ab,a,-,a,b…
*M1179	D2.15	a,-,ab,ab,ab,a,ab,a,a,ab,a,ab,a,ab,a,a,ab,a,-,a,a,a,ab,-,a,a,a,a,a,ab,a,a,ab,ab,ab,ab,a,a,ab,ab,ab,a,a,ab,a,a,-,a,ab,-,ab,ab,a,a,a,a,a,ab,-,-,a,ab,a,a,a,a,a,ab,a,a,a,ab,a,a,-,ab,-,ab,a,a,ab,a,a,-,-,ab,ab,-,a,a,a,-,-,ab,ab,ab,a,ab,a,ab,ab,a,ab,a,ab,ab,-,ab,-,a,a,ab,ab,ab,a,a,ab,a,a,-,ab,ab,ab,-,a,a,ab,ab,ab,ab,a,ab,a,a,ab,ab,ab,a,a,a,ab,ab,a,ab,ab,a,ab,a,a,ab,a,ab,-,a,-,ab,ab,a,ab,a,a,ab,ab,ab,a,a…
*M1183	D2.15	a,ab,ab,ab,ab,a,-,a,a,ab,a,ab,a,ab,a,a,ab,a,a,a,a,a,-,ab,-,a,a,a,a,-,a,a,-,ab,ab,-,a,a,ab,ab,ab,-,a,ab,a,-,ab,a,-,ab,ab,ab,a,a,a,a,a,ab,ab,a,a,ab,a,a,a,a,a,ab,a,-,-,ab,-,a,ab,ab,a,ab,a,a,-,a,-,ab,ab,ab,ab,a,a,a,a,ab,-,ab,-,ab,-,ab,a,-,-,a,ab,a,ab,ab,-,ab,ab,a,a,ab,-,ab,a,a,ab,-,a,ab,ab,ab,-,ab,a,a,ab,-,-,ab,-,ab,a,a,ab,ab,ab,a,-,a,ab,ab,a,ab,ab,a,ab,a,-,ab,a,ab,ab,-,a,ab,ab,a,ab,a,a,ab,ab,ab,-,ab…
*M1187	D2.15	a,ab,ab,ab,ab,-,ab,a,-,ab,a,ab,a,ab,a,a,-,a,a,-,-,a,ab,ab,a,a,a,a,a,-,a,a,ab,ab,ab,ab,-,a,ab,ab,-,a,a,ab,a,a,ab,a,ab,ab,-,ab,-,a,a,-,-,ab,-,a,a,ab,a,a,a,-,a,ab,a,-,a,-,a,a,ab,ab,a,-,-,a,ab,a,-,ab,-,-,ab,a,a,a,a,ab,a,ab,ab,ab,-,ab,-,ab,ab,a,ab,-,ab,ab,ab,-,ab,-,a,ab,-,ab,a,a,ab,a,a,-,ab,ab,-,-,a,a,ab,ab,-,ab,a,-,a,a,ab,ab,ab,a,-,a,ab,ab,a,ab,-,a,ab,a,a,ab,a,-,-,a,a,ab,ab,-,ab,-,a,ab,ab,-,a,ab,a,ab…
*M1188	D1.10	ab,a,ab,ab,a,ab,-,a,a,ab,a,-,ab,a,-,a,a,-,ab,ab,ab,a,a,ab,a,a,-,ab,-,a,-,ab,a,a,a,ab,a,a,-,ab,-,a,ab,-,-,a,ab,ab,a,a,ab,a,a,a,a,-,-,-,ab,ab,a,ab,a,ab,ab,ab,a,ab,ab,ab,ab,-,ab,a,ab,a,ab,ab,ab,ab,a,ab,a,-,ab,-,ab,a,ab,a,ab,a,ab,ab,a,a,a,ab,ab,a,ab,ab,-,ab,a,ab,ab,-,a,a,-,a,a,a,ab,-,-,ab,-,-,ab,-,-,ab,ab,ab,ab,a,a,a,-,a,-,a,a,a,a,a,-,a,ab,a,-,-,ab,ab,-,ab,ab,ab,ab,-,-,-,ab,a,-,a,a,a,ab,ab,a,ab,a,a,a…
*M1191	D2.15	a,ab,-,ab,ab,-,ab,a,a,ab,a,-,-,-,-,a,ab,-,a,a,a,a,ab,ab,a,a,a,a,a,ab,-,a,ab,ab,ab,ab,a,a,ab,ab,ab,a,a,ab,a,-,ab,a,ab,ab,ab,-,a,a,-,a,-,ab,ab,a,a,-,-,a,a,a,a,ab,a,a,a,ab,-,a,ab,ab,a,ab,a,a,ab,a,a,-,ab,ab,ab,a,-,a,a,ab,a,ab,ab,-,a,ab,a,ab,ab,a,ab,a,ab,ab,ab,ab,ab,a,a,ab,ab,-,a,a,ab,a,a,ab,ab,ab,-,ab,-,-,ab,-,ab,-,a,ab,a,a,ab,ab,ab,a,a,a,ab,ab,a,ab,ab,a,ab,a,a,ab,a,ab,ab,a,a,ab,ab,a,-,-,-,-,-,-,-,ab…
*M1193	D2.15	a,-,ab,ab,ab,a,ab,-,a,-,a,ab,-,ab,a,a,-,a,a,a,-,a,ab,-,a,a,a,a,a,-,a,a,ab,ab,ab,ab,a,a,ab,ab,ab,a,a,-,-,a,ab,-,ab,-,ab,ab,-,a,a,a,a,ab,ab,a,-,ab,a,a,a,a,a,ab,-,-,a,ab,a,a,ab,-,a,-,a,a,ab,-,a,ab,ab,ab,ab,a,-,a,a,ab,a,ab,ab,ab,a,-,a,ab,ab,a,-,-,ab,-,ab,-,ab,a,a,ab,ab,ab,a,a,ab,a,a,-,-,-,ab,ab,a,-,ab,ab,ab,-,a,ab,a,a,ab,ab,ab,-,-,a,ab,ab,a,ab,ab,a,-,a,a,ab,a,ab,-,a,a,ab,ab,a,ab,a,a,ab,ab,ab,-,ab,a,a…
*M1197	D2.15	a,-,ab,ab,-,a,ab,a,a,-,a,ab,a,ab,a,a,ab,a,a,a,-,a,-,ab,a,a,a,a,-,ab,a,a,ab,ab,ab,ab,a,a,ab,ab,ab,a,a,-,a,a,-,a,ab,ab,ab,ab,a,a,a,a,-,ab,-,a,a,ab,a,-,a,a,a,ab,a,a,-,ab,a,-,ab,ab,a,ab,-,a,ab,a,a,ab,ab,-,ab,a,a,a,a,ab,a,ab,ab,ab,-,ab,a,ab,ab,a,ab,a,ab,-,ab,-,-,a,-,ab,ab,ab,a,-,ab,a,a,ab,-,ab,ab,ab,a,a,ab,ab,ab,ab,a,ab,a,a,ab,ab,ab,a,-,-,-,ab,a,ab,a,a,a,a,-,ab,-,ab,ab,a,-,ab,ab,a,-,-,a,ab,-,-,a,-,a,-…
*M1198	D2.15	-,ab,ab,ab,ab,-,-,a,a,-,a,ab,a,ab,-,a,ab,a,a,a,a,a,ab,ab,a,a,a,a,a,-,a,a,ab,ab,ab,ab,a,a,ab,ab,ab,a,-,-,a,a,ab,-,-,-,ab,-,-,-,a,-,-,ab,ab,-,a,ab,a,-,a,-,a,ab,a,a,a,ab,a,a,ab,-,-,ab,a,a,ab,-,a,ab,ab,ab,ab,a,-,a,a,ab,a,ab,ab,ab,a,ab,a,-,ab,a,ab,a,ab,ab,ab,ab,ab,a,a,ab,ab,ab,a,-,ab,a,-,ab,ab,-,ab,-,a,a,ab,ab,-,ab,-,-,a,a,ab,-,ab,a,-,-,-,ab,a,ab,a,-,a,a,a,-,a,ab,-,-,-,ab,-,-,ab,a,a,-,ab,ab,a,ab,a,ab,…
*M1200	D2.15	ab,a,a,a,-,ab,-,ab,ab,a,ab,a,ab,-,-,ab,a,ab,ab,ab,ab,ab,a,a,ab,ab,ab,ab,ab,a,ab,ab,a,-,a,a,-,ab,-,-,a,ab,ab,a,ab,ab,a,ab,a,a,a,a,ab,ab,ab,ab,ab,-,a,ab,ab,a,ab,ab,ab,ab,-,a,ab,-,-,a,ab,-,a,a,ab,a,-,ab,-,ab,ab,a,a,a,a,-,-,-,ab,a,ab,a,-,a,ab,a,ab,a,a,ab,a,-,a,-,a,a,a,ab,ab,a,a,-,ab,ab,a,ab,ab,a,a,-,a,a,ab,ab,a,-,a,a,ab,a,ab,ab,-,a,a,ab,-,ab,a,a,ab,a,ab,ab,-,ab,-,-,ab,a,-,ab,ab,-,-,ab,a,ab,ab,a,a,a,a…
*M1204	D2.15	-,a,a,a,a,-,a,ab,ab,a,ab,-,ab,a,ab,ab,-,ab,ab,ab,ab,ab,a,a,ab,ab,-,-,-,a,ab,-,-,a,a,a,-,-,a,a,a,-,ab,-,-,ab,a,-,a,-,a,a,ab,ab,ab,-,-,a,a,-,ab,-,ab,-,ab,-,ab,-,-,ab,-,-,ab,ab,a,-,ab,-,ab,ab,a,-,-,a,a,a,a,ab,ab,ab,ab,a,-,a,a,a,-,a,ab,-,a,ab,a,ab,a,a,a,a,a,ab,ab,a,a,a,ab,-,a,ab,-,a,a,a,a,-,-,ab,a,a,a,a,ab,a,ab,ab,a,a,a,ab,ab,ab,a,a,ab,a,ab,ab,ab,ab,ab,a,ab,a,a,ab,ab,a,a,ab,a,ab,ab,a,a,a,ab,a,-,a,ab,…
*M1209	D1.10	a,ab,-,-,-,a,a,ab,ab,a,ab,-,a,-,ab,ab,-,a,a,a,a,ab,ab,a,ab,ab,ab,a,ab,ab,a,a,ab,ab,-,-,ab,ab,-,-,a,ab,ab,a,-,ab,a,a,a,ab,a,ab,ab,ab,ab,ab,a,ab,a,a,ab,a,ab,a,a,a,ab,a,-,a,-,a,-,ab,a,ab,-,a,a,a,ab,a,ab,-,a,a,a,ab,a,ab,-,-,a,a,ab,ab,ab,-,a,ab,a,a,ab,a,ab,a,a,a,ab,-,ab,ab,ab,-,a,a,-,-,a,-,a,a,ab,a,-,a,a,-,ab,ab,ab,ab,ab,ab,ab,ab,ab,ab,-,ab,a,ab,ab,ab,-,a,ab,a,a,a,a,ab,a,ab,a,ab,-,ab,ab,ab,a,a,ab,a,ab…
*M1210	D1.10	ab,-,-,ab,-,-,ab,-,a,-,a,a,ab,a,a,a,a,-,ab,ab,ab,a,a,ab,a,-,a,ab,a,a,ab,ab,a,a,-,ab,a,a,ab,ab,ab,a,-,ab,-,a,ab,ab,ab,a,-,-,a,a,a,-,-,-,ab,ab,a,ab,a,ab,ab,-,a,ab,ab,ab,ab,ab,ab,-,ab,a,-,ab,ab,ab,a,ab,-,ab,ab,ab,-,a,ab,-,ab,a,ab,ab,a,a,-,ab,ab,a,-,ab,a,ab,a,ab,-,ab,a,a,a,a,a,a,-,ab,a,ab,ab,a,-,-,-,ab,ab,ab,ab,a,a,a,a,a,a,a,-,a,a,a,ab,a,ab,a,a,-,-,ab,a,ab,-,ab,ab,a,-,a,ab,a,a,a,-,a,ab,ab,a,ab,a,a,ab…
*M1211	B3.7	a,b,ab,ab,b,a,ab,ab,ab,ab,-,b,-,-,ab,ab,b,a,a,-,a,b,b,ab,ab,ab,ab,a,ab,b,a,a,b,b,b,-,ab,ab,ab,-,-,ab,ab,ab,ab,-,ab,a,ab,-,ab,-,-,ab,ab,-,-,b,ab,a,ab,ab,ab,a,a,-,ab,ab,-,a,a,ab,a,ab,ab,b,-,ab,a,a,b,a,ab,-,-,ab,ab,ab,a,ab,a,b,-,ab,b,b,ab,ab,a,b,ab,-,b,a,b,ab,ab,ab,b,ab,ab,b,b,-,a,a,b,a,a,b,ab,ab,b,ab,a,-,ab,b,b,-,ab,b,ab,-,-,b,b,ab,a,ab,-,b,ab,b,a,-,ab,a,a,-,-,b,ab,ab,a,b,b,ab,b,ab,a,ab,b,ab,ab,b,a…
*M1213	B3.7	-,b,ab,ab,b,a,ab,-,ab,ab,ab,b,a,b,ab,ab,b,a,-,a,-,b,b,ab,ab,-,ab,-,ab,b,a,a,b,b,b,ab,ab,ab,ab,-,-,-,-,ab,ab,ab,ab,a,-,b,ab,-,ab,-,ab,ab,a,b,ab,-,-,ab,-,a,a,a,ab,ab,-,-,a,ab,-,ab,ab,-,a,ab,a,a,b,a,-,ab,ab,ab,ab,-,a,ab,a,-,a,-,b,b,ab,-,a,b,ab,a,b,a,b,ab,ab,ab,b,ab,ab,b,b,b,a,-,b,a,a,b,ab,ab,b,ab,a,a,ab,b,b,-,ab,b,ab,ab,b,-,b,ab,a,ab,ab,-,ab,-,a,a,ab,-,a,-,a,-,ab,ab,a,b,b,ab,b,ab,a,ab,b,ab,ab,b,a,ab…
*M1214	D1.10	-,-,ab,ab,a,-,ab,a,a,ab,a,a,-,a,a,a,a,ab,ab,ab,ab,a,a,ab,a,a,a,-,a,a,ab,ab,a,-,-,ab,a,a,ab,ab,ab,a,a,ab,-,-,ab,ab,ab,a,ab,a,a,a,a,a,-,-,ab,ab,a,ab,a,-,ab,ab,a,ab,ab,-,ab,ab,ab,a,ab,a,ab,-,-,-,a,ab,a,ab,ab,ab,ab,-,ab,a,-,-,ab,ab,a,a,a,ab,ab,a,ab,ab,a,ab,a,ab,ab,ab,a,a,-,-,a,a,ab,ab,a,ab,ab,-,ab,ab,a,ab,ab,ab,ab,a,a,-,a,-,a,a,a,a,a,a,ab,a,-,a,a,a,ab,ab,-,ab,-,ab,-,a,-,a,ab,a,a,a,a,a,ab,ab,a,ab,a,a,…
*M1215	D1.10	-,a,ab,ab,-,ab,ab,a,a,ab,a,-,ab,-,a,-,a,-,ab,-,-,a,a,ab,a,a,a,ab,a,a,ab,ab,a,-,-,ab,a,ab,ab,ab,ab,a,a,ab,a,a,ab,ab,ab,-,-,a,-,a,a,a,ab,a,ab,ab,-,-,a,-,-,ab,a,-,ab,ab,-,-,ab,a,ab,-,ab,-,ab,ab,a,ab,a,ab,ab,-,-,-,ab,a,ab,a,ab,ab,a,a,a,ab,ab,a,ab,-,-,-,a,ab,ab,ab,a,a,a,-,a,a,ab,ab,-,ab,ab,-,ab,ab,a,-,ab,ab,ab,a,a,a,a,-,a,a,a,a,a,-,ab,a,-,a,-,a,ab,ab,a,ab,-,ab,ab,a,ab,a,ab,-,a,a,-,a,-,ab,a,ab,a,a,ab,a…
*M1222	D1.10	a,a,-,ab,a,ab,ab,a,a,ab,a,a,ab,a,a,a,-,ab,ab,ab,ab,a,-,ab,a,a,a,ab,a,a,ab,ab,a,a,a,ab,a,-,ab,ab,ab,a,a,-,a,-,ab,ab,ab,a,ab,a,a,-,a,a,-,a,ab,-,a,ab,a,ab,ab,-,a,ab,ab,ab,ab,ab,-,a,ab,a,-,ab,ab,ab,a,ab,a,ab,ab,ab,ab,a,ab,a,ab,a,ab,ab,a,a,-,-,ab,a,ab,ab,a,ab,a,ab,-,ab,a,a,a,a,a,a,ab,ab,a,ab,ab,a,ab,ab,a,ab,ab,ab,ab,a,-,a,-,a,a,-,a,-,-,a,ab,a,ab,a,a,a,ab,ab,-,ab,ab,-,ab,-,ab,-,-,-,a,a,a,a,ab,ab,a,ab,-…
*M1223	D1.10	-,a,ab,ab,a,ab,-,a,a,ab,-,a,-,a,a,-,a,ab,ab,ab,ab,a,a,ab,a,-,a,ab,a,a,ab,-,-,a,a,ab,a,ab,ab,ab,ab,a,a,-,a,a,ab,ab,ab,a,ab,a,a,-,a,a,ab,-,ab,ab,a,-,a,ab,ab,-,a,-,ab,ab,-,-,ab,a,-,a,ab,ab,-,ab,a,ab,-,-,ab,ab,ab,a,ab,-,ab,a,ab,-,a,a,a,ab,-,a,-,ab,a,ab,a,ab,ab,ab,a,a,a,a,a,-,ab,ab,a,ab,-,a,ab,-,-,-,ab,ab,ab,a,a,a,a,-,-,-,-,a,a,a,-,-,ab,a,a,a,ab,ab,a,ab,ab,ab,-,a,-,a,ab,a,-,a,a,a,ab,ab,a,ab,ab,-,ab,ab…
*M1224	D1.10	a,-,ab,ab,a,ab,ab,a,a,-,a,a,ab,-,a,-,a,ab,-,ab,ab,a,a,ab,a,a,a,ab,a,a,ab,ab,a,a,a,ab,a,ab,ab,ab,ab,a,a,ab,a,-,-,ab,ab,a,ab,-,a,a,a,a,ab,a,ab,ab,a,-,-,-,-,ab,-,ab,-,ab,ab,ab,ab,a,ab,-,ab,ab,ab,ab,a,-,-,ab,ab,-,-,a,ab,a,ab,a,-,ab,a,a,a,ab,ab,a,ab,ab,a,ab,a,ab,ab,ab,a,a,a,a,a,a,ab,-,a,-,ab,a,-,ab,a,ab,-,-,ab,a,a,a,a,a,-,a,a,a,-,a,ab,a,-,a,a,-,ab,-,-,ab,-,ab,ab,a,ab,a,ab,-,a,a,a,a,ab,ab,a,ab,-,a,ab,-…
*M1226	D1.10	ab,ab,a,-,ab,a,a,-,ab,a,ab,ab,a,ab,ab,ab,ab,a,a,a,a,ab,-,a,ab,ab,ab,-,ab,ab,-,a,ab,ab,ab,a,-,a,a,a,a,ab,ab,a,ab,ab,-,a,a,-,a,ab,-,ab,ab,ab,-,-,a,a,ab,a,-,a,a,a,ab,a,a,a,a,-,a,ab,-,-,a,a,a,a,ab,-,ab,-,-,-,a,ab,a,ab,-,ab,a,a,ab,ab,ab,a,-,ab,a,a,ab,a,ab,a,a,a,ab,ab,ab,-,-,ab,-,a,ab,a,a,ab,a,a,-,a,a,a,-,ab,ab,ab,-,ab,ab,ab,ab,ab,ab,ab,a,ab,a,ab,ab,ab,a,a,ab,a,a,a,a,ab,a,-,-,ab,ab,ab,ab,-,a,a,-,-,a,ab…
*M1227	D2.15	-,a,a,a,a,ab,a,ab,ab,a,ab,a,ab,-,ab,ab,a,-,-,ab,ab,-,a,a,ab,ab,ab,ab,ab,a,ab,ab,-,a,a,a,ab,ab,a,a,a,ab,ab,a,ab,ab,-,-,-,a,a,-,ab,ab,ab,-,ab,-,a,ab,-,a,ab,ab,ab,ab,ab,a,ab,ab,-,a,ab,ab,a,-,ab,-,-,-,a,ab,ab,a,a,a,a,-,ab,ab,ab,a,ab,a,a,a,ab,a,ab,a,a,ab,a,ab,-,a,a,a,a,ab,ab,a,a,a,-,ab,a,ab,ab,a,a,a,a,a,ab,ab,a,a,a,a,ab,a,ab,ab,-,-,a,ab,ab,ab,a,a,ab,-,ab,ab,-,-,-,a,ab,a,a,ab,ab,a,-,ab,-,ab,ab,-,a,a,ab…
*M1228	B3.7	-,ab,a,-,ab,ab,a,-,b,-,-,ab,ab,ab,b,b,ab,ab,ab,-,ab,ab,ab,a,b,b,-,ab,b,ab,ab,ab,ab,ab,-,a,b,ab,a,a,a,-,b,a,b,-,a,ab,a,ab,-,ab,b,b,b,b,ab,ab,-,ab,-,a,b,ab,ab,ab,b,-,ab,ab,ab,a,ab,b,a,ab,ab,a,-,ab,-,ab,b,a,a,a,a,b,ab,b,ab,ab,-,a,ab,-,b,a,ab,ab,a,-,ab,-,-,a,-,-,ab,-,-,ab,ab,ab,-,ab,ab,ab,ab,ab,a,a,ab,a,ab,ab,a,-,-,ab,-,ab,b,b,ab,ab,ab,b,ab,b,a,ab,b,-,-,-,b,ab,ab,-,ab,-,a,b,ab,ab,ab,b,ab,b,ab,-,ab,-,…
*M1234	D1.10	ab,ab,a,a,ab,a,-,ab,-,-,-,ab,a,-,-,-,ab,a,a,-,a,ab,ab,a,ab,ab,-,a,ab,-,-,ab,-,ab,-,a,ab,a,a,a,a,ab,-,a,ab,ab,a,a,-,ab,a,ab,-,ab,ab,ab,a,-,-,a,ab,-,ab,-,a,a,ab,a,a,a,a,a,a,-,a,ab,a,-,a,a,ab,-,ab,a,a,a,a,ab,a,ab,a,ab,a,a,ab,ab,ab,a,-,-,a,a,-,a,ab,a,-,a,ab,-,ab,a,ab,-,-,-,ab,a,a,ab,a,a,ab,-,a,a,a,ab,ab,ab,ab,ab,-,ab,ab,ab,ab,ab,a,-,-,-,ab,ab,a,a,ab,a,a,a,a,ab,-,-,a,ab,ab,ab,ab,ab,a,a,ab,a,a,ab,a,a,a…
*M1235	B3.7	a,ab,b,b,ab,ab,b,a,a,b,a,ab,ab,ab,a,a,ab,ab,-,ab,ab,ab,ab,-,a,a,a,-,a,-,-,a,ab,ab,ab,b,a,ab,b,b,b,a,a,b,a,a,b,ab,b,ab,b,ab,-,a,a,-,ab,ab,b,ab,a,b,-,ab,ab,ab,a,b,ab,ab,-,b,ab,a,b,-,ab,b,ab,ab,ab,ab,a,b,b,b,b,a,-,a,ab,ab,ab,b,ab,ab,a,b,ab,ab,b,ab,ab,ab,-,b,b,b,ab,-,a,b,-,-,-,ab,-,ab,ab,ab,-,-,ab,b,ab,ab,b,ab,ab,ab,a,ab,-,a,-,ab,ab,a,ab,a,b,ab,a,ab,-,ab,-,ab,-,b,ab,ab,-,-,ab,ab,ab,a,ab,a,-,b,-,b,ab,…
*M1237	B3.7	a,ab,b,b,ab,-,b,a,a,b,a,ab,ab,ab,a,-,ab,ab,-,ab,ab,ab,ab,b,a,-,a,ab,a,ab,-,a,ab,-,ab,b,a,-,b,-,b,a,a,b,a,-,-,-,b,ab,b,ab,a,a,a,a,ab,ab,b,ab,-,b,a,ab,ab,-,a,b,ab,-,ab,-,ab,a,b,ab,ab,b,ab,ab,ab,ab,-,b,b,b,b,a,ab,a,ab,ab,ab,b,ab,ab,a,b,ab,ab,b,-,ab,-,-,b,b,-,ab,a,-,b,ab,ab,ab,-,ab,-,ab,ab,b,b,ab,b,ab,ab,b,ab,ab,ab,a,ab,a,-,ab,ab,ab,a,-,a,b,ab,a,ab,ab,-,a,ab,ab,b,ab,ab,b,a,ab,-,ab,-,ab,a,ab,b,ab,b,-,…
*M1239	B3.7	b,-,-,a,ab,ab,a,b,b,-,b,-,-,-,b,b,ab,ab,-,ab,-,ab,ab,a,b,b,-,ab,b,-,-,b,ab,ab,ab,a,b,ab,a,a,a,b,-,-,b,-,a,ab,-,-,a,ab,b,b,b,b,ab,ab,a,ab,b,a,b,ab,ab,ab,b,a,ab,ab,ab,a,ab,b,-,ab,ab,-,-,-,ab,ab,b,a,-,a,-,b,ab,b,ab,-,ab,a,ab,ab,-,a,ab,ab,a,ab,ab,ab,-,-,a,a,ab,b,-,a,ab,ab,ab,ab,-,ab,ab,ab,a,a,ab,a,ab,ab,a,ab,-,ab,b,ab,b,b,ab,-,ab,b,ab,b,-,ab,b,ab,-,ab,b,ab,ab,a,-,ab,a,b,ab,ab,-,b,ab,-,ab,a,-,a,ab,ab,…
*M1244	B3.7	a,ab,b,b,ab,ab,b,a,a,b,a,ab,ab,ab,-,a,ab,ab,ab,ab,ab,ab,-,b,a,a,-,ab,a,-,-,-,-,-,ab,b,a,ab,b,b,b,a,a,b,a,a,-,-,-,ab,-,ab,-,a,-,a,ab,ab,-,-,-,b,a,ab,ab,ab,a,b,ab,ab,ab,b,ab,a,b,ab,ab,b,ab,ab,ab,ab,-,b,b,-,b,-,ab,a,ab,ab,ab,b,ab,ab,-,-,ab,ab,b,ab,ab,ab,-,b,b,b,ab,a,a,b,-,-,-,-,ab,ab,ab,ab,b,-,ab,b,ab,-,b,ab,-,ab,a,ab,a,a,ab,ab,ab,a,ab,a,b,-,a,ab,ab,ab,a,ab,ab,b,ab,ab,b,a,ab,ab,ab,a,ab,a,ab,b,ab,-,a…
*M1245	B3.7	a,ab,b,b,ab,ab,-,a,a,b,a,ab,-,ab,a,a,ab,ab,ab,ab,ab,ab,ab,b,a,-,a,ab,a,ab,ab,a,ab,ab,-,b,-,ab,b,b,b,a,a,b,a,a,b,ab,ab,ab,-,ab,a,-,a,a,ab,ab,b,ab,a,b,a,ab,-,ab,a,b,ab,ab,ab,b,ab,a,-,ab,ab,b,ab,ab,ab,ab,a,-,-,b,b,a,-,a,ab,ab,ab,-,-,ab,-,b,ab,ab,b,ab,ab,ab,-,b,-,-,ab,a,-,b,-,ab,ab,ab,ab,-,ab,ab,b,b,ab,b,ab,ab,b,ab,-,ab,a,ab,a,-,ab,ab,ab,a,ab,a,b,ab,a,ab,ab,ab,a,ab,ab,b,ab,ab,b,a,ab,-,ab,a,ab,a,ab,-,…
*M1247	D1.10	ab,ab,a,a,ab,a,a,-,ab,a,ab,ab,a,-,ab,ab,ab,a,a,a,a,-,ab,a,ab,ab,ab,a,ab,ab,-,ab,-,ab,-,a,ab,a,a,-,a,ab,ab,a,-,-,a,a,ab,ab,a,ab,ab,ab,ab,ab,a,ab,a,-,ab,a,ab,a,-,a,ab,a,a,a,-,a,a,-,a,ab,a,a,a,a,ab,a,-,a,a,a,a,-,-,ab,a,ab,a,a,ab,ab,ab,a,-,ab,a,a,ab,-,ab,a,a,a,ab,ab,-,a,ab,ab,a,a,ab,-,a,ab,a,a,ab,a,a,a,-,ab,ab,-,ab,ab,ab,ab,ab,ab,ab,ab,-,ab,a,ab,ab,ab,a,a,ab,a,a,a,-,-,a,ab,a,ab,ab,-,ab,ab,a,a,-,a,a,-…
*M1248	D1.10	a,-,ab,ab,a,-,ab,a,a,ab,-,-,ab,a,a,-,a,ab,ab,ab,ab,a,a,ab,a,a,a,ab,a,a,ab,a,a,a,a,ab,-,ab,ab,-,ab,a,a,ab,a,a,-,ab,a,a,ab,a,a,-,a,a,-,a,-,ab,a,ab,a,ab,-,ab,a,-,ab,ab,ab,ab,ab,a,ab,a,ab,ab,ab,-,a,-,a,ab,-,ab,ab,a,ab,a,ab,a,ab,ab,a,a,-,ab,ab,a,ab,ab,a,ab,-,ab,ab,-,a,a,a,ab,a,-,ab,ab,a,ab,-,-,ab,-,a,ab,ab,-,ab,a,a,a,a,a,-,a,a,-,a,a,-,a,ab,a,a,a,ab,ab,a,ab,ab,ab,ab,a,ab,a,ab,a,a,a,a,a,-,-,a,ab,ab,a,-,…
*M1249	B3.7	ab,a,ab,-,a,b,ab,ab,ab,ab,ab,a,b,a,ab,ab,a,b,b,-,-,a,a,-,-,ab,-,b,-,a,b,ab,-,a,-,-,-,-,-,ab,ab,ab,-,ab,ab,ab,ab,b,-,a,ab,a,ab,ab,ab,ab,b,a,ab,b,-,ab,ab,b,-,b,ab,-,-,b,b,ab,b,-,ab,a,b,ab,-,b,-,b,ab,ab,ab,ab,ab,ab,b,ab,b,a,-,ab,a,a,ab,ab,b,a,-,-,a,b,a,-,ab,ab,a,ab,ab,ab,a,a,-,b,a,b,b,a,ab,ab,-,ab,b,b,-,-,a,a,ab,a,-,ab,-,a,-,-,b,ab,ab,a,-,a,b,b,ab,b,-,ab,b,a,ab,ab,b,a,a,ab,a,-,-,ab,a,ab,b,a,b,ab,ab,…
*M1250	D2.15	ab,a,a,a,a,ab,a,ab,ab,a,ab,a,-,-,ab,-,a,-,ab,ab,ab,a,a,a,-,ab,ab,ab,ab,a,ab,ab,a,-,-,a,ab,ab,a,a,a,ab,ab,-,-,ab,a,-,a,-,a,a,-,ab,ab,ab,-,a,a,ab,ab,a,ab,ab,ab,-,ab,-,ab,-,ab,a,ab,ab,-,a,ab,a,ab,-,a,ab,ab,a,a,-,a,-,ab,ab,-,a,ab,-,a,a,ab,a,ab,a,a,ab,a,ab,a,a,a,a,-,ab,-,a,a,a,-,ab,-,ab,-,a,a,a,-,a,ab,ab,a,-,a,-,ab,a,ab,ab,a,a,a,ab,-,-,-,a,ab,a,ab,ab,ab,ab,ab,a,ab,a,a,ab,ab,a,a,-,a,ab,ab,a,a,a,ab,-,ab…
*M1251	D1.10	ab,-,a,-,-,a,a,-,ab,a,ab,ab,a,ab,ab,ab,-,a,a,a,-,ab,ab,a,-,ab,ab,a,ab,ab,a,ab,ab,-,ab,a,ab,-,a,-,a,ab,-,a,ab,ab,a,a,-,ab,-,ab,ab,ab,ab,ab,a,ab,a,a,ab,a,-,a,a,a,ab,a,-,a,a,a,a,ab,a,-,a,-,a,a,-,a,ab,a,a,a,-,ab,a,ab,a,-,a,a,ab,ab,ab,a,a,ab,a,a,ab,-,ab,-,a,-,ab,ab,ab,a,ab,ab,a,-,-,-,-,ab,a,a,ab,a,a,a,a,ab,-,-,ab,ab,-,-,-,ab,-,ab,a,ab,a,-,ab,ab,a,a,ab,a,a,a,-,ab,a,ab,a,-,-,ab,ab,ab,a,a,ab,a,a,ab,a,a,-…
*M1252	D2.15	a,ab,-,-,ab,a,ab,a,a,ab,-,ab,-,ab,a,a,ab,a,a,a,a,ab,ab,ab,a,a,-,a,a,ab,a,-,ab,ab,ab,ab,a,a,ab,ab,ab,a,a,ab,-,a,ab,a,ab,-,ab,-,a,-,a,a,a,ab,ab,a,-,-,a,-,a,a,a,ab,-,-,a,ab,a,a,-,-,a,ab,a,a,-,-,a,-,-,ab,-,a,a,a,-,ab,a,ab,-,-,a,ab,-,ab,-,-,ab,a,ab,ab,ab,ab,ab,a,a,ab,ab,ab,a,a,ab,-,-,ab,-,ab,-,-,a,a,ab,ab,ab,ab,-,ab,-,a,ab,ab,ab,a,-,a,-,ab,a,ab,a,-,a,a,a,ab,a,-,ab,-,a,-,ab,a,ab,a,a,ab,ab,ab,a,ab,a,ab,…
*M1254	D1.10	ab,ab,a,a,ab,a,a,-,ab,a,-,-,a,ab,-,ab,ab,a,a,a,a,-,-,a,ab,ab,-,a,ab,ab,a,ab,ab,ab,-,a,ab,a,a,-,a,ab,ab,-,ab,ab,a,a,ab,ab,-,ab,-,ab,ab,ab,a,ab,a,a,-,a,ab,a,a,-,ab,a,a,a,a,a,a,ab,a,ab,a,a,a,a,ab,a,ab,a,a,a,a,ab,a,ab,a,-,-,a,ab,ab,ab,a,-,ab,-,-,ab,a,ab,a,a,a,ab,ab,ab,a,ab,ab,-,a,-,a,a,ab,a,a,ab,a,a,a,a,ab,ab,-,ab,-,ab,ab,-,ab,ab,ab,a,ab,-,ab,ab,ab,-,a,-,-,a,a,a,ab,a,ab,a,ab,ab,-,ab,ab,a,a,ab,a,a,-,-…
*M1258	B3.7	-,-,b,b,ab,ab,b,a,-,-,a,ab,ab,ab,a,-,ab,ab,-,-,ab,ab,ab,b,-,a,a,ab,a,ab,ab,a,-,ab,ab,b,a,-,b,b,b,a,a,-,a,a,b,ab,ab,ab,b,-,a,a,a,a,-,-,b,ab,a,b,a,ab,ab,ab,a,b,ab,ab,ab,b,ab,a,b,-,ab,b,ab,ab,ab,-,-,b,b,b,b,a,-,-,-,-,-,b,ab,-,a,b,ab,ab,b,ab,ab,ab,ab,b,-,-,ab,a,a,b,ab,-,ab,ab,ab,-,-,ab,b,b,-,b,ab,ab,b,ab,ab,-,-,ab,-,a,-,ab,ab,a,-,a,b,ab,a,ab,ab,ab,a,ab,ab,-,-,ab,-,a,-,ab,ab,a,ab,a,ab,-,-,-,ab,-,ab,b,…
*M1259	D2.15	a,ab,ab,-,ab,a,ab,a,-,-,a,ab,a,ab,-,-,ab,a,a,a,a,ab,ab,ab,a,a,a,-,a,ab,-,a,-,-,-,ab,a,-,ab,ab,ab,a,a,-,a,a,ab,a,ab,ab,ab,ab,-,a,a,a,-,ab,-,a,a,ab,a,a,a,-,a,ab,a,-,-,-,a,-,-,ab,a,-,-,a,ab,a,a,-,ab,ab,-,a,a,a,-,-,-,-,ab,ab,-,ab,a,ab,ab,a,ab,a,ab,ab,ab,ab,ab,a,a,-,ab,ab,a,a,-,a,a,-,-,ab,ab,ab,a,a,ab,-,ab,ab,-,-,a,-,-,ab,ab,-,a,a,ab,-,a,ab,a,a,a,a,a,ab,a,ab,ab,a,a,ab,ab,a,ab,-,-,-,ab,ab,a,ab,a,-,a,ab…
*M1260	D2.15	a,ab,ab,ab,ab,a,ab,a,-,ab,a,-,a,ab,a,a,ab,a,-,a,a,ab,ab,-,-,a,a,a,a,-,a,a,-,ab,ab,ab,a,a,ab,ab,ab,a,a,ab,a,a,-,-,ab,-,ab,-,a,a,-,a,a,-,-,a,a,ab,-,a,a,-,-,ab,-,-,-,-,a,a,ab,ab,a,ab,a,-,ab,a,a,ab,ab,ab,ab,a,a,a,a,ab,a,-,ab,ab,a,ab,a,ab,-,a,ab,a,ab,ab,ab,ab,ab,a,a,ab,ab,-,-,a,ab,-,-,ab,ab,ab,ab,ab,a,a,ab,-,ab,ab,a,ab,a,a,ab,ab,ab,a,a,a,-,ab,a,ab,a,a,a,a,a,ab,a,ab,ab,a,-,ab,ab,a,ab,a,a,ab,-,-,a,ab,-,…
*M1262	D2.15	a,ab,ab,ab,ab,a,-,a,a,ab,a,-,a,-,a,a,ab,-,-,-,-,-,-,ab,-,-,a,a,a,ab,-,a,-,ab,-,ab,a,-,ab,-,ab,a,a,ab,a,a,ab,a,ab,ab,ab,ab,a,a,a,a,a,ab,-,a,-,ab,-,a,a,a,a,ab,a,a,a,ab,a,a,ab,ab,a,ab,-,a,-,a,-,ab,ab,ab,ab,-,-,-,a,-,a,-,-,ab,a,-,a,ab,ab,a,ab,-,ab,ab,ab,ab,ab,a,a,ab,ab,ab,-,a,-,a,a,-,ab,-,ab,ab,a,a,ab,-,ab,ab,a,ab,a,a,ab,ab,ab,a,a,a,-,ab,a,ab,a,-,a,a,a,ab,a,ab,ab,a,a,ab,ab,a,ab,a,-,ab,ab,-,a,-,a,ab,-…
*M1263	D2.15	a,ab,ab,-,ab,a,-,-,a,-,a,ab,a,ab,a,a,ab,a,a,-,a,ab,-,-,a,a,a,a,a,ab,a,a,ab,ab,ab,ab,a,a,ab,ab,ab,-,a,-,a,-,ab,-,ab,ab,ab,ab,a,a,-,a,a,ab,-,-,a,ab,a,a,-,a,-,ab,a,a,a,ab,-,a,ab,ab,-,-,a,a,ab,a,-,ab,ab,ab,-,-,a,-,a,ab,a,ab,ab,ab,-,-,-,ab,ab,-,ab,a,ab,ab,ab,-,ab,a,-,ab,ab,ab,a,a,ab,a,a,-,ab,-,ab,-,a,a,ab,ab,ab,ab,-,ab,-,a,ab,ab,-,a,-,a,ab,ab,a,ab,-,a,a,-,-,ab,a,ab,-,a,a,ab,-,a,ab,a,a,ab,ab,ab,a,ab,-,…
*M1265	D1.10	a,a,ab,ab,a,ab,-,a,a,ab,a,a,ab,a,a,a,a,ab,ab,ab,ab,a,-,ab,a,-,a,ab,-,a,ab,a,a,a,a,ab,a,-,ab,ab,ab,a,a,ab,a,a,ab,ab,a,a,ab,a,a,a,a,a,ab,a,-,ab,a,ab,a,ab,-,-,-,ab,ab,-,ab,-,ab,-,ab,a,ab,ab,-,ab,a,ab,a,-,-,ab,ab,a,ab,a,ab,a,-,ab,a,a,a,ab,ab,ab,-,ab,a,ab,a,-,ab,ab,a,a,a,ab,-,a,-,-,a,ab,ab,a,ab,ab,a,ab,ab,ab,ab,-,-,a,a,a,a,a,a,a,a,a,ab,-,ab,a,a,a,-,ab,-,ab,ab,ab,ab,a,ab,-,-,a,-,a,a,a,ab,ab,a,ab,ab,-,a…
*M1271	D2.15	-,ab,ab,-,-,a,ab,a,-,ab,a,ab,a,ab,a,a,ab,a,a,-,a,ab,ab,ab,a,a,a,a,a,ab,a,a,ab,ab,ab,ab,a,a,ab,ab,ab,-,-,ab,a,a,-,a,ab,ab,ab,ab,a,a,a,-,a,ab,ab,-,a,ab,-,a,-,a,a,ab,a,a,a,ab,a,a,ab,ab,-,ab,-,a,ab,a,a,-,ab,-,ab,-,a,a,a,ab,a,ab,ab,ab,a,ab,a,ab,ab,a,ab,a,ab,ab,ab,ab,ab,a,a,-,ab,ab,a,a,ab,a,a,ab,ab,-,ab,ab,a,a,-,ab,ab,ab,a,ab,a,-,ab,-,ab,a,-,a,ab,ab,-,ab,a,a,a,-,a,-,a,ab,-,a,a,-,ab,a,ab,a,a,ab,ab,ab,a,…
*M1274	D2.15	a,-,ab,-,ab,a,ab,a,a,ab,a,ab,a,-,-,a,-,a,-,-,a,ab,-,-,a,-,a,-,a,-,a,a,-,ab,ab,-,a,-,ab,ab,ab,a,a,ab,-,-,-,a,ab,-,ab,ab,a,a,a,a,-,ab,ab,a,a,-,a,a,a,-,-,ab,-,-,a,ab,-,a,ab,-,a,ab,a,a,ab,a,a,ab,ab,-,ab,a,a,a,a,ab,a,ab,ab,ab,-,ab,-,ab,ab,a,ab,a,ab,-,ab,ab,ab,a,-,ab,ab,ab,a,-,ab,-,a,ab,-,-,ab,-,a,a,ab,ab,ab,ab,-,ab,a,a,ab,-,-,a,a,a,ab,ab,-,ab,a,-,a,a,a,ab,a,ab,ab,a,a,ab,-,a,-,a,-,ab,ab,-,a,ab,a,-,a,ab…
*M1277	D2.15	a,ab,ab,-,-,a,-,-,a,ab,a,ab,a,ab,a,a,ab,a,a,a,a,ab,ab,ab,a,a,a,a,a,ab,a,a,ab,ab,ab,ab,-,a,ab,-,ab,a,a,ab,a,a,ab,a,ab,-,ab,-,a,-,a,a,a,-,-,a,a,ab,a,a,a,a,a,-,a,-,a,-,-,a,ab,ab,a,ab,a,a,ab,a,a,ab,ab,ab,ab,a,a,-,a,ab,-,ab,-,ab,a,ab,a,ab,ab,a,ab,-,ab,ab,ab,ab,ab,-,a,ab,ab,ab,a,a,ab,-,a,ab,ab,-,-,ab,a,a,-,ab,-,ab,a,ab,a,a,-,ab,ab,a,a,-,ab,ab,a,ab,a,-,a,a,a,ab,a,ab,ab,a,a,ab,ab,a,ab,a,a,ab,ab,ab,a,-,a,…
*M1279	D2.15	a,ab,ab,ab,ab,a,ab,a,a,-,a,ab,a,-,-,a,ab,a,-,a,-,-,ab,ab,-,a,a,a,a,ab,a,a,ab,ab,ab,ab,-,-,ab,ab,ab,-,-,ab,-,a,-,-,ab,-,ab,-,a,a,a,-,a,ab,ab,a,a,ab,a,-,a,a,a,ab,a,a,a,ab,a,a,ab,ab,-,ab,a,a,ab,a,a,ab,ab,ab,-,a,-,a,-,ab,a,ab,-,-,a,ab,a,-,ab,a,-,-,ab,ab,ab,ab,ab,a,a,ab,ab,ab,a,-,ab,a,a,ab,ab,ab,ab,-,a,-,ab,ab,ab,ab,a,ab,a,a,ab,ab,ab,a,a,a,ab,-,a,-,a,a,a,a,a,ab,-,ab,ab,-,-,ab,ab,a,ab,a,a,ab,ab,ab,a,ab…
*M1283	D1.10	a,-,ab,ab,a,ab,-,a,a,ab,a,-,ab,a,a,a,a,-,ab,-,-,-,a,ab,a,a,a,ab,-,a,ab,-,a,a,-,ab,a,ab,ab,ab,ab,a,a,ab,a,a,ab,ab,a,a,ab,a,a,a,a,a,ab,a,ab,ab,a,ab,a,ab,ab,ab,-,ab,ab,-,ab,-,ab,a,ab,-,ab,ab,ab,ab,a,ab,a,ab,ab,ab,-,a,ab,a,ab,a,ab,ab,a,a,a,ab,ab,ab,-,ab,a,-,-,-,-,ab,a,-,a,ab,a,-,ab,-,a,ab,ab,a,ab,ab,a,ab,-,ab,ab,a,-,a,a,a,a,a,a,a,-,-,ab,a,ab,a,a,a,ab,ab,a,ab,ab,ab,-,a,ab,-,ab,a,-,a,a,-,ab,ab,a,ab,ab,…
*M1288	D2.15	a,ab,ab,-,ab,a,ab,-,a,ab,a,ab,a,ab,a,a,ab,a,a,a,a,ab,-,ab,a,a,a,a,-,ab,a,a,-,ab,ab,-,a,-,ab,ab,-,-,a,ab,a,a,ab,a,-,ab,ab,-,a,a,-,a,a,ab,ab,a,a,-,ab,a,a,a,a,ab,a,-,-,ab,a,a,ab,ab,-,ab,a,-,ab,a,a,ab,ab,ab,ab,a,a,a,-,ab,a,-,ab,ab,a,ab,a,ab,ab,a,-,a,ab,ab,ab,ab,-,a,a,ab,ab,ab,a,a,-,a,a,ab,ab,ab,ab,-,-,a,ab,ab,ab,-,a,ab,a,-,ab,ab,-,a,a,a,-,ab,a,ab,-,-,a,a,a,ab,a,ab,ab,a,a,ab,ab,a,ab,a,a,ab,ab,ab,a,ab,…
*M1289	D1.10	ab,ab,a,a,ab,a,a,ab,ab,a,ab,-,a,ab,ab,-,ab,a,a,-,ab,ab,-,a,-,ab,ab,a,ab,ab,-,-,ab,ab,-,a,ab,a,a,a,a,ab,ab,a,ab,ab,a,-,ab,ab,a,-,ab,ab,ab,ab,a,ab,-,a,ab,a,ab,a,a,a,-,a,a,a,a,a,-,ab,-,ab,a,a,a,-,ab,a,ab,-,a,a,a,ab,a,ab,a,-,a,-,-,ab,ab,-,a,a,a,a,ab,-,ab,a,-,a,ab,ab,ab,a,ab,-,-,a,-,a,a,-,a,a,-,a,a,a,-,ab,ab,ab,ab,-,ab,ab,ab,ab,ab,ab,a,ab,a,ab,-,ab,-,a,ab,a,a,a,a,-,a,ab,a,ab,-,ab,ab,ab,a,a,-,a,-,-,a,a…
*M1293	B3.7	-,a,ab,ab,-,b,ab,ab,ab,ab,ab,a,b,a,ab,ab,a,b,b,b,-,a,a,-,-,ab,ab,-,ab,a,b,ab,a,a,-,-,ab,b,ab,ab,ab,ab,ab,-,ab,ab,ab,b,a,a,-,a,ab,ab,ab,ab,-,a,ab,b,ab,ab,a,b,b,b,-,-,b,b,b,ab,-,ab,ab,a,b,ab,b,-,a,b,ab,-,ab,ab,-,ab,-,ab,-,a,b,-,a,a,ab,ab,b,ab,ab,b,-,b,a,ab,ab,ab,a,ab,ab,ab,a,a,b,-,a,b,b,a,ab,ab,a,-,b,b,ab,a,a,a,ab,a,ab,-,a,-,a,ab,b,ab,ab,a,-,a,-,b,ab,b,b,ab,-,a,-,ab,-,a,-,-,-,ab,b,ab,a,ab,b,-,b,ab,…
*M1297	D2.15	-,a,a,a,a,ab,a,ab,-,a,-,a,ab,ab,ab,ab,a,ab,ab,ab,ab,a,a,-,ab,ab,ab,ab,ab,a,ab,ab,a,a,-,-,ab,ab,a,-,a,ab,ab,a,ab,-,a,ab,-,a,a,-,ab,ab,ab,ab,ab,a,a,ab,ab,a,a,ab,ab,ab,-,a,ab,ab,ab,a,-,ab,a,a,ab,-,ab,ab,a,-,ab,a,a,a,a,ab,ab,-,ab,a,ab,-,a,a,ab,a,ab,a,a,-,a,ab,a,-,-,a,a,-,-,a,a,-,ab,-,a,ab,-,-,a,-,a,-,ab,ab,a,-,-,a,-,a,ab,ab,a,a,a,ab,ab,ab,-,a,ab,a,ab,ab,ab,ab,ab,-,ab,a,-,ab,ab,a,a,ab,a,ab,ab,a,a,a,ab…
*M1298	D1.10	-,ab,a,a,-,a,a,ab,-,a,ab,ab,a,ab,ab,ab,-,-,a,a,ab,ab,ab,a,-,-,-,a,ab,ab,a,-,ab,ab,ab,a,ab,a,a,a,a,ab,ab,a,-,ab,-,a,ab,ab,a,ab,ab,ab,ab,ab,a,ab,a,a,ab,a,-,-,a,a,-,a,a,a,-,a,a,ab,a,-,a,a,a,a,ab,a,ab,a,a,a,a,ab,a,ab,-,ab,a,a,-,ab,-,a,a,a,a,a,-,a,ab,a,a,a,ab,-,ab,a,ab,ab,a,a,ab,-,a,ab,a,a,-,a,a,a,a,ab,ab,ab,ab,ab,ab,-,-,ab,ab,ab,a,ab,a,ab,-,ab,a,a,ab,-,-,a,-,ab,a,ab,a,ab,ab,ab,ab,ab,a,-,ab,a,a,ab,a,a…
*M1302	D2.15	ab,-,a,a,-,-,-,-,ab,a,ab,a,-,ab,ab,-,a,ab,ab,ab,-,a,a,a,ab,ab,-,ab,ab,a,ab,ab,a,a,a,a,ab,ab,a,a,a,ab,ab,a,ab,ab,a,ab,a,a,a,a,ab,ab,ab,ab,ab,a,-,ab,ab,a,a,ab,-,ab,ab,-,-,ab,ab,a,ab,ab,-,a,ab,a,ab,ab,a,ab,-,a,a,a,a,ab,ab,ab,ab,a,ab,a,a,a,ab,a,-,-,a,ab,a,ab,a,-,a,a,a,ab,ab,a,-,a,ab,ab,a,ab,ab,-,a,a,a,a,ab,ab,a,-,-,a,ab,a,ab,-,a,a,a,ab,-,ab,a,-,-,a,ab,ab,-,ab,ab,a,ab,-,a,ab,ab,a,a,ab,a,ab,ab,-,a,a,-,…
*M1309	B3.7	a,ab,b,b,ab,ab,ab,a,a,b,a,-,ab,ab,a,a,ab,-,ab,-,a,ab,ab,b,-,a,-,ab,-,ab,ab,a,ab,ab,b,b,a,ab,b,b,-,-,a,b,a,-,-,ab,ab,ab,b,ab,a,a,a,a,ab,ab,b,ab,a,b,ab,-,ab,ab,a,-,ab,ab,ab,b,-,a,-,ab,ab,b,ab,ab,ab,ab,a,b,b,b,b,a,-,a,ab,ab,ab,-,ab,ab,a,b,ab,-,b,ab,ab,ab,-,b,b,b,ab,a,a,b,ab,-,-,ab,ab,ab,-,ab,b,-,ab,b,-,ab,b,-,ab,ab,a,-,a,a,-,ab,ab,a,ab,a,b,ab,-,ab,ab,ab,a,ab,ab,b,ab,ab,b,a,ab,-,ab,-,ab,a,ab,-,ab,b,a…
*M1311	B3.7	b,ab,a,a,-,ab,ab,b,-,a,b,-,ab,ab,b,b,ab,-,ab,ab,b,ab,ab,a,b,b,b,ab,b,-,-,b,ab,ab,-,a,b,ab,a,-,a,b,b,a,b,b,a,ab,ab,ab,a,ab,b,b,b,b,ab,ab,-,ab,b,a,ab,-,-,ab,-,a,ab,ab,ab,a,ab,b,a,ab,ab,a,ab,ab,ab,ab,b,a,a,a,a,-,ab,-,ab,ab,-,ab,ab,ab,-,a,-,a,a,ab,ab,ab,ab,a,a,a,-,b,b,a,ab,ab,ab,ab,ab,ab,-,ab,-,a,ab,a,ab,ab,a,-,ab,ab,b,ab,-,b,ab,-,-,b,ab,b,a,ab,b,ab,ab,ab,b,-,ab,a,-,ab,a,b,ab,-,-,b,ab,-,ab,a,ab,a,ab,…
*M1312	B3.7	a,ab,-,b,ab,ab,ab,a,a,b,-,ab,ab,ab,a,-,ab,ab,ab,-,a,ab,ab,b,a,-,a,ab,a,ab,-,a,-,ab,b,b,a,ab,b,b,-,a,a,b,-,a,b,ab,ab,ab,-,ab,a,a,a,a,ab,ab,b,ab,a,b,ab,-,-,ab,-,b,ab,ab,-,b,ab,a,b,ab,ab,b,ab,-,ab,-,a,-,b,b,b,-,ab,a,ab,-,ab,ab,ab,ab,a,-,ab,b,b,ab,ab,ab,ab,b,b,b,ab,a,-,b,ab,ab,ab,ab,ab,ab,ab,ab,-,b,ab,b,ab,-,b,ab,ab,-,a,ab,a,-,ab,ab,ab,a,-,a,b,ab,-,ab,-,ab,a,ab,ab,b,ab,-,b,a,ab,ab,-,a,ab,a,ab,b,ab,b,…
*M1313	B3.7	b,ab,-,a,ab,ab,ab,b,-,a,b,ab,ab,ab,b,b,ab,-,ab,-,b,-,ab,-,b,b,b,ab,b,ab,ab,b,ab,-,-,a,b,ab,a,-,-,b,b,-,b,b,-,ab,ab,ab,a,ab,b,b,-,b,-,-,a,ab,b,a,ab,ab,ab,ab,b,a,ab,ab,ab,a,ab,b,a,ab,-,a,ab,ab,-,ab,b,a,a,a,a,-,ab,b,ab,ab,ab,ab,ab,ab,-,a,-,a,-,ab,ab,ab,ab,a,a,a,ab,-,b,a,ab,ab,ab,ab,ab,-,ab,ab,-,a,-,a,-,-,-,ab,ab,-,-,ab,b,b,ab,ab,-,b,ab,b,a,ab,b,ab,ab,-,b,ab,ab,-,ab,-,a,b,ab,ab,ab,-,ab,b,-,a,ab,a,ab,…
*M1314	B3.7	a,ab,b,b,-,ab,ab,-,a,-,a,ab,ab,ab,a,a,ab,ab,ab,ab,a,ab,ab,b,a,-,a,ab,a,ab,ab,a,ab,ab,b,b,a,-,b,b,b,a,a,b,-,a,b,ab,ab,-,-,ab,a,a,a,a,ab,-,b,ab,a,-,ab,ab,ab,ab,a,b,-,ab,ab,b,ab,a,-,ab,-,b,ab,ab,ab,-,a,-,b,b,b,a,ab,a,ab,ab,ab,ab,ab,-,-,-,ab,-,b,ab,ab,-,ab,-,b,b,ab,-,a,-,-,ab,-,ab,ab,ab,ab,ab,b,b,ab,b,ab,ab,b,ab,ab,ab,a,ab,a,-,ab,ab,ab,a,ab,a,b,ab,a,-,ab,ab,a,ab,ab,b,-,ab,b,-,-,-,-,a,ab,-,ab,b,ab,b,a…
*M1315	B3.7	b,ab,a,a,ab,ab,ab,b,b,a,-,ab,ab,ab,-,b,ab,ab,ab,ab,b,ab,ab,a,b,b,b,ab,b,ab,-,b,ab,ab,a,a,b,ab,a,a,a,b,b,a,b,b,a,ab,ab,-,-,ab,b,-,-,-,ab,ab,a,ab,b,a,-,ab,ab,ab,b,a,ab,ab,ab,a,-,b,-,ab,ab,-,ab,ab,ab,ab,b,a,a,a,a,b,-,-,ab,ab,ab,ab,-,ab,b,a,ab,a,a,ab,ab,ab,-,a,-,a,ab,-,b,a,ab,ab,ab,ab,ab,ab,ab,-,a,a,-,-,ab,-,a,ab,ab,ab,b,ab,b,b,-,ab,ab,b,ab,b,-,-,b,ab,ab,-,b,-,ab,-,ab,ab,a,b,ab,ab,ab,b,ab,b,ab,a,ab,-…
*M1318	D1.10	-,a,ab,-,a,ab,a,a,a,ab,a,a,ab,a,a,a,-,ab,ab,ab,a,a,a,ab,a,a,a,ab,a,a,ab,a,a,a,-,ab,a,ab,-,ab,ab,a,a,-,a,a,ab,ab,a,a,-,a,a,a,-,-,ab,a,ab,-,-,ab,a,ab,ab,-,-,-,ab,ab,ab,ab,ab,a,ab,a,ab,-,-,ab,a,-,a,ab,-,ab,ab,-,ab,a,ab,a,ab,a,-,-,-,ab,-,ab,ab,ab,a,ab,a,ab,ab,ab,a,a,a,-,a,a,-,ab,-,ab,ab,a,ab,ab,a,ab,ab,ab,ab,a,a,a,a,a,a,-,a,a,-,a,ab,a,ab,a,a,a,ab,ab,a,ab,ab,ab,ab,a,-,a,ab,a,a,-,a,a,ab,ab,a,ab,-,-,ab,…
*M1319	D2.15	ab,a,a,a,a,ab,-,ab,ab,a,ab,a,ab,a,ab,ab,-,ab,-,ab,ab,a,a,a,ab,ab,-,ab,ab,a,ab,ab,a,a,a,-,-,ab,a,a,a,ab,-,a,ab,-,a,ab,-,a,a,a,-,ab,ab,ab,ab,a,-,ab,ab,-,-,ab,ab,ab,ab,-,ab,ab,ab,a,ab,ab,a,a,ab,a,ab,ab,a,ab,ab,a,a,a,a,ab,ab,-,-,a,ab,-,a,a,ab,a,ab,a,-,ab,-,ab,-,a,a,a,a,ab,ab,a,a,a,ab,ab,a,ab,-,a,a,a,a,-,-,ab,a,a,a,-,ab,a,ab,ab,-,-,a,-,-,-,a,a,ab,-,-,ab,ab,ab,ab,-,ab,-,a,ab,ab,a,a,ab,a,ab,ab,a,a,a,a,a…
*M1325	D2.15	-,-,a,a,-,ab,a,ab,-,a,ab,-,ab,a,-,ab,a,ab,ab,ab,ab,a,a,a,ab,-,ab,ab,ab,a,ab,ab,-,a,a,a,ab,ab,a,a,a,-,-,a,ab,ab,a,ab,a,a,a,-,-,-,ab,ab,ab,a,a,ab,-,a,a,ab,ab,ab,ab,a,ab,-,-,a,ab,ab,a,a,ab,a,-,ab,a,-,ab,a,a,-,a,ab,ab,-,ab,a,ab,a,a,-,ab,-,ab,a,a,ab,a,ab,a,a,a,-,a,ab,ab,a,a,-,ab,ab,a,ab,ab,a,a,a,a,-,ab,ab,a,a,a,a,-,a,-,ab,a,a,-,-,-,ab,a,a,ab,a,ab,ab,ab,ab,ab,a,-,-,-,ab,ab,a,a,ab,a,ab,ab,-,-,a,a,a,ab,a…
*M1331	D1.10	a,a,ab,ab,a,ab,-,a,a,ab,-,a,ab,a,a,-,a,ab,-,-,a,a,a,-,a,a,-,ab,a,a,ab,a,a,a,ab,ab,a,-,-,-,ab,a,a,ab,a,a,-,-,-,a,ab,a,-,a,a,a,ab,a,ab,ab,a,ab,a,ab,ab,ab,a,ab,ab,ab,ab,ab,ab,a,-,a,-,ab,ab,-,a,ab,a,ab,ab,ab,ab,-,ab,a,ab,a,ab,a,-,a,a,ab,ab,ab,-,ab,-,ab,a,ab,ab,ab,a,a,-,ab,a,a,ab,ab,a,-,ab,a,ab,ab,a,ab,ab,ab,-,a,-,a,a,-,a,-,-,a,-,a,ab,a,-,-,a,-,ab,-,a,ab,-,ab,-,a,ab,a,-,-,a,a,a,-,-,ab,a,-,-,a,ab,ab,a,…
*M1332	D2.15	-,ab,ab,ab,-,a,ab,a,a,-,a,-,a,-,a,-,ab,-,-,a,a,ab,ab,ab,-,a,a,a,a,-,-,-,ab,ab,ab,ab,a,-,ab,-,ab,a,a,ab,a,a,ab,a,ab,ab,ab,ab,a,a,a,a,a,ab,ab,-,a,ab,ab,a,a,a,-,ab,a,-,a,ab,a,a,-,ab,a,-,-,a,ab,a,a,ab,ab,ab,ab,a,-,a,a,ab,a,ab,ab,ab,a,ab,a,ab,ab,a,-,a,ab,ab,ab,ab,ab,a,a,ab,ab,ab,a,a,ab,-,a,ab,ab,ab,ab,-,a,a,ab,ab,ab,ab,-,-,a,a,ab,ab,ab,a,a,-,ab,ab,a,-,a,a,a,a,a,-,a,ab,ab,a,a,ab,ab,-,ab,-,a,ab,ab,ab,ab…
*M1334	D1.10	a,a,-,-,-,ab,a,a,a,ab,a,a,ab,a,a,-,a,-,ab,ab,a,a,a,ab,a,a,a,ab,-,a,ab,a,a,a,-,ab,a,-,ab,ab,ab,a,-,ab,a,a,ab,ab,a,a,ab,a,a,-,a,a,ab,a,ab,ab,a,ab,a,ab,ab,ab,-,ab,ab,-,ab,ab,ab,a,-,a,-,ab,ab,-,a,ab,-,ab,ab,ab,ab,-,ab,a,ab,a,ab,a,a,a,a,-,ab,-,ab,ab,a,ab,a,ab,ab,ab,a,a,a,ab,a,a,-,-,a,ab,ab,-,ab,ab,a,ab,ab,ab,ab,a,a,a,a,a,a,a,a,a,a,a,ab,a,ab,a,a,a,ab,ab,a,ab,ab,-,ab,a,ab,a,ab,a,a,a,a,-,ab,ab,a,ab,ab,a,…
*M1339	D2.15	a,ab,ab,ab,ab,a,ab,a,a,ab,a,-,a,ab,a,a,ab,a,a,-,-,ab,ab,ab,-,a,a,a,a,-,a,a,ab,-,-,ab,-,a,ab,ab,ab,a,a,ab,a,a,ab,a,-,-,ab,ab,a,-,a,a,a,ab,ab,-,a,-,ab,a,a,a,a,ab,a,a,a,ab,-,a,ab,-,a,ab,a,-,ab,a,a,ab,-,ab,ab,-,a,a,a,-,a,ab,ab,-,a,ab,a,ab,ab,-,ab,-,ab,-,ab,ab,-,a,a,ab,ab,ab,-,a,ab,-,-,ab,-,ab,ab,ab,a,a,-,ab,ab,ab,a,-,a,a,ab,ab,ab,a,-,a,-,ab,a,ab,a,a,a,a,a,ab,a,-,ab,a,a,ab,ab,a,ab,a,a,ab,ab,ab,ab,-,a,…
*M1352	D1.10	-,ab,a,-,ab,a,-,ab,ab,-,ab,ab,-,ab,-,ab,-,-,a,a,ab,ab,ab,a,a,ab,ab,a,ab,ab,a,ab,ab,ab,a,a,-,a,-,a,-,ab,-,a,ab,ab,a,a,ab,ab,a,ab,ab,ab,ab,ab,a,ab,a,a,ab,-,-,a,a,-,ab,a,a,-,-,a,a,ab,a,ab,a,a,-,a,ab,a,ab,-,a,-,a,ab,a,-,a,ab,a,-,-,ab,ab,a,a,-,a,-,ab,a,ab,a,a,a,ab,-,ab,a,ab,ab,a,a,ab,a,a,ab,a,a,ab,-,a,a,-,ab,ab,ab,ab,ab,ab,ab,ab,ab,ab,ab,a,ab,a,ab,ab,-,a,-,ab,a,a,a,-,ab,a,ab,a,ab,ab,-,ab,ab,-,a,-,a,a,…
*M1357	D1.10	-,-,a,a,ab,a,-,ab,-,a,ab,-,a,ab,ab,ab,-,a,a,a,-,-,-,a,-,ab,ab,a,ab,ab,a,ab,ab,ab,a,a,ab,a,a,-,a,ab,-,a,ab,ab,-,a,ab,ab,a,ab,-,ab,-,ab,a,ab,-,a,ab,a,ab,a,a,a,ab,a,a,a,a,a,a,ab,a,ab,a,a,a,a,ab,a,ab,a,-,a,a,ab,a,ab,a,ab,-,ab,-,ab,ab,a,a,-,a,a,ab,-,ab,a,a,a,ab,ab,-,a,ab,ab,a,a,ab,a,a,ab,a,a,ab,-,a,a,a,ab,ab,ab,-,ab,ab,ab,-,-,ab,ab,a,ab,a,-,ab,ab,a,a,ab,a,a,a,-,ab,a,ab,a,-,ab,-,ab,ab,a,a,ab,a,-,ab,a,a…
*M1368	D1.10	ab,ab,a,a,ab,a,ab,ab,ab,a,ab,ab,-,ab,-,ab,ab,a,a,a,ab,ab,ab,a,a,ab,ab,a,ab,ab,a,ab,ab,-,-,-,-,a,-,a,a,ab,ab,a,ab,ab,a,a,ab,ab,a,ab,ab,ab,ab,-,a,ab,-,a,ab,a,ab,a,a,a,ab,a,a,-,a,a,-,-,a,ab,a,a,-,a,ab,a,ab,a,a,a,a,ab,a,-,a,ab,a,ab,ab,ab,-,a,a,ab,a,-,ab,a,ab,-,a,-,-,ab,-,a,-,ab,a,a,-,a,a,ab,-,-,ab,a,a,a,-,-,ab,ab,ab,ab,ab,ab,ab,ab,ab,ab,a,ab,a,ab,ab,ab,-,a,-,a,a,a,a,ab,a,ab,a,ab,ab,ab,ab,ab,-,a,ab,a,…
*M1375	D2.15	ab,-,a,a,a,ab,a,ab,ab,a,-,a,ab,a,-,ab,a,-,ab,ab,ab,-,a,a,ab,-,ab,ab,ab,a,ab,ab,a,a,a,-,ab,-,-,a,-,-,ab,a,ab,ab,-,ab,a,a,a,a,ab,ab,-,ab,ab,a,-,ab,ab,-,a,ab,ab,ab,-,a,-,ab,ab,a,ab,ab,a,a,-,a,ab,ab,a,ab,ab,a,a,a,a,ab,-,ab,-,a,ab,a,a,a,ab,-,ab,a,a,ab,a,ab,a,a,a,a,a,ab,ab,ab,a,a,-,ab,a,ab,ab,a,a,a,-,-,ab,ab,a,a,a,a,ab,a,ab,ab,a,-,a,ab,ab,ab,a,a,ab,-,ab,ab,ab,ab,ab,-,ab,a,a,ab,ab,a,a,ab,a,ab,ab,a,a,a,-…
*M1376	D2.15	ab,a,a,a,a,ab,a,ab,ab,a,-,-,ab,-,ab,ab,a,ab,ab,-,ab,a,a,a,ab,ab,ab,ab,-,a,ab,ab,a,a,a,a,ab,ab,a,a,a,-,-,a,-,-,a,ab,a,a,-,a,ab,-,ab,-,ab,a,a,ab,ab,a,a,ab,ab,ab,ab,a,ab,ab,ab,a,ab,ab,-,a,ab,a,ab,ab,a,ab,ab,a,a,a,a,ab,ab,ab,ab,a,ab,a,a,a,-,a,-,a,a,ab,-,-,a,a,a,a,-,ab,ab,-,a,a,ab,ab,a,ab,ab,a,a,-,a,a,ab,ab,a,a,a,a,ab,a,ab,ab,a,-,a,ab,ab,ab,a,a,ab,a,-,ab,ab,ab,-,-,-,a,a,ab,ab,-,a,ab,a,-,ab,-,a,a,a,a,-…
*M1387	D1.10	-,-,-,a,-,a,ab,-,-,-,ab,ab,a,-,ab,ab,-,-,a,a,ab,ab,ab,a,a,ab,ab,a,ab,-,a,ab,ab,ab,a,a,ab,a,-,-,a,ab,ab,a,-,ab,a,a,-,ab,a,ab,-,ab,ab,ab,a,ab,ab,a,ab,a,ab,a,a,a,ab,a,a,a,a,a,a,ab,a,ab,-,a,a,a,ab,a,ab,-,a,-,a,-,a,ab,a,ab,a,ab,ab,ab,ab,a,a,ab,-,-,ab,a,ab,a,a,a,ab,-,ab,a,ab,ab,a,a,ab,-,a,ab,a,-,ab,a,a,-,a,-,ab,ab,ab,-,ab,ab,ab,ab,ab,ab,a,ab,a,ab,-,ab,a,a,ab,a,-,a,a,-,a,ab,a,ab,ab,-,ab,ab,a,a,ab,a,a,ab…
*M1391	D2.15	a,ab,-,ab,ab,a,ab,a,a,ab,a,ab,-,ab,a,a,ab,a,a,a,-,ab,ab,ab,a,a,a,-,-,ab,-,-,ab,-,ab,ab,a,a,ab,-,ab,-,a,ab,a,a,ab,a,ab,-,ab,-,a,a,-,a,a,ab,-,-,a,ab,ab,-,-,a,a,ab,a,a,a,ab,a,a,ab,ab,a,ab,a,a,ab,a,a,ab,ab,ab,ab,a,a,a,a,ab,a,ab,ab,ab,a,ab,a,ab,ab,a,ab,a,ab,ab,-,-,-,a,a,a,-,ab,a,a,ab,a,a,ab,ab,-,-,ab,-,a,ab,ab,ab,ab,a,ab,a,a,ab,ab,ab,-,ab,a,ab,-,-,ab,a,a,a,a,a,ab,a,ab,ab,-,a,ab,ab,a,ab,a,a,ab,ab,ab,ab…
*M1392	D1.10	a,-,ab,ab,a,ab,a,a,a,ab,a,-,-,a,a,a,a,ab,ab,ab,a,a,a,-,ab,a,a,ab,a,a,ab,a,a,a,ab,ab,-,ab,-,ab,ab,a,a,ab,a,-,ab,ab,a,a,ab,a,a,a,a,a,-,-,a,ab,a,-,a,ab,ab,ab,a,ab,ab,-,ab,ab,-,a,ab,a,ab,ab,-,ab,-,-,a,ab,ab,ab,ab,a,ab,a,ab,a,ab,a,a,a,a,ab,ab,a,ab,ab,a,ab,a,ab,-,-,a,a,a,ab,a,-,ab,ab,a,ab,ab,-,ab,-,a,ab,ab,-,ab,a,a,a,a,a,a,a,-,a,-,-,ab,a,ab,a,a,a,ab,ab,a,-,ab,ab,ab,a,ab,-,ab,a,a,a,-,a,-,ab,a,ab,ab,a,ab…
*M1393	D1.10	a,a,ab,ab,-,-,a,-,a,ab,a,a,-,-,a,a,a,ab,ab,ab,-,a,a,ab,-,a,a,ab,a,a,ab,a,-,a,ab,-,a,ab,ab,ab,-,a,a,ab,-,a,-,ab,a,a,ab,a,-,a,-,a,ab,a,a,ab,a,ab,a,ab,ab,-,a,ab,ab,ab,ab,-,ab,a,ab,a,ab,-,ab,-,-,ab,a,ab,ab,-,ab,a,ab,a,ab,a,ab,a,-,a,a,ab,ab,a,ab,ab,-,ab,a,ab,ab,-,a,a,a,ab,a,a,ab,ab,-,ab,ab,-,ab,ab,-,ab,ab,ab,ab,a,-,a,a,a,a,a,a,a,-,a,-,a,ab,-,a,a,ab,ab,a,-,-,-,ab,a,ab,a,ab,a,a,a,a,a,ab,ab,a,ab,ab,a,ab,…
*M1394	B3.7	b,ab,-,a,ab,-,ab,-,b,a,-,ab,ab,ab,b,b,ab,-,ab,ab,b,ab,ab,a,ab,-,b,ab,b,ab,ab,b,ab,ab,a,a,b,ab,a,a,a,b,-,a,b,b,a,ab,ab,ab,a,ab,b,b,-,b,ab,ab,ab,ab,b,a,-,ab,ab,-,-,a,ab,ab,ab,a,ab,-,a,ab,ab,a,ab,-,-,ab,b,a,a,a,-,-,-,-,ab,ab,ab,-,ab,ab,b,a,ab,ab,-,ab,ab,ab,ab,a,a,a,ab,b,b,ab,-,-,ab,ab,ab,ab,ab,-,a,-,ab,a,ab,ab,a,ab,ab,ab,b,ab,b,b,ab,ab,ab,-,a,b,a,ab,b,ab,ab,-,b,ab,-,a,ab,ab,a,b,-,ab,-,b,ab,b,ab,a,ab…
*M1398	B3.7	a,ab,b,b,ab,ab,ab,a,-,b,-,ab,ab,ab,a,a,ab,ab,ab,ab,a,ab,ab,-,ab,-,a,ab,a,ab,ab,-,ab,ab,b,b,a,ab,b,b,b,-,a,b,a,a,b,ab,ab,ab,b,ab,a,a,a,a,ab,ab,ab,ab,a,b,ab,ab,-,ab,-,b,-,ab,-,b,-,a,b,-,-,b,ab,ab,ab,ab,a,b,b,b,b,a,-,a,ab,ab,ab,ab,-,ab,a,b,-,ab,-,ab,ab,ab,ab,b,b,b,ab,-,-,-,ab,ab,ab,ab,ab,ab,-,ab,-,b,ab,b,ab,ab,b,-,ab,ab,a,-,a,a,ab,ab,ab,-,b,a,b,ab,a,ab,-,ab,a,ab,ab,b,ab,-,-,a,ab,ab,-,a,ab,a,ab,b,-,b…
*M1399	B3.7	a,ab,b,b,ab,ab,ab,a,a,b,a,ab,ab,ab,a,-,ab,ab,ab,ab,a,-,ab,b,-,a,a,-,a,ab,-,a,-,ab,b,b,a,ab,b,-,-,a,a,-,a,a,b,-,ab,ab,b,ab,a,-,a,a,ab,-,ab,ab,a,-,ab,ab,ab,-,a,b,ab,ab,-,b,ab,a,b,-,ab,b,ab,ab,ab,ab,a,b,-,b,b,a,ab,a,ab,ab,ab,ab,ab,ab,a,b,-,-,-,ab,ab,-,-,b,b,-,ab,a,a,ab,ab,ab,ab,ab,ab,ab,ab,ab,b,-,ab,-,ab,ab,-,ab,ab,ab,-,ab,a,a,ab,ab,ab,a,b,a,b,ab,a,ab,ab,ab,a,ab,ab,b,ab,ab,b,a,-,-,ab,-,ab,a,ab,b,ab,…
*M1400	B3.7	-,a,ab,ab,a,-,-,ab,ab,ab,-,-,b,a,ab,ab,a,-,-,b,-,a,a,-,-,ab,ab,b,ab,a,b,-,a,a,-,ab,ab,b,ab,-,ab,ab,ab,-,ab,ab,ab,b,a,a,ab,a,-,ab,ab,ab,b,a,a,b,ab,-,a,b,b,b,ab,ab,-,-,b,ab,b,-,ab,a,b,-,b,-,a,b,-,-,ab,-,-,ab,b,ab,b,a,-,-,a,-,ab,ab,-,a,ab,b,a,b,a,ab,ab,ab,-,-,ab,b,a,a,b,b,a,b,b,a,ab,ab,a,ab,b,ab,ab,a,-,a,ab,a,ab,-,a,-,a,ab,ab,ab,ab,a,-,-,-,b,ab,b,b,-,b,-,ab,ab,-,a,a,ab,-,-,b,ab,-,ab,ab,a,b,b,ab,ab,a…
*M1419	D2.15	ab,a,a,a,a,-,a,ab,ab,-,ab,a,ab,-,ab,ab,a,ab,-,ab,ab,a,a,-,-,ab,-,ab,ab,a,ab,ab,a,a,a,-,ab,ab,a,a,a,ab,ab,-,ab,ab,a,ab,a,a,a,a,-,-,-,-,ab,a,a,ab,ab,a,a,ab,ab,-,ab,a,-,ab,ab,a,ab,ab,a,a,ab,a,ab,ab,a,-,-,-,a,a,a,ab,ab,ab,ab,a,ab,a,a,a,-,a,ab,a,a,ab,-,ab,a,a,a,a,a,ab,ab,ab,a,a,ab,ab,a,-,ab,a,-,a,-,-,ab,a,a,a,a,-,ab,a,ab,ab,a,a,a,ab,a,-,-,a,-,a,ab,ab,-,ab,ab,-,ab,-,a,-,ab,a,-,-,a,ab,ab,a,a,a,a,a,ab,ab…
*M1420	D2.15	ab,a,-,a,a,ab,a,ab,ab,a,ab,a,ab,a,ab,ab,a,ab,ab,ab,ab,a,a,a,ab,ab,ab,ab,ab,a,ab,-,-,-,a,-,-,-,a,a,a,ab,ab,a,ab,ab,a,ab,a,a,a,a,ab,ab,ab,ab,ab,-,a,-,ab,a,a,-,ab,ab,ab,a,ab,ab,ab,-,-,ab,-,a,ab,a,-,ab,a,ab,ab,a,a,a,a,ab,ab,ab,ab,a,ab,a,-,a,ab,a,ab,-,a,ab,a,-,a,a,-,a,a,-,-,-,-,a,-,ab,a,ab,ab,a,a,a,a,a,ab,-,a,a,a,a,ab,a,-,ab,-,a,a,ab,a,ab,-,a,ab,a,ab,-,ab,ab,ab,a,-,a,-,ab,ab,a,a,ab,a,ab,ab,a,a,a,-,a,-…
*M1421	D2.15	-,a,a,a,a,ab,a,ab,ab,-,ab,a,ab,a,-,ab,a,ab,-,ab,ab,a,-,a,ab,ab,ab,ab,ab,-,ab,ab,-,a,a,a,ab,ab,a,a,a,ab,ab,a,ab,ab,a,ab,-,a,a,a,ab,ab,ab,-,ab,a,-,ab,ab,a,-,ab,ab,ab,-,a,-,-,-,a,ab,ab,a,a,ab,a,ab,ab,a,ab,-,a,-,a,a,ab,ab,-,ab,-,ab,-,a,a,ab,a,ab,a,a,ab,a,ab,a,-,a,a,a,ab,ab,-,a,a,ab,ab,a,ab,-,a,a,a,a,a,-,a,a,a,a,a,ab,a,ab,ab,a,a,a,ab,a,-,a,a,ab,a,ab,ab,ab,ab,ab,a,ab,a,a,ab,-,a,a,ab,a,ab,ab,a,-,a,-,a,a…
*M1422	B3.7	-,a,ab,ab,a,-,a,ab,ab,ab,ab,a,b,-,ab,ab,a,b,-,-,ab,a,a,ab,b,ab,ab,b,ab,a,b,ab,-,a,ab,ab,ab,b,ab,ab,ab,ab,ab,-,ab,ab,ab,b,a,a,ab,a,ab,ab,ab,-,b,a,a,b,ab,ab,a,b,b,b,ab,ab,b,b,b,ab,b,-,ab,a,b,ab,b,b,a,b,ab,-,ab,ab,ab,ab,b,ab,b,a,b,a,a,a,-,ab,-,a,ab,b,a,b,-,-,ab,ab,a,ab,ab,b,a,a,b,b,a,b,b,a,-,ab,a,ab,b,ab,ab,a,a,a,ab,-,ab,ab,a,a,a,ab,-,ab,ab,a,ab,a,b,b,ab,b,b,ab,-,a,ab,ab,b,a,-,ab,a,-,b,-,a,ab,a,a,b,…
*M1423	D1.10	ab,-,a,a,ab,a,ab,ab,-,a,ab,ab,a,ab,ab,-,-,a,a,-,ab,ab,-,a,a,ab,ab,a,ab,ab,a,ab,-,ab,a,a,ab,-,a,a,a,ab,-,-,ab,ab,a,a,-,ab,-,ab,ab,ab,ab,ab,-,ab,ab,a,ab,a,ab,a,a,a,ab,a,a,-,a,a,a,ab,a,ab,a,-,a,a,-,a,ab,a,-,a,a,ab,-,-,-,ab,a,ab,ab,-,ab,a,a,ab,a,a,-,a,ab,-,a,a,ab,-,ab,a,ab,-,-,a,-,a,a,ab,a,a,-,a,a,a,a,ab,-,ab,ab,ab,-,ab,ab,ab,ab,ab,a,-,a,-,-,ab,a,a,ab,a,a,a,a,ab,a,ab,a,-,ab,ab,-,ab,a,a,ab,a,-,ab,a,a,…
*M1424	B3.7	a,-,b,b,ab,-,ab,a,a,b,a,ab,ab,-,-,-,ab,ab,ab,ab,a,ab,ab,b,ab,a,a,ab,a,ab,ab,-,ab,ab,b,b,a,-,b,b,b,a,a,-,a,a,b,ab,-,-,b,ab,a,a,a,a,-,ab,ab,-,-,b,ab,ab,-,ab,a,b,ab,ab,ab,b,-,a,-,ab,-,b,ab,ab,ab,-,a,-,b,b,b,-,-,a,ab,ab,ab,ab,ab,ab,a,b,ab,ab,b,ab,ab,-,ab,b,b,b,ab,a,-,-,ab,ab,ab,ab,-,ab,ab,ab,-,b,ab,b,ab,b,b,ab,ab,ab,a,ab,a,a,ab,ab,ab,a,b,-,b,-,a,-,a,ab,a,ab,ab,b,ab,ab,b,a,ab,ab,ab,-,-,-,ab,-,ab,b,ab,…
*M1425	B3.7	-,ab,b,b,ab,-,ab,a,a,-,-,ab,ab,ab,a,a,ab,-,ab,ab,-,ab,ab,b,ab,-,a,ab,a,ab,ab,a,ab,ab,b,-,a,ab,b,b,b,a,a,-,-,a,b,ab,-,ab,b,ab,a,a,-,a,ab,ab,ab,-,a,b,ab,-,ab,ab,a,b,ab,ab,ab,b,ab,a,b,ab,-,b,ab,ab,ab,ab,a,-,b,-,-,a,ab,a,ab,ab,-,ab,ab,-,-,b,ab,ab,b,ab,-,ab,ab,-,b,b,ab,a,a,ab,ab,-,-,-,ab,ab,ab,ab,b,b,ab,-,ab,-,b,-,ab,ab,a,ab,-,-,-,ab,ab,a,b,a,-,-,a,-,a,ab,-,ab,ab,-,ab,ab,b,a,ab,ab,ab,a,ab,a,ab,b,ab,b,…
*M1429	D1.10	-,ab,-,a,ab,-,ab,ab,ab,a,ab,-,a,ab,ab,ab,ab,a,a,a,ab,ab,-,a,a,ab,-,-,-,ab,a,-,ab,ab,a,a,ab,a,a,a,a,-,ab,a,ab,ab,a,a,ab,ab,-,ab,-,ab,ab,ab,a,ab,ab,a,ab,a,ab,-,a,a,ab,-,-,a,a,a,-,-,a,ab,a,a,a,a,ab,a,ab,-,a,a,a,ab,a,ab,a,-,a,ab,ab,-,ab,a,a,ab,a,a,ab,-,ab,a,a,a,ab,ab,ab,-,ab,-,a,a,-,a,a,ab,a,-,-,a,a,-,a,ab,-,ab,ab,ab,ab,ab,ab,ab,-,ab,a,-,a,ab,ab,-,ab,a,ab,a,a,a,-,ab,a,-,a,-,-,ab,ab,-,a,a,ab,a,-,ab,a,…
*M1433	D1.10	-,ab,a,a,ab,a,ab,ab,ab,a,-,ab,-,ab,ab,ab,ab,a,a,-,ab,ab,ab,a,a,-,ab,a,ab,ab,a,-,ab,-,a,a,ab,a,a,a,a,ab,ab,a,ab,ab,a,a,-,ab,a,ab,ab,ab,ab,ab,a,-,ab,a,ab,a,-,a,a,a,ab,-,a,a,-,a,a,ab,a,ab,a,a,a,a,ab,a,ab,-,a,a,-,ab,-,ab,a,ab,a,ab,ab,ab,ab,a,a,ab,a,a,-,a,ab,a,a,-,ab,ab,ab,a,ab,ab,-,-,ab,a,a,-,a,a,ab,a,a,-,a,ab,-,ab,ab,ab,-,ab,-,ab,ab,ab,a,ab,a,ab,ab,ab,ab,a,ab,-,a,-,a,ab,-,-,a,ab,ab,ab,ab,ab,a,a,-,a,…
*M1436	D1.10	ab,ab,a,a,-,a,-,ab,ab,a,ab,ab,a,ab,-,ab,ab,a,a,-,ab,ab,ab,a,a,ab,ab,a,-,ab,a,ab,-,-,a,a,ab,-,a,a,a,ab,ab,-,-,-,a,a,ab,ab,-,ab,-,-,ab,ab,a,ab,ab,a,ab,-,ab,a,a,a,-,a,a,a,a,a,-,ab,a,ab,a,a,a,a,ab,a,-,a,a,-,a,ab,a,ab,a,ab,a,ab,ab,ab,ab,a,a,ab,a,a,ab,a,ab,a,a,-,ab,-,ab,a,-,ab,a,a,ab,a,-,ab,-,a,ab,-,-,a,-,ab,ab,ab,ab,-,ab,ab,ab,ab,ab,ab,-,ab,a,ab,ab,-,ab,a,ab,a,a,a,-,ab,a,ab,a,ab,ab,ab,ab,ab,a,a,ab,a,-…
*M1437	D1.10	ab,ab,a,a,ab,a,ab,-,ab,a,ab,ab,a,-,ab,ab,-,a,a,-,ab,-,ab,-,a,ab,ab,-,-,ab,a,-,-,ab,a,a,ab,a,a,a,-,ab,-,a,ab,ab,-,a,ab,ab,-,-,ab,-,ab,-,a,ab,ab,a,ab,a,ab,a,-,a,ab,a,a,a,a,a,a,ab,-,ab,a,a,a,a,ab,a,-,a,-,a,a,ab,a,ab,a,ab,a,ab,ab,ab,ab,a,a,ab,a,a,ab,-,-,a,a,a,ab,ab,ab,a,-,ab,a,-,-,a,a,-,a,a,-,a,a,a,-,ab,ab,ab,-,ab,-,ab,ab,-,ab,ab,a,ab,a,ab,ab,-,ab,a,ab,a,-,-,a,ab,a,ab,a,ab,ab,ab,-,ab,a,-,-,a,-,ab,-,a…
*M1438	D1.10	ab,ab,a,a,ab,a,ab,-,ab,a,ab,ab,-,ab,ab,ab,ab,a,a,-,ab,-,ab,a,a,ab,ab,a,ab,ab,a,ab,ab,-,-,a,-,a,a,a,a,ab,ab,a,ab,ab,a,-,ab,ab,a,ab,ab,ab,ab,ab,a,ab,ab,a,ab,-,ab,a,a,-,-,-,a,a,a,a,-,-,-,ab,a,-,a,a,ab,a,-,a,-,a,-,ab,a,-,a,-,a,-,ab,ab,ab,a,a,ab,a,a,ab,a,ab,a,a,a,-,ab,-,a,ab,ab,a,a,ab,a,a,ab,-,a,ab,-,a,a,a,-,-,-,ab,ab,ab,ab,-,ab,ab,ab,a,ab,a,ab,ab,ab,ab,a,ab,-,-,a,a,ab,a,ab,a,ab,-,ab,-,ab,a,a,ab,-,-,a…
*M1441	D2.15	ab,a,a,a,a,ab,a,ab,ab,a,ab,a,ab,a,ab,ab,a,ab,ab,ab,ab,a,a,a,ab,-,ab,ab,ab,a,ab,-,-,a,a,a,ab,ab,a,a,a,-,ab,a,ab,-,a,ab,a,a,a,a,ab,ab,ab,-,ab,a,-,-,ab,a,a,ab,ab,ab,ab,a,-,ab,-,a,ab,ab,a,a,ab,ab,ab,ab,a,ab,ab,a,a,a,a,-,ab,ab,a,a,-,-,a,a,ab,a,-,a,a,-,-,-,-,a,a,a,a,-,ab,-,a,a,ab,ab,a,ab,ab,a,a,a,a,a,-,-,a,a,-,a,ab,a,-,ab,a,a,a,ab,a,ab,-,-,ab,a,ab,-,ab,ab,ab,a,a,-,a,ab,-,a,a,ab,a,ab,ab,-,a,a,-,a,ab,ab,…
*M1442	D1.10	ab,-,a,a,ab,a,ab,ab,ab,a,ab,-,a,ab,ab,-,ab,a,a,a,-,ab,ab,a,a,ab,ab,a,ab,ab,-,-,-,ab,a,-,-,a,a,a,a,ab,ab,a,ab,ab,a,a,ab,ab,-,-,ab,ab,-,ab,a,ab,-,a,ab,a,ab,a,a,a,ab,a,a,a,a,a,-,ab,-,ab,a,a,a,a,ab,a,ab,a,a,a,a,ab,a,ab,a,ab,a,ab,-,ab,ab,a,-,ab,a,a,ab,a,ab,a,a,a,-,ab,ab,a,ab,-,a,-,ab,a,a,ab,-,a,ab,a,a,-,a,-,ab,ab,ab,ab,ab,-,ab,ab,-,-,a,ab,a,ab,ab,ab,ab,-,-,a,a,a,a,ab,a,ab,a,ab,ab,ab,ab,ab,a,a,ab,a,ab,…
*M1443	D2.15	ab,a,a,a,a,ab,a,-,ab,a,ab,-,-,a,ab,-,a,ab,ab,ab,ab,a,a,a,ab,-,ab,-,ab,a,ab,ab,a,a,a,a,ab,-,a,a,a,ab,-,a,ab,ab,a,ab,a,a,a,-,ab,ab,ab,ab,-,a,a,ab,ab,a,a,ab,-,ab,ab,a,ab,ab,ab,-,ab,ab,a,-,ab,-,ab,ab,a,-,ab,-,a,a,a,ab,ab,ab,a,-,-,a,a,a,ab,a,-,a,-,ab,a,ab,a,a,a,a,a,ab,ab,ab,a,a,ab,-,a,ab,ab,a,a,-,a,a,ab,a,a,-,a,a,ab,a,ab,ab,a,a,a,-,a,ab,a,-,ab,a,ab,ab,ab,ab,ab,-,a,a,a,ab,ab,a,a,ab,a,ab,ab,-,a,a,a,a,ab…
*M1444	D2.15	ab,a,-,a,a,-,a,ab,ab,a,-,a,ab,a,-,ab,a,ab,ab,-,-,a,a,a,ab,ab,ab,ab,ab,a,ab,ab,a,a,-,a,ab,ab,a,a,a,ab,ab,a,ab,ab,a,ab,a,a,a,-,-,ab,ab,ab,ab,a,a,ab,ab,a,a,ab,ab,ab,ab,-,ab,ab,ab,-,ab,ab,a,a,ab,ab,ab,ab,a,-,-,-,-,a,a,ab,ab,ab,a,a,ab,a,a,a,ab,a,-,a,a,ab,a,ab,a,-,a,a,a,ab,ab,ab,a,a,ab,-,a,ab,ab,-,a,a,a,-,ab,a,-,a,a,-,ab,-,ab,-,a,a,a,ab,a,-,a,-,ab,a,-,-,ab,ab,ab,a,a,a,a,ab,-,a,a,ab,a,ab,ab,a,a,a,a,-,ab…
*M1445	D1.10	ab,-,a,a,ab,a,ab,ab,-,-,-,ab,a,ab,ab,ab,ab,a,a,-,ab,ab,ab,a,-,ab,ab,a,ab,ab,a,ab,ab,-,a,ab,ab,a,a,a,a,ab,ab,-,ab,-,a,a,ab,ab,-,ab,ab,ab,ab,ab,a,ab,ab,a,ab,a,ab,a,a,a,ab,a,a,a,a,-,a,ab,-,ab,a,-,-,a,ab,a,ab,-,a,a,a,-,a,-,a,ab,a,ab,-,ab,-,a,a,ab,a,a,-,-,ab,a,a,a,ab,ab,ab,a,ab,ab,a,a,-,a,a,ab,-,a,ab,-,a,a,a,ab,ab,ab,ab,ab,ab,ab,ab,ab,ab,-,a,-,a,ab,ab,ab,ab,a,ab,a,-,a,a,ab,a,ab,a,ab,-,-,ab,ab,a,a,ab,a…
*M1446	D2.15	ab,-,a,a,a,ab,a,ab,ab,a,ab,a,-,a,ab,ab,a,ab,ab,-,ab,a,a,a,ab,-,ab,ab,-,a,ab,ab,a,a,a,-,ab,-,a,-,a,-,ab,a,ab,ab,a,ab,a,a,a,a,ab,ab,ab,ab,ab,a,a,ab,ab,a,a,-,ab,ab,ab,a,ab,ab,-,-,ab,ab,a,a,ab,-,-,ab,a,ab,ab,a,a,a,a,ab,ab,ab,a,-,ab,a,-,a,ab,-,ab,a,a,ab,-,ab,a,-,a,a,a,ab,ab,-,a,a,ab,ab,a,ab,-,a,a,a,a,a,ab,a,a,a,a,-,-,a,ab,ab,-,a,a,ab,a,ab,a,a,-,a,ab,ab,ab,-,ab,a,a,a,a,ab,ab,a,a,ab,a,ab,-,a,a,-,a,a,ab,…
*M1447	B3.7	a,-,b,b,-,ab,ab,-,a,b,a,ab,ab,ab,a,a,ab,ab,-,ab,a,-,ab,b,ab,a,a,ab,a,-,-,a,ab,-,b,ab,-,ab,-,b,b,a,a,b,a,-,b,ab,ab,ab,b,ab,-,a,a,a,ab,-,ab,ab,-,b,ab,ab,ab,ab,-,-,ab,ab,ab,b,-,a,b,ab,ab,ab,ab,ab,ab,ab,a,-,b,b,b,a,-,a,b,ab,ab,ab,ab,ab,a,b,ab,ab,b,ab,ab,-,-,b,b,b,-,a,a,ab,ab,ab,-,-,ab,ab,ab,ab,b,b,ab,b,ab,b,b,-,-,-,a,-,a,a,-,ab,-,a,b,-,b,-,a,ab,a,ab,a,ab,ab,-,b,ab,b,a,ab,ab,ab,-,a,-,ab,b,ab,b,ab,ab,a…
*M1448	B3.7	b,ab,a,a,ab,ab,ab,b,b,a,b,ab,ab,-,b,b,ab,ab,-,ab,b,ab,-,a,ab,-,-,ab,b,-,ab,b,ab,ab,a,ab,b,ab,a,a,-,-,b,a,-,-,a,-,ab,ab,-,ab,b,b,-,b,ab,-,-,-,b,-,ab,ab,ab,ab,b,-,ab,-,ab,a,ab,b,a,ab,ab,ab,-,ab,-,ab,b,-,a,a,a,b,ab,b,a,ab,ab,ab,ab,ab,b,a,ab,ab,a,ab,ab,ab,ab,-,a,a,-,b,b,ab,ab,ab,-,ab,ab,ab,ab,ab,-,a,ab,a,ab,a,a,ab,ab,-,b,ab,b,b,-,-,ab,-,a,b,a,ab,b,-,b,-,b,ab,ab,a,a,ab,a,b,ab,ab,ab,b,b,-,ab,a,ab,a,ab,…
*M1449	D1.10	ab,ab,-,a,ab,a,-,ab,ab,a,ab,ab,a,-,ab,ab,ab,a,a,a,ab,ab,ab,a,a,-,ab,a,ab,ab,a,-,ab,ab,a,ab,-,-,-,a,a,ab,ab,a,ab,ab,-,a,ab,-,a,ab,ab,-,ab,ab,a,-,ab,a,ab,-,ab,a,-,-,ab,a,a,a,a,-,a,-,-,ab,-,a,-,a,ab,a,ab,a,a,-,a,ab,a,ab,a,-,a,-,ab,ab,ab,a,a,-,a,a,ab,-,ab,a,a,a,ab,ab,ab,a,ab,ab,-,a,-,a,a,ab,a,a,ab,a,a,a,a,ab,-,ab,ab,ab,ab,ab,ab,ab,ab,-,a,ab,a,ab,ab,ab,ab,a,-,a,a,a,a,-,a,ab,-,ab,-,ab,ab,ab,a,-,ab,a,-,…
*M1452	D1.10	ab,ab,a,a,ab,-,ab,ab,ab,a,-,ab,a,ab,ab,-,ab,-,a,a,ab,ab,-,a,a,ab,-,a,ab,ab,a,ab,-,ab,a,ab,ab,a,a,a,a,-,-,a,ab,ab,-,a,ab,ab,a,ab,ab,-,ab,ab,-,ab,ab,a,-,-,ab,a,a,a,ab,-,a,-,a,a,-,-,a,ab,a,-,a,-,ab,a,-,-,a,a,a,ab,a,ab,a,ab,-,ab,-,ab,ab,a,a,-,a,-,ab,a,ab,-,a,a,ab,-,ab,a,ab,ab,a,a,ab,a,a,-,a,a,ab,a,a,a,a,ab,ab,ab,ab,ab,ab,ab,ab,ab,ab,ab,-,ab,a,-,ab,ab,ab,a,ab,a,a,a,-,ab,a,-,a,ab,-,ab,ab,ab,a,-,ab,a,-,…
*M1453	B3.7	a,-,b,b,ab,ab,ab,a,a,b,a,-,-,-,-,a,-,ab,ab,-,a,ab,ab,-,ab,a,a,ab,a,ab,ab,a,ab,-,b,ab,-,ab,b,b,-,-,a,b,a,a,b,ab,-,-,b,ab,-,a,a,a,ab,-,ab,ab,a,b,ab,ab,ab,ab,a,b,ab,ab,ab,b,ab,a,b,ab,ab,ab,ab,ab,ab,-,a,b,b,b,b,a,-,-,-,ab,ab,-,ab,ab,-,b,ab,ab,b,-,-,-,-,b,b,b,ab,-,ab,ab,ab,ab,ab,ab,ab,-,ab,ab,-,b,ab,b,-,b,b,ab,-,ab,-,-,a,a,ab,ab,-,a,-,-,b,-,a,ab,-,-,a,-,ab,-,b,ab,b,a,ab,ab,ab,a,a,a,ab,b,-,b,ab,ab,ab,a…
*M1455	D2.15	ab,a,a,a,a,ab,a,ab,-,a,ab,a,ab,a,ab,-,a,ab,ab,ab,ab,a,a,-,ab,ab,ab,-,ab,a,ab,ab,a,a,a,a,ab,-,a,a,-,ab,ab,a,-,-,a,-,a,a,a,a,ab,-,-,ab,ab,a,a,ab,ab,a,a,ab,ab,-,ab,a,ab,ab,-,a,ab,ab,a,a,ab,ab,ab,ab,a,ab,-,-,a,a,-,ab,ab,ab,a,a,ab,-,a,a,-,a,ab,a,a,ab,a,ab,a,a,a,a,a,ab,a,-,a,a,ab,ab,a,ab,ab,-,a,-,a,-,ab,a,a,a,a,a,ab,-,ab,ab,-,a,-,ab,a,ab,-,a,ab,a,-,ab,ab,ab,-,a,-,-,a,ab,-,a,a,ab,ab,ab,ab,-,a,a,a,a,ab,a…
*M1457	B3.7	b,ab,a,a,ab,-,ab,b,b,a,b,ab,ab,ab,-,b,-,-,ab,ab,b,ab,-,a,-,b,-,ab,b,ab,ab,b,-,ab,a,ab,b,ab,-,a,a,b,-,a,b,b,a,ab,ab,-,a,ab,-,b,b,b,ab,ab,ab,ab,b,a,-,ab,ab,ab,b,a,ab,ab,ab,a,ab,b,a,ab,ab,ab,ab,ab,ab,-,b,a,a,a,a,b,ab,b,a,ab,ab,ab,ab,ab,b,a,ab,ab,a,-,ab,ab,ab,a,a,a,ab,b,ab,-,-,ab,ab,ab,ab,-,ab,ab,-,a,ab,a,-,a,-,-,-,ab,b,ab,-,b,-,ab,ab,b,a,b,a,-,b,ab,b,ab,-,-,-,-,a,ab,-,b,ab,ab,a,b,b,b,ab,a,-,a,ab,ab,…
*M1458	D2.15	ab,a,a,-,a,ab,-,ab,ab,a,ab,-,ab,a,-,-,a,ab,-,ab,ab,a,a,a,ab,ab,ab,-,ab,a,ab,ab,a,a,a,a,ab,-,a,a,-,-,-,a,-,ab,a,ab,-,-,a,a,-,ab,ab,ab,-,-,a,ab,ab,a,a,ab,ab,ab,ab,a,-,ab,ab,a,ab,ab,-,-,ab,-,ab,ab,a,-,ab,a,a,a,-,ab,ab,-,a,-,ab,a,a,-,ab,a,ab,a,-,-,a,ab,a,a,a,a,a,ab,a,ab,a,a,ab,ab,-,ab,ab,a,-,a,a,a,ab,-,a,a,a,a,ab,-,ab,ab,a,a,a,ab,a,ab,a,a,-,a,ab,ab,ab,-,ab,a,a,a,a,ab,ab,a,a,ab,ab,ab,ab,a,a,a,a,-,ab,-…
*M1459	D1.10	-,ab,a,a,-,a,ab,ab,ab,a,ab,ab,a,ab,ab,ab,ab,-,a,a,-,ab,ab,a,a,ab,ab,a,-,-,a,ab,ab,ab,a,ab,ab,ab,a,a,a,ab,ab,a,ab,-,a,-,ab,ab,-,ab,ab,-,ab,-,a,ab,ab,a,ab,a,-,a,a,a,ab,-,-,-,a,a,a,ab,a,ab,a,a,a,a,ab,a,-,a,a,-,a,ab,a,ab,a,ab,-,ab,ab,ab,ab,a,a,ab,a,a,ab,a,ab,a,-,a,ab,ab,ab,a,ab,ab,a,a,ab,a,a,ab,a,a,ab,-,a,-,-,ab,ab,-,ab,ab,-,ab,ab,ab,ab,ab,a,-,a,ab,ab,ab,ab,-,ab,a,a,a,a,-,-,ab,-,ab,a,ab,ab,ab,a,a,-,a…
*M1462	D2.15	ab,a,a,a,-,ab,-,-,ab,-,-,a,ab,-,-,ab,a,ab,ab,ab,ab,a,a,a,-,ab,ab,ab,ab,a,ab,-,a,a,-,a,ab,ab,a,-,a,ab,ab,a,ab,ab,a,ab,a,a,a,a,-,ab,ab,ab,ab,-,a,ab,ab,a,a,ab,ab,ab,ab,a,ab,ab,-,a,-,ab,a,a,ab,ab,-,ab,a,ab,ab,a,a,a,a,ab,ab,-,a,a,ab,a,a,a,ab,a,ab,a,a,-,a,ab,a,a,a,-,a,ab,a,ab,a,-,ab,ab,-,ab,ab,a,a,a,a,a,-,a,-,a,a,a,-,a,-,ab,-,a,a,-,a,ab,a,a,ab,a,ab,ab,ab,ab,ab,a,a,a,a,ab,ab,a,a,ab,ab,ab,ab,a,a,a,a,a,ab…
*M1465	B3.7	a,-,b,b,ab,-,ab,-,a,b,a,ab,-,-,-,a,ab,ab,ab,ab,a,ab,ab,b,ab,a,a,ab,a,ab,ab,-,ab,ab,b,ab,a,a,b,-,b,a,a,b,-,a,-,ab,ab,ab,-,ab,a,-,a,a,ab,ab,-,ab,-,b,ab,-,ab,ab,a,-,ab,ab,ab,b,-,a,b,ab,-,ab,ab,ab,ab,-,-,-,b,b,b,a,ab,a,b,ab,ab,ab,b,ab,a,b,-,-,b,-,ab,-,ab,-,b,b,ab,a,ab,ab,ab,ab,ab,ab,-,ab,ab,ab,b,-,ab,b,-,b,b,ab,ab,-,-,-,a,a,ab,ab,ab,a,ab,a,b,ab,a,ab,-,-,a,ab,ab,b,-,ab,b,a,-,b,b,a,a,a,ab,b,ab,b,ab,ab,…
*M1467	D2.15	-,a,a,a,-,ab,a,ab,ab,a,ab,a,-,a,ab,ab,-,ab,ab,ab,ab,-,a,a,ab,ab,ab,ab,ab,a,ab,ab,a,a,a,a,ab,ab,a,-,a,ab,ab,-,ab,ab,-,-,a,a,-,a,ab,ab,ab,-,ab,a,a,ab,ab,a,a,ab,ab,-,ab,a,ab,ab,ab,a,ab,ab,-,-,ab,ab,-,ab,a,ab,ab,a,-,a,a,ab,-,-,a,a,ab,a,a,-,ab,a,ab,a,a,-,-,ab,a,a,a,a,a,ab,-,ab,a,a,ab,ab,a,ab,-,-,a,a,-,a,ab,a,-,a,a,-,-,-,ab,-,a,a,a,ab,ab,ab,a,-,ab,a,ab,ab,ab,ab,ab,a,a,-,-,-,ab,-,a,ab,ab,ab,ab,-,a,a,a,-…
*M1470	D2.15	ab,-,-,a,a,ab,a,-,ab,a,ab,a,ab,a,ab,ab,-,-,ab,ab,ab,a,a,a,ab,ab,ab,ab,ab,-,ab,ab,a,a,a,a,-,ab,a,-,-,ab,ab,-,ab,ab,a,-,a,a,a,a,-,ab,ab,ab,ab,a,a,ab,ab,a,a,ab,ab,ab,ab,a,-,ab,ab,a,ab,-,a,a,-,-,ab,ab,a,ab,ab,a,a,-,a,ab,ab,ab,a,-,-,a,a,a,ab,a,ab,a,a,-,a,ab,a,a,a,a,a,ab,a,ab,-,a,-,ab,-,-,-,-,a,a,a,a,ab,-,-,a,a,a,ab,a,ab,ab,-,a,-,ab,ab,ab,a,a,ab,-,ab,-,ab,ab,ab,a,a,-,a,-,ab,a,a,ab,ab,ab,-,a,a,a,a,a,-,a…
*M1472	D2.15	ab,a,a,a,a,ab,-,ab,ab,a,ab,a,ab,a,ab,ab,a,-,ab,-,ab,a,a,a,ab,ab,-,ab,ab,a,ab,ab,a,a,a,-,ab,-,-,a,a,-,ab,-,ab,ab,-,ab,a,-,a,a,ab,ab,ab,-,ab,a,a,ab,ab,-,-,-,ab,ab,ab,-,ab,ab,ab,a,ab,ab,a,-,-,ab,ab,ab,-,ab,ab,-,a,-,a,ab,ab,-,a,a,ab,a,-,a,ab,a,ab,a,a,ab,a,-,a,a,-,a,a,ab,a,ab,-,a,ab,ab,a,ab,ab,a,-,-,a,a,ab,a,a,a,-,a,-,a,ab,ab,a,a,a,-,ab,ab,a,a,ab,a,ab,ab,ab,ab,ab,a,a,a,a,-,ab,-,a,ab,ab,ab,ab,-,a,-,a,a…
*M1484	D2.15	ab,a,a,a,a,ab,a,ab,ab,a,ab,a,ab,a,ab,ab,a,ab,ab,-,ab,-,a,a,ab,-,ab,ab,ab,-,ab,-,a,a,a,-,ab,-,-,-,-,ab,ab,a,ab,ab,a,ab,a,a,a,a,-,ab,ab,ab,ab,a,a,ab,-,a,a,ab,ab,ab,ab,a,ab,ab,ab,a,ab,ab,-,a,-,ab,ab,ab,a,ab,ab,a,-,a,a,-,ab,ab,a,a,-,a,a,a,ab,a,ab,a,a,ab,a,ab,a,a,a,a,a,ab,a,ab,-,a,ab,ab,a,ab,-,-,a,a,a,a,ab,-,a,a,a,a,ab,a,ab,ab,a,a,a,ab,ab,ab,-,-,ab,a,ab,ab,ab,-,-,a,a,a,a,ab,ab,a,-,ab,ab,ab,ab,a,a,a,a,…
*M1489	D2.15	ab,a,-,a,a,ab,a,-,ab,-,ab,a,ab,a,ab,ab,a,ab,-,ab,-,a,a,a,ab,ab,-,ab,ab,a,ab,ab,a,a,a,a,-,ab,a,a,-,-,ab,a,ab,ab,a,ab,a,-,a,a,ab,ab,ab,ab,ab,a,a,ab,ab,a,a,ab,ab,ab,-,-,ab,-,ab,a,-,ab,-,a,ab,ab,ab,ab,a,-,ab,-,a,a,a,ab,ab,ab,a,a,ab,a,a,a,-,-,ab,a,-,ab,a,ab,a,a,a,-,a,ab,a,ab,a,a,ab,-,a,ab,-,a,a,a,a,a,ab,a,a,a,-,a,ab,a,-,ab,a,-,-,ab,-,ab,a,a,ab,a,ab,-,ab,ab,ab,a,a,a,a,ab,ab,a,a,ab,ab,ab,ab,-,a,a,a,-,-,…
*M1493	D2.15	ab,a,a,a,a,ab,a,ab,ab,a,-,a,ab,a,ab,-,a,ab,ab,ab,ab,a,a,a,ab,ab,ab,ab,ab,a,ab,ab,a,a,-,a,ab,ab,-,a,a,-,ab,a,ab,-,a,ab,a,a,a,a,ab,ab,-,ab,ab,-,a,-,ab,a,a,-,-,ab,ab,a,-,ab,ab,a,ab,ab,a,a,ab,ab,ab,ab,-,-,ab,a,-,-,a,ab,ab,ab,a,a,ab,a,-,a,ab,a,ab,a,a,ab,a,ab,a,-,-,a,a,ab,-,-,a,a,ab,ab,a,ab,ab,a,a,a,-,a,-,a,a,-,-,a,ab,a,ab,ab,-,a,a,ab,ab,ab,a,a,ab,a,-,ab,ab,ab,ab,-,-,a,-,ab,-,a,a,ab,-,-,ab,a,a,a,a,a,ab…
*M1495	D2.15	ab,a,-,-,-,-,a,ab,-,a,ab,a,ab,a,ab,-,a,ab,ab,ab,ab,a,a,a,ab,ab,ab,-,ab,a,ab,-,a,a,-,a,ab,ab,a,a,a,ab,ab,a,ab,-,a,-,-,a,a,a,-,ab,ab,ab,ab,a,a,-,-,a,a,ab,-,ab,ab,a,ab,-,ab,a,-,ab,a,a,ab,-,ab,-,a,ab,ab,-,a,a,-,ab,ab,ab,-,a,ab,a,a,a,-,a,ab,a,a,ab,-,ab,a,a,a,a,a,ab,a,ab,a,a,-,ab,a,ab,ab,-,a,a,a,a,ab,a,-,a,a,a,-,-,ab,ab,a,a,-,ab,ab,ab,-,a,ab,-,ab,ab,ab,-,ab,a,-,a,a,-,ab,a,a,ab,ab,-,ab,-,a,a,a,a,ab,-,ab…
*M1503	B3.7	b,ab,a,a,ab,-,ab,b,-,a,-,ab,ab,ab,b,b,ab,ab,ab,ab,-,-,ab,a,ab,b,b,ab,b,ab,ab,b,ab,ab,a,-,b,b,a,a,a,b,b,-,b,b,a,ab,ab,ab,-,ab,b,-,b,b,ab,ab,ab,ab,b,a,ab,ab,-,ab,b,a,ab,ab,ab,a,ab,b,a,ab,ab,-,ab,ab,-,ab,b,-,a,a,a,b,ab,b,-,ab,ab,ab,a,-,b,a,-,ab,a,ab,ab,ab,ab,a,-,a,ab,b,ab,ab,-,ab,ab,-,ab,ab,ab,ab,a,a,ab,-,ab,a,a,-,ab,ab,b,ab,b,b,-,ab,-,b,ab,b,a,ab,-,ab,b,ab,b,ab,-,a,a,ab,a,b,ab,a,-,b,b,ab,-,a,-,a,ab…
*M1507	D1.10	-,ab,a,-,-,a,-,ab,ab,a,ab,-,a,ab,ab,-,ab,a,a,a,ab,ab,ab,-,a,ab,ab,a,ab,-,a,ab,ab,-,a,-,ab,-,a,a,a,-,ab,-,ab,-,a,a,ab,-,a,ab,ab,ab,ab,ab,a,ab,ab,a,ab,a,ab,a,a,-,-,a,a,a,a,a,a,ab,-,ab,a,a,a,a,ab,a,ab,a,a,-,a,ab,a,-,a,-,a,ab,a,ab,ab,-,a,ab,-,-,-,a,ab,a,a,a,ab,ab,ab,a,-,ab,-,-,ab,a,-,ab,a,-,-,-,a,a,a,ab,ab,ab,ab,-,ab,ab,ab,ab,ab,ab,a,ab,-,ab,ab,ab,ab,a,ab,-,-,a,a,ab,a,ab,a,-,-,ab,-,-,a,a,ab,-,ab,ab,a…
*M1509	D1.10	ab,ab,-,a,ab,a,-,ab,ab,a,ab,-,-,ab,ab,ab,-,a,-,a,-,ab,-,a,a,ab,ab,a,ab,ab,a,-,ab,ab,a,ab,ab,ab,a,a,-,ab,-,a,-,ab,a,a,ab,ab,a,ab,ab,ab,ab,ab,-,ab,ab,a,ab,a,ab,a,a,-,ab,a,a,a,-,a,-,ab,a,ab,a,a,a,a,ab,a,ab,a,-,a,a,ab,a,-,-,ab,-,ab,a,ab,ab,a,-,-,a,a,ab,a,ab,a,-,a,ab,ab,ab,a,-,-,a,a,ab,a,a,ab,a,a,ab,a,a,a,a,ab,ab,ab,ab,ab,ab,-,ab,ab,ab,ab,-,ab,a,ab,ab,-,ab,a,ab,-,a,a,a,-,a,ab,a,-,a,ab,ab,-,a,a,ab,a,ab…
*M1515	B3.7	-,ab,b,b,-,ab,ab,-,a,b,a,ab,a,ab,-,a,ab,-,ab,-,a,ab,ab,b,ab,a,-,-,a,ab,ab,a,ab,ab,b,ab,a,a,b,-,b,a,-,b,a,a,b,ab,ab,ab,-,ab,a,a,-,-,-,ab,ab,ab,a,b,ab,-,ab,ab,-,b,-,ab,ab,-,ab,a,b,ab,ab,ab,ab,-,ab,-,a,b,b,b,b,a,ab,-,b,ab,ab,ab,b,-,a,b,ab,ab,b,ab,ab,ab,-,b,-,b,ab,a,ab,ab,ab,ab,ab,ab,ab,ab,ab,ab,b,b,ab,b,ab,b,b,ab,ab,ab,a,ab,a,a,ab,ab,-,a,ab,a,b,-,a,-,a,ab,a,ab,-,b,b,ab,b,a,ab,b,b,a,a,ab,ab,b,ab,b,ab…
*M1517	B3.7	b,ab,a,a,ab,ab,ab,b,b,a,b,ab,b,-,b,-,ab,ab,ab,ab,-,ab,ab,a,ab,b,-,ab,b,ab,ab,b,ab,ab,a,ab,b,b,a,a,a,-,-,a,b,b,-,ab,ab,-,a,ab,b,b,-,b,ab,ab,ab,ab,b,a,ab,ab,-,ab,-,-,ab,ab,-,a,ab,b,-,ab,ab,ab,ab,-,ab,ab,b,a,a,a,a,-,ab,b,a,-,-,ab,a,ab,b,a,-,ab,a,ab,ab,ab,ab,a,-,a,-,b,ab,ab,ab,ab,ab,ab,-,ab,ab,ab,-,a,ab,a,ab,-,a,-,ab,ab,b,ab,b,b,ab,ab,ab,b,ab,-,-,ab,-,-,-,ab,b,ab,ab,-,a,ab,-,b,ab,a,-,-,b,ab,ab,a,ab,a…
*M1521	B3.7	-,ab,-,a,-,ab,-,b,b,a,b,ab,b,-,b,b,ab,ab,ab,ab,b,ab,ab,a,ab,b,b,ab,b,ab,ab,-,ab,ab,a,ab,b,b,-,-,a,b,-,a,b,b,a,ab,ab,-,a,-,b,b,b,b,ab,ab,-,ab,b,a,ab,ab,ab,-,b,a,ab,ab,ab,a,ab,b,a,ab,ab,ab,ab,ab,ab,ab,b,a,-,a,a,b,ab,b,a,ab,ab,ab,a,ab,b,a,ab,ab,a,ab,ab,ab,-,a,a,a,ab,-,-,-,ab,-,-,ab,ab,ab,ab,ab,a,-,-,a,ab,a,a,ab,ab,ab,-,ab,b,b,ab,ab,-,-,ab,b,a,ab,b,ab,b,ab,b,ab,-,a,-,ab,a,b,ab,a,-,-,b,ab,ab,a,ab,-,ab…
*M1523	B3.7	a,ab,b,b,ab,ab,ab,a,a,b,-,ab,a,ab,-,a,ab,ab,ab,ab,a,ab,ab,b,ab,a,-,ab,a,ab,-,a,ab,ab,-,ab,a,a,b,b,b,-,a,b,a,a,b,-,ab,ab,b,ab,a,-,-,a,ab,ab,-,ab,a,b,ab,-,ab,-,a,-,ab,ab,ab,-,-,a,b,ab,-,ab,-,-,ab,-,a,b,-,b,b,a,ab,a,-,ab,ab,ab,b,ab,a,b,-,ab,-,ab,ab,ab,ab,b,b,b,ab,-,ab,-,-,ab,ab,ab,ab,ab,ab,-,b,b,-,-,-,b,-,-,-,ab,a,ab,a,a,ab,ab,ab,a,ab,a,b,ab,-,-,a,-,a,ab,-,b,b,ab,b,a,ab,b,b,a,-,ab,-,b,ab,b,ab,ab,ab,…
*M1526	D2.15	a,ab,-,ab,-,a,-,a,a,ab,a,ab,a,ab,a,a,ab,a,a,a,a,ab,ab,ab,a,a,a,a,-,ab,a,a,ab,-,ab,-,a,a,-,ab,ab,a,-,ab,a,a,ab,a,ab,ab,ab,ab,a,a,-,a,-,-,ab,a,-,ab,ab,a,a,a,a,ab,a,a,a,ab,a,a,ab,ab,a,a,a,a,ab,a,a,ab,ab,ab,ab,a,a,a,ab,ab,-,ab,ab,-,-,-,a,ab,-,a,ab,a,-,ab,ab,ab,ab,-,ab,a,ab,ab,a,a,ab,-,a,ab,ab,ab,ab,ab,a,ab,ab,ab,ab,-,a,ab,a,a,ab,ab,-,a,-,-,ab,ab,a,ab,a,a,-,a,a,ab,ab,ab,ab,a,a,ab,ab,a,a,ab,-,ab,ab,ab,…
*M1529	D2.15	-,-,ab,ab,ab,a,ab,a,a,ab,-,ab,a,ab,a,a,-,a,a,-,a,ab,ab,ab,a,a,-,a,a,ab,-,a,-,ab,ab,-,a,a,ab,ab,ab,a,a,ab,a,-,ab,-,ab,ab,ab,ab,-,a,a,a,a,ab,ab,a,a,ab,-,a,a,a,a,ab,a,-,a,ab,a,-,-,-,a,a,a,a,ab,-,a,-,ab,ab,-,a,a,-,ab,ab,a,ab,-,ab,-,ab,a,ab,ab,a,ab,a,ab,ab,ab,ab,ab,a,ab,-,ab,ab,a,a,ab,a,a,-,ab,ab,ab,-,a,ab,ab,ab,ab,ab,a,ab,a,a,ab,ab,-,-,a,a,-,ab,a,ab,a,a,a,a,a,ab,ab,ab,-,a,a,ab,ab,a,a,-,a,-,ab,ab,ab,-…
*M1541	D1.10	ab,ab,a,-,ab,a,-,ab,ab,-,ab,ab,ab,ab,ab,ab,-,a,a,a,-,ab,ab,a,a,ab,ab,a,ab,ab,a,ab,ab,-,-,ab,-,ab,a,a,a,ab,ab,-,ab,ab,a,a,-,-,a,ab,ab,ab,ab,ab,a,ab,ab,a,ab,a,ab,a,a,a,ab,a,a,a,a,a,a,ab,a,ab,a,-,a,a,-,-,ab,a,a,-,a,ab,a,ab,a,-,a,ab,a,ab,-,a,a,ab,a,a,ab,a,a,a,a,a,ab,ab,ab,a,ab,-,-,a,ab,a,a,ab,a,a,ab,a,-,a,a,ab,-,ab,ab,-,ab,ab,ab,ab,ab,-,a,ab,-,ab,ab,ab,ab,a,ab,-,a,a,-,-,a,ab,a,a,a,-,ab,ab,a,a,ab,a,ab…
*M1545	B3.7	b,ab,a,a,-,ab,ab,b,b,a,b,ab,b,-,b,-,a,ab,ab,ab,b,ab,-,a,ab,-,-,ab,b,ab,-,b,ab,ab,a,-,b,b,a,a,a,-,b,a,b,-,a,ab,ab,-,a,ab,-,b,b,b,ab,ab,ab,ab,b,a,-,ab,ab,ab,b,-,ab,ab,ab,a,ab,b,a,-,ab,ab,ab,ab,ab,-,-,a,a,a,a,b,ab,b,a,ab,ab,ab,a,ab,b,a,ab,ab,a,ab,ab,ab,a,a,a,a,-,-,-,ab,ab,-,ab,ab,-,-,ab,ab,a,a,ab,a,ab,a,a,-,-,ab,-,ab,b,-,ab,-,ab,-,ab,-,a,-,b,-,b,-,b,ab,ab,a,a,-,-,b,ab,a,a,b,b,-,ab,a,ab,a,ab,ab,ab,-,…
*M1546	B3.7	b,-,a,-,ab,ab,-,b,b,a,b,ab,-,ab,b,b,a,ab,ab,-,b,ab,ab,a,-,b,b,ab,b,ab,ab,b,ab,ab,a,ab,-,b,a,a,a,ab,b,a,b,b,-,ab,ab,ab,a,ab,b,-,b,b,-,-,ab,ab,b,a,ab,ab,ab,ab,b,-,-,ab,ab,a,ab,b,a,ab,-,-,ab,-,-,-,b,a,a,a,a,b,ab,b,a,ab,ab,ab,-,ab,b,a,ab,ab,-,-,ab,ab,-,-,a,a,ab,b,ab,ab,ab,ab,-,ab,-,-,ab,ab,a,-,ab,a,ab,a,a,ab,ab,ab,-,ab,b,b,ab,ab,ab,-,ab,b,a,ab,b,ab,b,ab,-,ab,ab,a,a,ab,a,b,ab,a,a,b,-,ab,-,a,-,a,ab,-,a…
*M1548	D2.15	a,-,ab,ab,ab,a,ab,a,a,ab,a,ab,a,ab,a,a,ab,a,a,a,a,ab,ab,ab,a,a,a,-,-,ab,a,a,-,-,ab,ab,a,-,ab,ab,-,ab,a,ab,a,a,ab,a,ab,ab,ab,ab,a,a,a,a,a,ab,-,a,a,ab,ab,a,a,-,a,ab,a,a,a,ab,a,-,ab,ab,a,a,a,a,ab,a,-,ab,ab,ab,ab,a,-,a,ab,ab,a,ab,ab,ab,a,ab,a,-,ab,-,-,a,-,ab,ab,ab,ab,a,ab,a,ab,ab,a,a,-,a,a,ab,ab,ab,ab,ab,-,ab,ab,ab,ab,ab,a,ab,a,-,ab,-,ab,a,-,a,ab,-,-,ab,a,a,a,-,a,ab,ab,ab,ab,a,a,-,-,a,-,-,a,ab,ab,ab,…
*M1551	B3.7	b,ab,a,a,ab,ab,ab,b,-,-,ab,ab,b,ab,b,b,a,ab,ab,ab,b,ab,ab,-,ab,b,b,ab,-,ab,ab,-,ab,ab,a,ab,b,b,a,a,a,ab,b,a,b,b,-,ab,ab,-,a,ab,b,-,-,b,ab,ab,-,ab,-,a,ab,-,ab,-,b,-,-,ab,ab,a,-,b,a,ab,ab,ab,ab,ab,ab,-,b,a,a,-,a,b,-,b,a,ab,ab,ab,a,ab,b,a,ab,-,a,ab,ab,ab,a,-,a,a,-,-,ab,ab,ab,-,ab,ab,ab,-,ab,-,a,a,ab,a,-,a,-,ab,ab,ab,b,ab,b,-,ab,-,ab,-,ab,-,a,ab,b,ab,b,ab,b,ab,ab,a,-,ab,a,b,ab,ab,a,b,b,ab,ab,a,ab,a,-…
*M1552	D2.15	a,ab,ab,ab,ab,a,ab,-,a,ab,ab,ab,a,ab,a,a,ab,a,a,a,a,ab,ab,ab,a,a,-,a,a,ab,a,a,-,ab,ab,ab,-,-,ab,-,ab,ab,a,ab,-,a,ab,a,ab,ab,ab,ab,a,a,-,a,-,ab,ab,a,a,-,ab,a,a,a,a,ab,a,a,a,-,a,a,-,-,a,a,a,a,ab,a,-,ab,ab,-,ab,a,-,a,-,ab,a,-,ab,ab,a,ab,a,ab,ab,-,ab,a,-,ab,ab,ab,ab,a,ab,a,ab,ab,a,-,-,a,a,ab,-,ab,ab,-,a,ab,ab,ab,ab,-,a,ab,a,-,-,ab,ab,a,a,a,ab,ab,-,ab,a,a,a,a,a,-,ab,ab,ab,-,a,ab,ab,a,-,ab,a,-,ab,ab,ab…
*M1556	B3.7	b,-,-,a,-,-,-,b,b,a,ab,ab,b,ab,b,-,a,ab,ab,-,-,ab,ab,-,ab,b,b,ab,b,ab,ab,b,ab,ab,-,-,-,b,a,-,-,ab,b,a,b,b,a,-,ab,ab,a,ab,b,b,b,b,ab,ab,-,ab,b,a,ab,ab,ab,-,-,a,ab,ab,ab,a,ab,b,a,-,-,ab,ab,ab,ab,ab,b,a,a,a,a,b,-,b,a,ab,-,ab,a,ab,b,-,ab,ab,a,ab,ab,ab,a,a,a,a,-,b,ab,-,ab,-,ab,ab,ab,ab,ab,ab,-,a,ab,a,ab,a,-,ab,-,ab,b,ab,b,b,-,ab,ab,b,ab,b,-,ab,b,ab,-,ab,-,ab,ab,a,a,ab,-,b,-,ab,a,b,b,ab,ab,a,ab,a,ab,-,…
*M1559	D1.10	-,ab,a,a,ab,-,ab,-,ab,a,-,-,ab,ab,-,ab,a,a,a,-,ab,ab,ab,a,a,-,ab,a,ab,ab,-,ab,-,-,a,ab,-,-,a,a,a,ab,ab,a,ab,ab,a,a,ab,ab,a,-,ab,ab,-,ab,-,ab,ab,a,ab,-,ab,a,a,a,ab,a,a,a,a,a,a,-,a,-,a,a,a,a,ab,a,ab,-,a,a,-,ab,a,ab,a,-,a,-,a,ab,ab,a,a,ab,a,-,ab,a,a,a,a,a,-,ab,ab,a,-,ab,a,a,ab,a,a,ab,a,-,-,a,a,a,a,-,ab,ab,ab,ab,-,ab,ab,ab,-,ab,a,ab,a,ab,ab,ab,ab,a,ab,a,-,-,a,ab,a,ab,-,ab,a,ab,ab,-,a,a,ab,a,ab,ab,-,a…
*M1560	D2.15	-,a,a,a,a,-,a,ab,-,a,a,a,-,a,ab,ab,a,ab,ab,-,ab,a,a,a,ab,ab,ab,-,ab,a,-,-,a,-,-,a,-,-,-,a,a,a,ab,a,ab,ab,a,ab,a,-,a,a,ab,ab,ab,ab,ab,-,a,ab,ab,a,-,ab,-,ab,ab,a,ab,ab,ab,a,ab,-,-,a,ab,-,ab,ab,a,ab,-,a,a,-,a,-,-,-,a,a,ab,a,a,a,-,-,ab,a,a,-,a,ab,a,-,a,a,a,ab,-,ab,a,a,ab,ab,-,ab,ab,a,a,a,a,-,ab,a,-,-,a,a,ab,a,ab,ab,-,a,a,ab,ab,ab,-,a,ab,a,-,-,-,ab,-,a,a,a,a,ab,ab,a,-,ab,ab,-,ab,a,a,-,a,a,ab,ab,ab,a,a…
*M1570	D1.10	ab,ab,a,a,ab,a,-,ab,ab,a,-,ab,ab,ab,ab,ab,a,a,a,a,-,-,ab,-,a,ab,ab,a,-,ab,a,-,ab,ab,-,ab,ab,-,-,a,a,ab,ab,a,ab,ab,-,a,ab,ab,a,ab,ab,ab,ab,ab,a,ab,ab,a,ab,-,ab,a,a,a,ab,a,-,a,a,-,a,ab,a,-,a,a,-,-,ab,a,ab,a,a,-,a,-,a,ab,a,-,a,ab,a,-,ab,a,-,ab,a,a,-,a,a,a,a,a,ab,ab,ab,a,ab,-,-,a,ab,a,a,ab,a,a,ab,a,-,a,a,ab,ab,a,ab,ab,ab,ab,ab,ab,ab,ab,a,ab,a,ab,ab,ab,ab,a,ab,a,a,a,a,ab,a,-,-,ab,a,ab,ab,ab,a,a,ab,a,a…
*M1571	D1.10	ab,ab,-,a,ab,a,ab,ab,ab,-,ab,ab,ab,ab,ab,ab,-,a,a,a,-,-,-,a,a,ab,ab,a,ab,ab,a,-,ab,ab,a,ab,ab,ab,a,a,a,-,ab,a,ab,ab,a,a,ab,ab,a,ab,ab,ab,ab,ab,a,ab,ab,-,ab,-,ab,a,a,-,ab,a,a,a,a,a,a,-,a,ab,a,a,a,a,-,a,ab,a,a,a,a,ab,a,ab,a,ab,-,ab,-,ab,ab,a,a,ab,-,a,ab,a,-,a,a,-,ab,ab,-,a,ab,ab,a,a,ab,a,a,ab,-,a,-,a,a,a,a,ab,-,a,ab,ab,-,ab,-,ab,ab,ab,a,-,a,ab,-,-,ab,a,ab,-,-,a,-,ab,a,ab,a,ab,a,ab,-,ab,a,a,ab,a,ab,…
*M1572	B3.7	a,ab,b,b,ab,-,ab,a,a,b,ab,ab,a,ab,a,a,b,ab,-,ab,a,ab,ab,b,ab,a,a,ab,a,-,ab,a,ab,-,b,ab,-,-,b,b,b,-,a,b,a,a,-,ab,ab,ab,b,ab,-,a,a,a,ab,ab,ab,-,a,b,ab,-,ab,ab,a,-,-,ab,ab,b,ab,a,b,ab,-,ab,ab,ab,ab,ab,a,-,b,b,b,a,ab,a,b,ab,ab,ab,-,ab,a,b,ab,ab,b,ab,ab,ab,b,b,b,b,ab,a,ab,ab,ab,ab,ab,ab,ab,ab,ab,-,b,b,-,-,-,-,b,ab,ab,-,a,ab,a,a,ab,ab,ab,a,-,a,b,ab,a,ab,a,ab,a,ab,ab,-,b,ab,b,-,ab,ab,b,-,-,ab,ab,b,ab,-,…
*M1575	B3.7	a,ab,b,b,ab,ab,ab,a,a,b,ab,-,a,ab,a,a,b,ab,ab,-,a,ab,ab,b,ab,-,a,ab,a,ab,ab,a,ab,ab,b,ab,a,a,b,b,b,-,-,b,a,a,b,ab,ab,ab,b,ab,a,-,a,a,ab,ab,ab,ab,a,b,ab,ab,-,ab,a,-,ab,-,ab,b,ab,a,b,ab,-,-,-,ab,-,-,a,b,b,b,-,-,ab,a,b,ab,ab,ab,b,ab,a,b,ab,ab,b,ab,ab,ab,b,b,b,b,-,a,ab,ab,-,ab,-,ab,-,ab,-,ab,b,-,ab,b,-,b,b,ab,ab,-,a,ab,a,a,-,-,-,-,ab,a,b,-,a,ab,-,ab,-,ab,ab,b,b,ab,b,a,ab,ab,b,-,a,ab,ab,b,ab,b,ab,ab,-…
*M1576	B3.7	a,ab,b,-,ab,ab,-,a,a,b,-,ab,a,ab,-,a,-,ab,ab,ab,-,ab,-,b,ab,a,a,ab,a,ab,ab,a,-,-,b,ab,a,a,b,b,b,-,a,-,-,a,b,-,ab,ab,-,-,-,a,a,a,ab,ab,ab,-,-,b,-,ab,ab,ab,a,b,ab,-,ab,b,-,a,b,ab,-,ab,ab,ab,-,ab,-,-,b,b,b,-,ab,a,b,ab,ab,ab,b,ab,-,b,ab,ab,b,ab,ab,ab,b,b,b,b,-,a,ab,ab,ab,ab,ab,ab,ab,ab,ab,ab,b,-,ab,b,ab,b,b,ab,ab,-,a,ab,a,a,ab,-,-,a,-,a,b,ab,a,ab,a,ab,-,ab,ab,b,b,ab,b,a,ab,-,b,a,a,-,-,b,-,-,-,ab,ab,a…
*M1577	B3.7	a,-,b,b,ab,ab,ab,a,a,b,ab,-,a,ab,a,a,b,ab,ab,ab,a,ab,ab,b,ab,a,a,ab,-,ab,ab,-,ab,ab,b,-,a,a,-,b,-,ab,a,b,a,a,b,ab,ab,ab,b,ab,a,a,a,a,ab,ab,ab,ab,-,b,ab,ab,-,ab,a,b,ab,ab,ab,b,ab,-,b,ab,-,ab,ab,ab,ab,ab,a,b,b,b,-,-,ab,a,b,-,ab,-,-,ab,a,b,ab,-,b,ab,ab,ab,b,b,b,b,ab,a,ab,ab,-,-,ab,ab,ab,ab,ab,ab,b,b,ab,b,-,b,b,ab,ab,b,a,ab,a,a,ab,ab,ab,a,ab,a,b,ab,a,ab,a,ab,a,ab,ab,-,b,-,-,a,ab,ab,b,a,a,ab,ab,b,ab,b…
*M1578	D2.15	ab,a,a,a,a,ab,a,ab,ab,a,a,-,ab,a,ab,ab,a,ab,ab,-,ab,a,a,a,-,ab,ab,ab,ab,a,ab,ab,a,a,-,a,-,ab,a,a,a,a,-,a,ab,ab,a,ab,a,a,-,a,ab,ab,-,ab,ab,a,a,ab,ab,a,a,ab,ab,ab,ab,a,ab,ab,ab,-,ab,ab,a,a,ab,ab,ab,ab,a,ab,ab,a,a,a,a,ab,ab,ab,a,a,-,a,a,-,ab,a,ab,a,a,ab,a,ab,a,-,a,a,a,-,a,ab,a,a,ab,-,-,ab,ab,a,a,a,a,a,ab,a,a,-,-,a,ab,a,ab,ab,a,a,a,ab,ab,ab,-,a,-,-,ab,ab,ab,-,ab,a,-,-,a,ab,ab,-,a,ab,ab,a,ab,a,a,a,a,a…
*M1580	D1.10	ab,ab,a,-,ab,a,ab,-,-,-,ab,ab,ab,ab,ab,ab,a,a,-,a,ab,-,ab,a,a,ab,ab,a,ab,ab,a,ab,-,-,a,ab,ab,ab,a,a,a,ab,ab,-,ab,ab,a,a,ab,ab,a,ab,ab,ab,ab,ab,a,-,ab,a,-,a,ab,a,a,a,ab,a,-,a,a,a,a,ab,-,ab,a,a,a,a,ab,-,-,-,a,a,-,ab,-,ab,a,ab,a,ab,-,ab,ab,a,a,-,a,a,ab,a,a,-,a,a,ab,ab,ab,a,ab,ab,a,-,-,-,a,ab,a,a,ab,a,a,a,a,ab,ab,a,ab,ab,ab,ab,-,-,-,ab,a,-,a,ab,ab,-,ab,a,ab,a,a,a,a,ab,a,ab,a,ab,a,ab,ab,ab,a,a,ab,-,ab…
*M1587	D2.15	ab,a,-,a,a,ab,a,ab,ab,a,a,a,ab,-,-,ab,a,ab,ab,ab,ab,-,-,a,ab,ab,-,ab,ab,a,ab,ab,-,a,-,a,-,ab,a,a,a,a,-,a,ab,ab,a,ab,a,a,a,a,ab,ab,-,ab,-,a,a,ab,ab,a,-,ab,ab,ab,ab,a,ab,ab,ab,a,ab,ab,-,a,ab,ab,-,ab,-,ab,ab,a,a,a,a,-,ab,ab,a,a,ab,a,a,a,ab,a,-,a,a,-,-,ab,a,a,a,-,a,ab,a,ab,a,a,ab,ab,-,-,-,a,a,a,a,a,ab,a,a,-,a,a,ab,a,-,ab,a,a,a,ab,-,ab,-,a,ab,a,ab,ab,ab,ab,-,-,a,a,a,-,ab,a,a,ab,ab,a,ab,-,a,-,a,a,-,ab,…
*M1590	B3.7	a,b,b,b,-,-,ab,a,a,b,-,ab,a,ab,a,a,b,-,ab,ab,a,-,ab,b,-,a,a,ab,a,ab,ab,a,ab,-,b,ab,a,a,b,b,-,ab,-,-,a,a,b,ab,ab,ab,b,ab,a,a,a,a,ab,ab,ab,ab,a,b,-,ab,-,ab,a,-,ab,-,ab,b,-,-,b,ab,ab,ab,ab,-,ab,ab,a,b,b,b,b,-,-,-,b,ab,ab,ab,b,-,a,b,ab,ab,b,ab,-,ab,b,-,b,b,ab,a,ab,-,ab,ab,ab,ab,ab,-,ab,ab,b,b,ab,b,ab,b,b,ab,ab,b,a,-,a,a,ab,ab,ab,a,ab,-,b,ab,a,ab,a,ab,a,ab,-,b,b,ab,b,-,ab,-,b,a,a,ab,ab,b,-,b,ab,ab,-,a…
*M1593	B3.7	-,b,b,b,ab,-,ab,a,a,b,-,-,a,-,a,a,b,ab,ab,ab,a,ab,ab,b,ab,a,-,ab,a,ab,ab,a,ab,ab,b,ab,a,a,b,b,b,ab,a,b,a,a,b,ab,-,ab,b,ab,a,a,a,a,ab,-,ab,ab,-,b,-,ab,ab,ab,a,b,ab,ab,ab,b,ab,a,b,-,ab,-,ab,ab,ab,-,a,b,b,b,b,a,ab,a,b,ab,ab,ab,b,ab,-,b,ab,ab,-,-,-,ab,b,b,b,b,ab,a,ab,ab,ab,ab,ab,ab,ab,ab,ab,ab,b,b,-,b,ab,-,b,ab,ab,-,a,ab,a,-,ab,ab,ab,a,ab,-,b,-,a,ab,a,ab,-,ab,ab,b,b,ab,b,a,ab,ab,b,a,a,ab,ab,b,ab,b,ab…
*M1594	B3.7	-,b,b,-,ab,ab,ab,a,-,b,ab,ab,a,ab,a,a,-,ab,ab,ab,a,ab,ab,b,ab,a,a,-,a,ab,ab,a,-,ab,-,ab,-,a,b,b,b,ab,a,b,a,-,b,ab,ab,ab,b,-,a,a,a,a,ab,ab,ab,ab,a,b,a,ab,ab,ab,-,-,ab,ab,-,b,-,-,b,ab,ab,ab,-,ab,ab,ab,-,b,-,b,-,-,ab,a,b,ab,ab,ab,b,ab,a,b,ab,ab,b,ab,ab,ab,b,b,b,-,ab,a,-,ab,ab,ab,ab,ab,-,ab,ab,ab,b,b,ab,b,ab,b,b,ab,ab,b,a,ab,-,a,ab,ab,ab,a,ab,-,b,ab,-,ab,a,-,a,-,ab,-,b,ab,-,a,ab,ab,b,a,a,-,ab,b,ab,b,…
*M1595	D2.15	-,ab,-,ab,ab,a,ab,a,-,ab,ab,-,a,ab,-,-,ab,a,-,a,a,ab,ab,ab,a,-,a,a,a,ab,a,a,ab,ab,ab,ab,a,a,ab,-,ab,ab,a,ab,a,a,ab,a,-,ab,ab,ab,a,a,a,a,-,ab,ab,a,a,ab,a,-,a,a,a,ab,a,a,a,ab,a,-,-,ab,a,a,a,a,ab,a,a,ab,ab,ab,ab,a,a,a,ab,ab,-,-,ab,-,a,ab,a,ab,-,a,ab,a,ab,ab,ab,ab,ab,-,ab,a,ab,ab,a,a,-,a,a,ab,-,ab,-,ab,a,ab,-,ab,ab,ab,a,ab,a,a,-,ab,ab,a,-,a,ab,ab,a,ab,a,a,a,a,a,-,ab,ab,-,-,a,-,ab,a,a,ab,a,ab,ab,ab,ab…
*M1596	D1.10	ab,-,a,a,ab,a,ab,ab,ab,a,ab,ab,ab,ab,ab,ab,a,a,a,a,ab,ab,ab,a,a,-,ab,a,-,ab,a,ab,-,ab,a,ab,ab,ab,a,a,a,ab,ab,a,ab,ab,a,a,a,ab,-,ab,ab,ab,ab,ab,a,ab,ab,-,ab,a,ab,a,-,a,ab,a,a,a,a,a,a,ab,-,ab,-,a,a,a,ab,a,-,-,-,a,-,ab,a,ab,-,ab,-,ab,a,ab,ab,a,-,ab,a,a,-,a,a,a,a,-,ab,ab,ab,a,ab,ab,-,a,ab,-,a,ab,a,a,ab,a,a,a,a,ab,ab,a,ab,ab,-,ab,ab,ab,-,-,a,ab,a,ab,-,ab,ab,-,ab,a,a,a,-,ab,-,ab,a,ab,a,ab,ab,ab,-,a,-,-…
*M1598	D2.15	a,ab,ab,ab,ab,a,ab,-,a,ab,ab,ab,-,ab,-,a,ab,-,a,a,-,ab,ab,ab,a,a,a,-,a,ab,a,-,ab,ab,ab,ab,a,a,ab,ab,ab,-,a,ab,-,a,ab,a,ab,ab,ab,ab,-,a,-,a,a,ab,ab,a,a,-,a,a,-,-,a,ab,-,a,a,ab,a,a,ab,ab,a,a,a,a,ab,a,-,ab,ab,ab,ab,a,a,-,ab,-,-,-,ab,ab,-,ab,a,ab,ab,a,ab,-,-,ab,ab,ab,ab,a,ab,-,-,ab,-,a,-,a,a,ab,ab,ab,ab,-,a,ab,-,ab,ab,ab,-,ab,-,a,ab,ab,ab,a,a,-,ab,-,a,ab,a,-,a,a,a,ab,ab,ab,ab,a,a,ab,ab,a,-,ab,a,ab,-,…
*M1609	D1.10	ab,a,a,a,-,a,ab,ab,-,a,-,ab,ab,ab,ab,-,a,-,a,a,ab,ab,ab,a,-,ab,ab,a,ab,ab,a,-,ab,ab,a,ab,ab,ab,-,a,a,ab,ab,a,-,ab,a,a,a,ab,a,ab,-,-,ab,ab,a,ab,ab,-,ab,-,ab,-,a,-,ab,a,-,-,a,a,-,ab,a,ab,a,a,a,-,ab,-,-,-,a,a,a,-,a,ab,a,ab,a,-,a,ab,-,-,a,ab,a,a,-,a,a,a,a,a,ab,ab,ab,a,ab,ab,-,a,ab,a,-,ab,a,a,ab,a,a,a,a,ab,ab,-,-,ab,ab,ab,ab,-,ab,ab,a,ab,-,ab,ab,ab,ab,a,-,a,a,a,a,ab,a,-,a,ab,a,ab,ab,-,a,a,ab,a,ab,ab,a…
*M1612	D1.10	ab,a,a,-,ab,a,ab,ab,ab,a,-,ab,ab,-,ab,ab,a,ab,a,a,ab,ab,ab,a,a,ab,ab,-,ab,ab,-,ab,ab,ab,a,-,-,-,a,a,a,ab,ab,a,ab,ab,a,a,a,ab,a,ab,ab,-,ab,ab,a,-,ab,a,-,a,ab,a,a,a,ab,a,a,a,a,a,-,ab,-,ab,a,a,-,-,ab,a,ab,-,a,-,-,ab,a,ab,a,ab,a,ab,a,ab,ab,a,a,-,a,a,ab,a,-,a,a,a,ab,ab,ab,-,-,ab,-,a,ab,a,a,ab,a,a,ab,a,a,a,a,ab,ab,a,-,ab,ab,ab,ab,ab,ab,ab,-,ab,a,ab,ab,ab,ab,a,ab,a,a,a,a,-,a,ab,a,ab,-,ab,-,ab,a,a,-,a,ab…
*M1617	D2.15	a,ab,ab,ab,ab,a,-,a,a,-,ab,ab,a,ab,-,a,ab,a,a,a,a,ab,-,-,-,a,-,a,a,ab,-,a,ab,ab,ab,ab,a,a,ab,ab,ab,ab,a,ab,a,a,ab,-,ab,ab,ab,ab,a,a,-,a,a,-,ab,a,a,ab,a,-,a,-,a,ab,-,a,a,-,a,-,-,ab,a,a,a,a,ab,-,a,-,ab,-,ab,-,a,a,ab,ab,a,ab,ab,-,a,ab,-,ab,ab,a,a,-,-,-,ab,-,ab,-,-,-,ab,ab,-,-,ab,a,a,ab,ab,ab,ab,ab,a,ab,ab,ab,ab,-,a,ab,a,a,ab,ab,ab,a,a,-,ab,-,a,ab,a,a,a,a,-,ab,ab,ab,ab,a,a,ab,ab,a,-,-,a,ab,ab,-,ab,ab…
*M1622	D2.15	a,ab,ab,-,ab,a,ab,a,a,ab,-,-,a,ab,-,-,ab,a,a,a,a,ab,-,ab,-,a,-,-,a,ab,-,a,ab,ab,ab,ab,a,-,ab,ab,ab,ab,a,ab,a,-,-,a,ab,ab,ab,ab,a,a,a,a,a,ab,ab,a,a,ab,a,a,a,a,a,ab,a,a,-,a,a,a,-,ab,a,a,a,-,ab,a,a,ab,-,ab,ab,-,a,a,ab,ab,a,ab,ab,ab,a,ab,a,ab,-,-,-,a,-,ab,ab,ab,ab,a,ab,a,ab,ab,-,a,ab,a,-,ab,ab,-,ab,ab,a,ab,ab,ab,ab,ab,-,ab,a,-,ab,ab,ab,a,a,a,ab,ab,-,ab,a,-,a,a,a,ab,ab,ab,ab,a,a,ab,ab,-,a,ab,a,ab,ab,a…
*M1623	D2.15	a,ab,ab,ab,ab,a,-,a,a,ab,ab,ab,a,ab,-,a,ab,a,a,a,-,ab,ab,ab,a,-,a,a,-,ab,a,-,ab,ab,-,ab,a,a,-,ab,ab,ab,a,ab,a,-,-,a,ab,ab,ab,ab,a,a,a,a,a,ab,ab,a,a,-,a,a,a,a,a,ab,a,a,a,a,a,a,ab,ab,a,a,a,a,ab,-,a,ab,ab,ab,ab,a,a,a,ab,ab,a,ab,ab,ab,a,ab,a,ab,ab,a,a,a,ab,ab,ab,ab,-,a,ab,a,ab,ab,a,a,ab,a,a,-,ab,ab,ab,ab,a,-,ab,ab,ab,ab,a,ab,a,a,ab,ab,-,-,a,a,-,ab,a,-,a,a,a,a,a,ab,ab,-,ab,a,a,ab,ab,a,-,-,a,ab,ab,-,ab…
*M1625	D2.15	a,ab,ab,-,-,a,ab,a,a,ab,ab,ab,a,-,-,a,ab,a,a,a,a,ab,-,ab,a,a,-,a,-,-,-,a,-,ab,-,ab,a,a,ab,-,-,ab,a,-,a,a,-,-,ab,-,-,ab,a,a,a,a,a,-,ab,a,a,ab,-,a,-,a,a,ab,a,-,a,a,a,a,ab,ab,a,a,a,a,ab,-,a,ab,-,ab,ab,a,a,a,-,ab,a,ab,ab,ab,a,ab,a,-,ab,a,a,a,-,-,ab,ab,ab,-,-,a,ab,ab,-,a,-,a,a,ab,ab,ab,ab,ab,a,-,ab,-,-,ab,a,-,a,a,ab,-,ab,a,-,a,ab,ab,a,ab,a,-,a,a,a,ab,-,ab,ab,a,a,ab,ab,-,a,ab,a,ab,-,ab,-,ab,a,a,a,ab,-,…
*M1628	D2.15	a,ab,ab,ab,ab,a,ab,a,a,ab,ab,ab,a,ab,a,a,ab,a,a,-,a,-,-,ab,-,-,a,a,-,ab,-,a,ab,-,ab,ab,-,a,-,ab,ab,ab,-,ab,a,a,ab,a,-,ab,ab,ab,a,a,a,a,a,ab,ab,a,a,ab,-,a,a,-,a,ab,a,a,a,a,a,a,ab,ab,a,a,-,-,ab,a,a,ab,ab,ab,ab,-,a,a,ab,-,-,ab,-,ab,a,ab,-,ab,-,-,a,-,ab,ab,ab,ab,ab,a,ab,ab,ab,-,a,-,ab,-,a,ab,ab,ab,ab,-,a,ab,ab,ab,ab,-,-,ab,a,a,ab,ab,-,a,a,a,ab,ab,a,ab,-,a,a,a,a,ab,ab,ab,ab,a,-,-,-,a,a,ab,a,ab,ab,ab,a…
*M1631	D1.10	a,-,ab,ab,a,-,a,a,a,ab,a,a,a,a,a,a,ab,a,ab,ab,a,a,a,ab,ab,-,-,ab,-,a,ab,a,a,a,ab,a,-,a,-,ab,ab,a,a,ab,a,a,ab,ab,ab,a,-,-,a,a,-,-,ab,-,a,-,a,-,a,ab,ab,-,a,ab,ab,ab,ab,-,-,a,ab,-,ab,ab,ab,ab,a,-,-,ab,ab,-,ab,a,ab,-,ab,a,ab,-,ab,a,a,-,ab,a,-,ab,a,ab,-,ab,ab,ab,a,a,a,ab,a,-,ab,ab,a,ab,ab,a,ab,ab,a,ab,ab,ab,ab,a,a,ab,-,a,a,a,a,a,-,a,ab,-,ab,-,-,a,-,ab,a,ab,ab,ab,ab,a,ab,-,-,ab,ab,-,a,a,ab,ab,a,ab,a,a,…
*M1633	D1.10	a,ab,ab,-,a,ab,a,-,a,-,a,a,-,a,a,-,ab,a,-,ab,a,-,a,ab,ab,-,a,ab,a,a,ab,-,a,a,ab,a,-,-,ab,ab,ab,a,a,ab,a,a,ab,-,ab,a,ab,a,-,-,a,a,-,-,a,-,a,-,a,ab,ab,ab,a,ab,ab,-,ab,ab,-,a,ab,-,ab,ab,-,ab,a,ab,-,ab,ab,ab,ab,a,ab,a,ab,a,ab,a,ab,a,a,ab,ab,-,ab,ab,a,-,ab,ab,ab,ab,a,-,a,ab,-,a,ab,ab,-,ab,-,a,-,ab,-,ab,ab,ab,ab,a,a,ab,-,a,a,a,a,a,ab,a,ab,a,ab,-,a,a,a,ab,a,ab,-,ab,-,a,ab,a,-,ab,ab,a,a,a,ab,ab,a,ab,a,a,…
*M1636	D2.15	a,-,ab,ab,ab,-,ab,a,a,-,a,ab,a,-,-,a,ab,-,a,a,a,ab,ab,ab,-,-,-,a,-,ab,a,a,ab,ab,ab,ab,a,-,ab,ab,-,ab,a,ab,a,a,ab,a,ab,-,ab,-,a,a,a,-,a,ab,-,a,a,ab,a,a,a,a,a,ab,a,a,a,a,a,-,-,ab,a,-,a,a,ab,-,-,ab,ab,-,-,a,a,a,ab,ab,a,ab,ab,ab,a,ab,a,-,ab,-,a,a,ab,ab,ab,ab,ab,a,-,-,-,ab,a,a,-,a,a,ab,ab,ab,-,ab,a,-,ab,ab,ab,ab,a,ab,a,-,ab,-,ab,a,a,a,ab,ab,a,ab,-,a,-,a,a,ab,ab,ab,ab,a,a,ab,ab,a,a,ab,a,ab,ab,-,ab,-,a,…
*M1642	D2.15	ab,-,-,a,a,ab,-,-,ab,a,ab,a,ab,a,ab,-,a,ab,ab,ab,-,a,a,a,ab,ab,ab,ab,ab,a,ab,ab,a,a,a,a,ab,ab,a,a,-,a,-,-,ab,-,a,ab,-,a,a,-,ab,-,ab,ab,ab,a,a,ab,-,a,ab,ab,ab,ab,ab,a,ab,ab,ab,-,ab,ab,a,a,ab,ab,ab,ab,a,-,ab,a,a,a,a,ab,ab,ab,a,a,ab,a,a,a,ab,a,ab,a,a,ab,ab,ab,a,a,a,a,a,ab,a,a,-,-,ab,ab,-,ab,ab,a,a,a,a,a,ab,-,a,a,a,a,ab,a,-,ab,a,a,a,-,ab,ab,a,-,-,-,ab,ab,ab,-,ab,-,a,-,-,ab,ab,a,a,ab,ab,-,ab,a,a,a,a,a…
*M1643	D2.15	ab,a,a,a,a,ab,a,ab,-,-,ab,a,ab,a,ab,-,a,ab,ab,-,ab,a,a,a,ab,ab,ab,ab,ab,a,ab,ab,a,a,a,a,ab,ab,a,a,a,a,-,a,-,ab,-,ab,a,a,a,a,ab,ab,ab,ab,ab,a,a,ab,ab,a,-,ab,ab,ab,-,a,ab,ab,ab,-,ab,ab,a,-,-,ab,ab,ab,-,ab,-,a,a,a,a,ab,ab,ab,a,a,-,a,a,a,ab,-,ab,a,a,ab,ab,ab,a,a,-,-,a,ab,a,a,a,a,ab,ab,a,-,ab,a,a,-,a,a,ab,a,-,a,-,a,ab,a,ab,ab,a,-,a,ab,ab,ab,-,a,ab,a,ab,ab,ab,ab,ab,a,a,a,-,ab,-,a,a,ab,ab,a,ab,a,a,a,a,a…
*M1644	D1.10	a,ab,ab,ab,a,-,a,a,a,ab,a,a,a,a,-,-,-,a,ab,ab,-,-,a,ab,ab,a,a,ab,a,-,-,a,a,a,ab,a,-,a,ab,ab,ab,a,-,ab,a,a,ab,ab,ab,a,ab,a,-,-,a,a,ab,a,a,ab,a,ab,-,ab,-,ab,a,ab,ab,ab,ab,ab,ab,-,ab,a,ab,-,-,ab,a,ab,a,ab,ab,ab,ab,-,ab,a,ab,a,-,-,ab,a,a,-,ab,a,ab,ab,a,ab,ab,ab,ab,ab,-,a,a,ab,-,-,ab,-,a,-,-,a,-,ab,a,ab,ab,ab,ab,a,a,-,a,a,-,a,-,a,ab,a,ab,a,-,a,a,a,a,ab,a,ab,-,ab,ab,a,ab,a,ab,ab,ab,a,a,a,ab,ab,a,-,a,a,…
*M1646	D2.15	ab,a,a,a,-,ab,a,ab,-,a,-,a,ab,a,ab,-,a,-,ab,ab,ab,a,a,a,ab,-,ab,-,-,a,ab,ab,a,a,a,-,ab,ab,a,a,a,a,-,-,ab,ab,-,ab,a,a,a,a,ab,ab,ab,ab,ab,a,a,-,ab,-,-,ab,ab,ab,ab,a,ab,-,ab,ab,-,ab,a,a,-,ab,ab,ab,a,ab,-,-,a,a,a,ab,-,ab,a,a,ab,a,a,a,ab,a,-,a,-,ab,-,ab,-,a,a,a,a,ab,a,a,a,a,ab,ab,a,-,ab,a,a,a,a,a,ab,a,a,a,-,a,ab,a,-,-,a,-,-,-,ab,ab,a,a,ab,-,ab,ab,ab,ab,ab,a,a,a,ab,ab,ab,a,a,ab,ab,-,ab,a,a,a,a,-,-,ab,-…
*M1648	B3.7	ab,ab,ab,ab,-,a,b,ab,ab,ab,ab,-,ab,b,-,ab,ab,ab,a,a,ab,b,b,ab,a,ab,ab,a,-,b,-,ab,-,-,ab,b,-,ab,ab,ab,ab,b,ab,-,ab,ab,-,a,ab,b,ab,b,ab,ab,-,ab,a,-,b,a,ab,ab,ab,a,a,a,ab,ab,a,a,a,a,a,ab,ab,-,-,a,a,a,b,a,ab,ab,-,ab,ab,-,a,ab,ab,b,a,b,ab,-,ab,-,a,b,-,a,ab,a,ab,-,ab,ab,b,ab,-,ab,b,-,a,a,b,a,a,ab,ab,ab,b,ab,a,ab,ab,-,b,-,ab,b,ab,ab,-,-,-,ab,-,-,ab,b,ab,b,ab,-,ab,a,a,-,ab,b,a,ab,a,-,ab,ab,ab,b,-,-,-,ab,…
*M1650	B3.7	-,ab,ab,ab,-,a,-,ab,-,ab,ab,-,ab,b,ab,ab,b,ab,a,a,ab,b,-,ab,a,ab,ab,a,ab,b,a,ab,b,-,ab,b,ab,-,ab,-,-,b,ab,ab,ab,ab,ab,-,ab,-,-,b,ab,ab,ab,ab,a,b,b,a,ab,ab,ab,a,a,a,ab,ab,a,a,-,a,a,ab,ab,b,a,a,a,a,b,a,ab,ab,ab,ab,-,ab,-,ab,ab,b,a,-,ab,b,ab,ab,-,b,ab,-,ab,a,ab,-,ab,ab,-,-,b,ab,b,b,a,-,b,-,a,ab,ab,ab,b,ab,a,ab,-,-,b,ab,ab,-,-,ab,b,b,ab,ab,-,-,-,b,ab,b,ab,a,ab,a,a,ab,ab,b,a,ab,a,ab,ab,ab,ab,-,a,ab,b,…
*M1653	D1.10	-,a,a,-,ab,a,ab,ab,ab,-,-,ab,ab,ab,ab,ab,ab,ab,a,a,ab,ab,-,a,-,-,ab,a,ab,ab,a,-,ab,ab,a,-,ab,ab,a,a,a,ab,ab,a,-,ab,a,-,a,ab,a,ab,ab,-,-,ab,a,ab,ab,a,-,a,ab,a,a,a,ab,a,a,-,-,a,a,ab,a,ab,a,a,a,-,ab,-,ab,a,-,a,a,ab,-,-,a,ab,a,ab,a,ab,ab,a,a,ab,a,-,ab,a,a,a,a,a,ab,ab,ab,a,ab,ab,a,a,-,-,-,ab,-,a,-,a,a,a,a,ab,ab,a,ab,-,ab,ab,ab,ab,-,ab,a,ab,a,ab,ab,ab,ab,a,ab,-,a,a,a,ab,a,ab,a,-,a,ab,ab,-,a,a,-,a,ab,-,…
*M1658	D1.10	-,a,a,a,ab,a,ab,ab,ab,a,ab,ab,ab,ab,ab,ab,ab,ab,a,a,ab,ab,ab,a,a,-,ab,a,ab,ab,a,ab,ab,ab,-,ab,ab,ab,a,a,-,ab,ab,a,ab,ab,-,a,a,ab,a,-,ab,ab,ab,ab,-,ab,ab,a,ab,a,ab,a,-,a,ab,a,a,a,a,-,a,ab,-,ab,a,a,a,-,-,-,ab,a,a,a,a,ab,a,-,a,ab,-,-,a,ab,-,a,a,ab,a,a,-,-,a,a,a,a,ab,ab,ab,a,ab,ab,-,a,-,a,-,ab,-,a,-,a,a,a,-,ab,-,-,ab,ab,ab,ab,ab,-,a,-,a,ab,a,ab,ab,ab,ab,-,-,a,a,a,a,ab,-,ab,a,-,-,ab,ab,ab,a,a,ab,-,ab,…
*M1659	D1.10	ab,-,a,a,ab,a,ab,ab,ab,a,ab,ab,ab,ab,ab,ab,ab,ab,a,a,ab,-,ab,a,a,ab,-,a,ab,ab,a,ab,ab,ab,a,-,ab,-,a,a,a,-,-,a,ab,ab,a,-,a,-,a,ab,ab,-,-,ab,a,ab,ab,a,ab,a,-,-,a,a,ab,a,a,a,-,a,a,ab,a,ab,a,a,a,a,ab,a,-,a,a,a,a,ab,a,ab,-,ab,a,ab,a,-,ab,a,a,-,a,a,-,a,a,a,-,a,ab,ab,ab,-,ab,ab,a,a,ab,a,a,ab,a,a,-,a,-,a,a,-,ab,a,-,ab,ab,ab,ab,ab,a,ab,a,ab,-,-,ab,ab,-,-,ab,a,a,a,a,ab,a,ab,a,a,a,-,ab,ab,a,a,-,a,-,ab,a,-,-…
*M1663	B3.7	ab,-,-,ab,b,a,b,ab,ab,ab,ab,b,ab,b,ab,-,b,ab,a,a,ab,-,b,-,a,ab,ab,a,-,b,-,ab,b,b,ab,b,ab,ab,ab,ab,ab,-,-,ab,ab,ab,ab,-,ab,b,ab,-,ab,ab,-,ab,a,b,b,a,ab,ab,ab,a,a,-,ab,ab,a,a,-,a,a,ab,ab,b,a,a,a,a,b,a,ab,ab,ab,ab,ab,-,a,ab,ab,b,-,b,ab,b,ab,ab,-,b,ab,a,-,-,a,ab,ab,ab,-,ab,b,-,b,b,a,-,b,a,a,ab,ab,-,b,ab,a,ab,-,-,b,ab,-,b,ab,ab,b,b,ab,ab,a,ab,ab,b,ab,b,ab,-,-,a,a,-,ab,b,a,ab,a,ab,ab,ab,-,-,a,ab,b,ab,b…
*M1665	D2.15	a,ab,ab,ab,ab,a,ab,a,a,-,a,ab,-,-,a,a,-,a,a,-,a,ab,ab,ab,a,a,a,a,-,ab,a,a,ab,ab,ab,-,a,-,-,ab,ab,-,-,ab,-,a,ab,a,ab,-,ab,ab,a,-,-,a,-,ab,ab,-,-,ab,-,a,a,-,a,ab,a,a,a,a,a,a,ab,-,-,a,a,a,ab,a,a,ab,-,ab,ab,-,a,a,-,ab,a,ab,-,ab,a,-,a,ab,ab,a,a,a,a,ab,ab,-,-,a,ab,-,ab,-,a,-,ab,a,-,a,-,ab,-,ab,-,ab,ab,ab,ab,ab,a,-,-,a,ab,ab,ab,-,a,a,ab,ab,a,ab,-,a,-,a,a,ab,ab,-,a,a,-,ab,ab,a,a,ab,-,-,-,ab,ab,ab,-,a,a,a…
*M1666	D2.15	-,ab,-,ab,ab,-,ab,a,a,ab,-,ab,a,ab,-,a,ab,a,a,a,-,ab,ab,-,a,a,a,a,a,-,a,a,ab,ab,ab,-,a,-,ab,ab,ab,ab,a,ab,a,a,ab,-,ab,ab,ab,ab,a,a,a,a,a,ab,ab,a,a,-,a,-,a,a,a,ab,a,a,a,a,-,a,-,ab,a,a,a,a,ab,a,a,-,ab,ab,ab,-,a,a,ab,ab,a,ab,-,ab,a,ab,a,ab,ab,a,a,a,-,-,ab,ab,ab,a,ab,ab,-,-,a,-,ab,-,a,a,-,ab,ab,ab,-,ab,ab,-,ab,ab,-,ab,-,-,ab,ab,ab,a,a,a,-,ab,-,ab,a,a,a,a,-,ab,ab,ab,a,-,-,ab,ab,a,a,ab,a,-,ab,ab,ab,ab,…
*M1669	D2.15	-,ab,ab,ab,-,-,ab,a,a,ab,a,ab,a,ab,-,a,ab,-,a,a,a,ab,ab,ab,-,a,a,-,a,ab,a,a,ab,ab,ab,ab,a,a,ab,ab,ab,ab,-,ab,a,-,-,a,-,ab,-,ab,a,a,a,a,a,ab,ab,-,-,ab,-,a,a,-,a,ab,-,a,a,a,a,a,ab,ab,a,-,a,a,ab,a,a,ab,ab,ab,ab,-,a,-,ab,ab,a,ab,ab,ab,a,ab,a,-,ab,a,a,a,a,ab,ab,ab,-,a,ab,ab,ab,ab,a,a,ab,a,a,-,ab,ab,ab,-,a,ab,ab,ab,ab,-,a,ab,a,a,ab,-,ab,-,a,a,ab,-,-,ab,a,a,a,a,a,ab,ab,ab,-,a,a,ab,ab,a,a,ab,a,ab,-,ab,-,…
*M1672	D2.15	-,ab,ab,ab,ab,a,-,a,a,ab,a,ab,a,ab,a,a,-,-,a,a,a,ab,ab,ab,-,a,a,a,-,ab,a,a,ab,-,-,ab,a,a,-,ab,-,ab,a,-,a,a,ab,a,ab,ab,ab,-,a,a,a,a,-,ab,ab,-,a,ab,a,a,a,a,a,ab,-,a,a,a,a,a,ab,ab,-,a,a,a,ab,-,a,ab,ab,ab,ab,a,a,a,ab,-,a,ab,ab,ab,a,ab,a,ab,ab,a,a,-,a,ab,ab,ab,ab,a,-,ab,ab,ab,a,a,-,a,-,a,ab,-,ab,ab,a,-,-,-,ab,ab,a,ab,a,a,-,ab,-,a,a,a,-,-,-,-,-,a,a,a,a,ab,ab,ab,-,a,-,ab,-,a,a,ab,a,ab,ab,ab,ab,ab,ab,-,a…
*M1673	D2.15	a,ab,ab,ab,ab,a,ab,a,a,ab,-,ab,a,-,a,a,-,a,a,a,a,ab,ab,-,a,-,a,a,a,ab,a,a,-,ab,ab,ab,a,a,ab,ab,-,-,a,ab,a,-,ab,a,-,ab,-,ab,-,-,a,a,a,ab,ab,a,-,ab,a,a,-,a,a,ab,a,a,a,a,a,a,ab,ab,a,a,a,a,ab,a,a,ab,ab,-,-,a,a,-,ab,ab,a,-,-,ab,a,ab,a,-,ab,a,a,a,a,-,ab,-,-,a,ab,ab,ab,ab,a,a,ab,-,-,a,ab,ab,ab,-,a,ab,ab,ab,ab,ab,a,ab,a,-,ab,ab,-,a,a,-,ab,ab,a,-,a,a,a,-,a,ab,ab,ab,a,a,a,ab,ab,a,-,ab,a,-,ab,ab,ab,ab,ab,a,…
*M1676	D2.15	a,ab,ab,-,ab,-,-,a,a,-,a,ab,-,ab,a,a,ab,a,-,a,a,ab,ab,ab,a,a,a,a,-,ab,-,a,ab,ab,ab,-,a,-,-,ab,ab,-,a,ab,a,a,ab,a,ab,ab,-,ab,a,-,a,a,a,-,ab,-,a,ab,-,a,a,a,a,ab,a,a,a,a,a,a,ab,ab,a,a,-,-,ab,a,a,ab,ab,ab,ab,a,a,a,ab,ab,a,ab,ab,ab,a,ab,-,ab,-,a,a,-,a,-,-,ab,ab,a,ab,ab,ab,-,a,a,ab,a,a,a,ab,-,ab,ab,-,ab,ab,ab,ab,ab,-,-,a,a,ab,ab,ab,a,a,a,ab,ab,-,ab,a,a,a,a,a,ab,ab,ab,a,a,a,ab,-,a,a,ab,a,ab,ab,ab,-,ab,a…
*M1677	D2.15	ab,a,a,a,a,-,a,-,ab,a,-,-,ab,a,ab,ab,a,-,-,ab,-,a,a,-,ab,ab,ab,ab,ab,a,ab,ab,a,a,a,a,-,-,a,a,a,a,-,-,ab,ab,a,ab,a,a,a,a,ab,ab,ab,-,-,-,-,ab,ab,a,ab,ab,ab,ab,-,a,-,ab,ab,ab,ab,ab,a,a,ab,ab,-,ab,a,ab,ab,a,a,a,a,ab,ab,ab,a,a,-,a,a,a,-,a,ab,a,a,-,ab,ab,ab,a,a,a,-,ab,a,a,a,a,-,ab,a,ab,-,ab,a,a,a,a,ab,-,a,a,a,-,ab,a,ab,-,-,a,a,ab,ab,ab,a,a,ab,a,ab,ab,ab,ab,ab,a,a,a,-,ab,-,-,-,ab,-,a,-,a,a,a,a,a,a,-,ab,…
*M1686	D2.15	a,-,ab,ab,ab,a,ab,a,a,ab,a,-,-,ab,a,a,ab,a,-,a,a,ab,ab,-,a,a,a,-,a,ab,-,a,ab,ab,a,ab,-,a,ab,ab,ab,ab,a,ab,a,a,ab,a,ab,ab,ab,ab,a,a,a,a,-,ab,-,-,a,ab,a,a,-,-,a,ab,a,a,a,-,a,a,ab,ab,a,a,a,a,ab,a,-,ab,a,ab,ab,a,a,a,ab,ab,a,ab,ab,ab,-,ab,a,-,ab,-,-,a,a,ab,ab,ab,ab,a,-,ab,ab,ab,a,a,-,-,a,a,ab,ab,-,ab,a,-,-,-,ab,ab,a,ab,a,a,ab,ab,ab,a,-,-,ab,ab,a,ab,a,a,a,a,a,-,-,ab,a,-,a,-,ab,a,a,ab,a,ab,ab,ab,ab,ab,a…
*M1689	B3.7	-,ab,ab,ab,-,b,a,ab,ab,ab,-,-,ab,a,ab,ab,a,ab,b,b,ab,a,a,ab,b,ab,-,b,ab,a,b,ab,a,-,-,a,ab,ab,ab,ab,ab,-,-,ab,-,-,ab,b,ab,a,ab,-,ab,ab,-,-,b,a,a,b,ab,ab,ab,-,b,b,ab,-,b,-,b,b,b,ab,ab,a,-,b,-,b,-,b,ab,ab,b,ab,ab,ab,b,-,ab,a,b,a,-,-,ab,ab,-,a,ab,b,ab,b,b,ab,-,ab,-,ab,a,ab,a,a,b,b,a,b,b,ab,ab,-,a,ab,b,ab,ab,-,a,-,ab,a,ab,ab,a,a,ab,b,b,ab,ab,a,ab,-,ab,-,-,b,b,-,ab,a,-,ab,b,ab,ab,ab,ab,a,b,ab,a,ab,a,a,…
*M1692	D2.15	ab,a,a,a,a,-,-,ab,ab,a,ab,a,ab,a,ab,ab,a,ab,-,ab,ab,-,a,a,-,-,-,-,ab,a,ab,ab,a,-,ab,a,ab,ab,a,-,a,-,-,a,ab,-,a,ab,a,a,a,-,ab,ab,ab,ab,ab,a,a,ab,ab,a,ab,-,ab,ab,ab,-,ab,-,ab,ab,ab,ab,a,-,ab,ab,ab,ab,-,ab,ab,a,ab,a,-,ab,ab,ab,a,-,ab,a,a,a,ab,-,ab,a,a,-,ab,ab,ab,a,-,a,a,-,-,a,-,a,ab,ab,-,ab,ab,-,a,a,a,a,ab,a,a,a,a,-,ab,a,ab,ab,a,a,a,-,ab,ab,-,a,-,a,ab,ab,ab,ab,-,-,a,a,ab,ab,ab,a,a,-,ab,a,ab,-,-,a,-,…
*M1701	D2.15	-,a,a,-,a,ab,a,-,ab,-,ab,a,-,a,ab,ab,a,ab,-,ab,ab,a,a,a,ab,ab,ab,ab,ab,a,ab,-,a,a,ab,a,-,ab,a,a,a,a,ab,-,ab,ab,a,-,a,a,a,a,ab,ab,ab,ab,ab,a,a,ab,ab,a,ab,-,-,ab,ab,a,ab,ab,ab,-,ab,ab,a,a,-,ab,ab,ab,a,ab,ab,a,-,a,a,ab,ab,-,a,a,ab,a,a,a,ab,a,-,a,a,ab,ab,ab,ab,a,a,-,a,-,a,a,a,a,ab,ab,a,-,-,ab,a,-,a,-,ab,-,-,a,a,-,ab,a,-,ab,-,a,a,ab,-,-,-,-,ab,a,ab,ab,ab,ab,-,a,a,a,ab,ab,ab,-,-,ab,ab,a,ab,a,a,a,a,a,a,…
*M1702	D2.15	ab,-,a,a,a,ab,-,ab,ab,a,ab,a,-,-,-,ab,-,ab,-,ab,-,a,a,a,ab,ab,ab,ab,ab,a,-,ab,-,a,ab,a,ab,ab,a,-,a,-,ab,ab,ab,ab,a,ab,a,a,a,a,ab,ab,ab,ab,-,a,a,-,ab,a,ab,ab,ab,ab,ab,a,ab,ab,ab,ab,-,ab,a,a,ab,ab,ab,ab,-,ab,ab,a,ab,a,a,ab,ab,ab,-,a,-,a,a,a,ab,a,ab,a,a,ab,-,ab,ab,a,a,a,a,ab,a,a,a,a,ab,ab,a,ab,ab,-,-,a,a,-,ab,a,-,-,a,a,-,-,ab,ab,a,a,a,ab,ab,-,a,a,ab,a,ab,ab,ab,ab,-,a,a,-,ab,ab,ab,a,-,ab,ab,a,ab,a,a,…
*M1703	D2.15	-,a,a,a,-,ab,a,ab,ab,a,ab,-,ab,a,ab,ab,a,ab,ab,ab,ab,-,a,-,ab,ab,ab,-,ab,a,-,-,-,a,ab,a,ab,ab,-,-,a,-,ab,ab,ab,ab,-,ab,a,a,-,a,-,ab,ab,ab,ab,a,a,-,ab,a,ab,ab,ab,ab,-,a,ab,ab,-,-,-,ab,a,a,ab,ab,-,-,a,ab,ab,a,ab,a,a,ab,ab,ab,a,a,ab,a,a,a,ab,-,ab,a,a,-,-,ab,ab,a,a,-,a,ab,a,-,a,-,-,ab,a,ab,ab,-,a,a,-,a,ab,-,a,a,a,a,-,a,ab,ab,-,a,a,ab,ab,ab,a,-,-,a,ab,-,ab,-,-,a,a,a,ab,ab,ab,a,a,ab,ab,a,ab,a,a,a,a,a,a…
*M1731	D1.10	a,-,ab,-,-,ab,a,a,a,-,a,a,a,a,a,a,a,a,ab,ab,a,a,a,ab,ab,a,a,ab,-,a,ab,a,ab,a,-,a,a,a,ab,ab,ab,-,a,ab,a,a,ab,ab,ab,-,ab,a,-,-,-,a,ab,-,a,ab,-,ab,a,ab,ab,ab,-,ab,ab,ab,ab,ab,ab,a,ab,a,ab,ab,ab,ab,a,ab,a,ab,ab,ab,ab,a,ab,a,ab,a,ab,a,ab,a,a,ab,ab,a,ab,ab,a,ab,ab,-,ab,ab,a,a,a,ab,-,a,ab,ab,a,ab,ab,a,ab,-,-,-,ab,ab,ab,a,a,ab,-,-,a,a,a,a,ab,ab,-,-,ab,a,a,-,a,ab,-,ab,ab,-,ab,a,ab,a,-,ab,ab,a,a,a,ab,ab,a,…
*M1735	D2.15	-,ab,ab,ab,ab,a,ab,a,a,ab,-,ab,-,ab,a,-,ab,a,a,a,a,ab,ab,ab,a,a,a,a,a,ab,a,a,ab,ab,a,ab,-,a,ab,ab,ab,ab,a,a,a,a,ab,a,ab,ab,ab,ab,a,-,a,a,a,-,ab,a,-,-,a,a,-,a,a,-,a,a,a,-,a,a,ab,ab,-,a,a,a,ab,a,a,-,a,ab,ab,a,a,a,ab,ab,a,ab,-,ab,-,ab,-,ab,-,a,a,-,a,ab,ab,ab,ab,a,ab,ab,-,ab,a,a,-,-,a,a,ab,-,ab,ab,ab,ab,ab,ab,ab,ab,a,ab,a,a,ab,-,ab,a,a,a,ab,ab,a,ab,a,a,-,a,a,ab,ab,ab,a,a,a,ab,ab,-,a,ab,a,ab,ab,ab,ab,…
*M1736	D2.15	ab,a,a,a,-,ab,a,ab,ab,a,ab,-,ab,-,-,ab,a,-,ab,-,-,a,a,a,ab,-,-,ab,ab,a,ab,ab,-,a,ab,a,ab,ab,a,a,a,-,ab,ab,ab,ab,a,-,a,a,a,-,ab,ab,ab,ab,ab,a,a,ab,ab,a,ab,ab,-,-,ab,a,ab,ab,ab,-,ab,-,a,a,-,ab,ab,-,-,ab,ab,-,ab,-,-,ab,ab,ab,a,a,ab,a,-,a,ab,a,ab,a,-,ab,-,ab,ab,a,a,-,-,ab,a,a,-,a,ab,ab,a,ab,ab,ab,a,a,a,-,a,a,a,a,a,-,ab,a,-,-,a,a,a,ab,ab,ab,-,-,-,a,ab,ab,-,ab,ab,-,a,a,ab,ab,ab,a,a,ab,ab,a,ab,a,a,a,a,a…
*M1737	D2.15	-,ab,ab,ab,-,a,ab,a,a,ab,a,ab,a,ab,a,a,ab,a,a,a,-,ab,ab,ab,a,a,a,a,a,-,-,a,ab,ab,a,ab,-,a,ab,-,ab,ab,a,-,a,a,-,a,ab,-,-,-,a,a,a,a,-,ab,ab,a,a,ab,a,a,a,-,a,ab,-,-,a,a,a,-,ab,-,a,a,a,a,ab,a,a,ab,-,ab,ab,-,a,a,ab,ab,a,-,-,ab,a,ab,a,ab,ab,a,-,a,a,ab,ab,ab,ab,a,ab,ab,ab,ab,a,a,ab,-,a,a,ab,ab,ab,-,ab,ab,ab,-,ab,ab,-,ab,a,a,ab,ab,ab,a,-,a,ab,ab,-,ab,a,a,-,a,-,ab,ab,-,a,-,a,ab,ab,a,a,ab,-,ab,ab,ab,ab,-,a…
*M1739	D2.15	a,-,-,ab,ab,a,ab,-,a,ab,a,ab,-,-,a,-,ab,a,a,a,a,ab,ab,ab,a,a,a,a,a,ab,a,-,ab,-,a,ab,a,-,ab,ab,-,ab,a,-,-,a,ab,-,ab,-,-,ab,a,a,a,a,a,ab,ab,a,-,ab,a,a,a,a,-,ab,a,a,a,a,a,a,ab,ab,-,a,a,a,-,a,a,ab,a,ab,-,a,a,a,ab,-,-,ab,ab,ab,a,ab,-,ab,-,a,a,a,a,-,ab,ab,ab,a,ab,ab,-,ab,a,a,ab,a,a,a,-,ab,ab,-,ab,ab,ab,ab,ab,ab,a,ab,a,a,-,ab,ab,a,a,-,ab,ab,a,ab,a,a,-,-,a,ab,ab,ab,a,a,a,ab,ab,a,a,ab,a,ab,-,ab,ab,ab,ab,a…
*M1740	D2.15	ab,a,-,a,a,ab,-,ab,-,a,ab,a,-,a,-,ab,-,ab,-,ab,ab,a,-,-,ab,ab,ab,ab,-,-,ab,ab,a,-,ab,-,ab,ab,a,-,a,a,ab,-,ab,ab,-,ab,a,a,a,a,ab,ab,-,ab,ab,-,a,-,ab,a,ab,ab,ab,ab,-,-,ab,ab,ab,ab,ab,ab,a,a,ab,ab,-,ab,-,ab,ab,a,ab,a,a,-,ab,ab,a,a,ab,a,-,-,ab,a,ab,a,a,ab,ab,ab,ab,a,a,a,a,-,-,a,a,a,ab,ab,a,ab,ab,-,a,a,-,a,a,a,a,a,a,-,ab,a,ab,-,-,a,-,ab,ab,ab,a,a,ab,a,-,ab,ab,ab,ab,a,a,a,ab,ab,ab,a,a,ab,ab,-,ab,-,a,a,…
*M1755	D1.10	-,a,-,a,ab,a,ab,-,ab,-,ab,ab,-,ab,ab,ab,-,ab,-,a,ab,ab,ab,a,a,ab,ab,a,ab,ab,a,ab,-,-,-,ab,ab,-,a,a,a,-,ab,a,ab,-,a,-,a,ab,a,ab,ab,ab,-,-,a,-,ab,a,-,a,-,a,-,-,ab,a,a,a,a,a,a,ab,a,ab,a,-,a,a,-,a,ab,a,a,a,-,ab,-,ab,-,ab,a,ab,-,-,-,a,a,ab,-,a,ab,a,-,a,a,-,ab,ab,-,a,ab,-,a,a,ab,a,a,ab,a,a,ab,a,a,a,a,ab,ab,a,ab,ab,ab,ab,ab,ab,a,a,a,ab,-,-,ab,-,ab,a,ab,a,-,a,a,ab,-,ab,-,a,a,ab,-,ab,a,a,ab,a,ab,ab,a,a,-,…
*M1760	D1.10	ab,a,a,a,ab,a,-,ab,ab,a,ab,ab,ab,ab,ab,ab,ab,ab,a,-,ab,-,ab,a,a,ab,ab,a,ab,ab,a,ab,a,ab,-,-,ab,ab,a,a,-,ab,ab,a,ab,ab,-,-,a,ab,a,ab,-,ab,ab,ab,a,ab,-,a,ab,a,ab,a,a,-,ab,a,a,a,-,a,a,ab,a,ab,a,-,-,a,ab,a,ab,a,a,-,a,ab,a,ab,a,-,a,ab,a,-,-,a,a,ab,a,-,-,a,a,a,a,-,ab,-,-,a,ab,ab,-,a,ab,a,a,ab,-,a,ab,a,-,a,-,-,ab,a,ab,ab,ab,ab,ab,-,a,a,-,-,a,-,ab,ab,-,a,ab,a,a,-,a,-,a,ab,a,a,a,-,-,ab,a,a,ab,a,ab,ab,a,a,…
*M1761	D1.10	ab,a,a,a,-,a,ab,ab,ab,a,ab,ab,-,ab,-,ab,ab,ab,a,-,-,ab,-,a,a,-,ab,a,ab,ab,-,ab,a,ab,a,-,ab,ab,a,a,a,ab,ab,-,-,ab,a,-,a,ab,a,ab,ab,ab,ab,ab,a,-,-,-,ab,a,ab,-,a,a,ab,a,a,-,-,a,-,ab,a,ab,a,a,a,a,ab,a,ab,-,a,a,a,ab,-,ab,a,-,a,ab,a,ab,ab,a,a,ab,a,a,ab,a,a,a,a,a,ab,-,-,a,ab,-,a,a,ab,-,a,-,a,a,ab,a,a,-,a,ab,ab,a,-,ab,ab,-,ab,ab,a,-,a,ab,-,-,ab,ab,ab,-,-,a,a,-,a,ab,a,ab,a,a,a,ab,ab,ab,a,a,ab,-,ab,ab,-,a,…
*M1765	D1.10	ab,a,a,a,ab,a,ab,-,ab,-,ab,ab,ab,ab,ab,ab,-,-,a,a,-,ab,-,a,a,ab,-,-,ab,ab,a,ab,a,ab,a,ab,ab,ab,a,a,a,ab,ab,a,ab,ab,a,a,a,-,a,ab,ab,ab,ab,ab,a,ab,ab,-,ab,a,ab,a,a,a,ab,a,a,a,a,a,-,ab,a,ab,a,a,a,a,-,a,ab,a,-,a,a,ab,a,ab,a,ab,a,ab,a,ab,ab,a,a,ab,a,a,ab,a,a,a,a,a,ab,ab,-,a,ab,ab,a,a,-,a,a,ab,a,a,ab,a,a,-,a,-,ab,a,ab,-,ab,ab,ab,ab,-,a,-,ab,a,-,ab,ab,ab,a,ab,-,a,a,a,ab,-,ab,a,-,a,ab,ab,ab,a,a,-,a,ab,ab…
*M1766	D1.10	ab,a,a,a,ab,a,ab,ab,ab,a,ab,ab,-,ab,-,-,-,ab,a,a,ab,ab,ab,a,a,-,-,a,-,-,a,ab,a,-,a,ab,-,ab,a,a,a,ab,ab,-,-,-,a,a,-,ab,a,-,-,-,ab,-,a,ab,ab,a,ab,-,ab,a,a,a,ab,a,a,a,a,-,a,-,a,ab,a,a,a,a,ab,a,ab,a,a,-,-,ab,a,ab,a,ab,a,ab,a,ab,ab,a,a,ab,a,a,ab,-,-,a,a,-,ab,-,-,a,ab,ab,a,-,ab,a,-,ab,a,-,ab,a,a,a,a,-,ab,a,ab,ab,ab,-,ab,ab,a,-,a,-,a,ab,ab,ab,ab,-,ab,a,-,a,a,ab,-,-,a,a,a,ab,ab,ab,a,a,-,a,-,ab,a,a,a,a,ab…
*M1767	D1.10	ab,a,a,a,ab,a,ab,-,ab,a,-,-,ab,-,ab,ab,-,-,a,a,ab,ab,ab,-,a,-,ab,a,-,-,-,ab,a,ab,a,ab,ab,ab,a,a,-,-,ab,a,-,-,a,a,a,ab,a,ab,ab,ab,-,ab,a,ab,ab,a,ab,a,-,-,a,a,ab,a,a,a,a,a,a,ab,-,ab,a,a,a,a,ab,a,ab,-,a,a,a,ab,a,ab,a,ab,a,ab,-,ab,ab,a,a,ab,-,a,ab,a,a,a,a,a,ab,-,ab,a,ab,ab,a,a,ab,-,a,ab,a,a,ab,a,-,-,a,ab,ab,a,-,ab,ab,ab,ab,ab,-,a,a,-,a,ab,ab,ab,ab,a,ab,a,-,a,a,-,a,ab,a,a,a,-,ab,ab,a,a,ab,a,ab,ab,-,a,…
*M1775	D1.10	-,a,a,a,-,-,ab,ab,ab,a,-,ab,ab,-,ab,ab,-,ab,a,-,ab,-,ab,a,a,ab,ab,a,ab,ab,-,ab,a,ab,-,ab,ab,ab,-,a,a,ab,ab,a,ab,ab,a,a,a,ab,-,ab,-,-,ab,ab,a,ab,ab,a,ab,a,ab,a,a,-,ab,a,a,a,a,a,-,ab,a,ab,a,a,a,a,ab,-,ab,a,a,a,a,ab,-,ab,a,ab,a,-,a,ab,-,a,a,-,-,a,-,a,a,-,a,a,ab,ab,-,a,ab,-,a,a,ab,a,a,ab,a,a,ab,a,a,a,-,-,-,a,ab,ab,-,-,-,ab,a,a,a,ab,-,ab,-,ab,ab,a,ab,a,a,a,a,ab,-,ab,a,a,a,ab,ab,-,a,a,ab,a,ab,ab,a,a,a,…
*M1776	D1.10	ab,-,a,-,-,a,-,ab,-,a,ab,ab,ab,-,ab,ab,ab,ab,a,-,ab,ab,ab,a,a,ab,ab,a,ab,ab,a,ab,a,ab,a,ab,ab,ab,-,a,a,-,ab,a,-,ab,a,a,a,-,a,ab,ab,ab,ab,ab,a,-,-,a,ab,a,ab,-,a,-,ab,a,a,a,-,a,a,ab,a,ab,a,a,a,a,ab,a,ab,a,a,a,a,-,a,ab,a,-,a,ab,a,ab,ab,a,a,ab,a,-,ab,a,a,a,a,a,ab,-,ab,a,-,ab,a,a,ab,a,-,ab,a,a,-,a,a,a,-,-,-,-,ab,ab,ab,-,ab,ab,-,a,a,ab,a,ab,ab,ab,ab,a,-,a,a,-,a,ab,-,ab,a,a,a,ab,ab,ab,-,a,-,a,-,ab,a,-,a…
*M1789	B3.7	b,a,a,-,ab,ab,-,b,b,a,b,ab,b,ab,b,b,-,b,-,-,-,ab,ab,a,ab,-,b,ab,b,ab,ab,b,a,ab,ab,-,-,b,-,a,-,ab,b,ab,b,b,a,ab,-,ab,a,ab,b,b,b,b,ab,ab,ab,ab,b,a,b,ab,ab,-,b,a,ab,-,-,ab,ab,b,a,ab,ab,ab,ab,ab,ab,-,b,a,-,a,a,-,ab,b,a,b,ab,ab,a,ab,b,-,ab,-,a,ab,-,ab,-,a,a,-,ab,b,-,a,ab,-,ab,ab,ab,ab,ab,b,a,a,ab,a,a,a,a,ab,ab,a,b,-,-,b,ab,ab,a,ab,ab,b,a,ab,b,ab,b,ab,b,ab,ab,a,a,ab,ab,b,ab,a,a,-,b,ab,ab,-,ab,a,ab,ab,-…
*M1792	D2.15	ab,a,-,a,a,ab,a,ab,ab,a,ab,a,ab,a,ab,-,a,ab,ab,-,ab,a,-,a,ab,ab,ab,-,ab,a,ab,-,a,a,ab,a,ab,ab,-,a,a,a,ab,ab,ab,-,a,ab,a,-,a,a,ab,ab,-,ab,ab,a,-,ab,ab,-,-,ab,ab,ab,ab,a,ab,-,ab,ab,ab,ab,a,-,ab,-,ab,-,a,ab,ab,a,ab,a,a,ab,ab,ab,a,-,ab,a,a,a,ab,a,ab,-,-,ab,ab,ab,ab,a,-,a,a,ab,a,-,a,a,ab,ab,a,ab,-,ab,a,-,a,a,a,a,-,a,a,a,ab,a,ab,ab,a,a,a,ab,ab,ab,a,-,ab,a,ab,ab,ab,ab,ab,a,a,a,-,ab,ab,-,a,ab,ab,a,ab,a,a…
*M1795	D1.10	ab,-,-,a,ab,a,ab,ab,ab,a,-,ab,ab,ab,ab,ab,-,ab,a,a,ab,ab,ab,a,a,ab,ab,a,ab,ab,a,ab,a,ab,a,ab,ab,ab,a,a,a,ab,ab,a,ab,ab,a,a,a,ab,-,ab,ab,ab,ab,-,a,ab,ab,a,ab,a,-,a,-,a,ab,-,a,-,a,a,a,-,a,ab,a,-,a,a,-,a,-,a,a,a,a,ab,a,ab,a,ab,a,ab,a,ab,ab,a,-,ab,a,a,ab,a,a,a,a,-,-,-,-,a,-,ab,a,a,-,a,-,ab,a,a,ab,-,a,a,a,ab,ab,a,-,ab,ab,ab,ab,ab,a,a,a,-,a,-,ab,-,ab,a,ab,-,a,a,a,-,a,ab,a,a,-,ab,ab,ab,a,a,ab,a,ab,ab,a,…
*M1803	D1.10	a,ab,-,ab,a,ab,a,a,a,ab,a,a,a,a,-,a,a,a,-,ab,a,-,-,-,-,a,a,-,a,a,ab,a,ab,a,ab,a,-,a,-,ab,ab,a,a,ab,a,a,ab,ab,ab,a,-,a,a,a,a,a,-,a,a,ab,a,ab,-,-,ab,ab,a,ab,-,ab,ab,ab,ab,-,-,a,-,ab,ab,ab,a,ab,a,ab,ab,ab,ab,a,ab,a,ab,-,ab,a,ab,a,-,ab,ab,-,-,ab,a,ab,ab,ab,ab,-,a,-,a,ab,a,a,a,ab,a,ab,ab,-,ab,ab,a,-,-,ab,ab,-,-,ab,a,a,a,a,a,a,ab,ab,ab,-,ab,a,a,-,a,ab,-,ab,ab,ab,ab,a,ab,a,ab,ab,ab,a,a,a,ab,ab,a,ab,a,a,…
*M1812	B3.7	a,-,b,b,ab,ab,ab,a,-,b,a,-,a,ab,a,a,-,a,ab,ab,a,ab,ab,ab,ab,a,a,-,a,ab,ab,-,b,ab,ab,-,a,a,b,b,b,ab,-,ab,-,a,b,ab,-,ab,-,ab,a,a,a,a,ab,ab,ab,-,a,b,a,-,ab,-,a,-,ab,ab,ab,ab,ab,a,b,ab,ab,ab,ab,ab,ab,-,-,b,ab,-,b,a,ab,a,b,-,ab,ab,b,ab,-,b,ab,ab,b,ab,ab,ab,-,-,b,b,ab,a,ab,-,ab,ab,a,ab,ab,ab,ab,a,b,b,ab,-,b,-,b,-,ab,b,a,-,a,-,ab,ab,b,ab,ab,a,b,ab,a,ab,a,ab,a,-,ab,b,b,ab,ab,a,ab,b,b,a,a,ab,ab,b,ab,b,ab,…
*M1813	B3.7	a,b,b,b,ab,ab,ab,a,a,b,-,-,a,ab,a,a,ab,a,ab,-,a,ab,ab,ab,ab,a,-,ab,a,ab,ab,a,b,ab,-,-,-,a,b,b,b,ab,a,ab,a,a,b,ab,-,ab,b,ab,a,-,a,a,ab,ab,ab,ab,-,b,a,ab,ab,ab,a,-,ab,-,ab,ab,ab,-,b,ab,ab,ab,ab,ab,ab,b,-,b,-,b,b,a,ab,a,b,a,-,ab,b,-,a,b,-,ab,b,ab,ab,-,ab,-,b,b,ab,a,ab,b,ab,ab,a,-,ab,ab,ab,a,-,b,-,b,b,ab,b,ab,ab,b,a,-,-,a,ab,ab,b,ab,ab,a,-,ab,a,-,a,ab,-,ab,ab,b,-,ab,-,a,-,b,-,a,a,ab,ab,-,-,b,ab,ab,b,…
*M1815	D1.10	a,-,ab,ab,a,ab,a,a,a,ab,a,-,a,a,a,a,a,a,ab,ab,a,a,a,ab,ab,a,a,ab,-,a,-,a,ab,a,ab,a,a,-,ab,ab,-,a,a,-,a,a,ab,ab,ab,-,ab,-,-,a,a,a,ab,a,a,ab,a,ab,a,-,-,ab,a,ab,ab,-,ab,ab,ab,a,ab,a,ab,ab,ab,ab,a,ab,a,ab,ab,ab,ab,a,ab,a,ab,a,ab,a,a,a,a,-,-,a,ab,ab,a,ab,-,ab,ab,ab,-,a,a,ab,-,-,a,ab,a,ab,ab,a,ab,ab,a,-,ab,-,ab,-,a,ab,a,-,a,-,a,-,-,-,-,a,ab,a,a,a,a,ab,a,-,-,ab,ab,a,ab,a,ab,ab,ab,a,a,a,ab,ab,a,-,-,a,ab,…
*M1818	D1.10	ab,a,a,a,-,a,-,ab,ab,-,ab,ab,ab,ab,-,-,ab,ab,a,a,ab,-,-,a,a,ab,-,a,ab,ab,a,ab,a,ab,a,ab,ab,-,a,-,a,ab,ab,a,ab,ab,a,a,a,-,a,ab,ab,ab,ab,ab,a,ab,ab,-,-,a,ab,-,a,a,ab,a,a,a,a,-,a,ab,a,ab,a,a,-,-,ab,a,ab,a,-,a,a,-,a,-,a,ab,a,ab,ab,-,ab,a,-,ab,a,a,ab,a,a,a,a,a,ab,ab,ab,a,ab,ab,ab,a,ab,a,a,ab,a,a,ab,a,-,a,a,ab,ab,a,ab,ab,ab,ab,-,-,a,a,-,ab,a,ab,ab,ab,ab,a,ab,a,-,a,a,ab,a,ab,a,a,a,ab,ab,ab,a,a,ab,a,ab,a…
*M1820	D1.10	ab,a,a,a,ab,a,ab,ab,ab,a,ab,ab,-,-,ab,ab,ab,ab,a,-,ab,ab,ab,a,a,-,-,a,-,ab,a,-,a,ab,a,ab,ab,ab,a,a,a,ab,-,a,ab,ab,a,a,a,-,-,ab,ab,ab,ab,ab,a,ab,ab,a,ab,a,ab,a,a,a,ab,a,a,a,a,a,a,ab,a,ab,a,-,a,a,ab,a,-,a,a,a,-,ab,a,-,a,ab,a,ab,ab,ab,ab,a,-,ab,a,a,ab,a,a,-,a,a,ab,ab,ab,a,-,ab,ab,a,-,a,a,ab,a,a,ab,a,a,a,a,ab,ab,a,ab,ab,ab,-,ab,ab,a,a,a,ab,a,-,ab,ab,ab,a,-,a,a,-,a,ab,a,ab,a,a,a,-,ab,ab,-,a,ab,a,-,ab,…
*M1821	B3.7	ab,-,-,ab,-,b,a,-,ab,ab,ab,a,ab,-,ab,ab,a,ab,b,-,ab,-,a,b,b,ab,ab,b,ab,a,b,-,ab,a,-,a,ab,ab,-,ab,ab,a,ab,-,-,ab,ab,-,ab,-,-,a,-,ab,-,ab,b,-,-,b,ab,ab,ab,b,b,b,ab,ab,-,b,-,b,b,ab,ab,-,-,b,b,-,-,-,ab,ab,b,-,ab,ab,b,ab,ab,ab,b,a,a,a,ab,ab,b,a,ab,b,a,b,b,ab,ab,ab,a,ab,a,ab,-,a,ab,-,-,b,-,ab,-,ab,a,ab,ab,-,-,a,a,ab,ab,a,ab,-,a,-,ab,b,b,-,ab,a,ab,a,-,b,ab,b,b,ab,ab,a,-,ab,b,ab,ab,ab,ab,-,b,-,a,ab,-,a,a…
*M1830	D2.15	a,-,ab,ab,ab,a,ab,a,-,ab,a,ab,a,ab,a,a,ab,a,-,a,a,ab,ab,a,a,a,a,a,a,-,a,a,ab,ab,a,ab,-,a,ab,-,ab,ab,a,a,-,a,ab,-,ab,ab,ab,ab,a,a,a,a,a,ab,ab,-,a,ab,a,a,a,a,a,ab,a,-,-,a,a,a,ab,ab,a,a,a,a,ab,-,a,ab,a,ab,ab,a,a,a,ab,a,a,ab,-,ab,a,ab,a,ab,ab,a,ab,-,a,-,ab,ab,ab,a,ab,ab,ab,ab,a,a,ab,-,a,a,ab,ab,ab,-,ab,a,ab,ab,-,ab,a,ab,a,a,ab,-,ab,a,a,-,ab,-,a,ab,a,a,a,a,a,ab,ab,-,-,a,a,ab,ab,a,a,ab,-,ab,ab,ab,ab,ab…
*M1831	B3.7	ab,ab,ab,-,b,a,b,ab,-,ab,ab,b,ab,b,ab,ab,b,ab,a,a,ab,b,-,a,a,-,-,-,ab,-,-,ab,ab,b,a,b,ab,ab,ab,ab,ab,b,ab,a,ab,ab,ab,a,-,b,ab,b,ab,-,-,ab,a,-,b,a,-,ab,ab,a,a,-,ab,ab,a,a,a,-,a,ab,ab,-,a,a,-,-,b,ab,ab,ab,a,ab,ab,ab,a,ab,-,ab,a,b,b,b,ab,ab,a,b,ab,-,b,a,a,ab,ab,ab,b,ab,b,ab,-,b,ab,a,b,a,a,-,ab,-,b,ab,ab,a,ab,-,b,ab,ab,b,ab,ab,b,-,-,a,a,ab,ab,b,ab,b,ab,a,ab,-,a,ab,ab,-,-,ab,a,ab,ab,ab,ab,b,a,ab,b,-,b…
*M1832	D2.15	-,ab,ab,-,ab,a,ab,-,-,ab,a,ab,-,ab,a,a,-,a,a,-,a,ab,-,a,a,a,a,a,a,ab,a,a,-,ab,-,ab,-,-,-,ab,-,ab,a,a,a,-,ab,a,-,ab,ab,-,a,-,a,-,-,ab,ab,a,a,ab,a,-,a,a,a,-,a,a,a,a,-,a,ab,ab,a,a,a,a,ab,ab,a,ab,-,-,ab,a,a,a,ab,a,a,ab,ab,ab,-,ab,a,ab,ab,a,ab,a,-,ab,ab,ab,-,a,ab,ab,ab,-,a,a,ab,a,a,-,ab,-,ab,ab,ab,a,-,ab,ab,ab,a,ab,a,a,ab,ab,ab,a,a,a,ab,ab,a,ab,a,-,a,a,a,-,ab,ab,-,-,a,ab,ab,-,-,-,a,ab,ab,ab,ab,ab,ab,a…
*M1833	D2.15	a,ab,ab,-,-,-,ab,a,a,ab,a,ab,a,ab,a,a,ab,-,a,-,a,ab,-,a,a,a,a,a,a,ab,-,-,ab,-,a,ab,a,a,-,ab,ab,ab,a,a,-,a,ab,a,ab,ab,-,ab,a,a,a,a,a,ab,-,-,a,-,-,a,a,a,a,ab,-,a,a,a,a,-,-,ab,a,a,a,a,-,ab,a,ab,a,ab,ab,a,a,a,ab,a,a,ab,ab,ab,a,ab,a,-,ab,a,ab,a,-,ab,ab,ab,ab,a,-,ab,ab,ab,-,a,-,a,a,a,ab,ab,ab,ab,ab,a,ab,ab,-,ab,-,ab,-,a,ab,ab,ab,a,-,-,ab,-,-,ab,a,-,a,a,-,ab,-,ab,-,a,a,ab,ab,-,-,ab,a,ab,ab,ab,ab,ab,ab,a…
*M1838	D2.15	a,ab,ab,ab,ab,a,ab,a,a,ab,-,ab,-,ab,-,-,-,a,a,a,a,ab,ab,a,a,a,a,a,a,ab,a,a,ab,ab,a,ab,a,a,ab,ab,ab,ab,a,a,a,a,ab,-,ab,ab,ab,-,-,a,a,a,a,ab,ab,-,a,-,a,a,a,a,a,ab,a,a,a,a,a,a,ab,ab,a,a,a,a,ab,ab,a,ab,a,ab,ab,a,a,-,ab,-,a,ab,ab,-,a,ab,a,ab,ab,a,-,-,a,-,ab,ab,ab,a,ab,ab,-,-,a,a,ab,-,a,a,ab,ab,-,ab,ab,a,ab,ab,-,ab,a,ab,a,a,ab,ab,ab,a,a,a,ab,ab,-,ab,-,a,-,a,-,ab,ab,-,a,a,-,ab,-,a,a,ab,a,ab,ab,ab,ab,ab,…
*M1840	D1.10	-,-,a,-,ab,a,ab,-,ab,a,ab,-,-,ab,ab,ab,-,ab,-,-,-,ab,ab,a,a,ab,ab,a,ab,ab,a,-,a,ab,a,ab,ab,ab,a,-,a,ab,ab,a,ab,ab,a,a,a,-,-,-,ab,ab,-,ab,-,ab,ab,-,-,a,ab,-,a,a,ab,a,a,a,a,a,a,ab,a,ab,-,a,-,a,-,a,ab,-,a,a,a,ab,a,ab,a,-,a,-,-,ab,ab,-,a,ab,a,-,ab,a,a,-,-,a,ab,ab,ab,a,ab,ab,ab,a,ab,-,-,ab,a,a,ab,a,a,a,a,-,-,-,ab,-,-,ab,ab,ab,a,a,a,ab,a,ab,ab,-,-,-,ab,a,-,a,a,-,a,ab,a,a,-,ab,ab,ab,a,a,ab,a,ab,ab,-,a,a…
*M1844	D1.10	ab,a,-,a,ab,a,ab,ab,ab,a,ab,ab,ab,-,ab,ab,ab,ab,a,a,-,ab,-,a,a,-,ab,a,-,ab,a,ab,a,ab,a,ab,ab,ab,a,a,a,ab,-,-,ab,-,a,-,a,ab,-,-,ab,-,ab,ab,a,ab,-,a,ab,-,ab,a,a,a,ab,a,a,a,a,a,a,ab,a,ab,a,-,a,-,ab,-,-,a,a,a,a,ab,a,ab,a,-,a,ab,ab,ab,ab,a,a,ab,a,-,ab,-,-,a,a,a,ab,ab,ab,a,ab,ab,ab,a,-,-,a,-,a,a,-,a,-,a,a,ab,ab,a,ab,ab,ab,-,ab,ab,a,a,a,ab,a,-,ab,ab,-,a,-,a,a,a,a,ab,a,ab,a,a,a,ab,ab,ab,a,a,-,a,ab,-,-,a,…
*M1845	D1.10	ab,a,a,a,ab,a,ab,ab,-,a,ab,ab,ab,ab,ab,ab,ab,ab,a,a,ab,ab,-,a,-,ab,ab,a,ab,ab,a,-,a,ab,a,ab,ab,-,a,-,a,ab,ab,a,ab,ab,a,a,a,ab,a,-,ab,ab,ab,-,-,ab,-,a,ab,a,ab,a,-,a,ab,a,a,a,a,a,a,ab,a,ab,a,a,a,a,ab,-,ab,a,a,a,a,-,a,ab,a,ab,-,ab,ab,ab,ab,-,a,ab,a,a,ab,-,a,a,-,a,ab,-,ab,a,ab,ab,ab,a,ab,a,-,ab,a,a,ab,-,a,a,-,ab,ab,-,ab,-,ab,ab,ab,ab,-,a,a,-,a,ab,ab,-,ab,-,ab,-,-,a,a,ab,a,-,-,a,a,ab,ab,ab,a,a,ab,a,ab…
*M1849	D2.15	-,-,ab,ab,ab,a,ab,-,-,ab,a,ab,a,ab,a,a,ab,a,a,-,-,ab,ab,a,a,a,a,a,a,ab,-,a,ab,ab,a,ab,a,a,ab,ab,ab,ab,a,-,a,-,ab,-,-,ab,ab,ab,a,a,-,a,a,ab,ab,a,a,-,a,-,a,a,a,-,a,-,a,-,a,a,-,ab,a,a,a,a,ab,ab,-,ab,a,ab,ab,a,a,a,ab,a,a,ab,ab,ab,-,-,a,ab,ab,-,ab,a,a,ab,ab,ab,-,-,ab,ab,ab,-,-,a,ab,a,-,a,ab,ab,ab,-,ab,a,ab,ab,ab,ab,a,ab,-,a,ab,ab,ab,a,-,a,ab,ab,-,-,-,a,a,a,a,ab,ab,-,a,a,-,ab,-,a,-,ab,a,ab,ab,-,ab,ab,a…
*M1851	D1.10	-,a,a,a,ab,-,ab,-,ab,a,-,ab,-,-,-,ab,ab,-,a,a,ab,ab,-,a,a,ab,ab,-,-,ab,a,ab,a,ab,a,ab,ab,ab,a,a,a,-,ab,a,-,-,a,a,a,ab,a,-,ab,ab,ab,ab,a,ab,ab,a,ab,a,ab,a,-,-,ab,-,a,-,a,-,a,ab,a,ab,a,a,a,a,ab,a,ab,a,-,a,a,-,a,ab,a,ab,a,ab,ab,ab,ab,a,-,-,a,a,ab,a,a,a,a,a,ab,ab,-,a,ab,ab,ab,a,ab,a,a,ab,a,a,ab,a,a,a,a,ab,ab,a,ab,ab,ab,ab,-,ab,a,a,a,ab,a,ab,-,-,ab,a,-,-,a,a,-,ab,a,ab,a,a,a,-,ab,ab,-,a,ab,a,ab,ab,a,-,…
*M1852	B3.7	-,ab,ab,ab,a,-,a,-,ab,ab,ab,-,-,a,ab,ab,a,ab,b,b,ab,a,a,b,b,ab,ab,b,ab,a,b,ab,ab,a,b,a,ab,ab,ab,ab,ab,a,ab,-,ab,ab,ab,b,-,a,ab,a,-,ab,ab,ab,b,a,a,b,ab,ab,ab,b,b,-,ab,ab,b,b,-,-,b,-,-,-,-,b,b,-,a,ab,-,ab,b,ab,ab,ab,b,ab,ab,ab,b,a,a,a,ab,ab,b,a,ab,b,a,b,b,-,ab,ab,a,ab,a,ab,a,-,ab,b,a,b,-,ab,ab,-,a,ab,-,b,ab,a,a,ab,ab,a,ab,ab,a,a,ab,-,b,-,ab,a,-,a,ab,b,-,-,-,-,ab,-,b,ab,b,-,-,ab,ab,-,-,ab,a,-,-,a,ab…
*M1853	D1.10	ab,a,a,a,ab,-,-,ab,ab,a,ab,-,ab,ab,ab,ab,ab,-,a,a,ab,ab,ab,-,a,-,-,a,ab,ab,-,ab,a,-,-,-,ab,-,-,a,-,ab,ab,a,ab,ab,a,a,-,ab,a,ab,ab,ab,ab,ab,a,ab,ab,a,ab,a,ab,a,a,-,ab,a,a,a,a,a,a,ab,-,ab,a,-,a,a,ab,a,ab,a,a,a,a,ab,a,ab,-,ab,a,ab,-,ab,ab,a,a,ab,-,a,ab,a,a,a,a,a,ab,-,ab,a,ab,-,ab,a,ab,a,-,ab,a,a,ab,a,-,a,-,ab,-,a,-,-,ab,ab,ab,ab,a,a,a,ab,a,ab,ab,ab,-,a,ab,a,a,a,a,ab,a,ab,a,-,a,ab,ab,ab,-,-,ab,a,-,-,…
*M1854	B3.7	ab,ab,ab,ab,b,a,b,ab,-,ab,ab,b,ab,b,ab,ab,b,-,a,-,ab,b,b,-,a,ab,ab,a,ab,b,a,-,ab,b,a,-,ab,ab,ab,ab,ab,b,ab,-,ab,ab,ab,a,ab,-,-,-,ab,ab,-,ab,a,-,-,-,ab,ab,ab,a,a,a,-,ab,a,a,a,a,a,ab,ab,b,a,a,-,a,-,-,-,ab,a,ab,ab,ab,a,ab,-,ab,a,b,b,b,ab,-,a,b,ab,a,-,a,a,ab,ab,ab,-,ab,b,ab,b,b,ab,a,b,a,a,ab,ab,ab,b,ab,ab,a,ab,-,b,ab,ab,b,ab,-,b,-,ab,a,a,ab,-,b,-,-,ab,a,ab,a,a,ab,ab,b,a,ab,a,ab,ab,ab,-,b,-,ab,b,-,b,b…
*M1867	D1.10	-,ab,ab,ab,a,ab,-,a,a,-,-,a,a,-,-,a,a,a,ab,-,a,a,a,-,ab,a,a,-,a,-,ab,a,ab,a,ab,-,a,a,ab,ab,ab,a,a,ab,a,a,ab,-,ab,a,ab,a,a,ab,a,a,ab,-,a,ab,-,ab,a,ab,-,ab,a,-,ab,ab,ab,ab,ab,a,ab,a,ab,ab,ab,ab,a,-,a,ab,ab,ab,ab,a,-,-,ab,a,ab,a,a,a,a,ab,ab,a,ab,ab,a,ab,-,ab,ab,-,a,a,a,ab,a,a,a,ab,a,ab,ab,a,-,ab,-,-,-,ab,-,a,a,a,a,-,a,a,a,a,ab,ab,ab,a,ab,-,a,a,a,ab,a,ab,ab,-,ab,-,-,-,-,ab,ab,a,a,a,ab,ab,a,ab,a,a,a,a…
*M1870	D1.10	a,ab,ab,ab,-,ab,a,a,a,ab,-,a,a,a,-,a,-,a,ab,ab,a,a,-,ab,ab,a,a,ab,a,a,ab,a,ab,a,ab,-,-,-,-,-,ab,a,a,ab,a,a,ab,ab,ab,a,ab,a,a,-,a,a,ab,a,a,ab,-,ab,a,ab,ab,ab,a,ab,ab,ab,ab,ab,ab,a,ab,a,ab,ab,ab,ab,a,ab,a,ab,ab,ab,-,a,ab,-,ab,a,-,a,-,a,a,ab,ab,a,ab,ab,a,-,ab,ab,ab,ab,-,a,a,ab,a,-,a,ab,a,-,ab,a,ab,ab,a,ab,ab,ab,-,a,a,a,a,a,-,a,-,a,-,ab,-,-,-,a,a,a,a,ab,a,ab,-,ab,ab,-,ab,-,ab,-,ab,-,-,a,ab,ab,a,ab,a,…
*M1875	D2.15	a,-,ab,ab,ab,-,-,a,a,ab,a,-,a,ab,a,a,ab,a,a,a,a,-,-,a,a,a,a,a,a,-,a,a,ab,ab,a,-,a,a,ab,ab,ab,-,a,a,-,a,-,-,ab,ab,ab,-,a,-,a,a,a,-,-,-,a,ab,a,a,a,-,a,ab,-,-,a,a,a,a,ab,-,a,a,a,a,ab,ab,a,ab,a,ab,ab,-,a,a,a,a,-,ab,-,-,a,-,a,ab,ab,-,ab,a,-,ab,ab,ab,ab,a,ab,ab,ab,ab,a,a,ab,a,a,-,ab,ab,-,ab,-,a,-,ab,-,ab,a,ab,a,-,ab,ab,-,-,-,a,ab,ab,-,ab,a,-,-,a,a,ab,ab,ab,a,a,a,ab,ab,a,-,ab,a,ab,ab,ab,-,-,ab,a,a,ab,a,…
*M1879	D1.10	a,ab,ab,ab,-,ab,a,a,a,ab,a,a,a,a,a,a,-,a,ab,ab,a,a,a,ab,ab,a,a,ab,a,a,-,a,ab,-,ab,-,a,-,ab,ab,ab,-,a,ab,a,a,ab,-,ab,a,ab,a,a,ab,a,a,ab,a,a,ab,a,-,a,ab,ab,ab,a,-,ab,ab,ab,ab,ab,a,-,a,ab,ab,ab,-,a,ab,a,ab,ab,-,ab,a,ab,a,ab,a,ab,a,-,-,-,ab,-,a,ab,ab,a,-,ab,ab,ab,ab,-,a,-,ab,a,a,a,ab,a,ab,-,-,ab,ab,a,-,ab,ab,ab,a,a,a,a,-,a,a,a,a,ab,-,ab,-,ab,a,-,-,a,ab,-,ab,ab,ab,ab,-,ab,a,ab,ab,ab,a,a,a,ab,ab,a,-,a,…
*M1882	B3.7	ab,-,-,ab,b,a,b,-,ab,-,ab,b,ab,b,ab,-,b,ab,a,a,ab,b,b,a,a,ab,ab,a,ab,-,a,ab,ab,b,a,b,ab,ab,ab,ab,ab,b,ab,a,-,-,-,a,-,-,ab,b,ab,a,ab,-,-,b,b,a,-,ab,ab,a,a,a,ab,ab,a,a,a,a,a,ab,ab,b,a,a,a,a,-,ab,ab,ab,a,ab,-,ab,a,ab,a,ab,a,b,b,-,-,ab,a,-,-,a,-,a,a,ab,ab,ab,b,ab,b,ab,-,b,ab,a,b,a,-,ab,ab,ab,b,-,ab,a,ab,b,b,b,ab,-,-,ab,b,-,ab,a,a,ab,-,b,ab,b,-,a,ab,a,a,ab,ab,b,a,ab,a,ab,ab,ab,ab,-,a,ab,b,ab,b,b,b,a,a…
*M1883	D2.15	-,ab,ab,ab,ab,-,ab,a,a,-,a,-,a,ab,a,a,ab,a,a,a,a,-,-,a,a,a,a,a,a,ab,a,a,ab,ab,-,-,-,a,-,-,ab,ab,a,a,a,a,ab,a,-,ab,ab,-,-,-,a,-,a,ab,ab,a,a,-,a,a,a,a,a,ab,a,a,a,a,-,a,ab,ab,a,a,a,a,ab,ab,a,ab,a,ab,ab,a,a,a,a,a,a,ab,ab,ab,a,ab,a,ab,ab,a,ab,a,-,ab,ab,ab,ab,a,ab,ab,ab,ab,a,a,ab,a,a,a,ab,ab,ab,-,ab,a,ab,-,ab,ab,a,ab,-,a,ab,ab,ab,a,a,a,ab,ab,a,ab,a,a,a,a,a,ab,-,-,a,a,a,ab,-,a,a,ab,a,ab,ab,ab,ab,-,ab,a,…
*M1892	D1.10	a,ab,ab,ab,a,ab,a,a,-,-,a,-,a,-,a,a,a,a,-,ab,a,-,a,ab,ab,a,a,ab,a,a,-,a,ab,-,ab,a,a,a,ab,ab,ab,a,a,ab,a,-,-,ab,ab,a,ab,a,a,ab,a,a,ab,a,a,ab,a,ab,-,ab,ab,ab,a,ab,ab,ab,ab,ab,ab,-,ab,-,ab,ab,ab,ab,-,ab,a,-,-,ab,ab,-,ab,a,ab,-,-,-,a,-,a,ab,-,a,-,ab,a,ab,ab,ab,-,ab,-,a,a,ab,a,a,a,ab,-,ab,ab,-,ab,ab,a,ab,ab,-,ab,a,a,a,a,a,a,a,a,a,ab,ab,ab,a,ab,a,a,a,a,ab,a,ab,ab,ab,ab,a,ab,a,ab,-,ab,-,a,-,ab,ab,a,-,a,…
*M1894	D2.15	a,ab,-,ab,ab,a,ab,-,a,ab,a,-,-,ab,a,a,ab,a,a,a,a,ab,ab,a,a,a,a,a,a,ab,a,-,ab,ab,-,ab,a,a,ab,ab,ab,ab,a,a,a,a,ab,a,ab,ab,ab,ab,a,a,a,a,a,-,ab,a,-,-,-,-,-,a,a,-,a,a,a,a,a,a,ab,ab,a,a,a,a,-,ab,a,ab,a,-,ab,a,a,a,a,a,a,ab,ab,ab,-,ab,-,-,ab,a,-,a,a,ab,ab,ab,ab,ab,ab,-,ab,ab,a,a,ab,-,-,-,ab,ab,ab,ab,ab,a,ab,ab,-,ab,a,ab,-,a,ab,ab,ab,a,a,a,ab,ab,a,ab,a,a,-,a,-,ab,ab,ab,a,-,a,ab,-,-,-,ab,a,ab,ab,-,ab,ab,a…
*M1899	D2.15	-,-,a,a,a,ab,a,ab,ab,a,ab,a,ab,-,ab,ab,a,ab,ab,ab,ab,a,a,ab,ab,ab,ab,ab,ab,-,ab,ab,-,-,ab,a,ab,ab,a,a,a,a,ab,ab,-,ab,a,ab,a,a,a,a,ab,ab,ab,-,ab,-,-,ab,ab,a,ab,ab,ab,ab,ab,a,ab,ab,-,ab,-,ab,-,a,ab,ab,ab,ab,a,a,ab,a,ab,a,a,ab,ab,-,ab,ab,ab,a,a,a,ab,a,ab,-,a,-,a,-,ab,a,-,a,-,a,a,a,-,a,ab,ab,a,ab,ab,ab,-,a,a,ab,a,ab,a,a,-,a,ab,a,ab,ab,a,-,a,ab,ab,-,a,a,-,a,ab,ab,ab,ab,ab,-,a,a,ab,-,ab,a,a,ab,ab,a,ab,…
*M1901	D2.15	ab,a,a,-,-,ab,a,ab,ab,a,-,a,ab,a,ab,ab,a,ab,-,ab,ab,-,a,ab,ab,ab,ab,ab,-,a,ab,ab,-,a,ab,-,ab,ab,a,a,a,a,-,ab,ab,-,a,ab,-,a,a,a,-,ab,ab,ab,ab,a,a,-,ab,-,ab,ab,ab,ab,-,a,-,ab,ab,ab,ab,ab,a,a,ab,ab,ab,ab,a,a,-,a,ab,-,a,ab,ab,ab,ab,ab,-,a,a,-,ab,a,-,a,a,ab,-,ab,ab,a,a,-,a,-,a,a,a,a,ab,-,a,ab,ab,ab,a,a,a,ab,a,ab,-,a,-,a,ab,a,ab,ab,a,-,a,ab,-,ab,a,-,ab,a,ab,ab,ab,-,ab,a,-,a,ab,ab,ab,-,a,ab,ab,-,ab,a,a,…
*M1903	D2.15	ab,a,-,a,ab,ab,a,ab,-,a,ab,a,ab,a,-,ab,a,ab,-,ab,ab,a,a,ab,ab,ab,ab,ab,ab,a,ab,ab,-,-,ab,a,ab,ab,a,a,-,a,ab,ab,-,ab,a,ab,a,-,a,a,ab,ab,ab,-,ab,a,a,ab,-,a,-,ab,ab,-,-,a,-,ab,ab,ab,ab,ab,a,a,ab,ab,ab,ab,a,a,ab,a,ab,a,a,ab,ab,-,ab,ab,ab,a,a,a,-,-,ab,a,a,-,a,ab,ab,-,a,a,a,a,a,a,a,a,-,-,a,-,ab,ab,a,a,a,ab,a,ab,a,-,a,a,ab,a,ab,ab,a,-,a,-,-,ab,a,a,-,a,ab,ab,ab,ab,ab,-,a,a,ab,ab,ab,a,a,-,ab,a,ab,-,a,a,a,…
*M1909	D2.15	ab,-,a,a,ab,ab,a,ab,ab,a,ab,a,ab,a,ab,ab,a,-,ab,ab,ab,a,-,ab,ab,ab,ab,ab,-,a,ab,ab,a,a,ab,a,ab,ab,a,-,a,a,-,ab,ab,ab,-,-,a,-,a,a,ab,ab,ab,ab,-,-,-,ab,ab,a,ab,ab,ab,ab,-,a,ab,ab,ab,-,ab,ab,a,a,ab,-,ab,ab,a,a,ab,a,-,a,a,ab,ab,ab,ab,ab,ab,a,a,a,-,a,ab,a,a,ab,a,-,ab,-,a,a,a,a,a,a,a,a,-,ab,a,ab,ab,-,a,a,-,ab,-,ab,a,a,a,-,-,a,-,-,a,-,-,ab,ab,ab,a,a,ab,a,-,-,ab,-,ab,a,a,a,ab,ab,ab,a,a,ab,ab,a,ab,a,a,a,a…
*M1910	D2.15	a,-,ab,-,a,a,ab,a,-,ab,a,-,-,ab,a,a,ab,a,-,-,a,-,ab,a,a,a,a,a,a,ab,a,a,-,ab,a,ab,a,a,-,-,ab,ab,a,a,a,a,-,a,ab,ab,ab,ab,a,a,-,a,a,-,ab,a,a,ab,a,a,a,a,a,ab,a,a,a,a,-,a,-,ab,a,-,a,-,ab,-,a,ab,a,-,ab,a,a,a,a,a,a,ab,ab,ab,a,-,a,ab,ab,a,ab,a,-,-,ab,-,ab,ab,ab,ab,ab,ab,a,a,ab,a,a,a,ab,ab,-,-,ab,a,ab,ab,ab,ab,-,-,a,-,ab,ab,ab,a,a,a,ab,ab,a,ab,a,a,a,a,-,-,ab,ab,a,a,a,ab,ab,-,-,-,-,ab,ab,ab,ab,ab,-,a,a,ab,…
*M1911	D2.15	a,-,ab,-,-,a,ab,a,a,ab,a,ab,a,ab,-,a,ab,a,a,a,a,-,ab,a,a,a,-,a,a,ab,-,-,ab,ab,a,-,-,a,ab,ab,ab,ab,-,a,-,a,-,a,-,-,ab,ab,a,a,-,a,a,ab,ab,-,a,ab,a,a,a,a,a,-,a,a,a,a,a,a,ab,ab,-,-,a,-,ab,ab,a,-,a,ab,ab,a,a,a,-,a,a,-,ab,ab,-,ab,a,-,ab,a,-,a,a,ab,-,ab,-,ab,-,ab,ab,ab,a,a,-,a,a,a,ab,-,ab,a,ab,a,ab,ab,ab,ab,a,ab,-,a,ab,ab,ab,-,a,-,ab,ab,a,-,a,a,a,a,a,ab,ab,ab,a,a,a,ab,ab,-,a,ab,a,ab,ab,ab,ab,ab,-,a,-,ab…
*M1914	D2.15	a,ab,ab,ab,a,a,ab,a,a,ab,a,ab,a,ab,a,a,ab,-,a,a,a,ab,-,a,a,-,-,a,a,ab,-,a,-,ab,a,ab,a,a,ab,ab,ab,-,-,a,a,a,ab,-,ab,-,ab,ab,a,a,a,a,a,ab,ab,a,a,ab,a,a,a,a,-,ab,a,-,a,a,-,-,ab,ab,a,a,a,a,ab,ab,a,ab,a,ab,ab,a,a,a,a,a,-,ab,ab,ab,a,ab,a,ab,ab,a,ab,a,a,-,ab,ab,-,ab,ab,ab,-,ab,a,a,ab,-,a,a,ab,ab,ab,-,ab,-,ab,ab,ab,ab,-,-,a,a,-,ab,ab,a,a,a,ab,ab,a,ab,a,a,a,a,-,ab,ab,-,a,a,-,ab,ab,-,a,ab,a,ab,ab,ab,ab,ab,…
*M1924	B3.7	a,ab,b,-,a,ab,ab,a,-,b,a,ab,-,ab,a,a,ab,a,ab,ab,a,-,ab,ab,ab,a,a,ab,a,ab,-,ab,b,ab,ab,ab,a,-,b,-,b,ab,a,ab,-,a,b,-,b,ab,b,ab,-,-,a,a,-,ab,ab,ab,a,b,-,ab,ab,ab,-,b,-,ab,ab,-,ab,a,b,-,ab,ab,-,ab,ab,b,a,b,ab,b,b,a,-,a,ab,a,ab,ab,ab,ab,-,b,ab,ab,-,ab,ab,-,-,b,-,-,-,ab,ab,b,ab,ab,a,ab,ab,ab,ab,a,b,b,ab,ab,b,ab,-,-,ab,ab,a,-,a,a,ab,ab,b,ab,ab,a,-,ab,-,ab,-,ab,-,b,ab,b,b,ab,ab,-,ab,b,b,a,a,ab,ab,b,ab,b,…
*M1928	D1.10	a,a,ab,-,a,ab,a,a,a,ab,a,a,a,a,a,-,a,a,ab,ab,a,a,a,ab,ab,a,a,ab,a,a,ab,ab,ab,a,-,a,-,a,ab,ab,ab,a,a,ab,a,a,ab,ab,-,a,ab,a,-,ab,a,a,ab,a,a,ab,a,ab,a,ab,ab,ab,a,-,-,ab,-,-,-,a,ab,a,ab,ab,ab,ab,a,ab,a,-,-,ab,ab,a,a,a,ab,a,ab,-,a,a,-,ab,ab,a,-,ab,-,ab,ab,ab,-,ab,a,a,a,ab,a,a,-,-,-,ab,ab,a,ab,ab,a,ab,ab,ab,ab,-,a,a,a,a,a,-,a,-,ab,-,ab,a,-,a,a,a,a,-,a,ab,ab,-,ab,a,ab,a,ab,-,ab,a,a,a,ab,ab,a,-,a,a,a,ab,…
*M1938	D1.10	ab,ab,a,a,-,a,ab,ab,ab,a,ab,ab,ab,ab,-,ab,ab,ab,a,a,-,ab,ab,a,-,ab,ab,a,ab,ab,-,a,-,ab,a,ab,ab,-,a,-,a,-,ab,a,ab,ab,a,a,a,ab,a,ab,ab,-,ab,-,-,-,-,a,ab,a,ab,a,a,-,ab,a,-,a,a,a,a,ab,a,-,a,-,a,a,ab,a,ab,a,a,a,-,ab,-,ab,a,ab,a,ab,ab,ab,-,a,-,ab,a,a,-,a,a,a,a,a,ab,ab,-,a,ab,ab,ab,-,ab,a,-,ab,a,a,-,a,a,a,-,ab,ab,ab,ab,ab,ab,ab,ab,ab,a,a,a,ab,a,ab,-,ab,-,a,ab,-,a,a,a,ab,a,ab,a,a,-,ab,ab,ab,a,a,-,a,ab,a,…
*M1946	D1.10	ab,-,a,-,ab,a,ab,ab,ab,a,ab,ab,-,ab,ab,-,ab,ab,a,-,ab,ab,-,-,-,ab,ab,-,-,ab,a,a,a,ab,-,ab,ab,ab,a,-,a,ab,ab,a,-,ab,a,a,a,ab,a,ab,-,a,ab,ab,a,-,ab,a,-,a,-,-,a,-,-,-,-,a,a,a,-,ab,a,ab,a,a,-,a,ab,-,ab,-,a,a,-,ab,ab,ab,a,ab,a,ab,ab,ab,ab,a,a,ab,-,a,ab,a,a,-,a,a,ab,ab,ab,a,ab,ab,-,a,ab,-,a,ab,a,a,ab,a,a,a,-,ab,ab,ab,ab,ab,ab,-,-,ab,ab,a,a,-,a,ab,ab,ab,ab,a,-,a,a,a,a,ab,a,ab,a,a,-,-,-,-,-,-,ab,a,ab,a,a…
*M1948	D1.10	a,a,ab,-,a,ab,a,a,a,ab,a,a,a,a,a,a,a,a,ab,ab,a,a,a,ab,ab,a,a,-,a,a,ab,ab,ab,a,ab,-,a,-,-,ab,ab,a,a,ab,a,a,ab,-,ab,-,ab,a,a,ab,a,a,ab,-,a,ab,a,ab,a,ab,ab,ab,a,ab,ab,ab,ab,ab,ab,a,-,a,ab,ab,ab,ab,a,ab,a,ab,ab,ab,ab,a,a,a,-,a,ab,-,a,a,a,ab,ab,a,ab,-,a,-,ab,ab,ab,-,a,a,a,-,a,-,-,ab,-,ab,ab,a,-,ab,a,ab,ab,ab,-,a,a,a,a,-,-,a,a,a,a,ab,ab,a,-,-,a,a,a,ab,-,ab,-,ab,ab,a,ab,a,ab,-,-,a,a,-,ab,ab,a,ab,a,ab,a,…
*M1950	D1.10	a,-,ab,ab,a,ab,-,a,a,ab,a,a,a,a,a,-,-,-,-,ab,a,-,-,-,ab,a,a,-,a,a,ab,ab,ab,a,ab,a,a,a,-,ab,ab,a,a,ab,a,a,ab,-,ab,a,ab,a,-,ab,a,a,ab,a,a,ab,a,ab,a,ab,ab,-,a,ab,ab,ab,ab,-,-,-,ab,a,ab,-,ab,ab,-,-,a,ab,ab,-,ab,a,a,-,ab,a,ab,a,-,-,a,-,ab,a,-,ab,-,ab,ab,-,ab,ab,a,a,a,-,a,a,-,ab,a,-,ab,a,ab,-,a,-,-,ab,ab,-,-,a,-,a,a,a,-,a,a,ab,-,a,-,a,a,-,-,ab,a,ab,ab,ab,ab,a,ab,a,ab,-,ab,a,a,a,ab,ab,a,-,a,ab,a,ab,a,ab…
*M1951	D1.10	-,a,ab,ab,a,ab,a,a,a,ab,a,a,a,a,-,a,a,a,ab,ab,-,a,a,ab,ab,-,a,ab,a,a,ab,ab,ab,a,-,a,a,a,ab,ab,ab,a,a,-,a,a,ab,ab,ab,a,ab,a,a,ab,-,a,-,a,a,-,a,-,a,ab,ab,ab,a,ab,ab,ab,ab,ab,ab,a,-,a,ab,ab,ab,ab,-,ab,a,-,ab,ab,ab,a,a,a,ab,a,ab,a,a,-,-,ab,ab,-,-,ab,-,ab,ab,ab,ab,ab,-,a,a,ab,a,a,a,ab,a,-,ab,a,ab,-,a,ab,ab,ab,ab,a,a,-,a,a,a,-,-,-,a,ab,-,a,-,a,a,a,a,ab,a,-,-,ab,ab,a,-,a,ab,ab,ab,-,a,a,ab,ab,-,ab,a,ab,-…
*M1959	D1.10	ab,ab,a,-,ab,a,-,-,ab,a,ab,-,ab,ab,ab,-,ab,ab,-,a,ab,ab,-,a,a,ab,-,a,ab,ab,-,a,a,ab,a,ab,ab,-,a,a,-,ab,ab,a,-,ab,a,a,a,ab,a,ab,-,a,ab,-,a,ab,ab,a,ab,a,-,a,a,a,ab,a,a,a,-,a,a,ab,a,ab,a,a,-,a,ab,a,ab,a,a,-,a,ab,ab,ab,a,ab,a,ab,ab,ab,-,a,a,ab,a,-,ab,a,a,-,a,-,ab,ab,-,a,ab,ab,ab,-,ab,-,a,ab,a,-,-,-,a,a,a,ab,ab,-,ab,ab,-,ab,-,ab,ab,a,-,-,a,-,ab,ab,ab,a,ab,a,a,a,a,ab,a,ab,a,a,a,-,a,ab,a,a,ab,a,ab,-,-,a…
*M1963	D1.10	a,a,ab,ab,a,-,a,-,a,ab,a,a,a,a,a,a,a,a,ab,ab,a,a,a,ab,ab,-,a,ab,a,a,ab,ab,ab,-,ab,a,-,a,ab,ab,ab,a,a,ab,a,a,ab,ab,ab,-,ab,a,-,ab,-,a,ab,a,a,ab,a,ab,a,ab,ab,ab,a,-,-,ab,ab,ab,ab,a,ab,a,ab,ab,ab,-,a,ab,-,ab,ab,ab,ab,a,a,a,ab,a,ab,a,a,a,a,ab,ab,a,ab,-,a,ab,ab,-,ab,ab,a,-,a,-,a,a,a,ab,a,ab,ab,a,ab,ab,-,ab,ab,-,ab,-,a,a,a,a,-,a,-,a,a,ab,ab,a,-,a,a,a,-,ab,a,ab,-,ab,ab,a,-,a,ab,ab,ab,a,-,a,-,ab,a,-,a,ab…
*M1964	D1.10	-,ab,a,a,ab,a,-,ab,ab,a,ab,ab,ab,ab,-,ab,ab,ab,a,a,ab,ab,ab,a,-,ab,ab,-,ab,ab,a,a,a,-,-,ab,ab,-,a,a,a,ab,-,-,ab,-,-,a,a,-,a,ab,ab,a,ab,ab,a,ab,-,a,ab,-,ab,-,a,a,-,a,a,a,a,a,a,-,a,-,a,a,a,a,ab,a,ab,-,a,a,a,ab,ab,-,-,ab,a,ab,ab,ab,ab,a,-,ab,a,a,ab,a,a,a,a,a,-,ab,-,-,ab,ab,-,a,ab,a,a,ab,a,a,ab,a,a,a,a,-,ab,ab,ab,ab,ab,ab,ab,ab,ab,-,a,ab,a,-,ab,ab,ab,a,ab,a,-,-,-,ab,a,ab,a,a,-,ab,a,ab,a,a,-,a,-,a,-,a…
*M1967	D1.10	ab,ab,a,a,-,a,ab,ab,ab,a,ab,-,ab,-,ab,ab,ab,ab,-,a,ab,ab,ab,-,a,ab,ab,a,ab,ab,a,a,a,-,a,ab,ab,ab,a,a,a,ab,ab,a,ab,ab,a,a,-,ab,-,ab,ab,a,-,ab,-,ab,ab,a,-,a,-,a,a,a,ab,a,a,a,a,a,a,-,a,-,a,a,a,a,ab,a,ab,a,a,-,a,ab,ab,ab,-,ab,a,ab,ab,ab,ab,a,a,ab,a,-,-,a,a,a,-,a,ab,ab,ab,a,-,ab,ab,a,ab,-,a,ab,a,a,ab,a,a,a,a,-,ab,ab,ab,ab,ab,ab,ab,ab,ab,-,a,ab,a,ab,-,ab,-,a,-,a,-,a,a,ab,a,ab,a,-,a,ab,a,ab,a,a,ab,a,ab,…
*M1969	D2.15	-,a,a,-,ab,ab,a,ab,ab,-,ab,a,ab,a,ab,ab,-,ab,ab,ab,a,a,a,ab,ab,ab,-,ab,ab,a,ab,ab,a,a,a,a,ab,ab,a,a,a,a,ab,ab,-,ab,a,-,a,a,a,a,ab,-,ab,-,ab,a,a,ab,ab,-,ab,-,-,ab,-,a,ab,ab,ab,ab,ab,ab,-,a,ab,ab,ab,ab,a,a,ab,a,ab,a,-,ab,ab,ab,a,ab,-,a,a,a,ab,-,-,a,a,ab,a,ab,ab,a,ab,a,-,-,-,-,a,a,ab,ab,a,ab,ab,ab,-,a,a,ab,a,ab,a,-,a,a,ab,a,-,-,a,a,a,ab,ab,ab,a,a,ab,a,ab,ab,ab,a,-,a,a,a,a,ab,ab,-,a,-,ab,a,ab,a,a,a,a…
*M1972	B3.7	a,ab,b,b,a,-,ab,a,a,b,-,ab,a,ab,a,a,ab,a,ab,ab,ab,-,ab,-,ab,a,-,-,a,ab,ab,ab,b,ab,b,ab,a,-,b,b,b,ab,a,ab,-,a,b,ab,b,ab,-,ab,a,ab,a,-,ab,ab,ab,ab,a,b,a,ab,ab,ab,a,-,ab,ab,ab,-,ab,-,b,-,ab,-,-,ab,ab,-,-,b,ab,-,b,-,a,-,b,a,ab,ab,ab,ab,a,b,-,ab,b,ab,ab,ab,ab,b,ab,b,ab,ab,-,-,-,ab,a,-,-,ab,ab,a,b,-,-,ab,-,-,b,-,ab,ab,a,-,a,a,ab,ab,ab,ab,ab,a,b,ab,a,ab,a,ab,-,b,ab,b,b,ab,b,a,ab,b,b,-,ab,ab,ab,-,-,-,-,b…
*M1977	D2.15	a,ab,-,-,-,-,-,a,a,ab,a,ab,a,ab,a,a,ab,a,-,a,ab,-,ab,a,a,a,a,a,a,ab,a,a,ab,ab,ab,ab,a,-,-,ab,ab,ab,a,-,a,a,ab,a,ab,ab,ab,-,a,a,-,-,a,ab,ab,a,-,ab,a,-,a,a,a,ab,-,a,a,a,a,a,ab,ab,-,a,a,a,ab,ab,-,-,a,ab,ab,a,a,a,-,a,a,ab,-,ab,a,ab,a,ab,ab,a,ab,a,a,ab,-,ab,ab,ab,ab,ab,ab,ab,a,a,ab,a,a,a,-,ab,ab,a,ab,a,ab,ab,ab,ab,a,-,a,a,-,ab,ab,a,a,a,-,ab,-,ab,a,a,a,ab,a,ab,ab,ab,ab,-,a,ab,-,-,a,ab,a,ab,ab,-,ab,ab,a…
*M1978	D1.10	a,a,ab,ab,-,-,a,a,a,ab,a,a,a,a,a,a,a,a,ab,ab,a,a,a,-,ab,a,a,ab,a,-,ab,ab,ab,a,ab,-,a,a,ab,-,-,a,a,ab,a,a,-,ab,ab,a,ab,-,a,ab,a,a,ab,a,a,ab,a,ab,-,ab,ab,ab,a,ab,ab,ab,ab,ab,ab,a,ab,a,ab,-,ab,-,-,ab,a,-,-,-,ab,-,a,a,ab,a,ab,a,a,a,a,ab,-,-,ab,ab,a,ab,ab,ab,ab,ab,a,-,a,ab,a,-,a,ab,a,ab,ab,a,ab,ab,a,-,ab,ab,ab,a,-,a,a,a,a,-,a,a,-,-,ab,a,ab,a,a,a,-,ab,a,ab,ab,ab,ab,a,-,-,ab,-,-,a,-,-,ab,-,a,ab,a,ab,a,a…
*M1980	D1.10	a,a,ab,ab,-,ab,a,a,a,ab,a,a,a,-,a,-,a,a,ab,ab,a,a,a,ab,ab,-,a,ab,a,-,ab,ab,ab,-,ab,a,a,a,ab,ab,ab,a,a,ab,a,a,ab,ab,ab,a,-,a,a,ab,a,a,-,a,a,-,a,ab,-,ab,-,ab,a,-,ab,ab,ab,ab,ab,-,ab,a,-,ab,ab,-,a,ab,a,-,ab,ab,-,-,a,a,ab,a,ab,a,a,a,a,ab,ab,-,ab,-,a,-,ab,ab,-,ab,a,a,a,ab,a,a,a,ab,a,ab,ab,a,ab,ab,a,ab,-,ab,ab,a,a,-,a,a,a,a,a,a,a,ab,ab,a,-,-,a,a,a,ab,-,ab,ab,ab,ab,a,-,a,ab,ab,ab,-,ab,a,ab,ab,a,ab,a,ab,…
*M1981	D2.15	a,ab,-,ab,a,a,ab,-,a,-,-,ab,-,ab,-,a,ab,a,-,a,-,ab,ab,a,-,a,a,a,a,ab,-,a,ab,-,-,ab,a,-,-,ab,ab,ab,a,a,a,-,ab,a,ab,ab,ab,ab,a,-,-,a,a,-,ab,a,a,ab,-,a,a,a,-,ab,-,a,-,a,a,a,ab,ab,a,a,a,a,ab,ab,a,ab,-,-,ab,-,a,a,ab,a,a,-,ab,ab,a,ab,a,ab,ab,a,ab,a,a,ab,-,ab,ab,ab,-,ab,ab,ab,a,a,ab,a,a,a,-,ab,ab,a,ab,a,-,ab,ab,ab,-,ab,-,-,ab,ab,ab,a,a,a,-,ab,a,ab,-,a,a,-,-,ab,-,ab,ab,a,a,ab,ab,a,-,ab,a,ab,ab,-,ab,ab,ab…
*M1983	D2.15	-,ab,ab,ab,a,a,ab,a,a,ab,a,ab,a,ab,a,a,ab,a,a,a,ab,ab,-,a,a,a,a,-,a,ab,a,a,ab,ab,ab,-,-,a,-,ab,ab,ab,a,-,a,a,ab,a,ab,-,ab,ab,a,a,a,a,a,ab,-,a,a,ab,a,a,-,a,a,ab,-,a,a,a,a,a,ab,ab,a,-,a,a,-,ab,a,ab,a,-,-,a,a,a,ab,-,a,ab,ab,-,-,ab,a,ab,ab,a,ab,a,a,-,a,-,ab,ab,ab,ab,-,ab,a,a,ab,-,a,a,ab,ab,ab,a,ab,a,ab,ab,ab,ab,a,ab,a,a,-,ab,ab,-,a,-,ab,ab,a,ab,a,a,a,ab,a,ab,ab,ab,ab,a,a,ab,-,a,a,ab,a,ab,ab,ab,ab,ab,…
*M1985	D2.15	a,ab,ab,-,a,a,ab,a,a,ab,a,ab,a,-,a,a,ab,a,-,-,ab,ab,ab,a,-,a,-,a,a,ab,-,-,ab,ab,-,ab,-,-,ab,-,ab,ab,a,-,a,a,ab,a,ab,-,ab,ab,a,-,a,a,a,ab,ab,a,-,ab,-,-,a,a,a,ab,a,a,a,-,a,a,ab,-,a,a,a,a,ab,ab,a,ab,a,-,ab,a,a,a,ab,a,-,ab,ab,ab,-,ab,a,ab,ab,a,-,a,-,ab,-,-,ab,ab,ab,-,-,ab,-,-,ab,a,a,-,ab,ab,ab,a,-,-,ab,ab,ab,-,a,ab,a,-,ab,-,ab,a,a,a,-,ab,-,ab,a,a,a,ab,a,ab,-,ab,ab,a,a,ab,-,a,a,-,-,ab,-,ab,ab,ab,ab,a,…
*M1990	D2.15	ab,a,-,a,ab,-,a,ab,ab,a,ab,a,-,-,ab,ab,a,-,ab,ab,a,-,a,ab,ab,-,ab,ab,ab,a,ab,ab,a,a,a,a,ab,ab,a,a,a,a,-,ab,ab,ab,a,-,a,a,a,-,ab,ab,ab,ab,ab,a,-,ab,ab,-,ab,ab,ab,ab,ab,a,ab,ab,ab,ab,-,ab,a,a,ab,-,ab,ab,-,a,-,a,ab,a,a,ab,ab,ab,a,ab,ab,a,-,a,ab,a,ab,a,a,ab,a,ab,ab,a,ab,-,a,a,a,a,a,a,ab,ab,a,ab,ab,ab,a,-,-,ab,a,ab,-,a,-,-,ab,a,ab,ab,a,a,a,-,ab,ab,a,a,ab,a,ab,ab,ab,a,-,a,a,-,a,ab,ab,a,a,-,ab,a,ab,a,-,…
*M1992	D2.15	ab,a,a,-,ab,ab,-,ab,ab,a,-,a,ab,a,ab,ab,a,ab,ab,ab,a,a,a,ab,-,ab,ab,-,-,-,-,ab,a,a,a,a,ab,-,a,a,a,a,ab,ab,-,ab,-,ab,a,a,a,-,ab,ab,ab,-,-,-,a,ab,-,-,ab,ab,ab,ab,-,a,ab,ab,-,-,ab,-,a,a,ab,ab,ab,ab,a,a,ab,a,ab,a,a,ab,ab,ab,a,-,-,a,a,a,ab,a,ab,a,-,-,a,ab,ab,a,ab,a,a,a,a,a,a,-,ab,ab,a,ab,ab,ab,a,-,a,-,-,ab,a,a,a,a,ab,a,ab,ab,-,a,a,ab,ab,ab,a,a,ab,a,-,ab,ab,-,-,a,-,-,a,ab,-,a,-,-,ab,a,ab,a,a,a,a,a,a,ab…
*M1993	D2.15	-,a,a,a,-,ab,a,ab,ab,a,ab,a,-,a,ab,ab,a,ab,ab,ab,-,-,a,ab,ab,ab,ab,ab,ab,-,ab,ab,a,a,-,a,-,ab,-,a,-,a,-,-,-,ab,a,ab,a,a,a,a,ab,-,ab,ab,ab,-,-,ab,ab,a,-,-,-,ab,-,a,ab,ab,ab,ab,ab,ab,a,a,ab,ab,ab,ab,a,a,ab,a,-,a,-,ab,ab,ab,a,ab,ab,a,a,-,-,a,ab,a,a,ab,a,ab,ab,a,-,a,a,a,a,a,-,a,ab,ab,a,ab,-,ab,a,-,a,-,a,ab,a,a,-,a,-,a,ab,ab,a,a,a,ab,ab,ab,a,a,ab,a,ab,ab,ab,-,ab,a,a,a,a,ab,ab,-,a,ab,ab,-,ab,a,a,a,a,a,…
*M1998	D2.15	ab,a,-,-,ab,-,a,ab,-,a,-,a,-,a,ab,ab,-,ab,ab,ab,-,-,-,ab,ab,ab,-,-,ab,a,ab,-,a,a,a,a,ab,ab,-,a,-,a,ab,-,ab,-,a,ab,a,a,a,-,ab,ab,ab,-,-,a,a,ab,ab,a,ab,ab,ab,ab,ab,-,-,-,ab,ab,ab,ab,a,a,ab,ab,-,ab,a,a,ab,a,ab,-,a,ab,-,ab,a,ab,ab,a,a,-,ab,a,ab,a,a,ab,-,ab,ab,a,ab,a,a,a,-,-,-,a,ab,ab,-,-,ab,ab,a,-,a,ab,a,ab,-,a,a,a,-,a,ab,ab,-,a,a,ab,ab,ab,a,a,-,a,ab,-,ab,a,ab,a,a,a,a,ab,ab,-,a,ab,ab,a,ab,a,a,a,-,a,a…
*M2001	D2.15	ab,a,a,a,-,ab,a,ab,-,-,ab,a,ab,a,ab,ab,a,ab,ab,ab,a,a,a,-,ab,-,ab,ab,-,a,ab,ab,a,a,a,-,ab,-,a,a,a,a,ab,ab,-,ab,a,ab,a,a,-,-,ab,ab,ab,ab,ab,a,-,ab,-,a,ab,ab,ab,ab,ab,a,ab,ab,ab,ab,ab,ab,a,a,ab,ab,ab,ab,a,a,-,a,-,-,-,ab,ab,ab,a,ab,ab,a,a,-,ab,a,ab,a,a,ab,-,-,ab,a,ab,-,-,a,a,a,-,a,ab,ab,a,ab,ab,ab,a,-,a,-,a,ab,a,-,a,a,-,a,ab,-,a,a,a,-,ab,ab,a,a,ab,a,ab,ab,-,-,ab,a,a,a,a,ab,ab,a,a,ab,-,a,ab,a,a,a,a,-…
*M2017	B3.7	ab,-,ab,ab,ab,a,b,ab,ab,ab,ab,b,-,b,-,ab,b,-,ab,a,b,-,b,a,-,ab,ab,a,ab,b,a,a,-,b,ab,b,ab,-,ab,ab,-,b,-,a,ab,ab,ab,a,ab,-,ab,-,ab,a,ab,-,a,b,b,-,ab,ab,ab,a,-,a,ab,ab,a,a,-,a,a,-,-,b,a,a,a,a,b,ab,ab,-,-,ab,ab,ab,ab,a,ab,ab,a,b,b,b,-,ab,a,b,-,ab,b,a,a,ab,a,b,-,-,ab,ab,b,-,-,a,-,-,a,-,ab,-,b,a,ab,a,ab,b,-,b,ab,b,ab,ab,-,b,b,a,a,ab,ab,b,ab,b,ab,-,ab,ab,a,ab,ab,-,ab,ab,-,-,ab,ab,a,-,a,ab,-,ab,b,ab,-,a,…
*M2020	B3.7	-,a,ab,ab,ab,b,a,ab,ab,ab,ab,a,ab,a,ab,ab,-,-,ab,b,a,-,a,b,-,ab,ab,b,-,-,b,-,ab,a,ab,a,ab,ab,ab,ab,ab,a,ab,b,ab,-,-,b,ab,a,ab,a,-,b,ab,ab,b,a,a,-,-,ab,ab,b,-,b,ab,ab,b,b,b,b,b,ab,ab,a,b,b,b,b,a,ab,ab,ab,b,ab,ab,-,ab,b,ab,ab,b,a,a,a,ab,ab,b,-,-,ab,a,-,b,-,b,a,a,a,-,ab,a,a,ab,b,a,-,b,ab,ab,ab,a,b,ab,b,ab,a,a,a,ab,a,ab,ab,-,a,a,b,b,ab,ab,-,ab,a,ab,b,ab,ab,b,ab,ab,a,ab,-,-,ab,ab,ab,b,-,b,ab,a,-,a,ab,…
*M2022	B3.7	ab,-,ab,ab,ab,a,b,ab,ab,ab,ab,b,-,b,ab,ab,b,ab,ab,a,b,b,b,a,a,ab,ab,-,-,b,a,a,ab,b,ab,b,ab,ab,ab,-,-,b,-,a,ab,-,ab,a,ab,-,ab,b,ab,a,ab,ab,a,b,b,a,ab,ab,-,a,a,a,ab,-,-,-,a,a,-,ab,-,b,a,a,-,a,b,ab,ab,ab,a,ab,ab,ab,ab,-,ab,ab,a,-,b,-,ab,ab,a,b,ab,ab,b,a,a,ab,-,b,b,-,ab,ab,-,b,ab,a,b,a,a,ab,ab,ab,-,a,ab,a,-,b,-,b,ab,-,-,ab,b,b,-,a,-,ab,ab,-,-,b,ab,-,ab,ab,a,ab,ab,b,ab,ab,a,ab,ab,ab,a,b,a,ab,b,-,b,ab,…
*M2024	B3.7	-,b,ab,-,ab,a,b,-,-,ab,ab,b,ab,b,ab,ab,b,ab,ab,a,b,b,b,a,a,ab,ab,-,ab,-,a,a,ab,b,ab,b,-,ab,-,ab,ab,-,ab,a,ab,ab,ab,a,ab,b,ab,b,ab,a,ab,ab,a,-,b,-,ab,ab,ab,a,a,a,ab,-,a,a,-,a,a,ab,ab,b,a,-,a,-,b,ab,ab,-,a,ab,ab,-,ab,a,ab,ab,a,b,b,b,ab,-,-,b,ab,ab,b,a,a,ab,a,b,b,b,ab,ab,b,b,ab,a,b,a,a,ab,ab,ab,b,a,ab,a,-,b,b,b,ab,b,ab,ab,b,b,b,-,a,ab,ab,b,ab,b,ab,a,ab,ab,-,ab,ab,-,ab,ab,a,ab,ab,-,a,b,a,ab,-,ab,-,ab…
*M2029	D1.10	-,a,ab,ab,-,ab,a,a,a,ab,a,a,a,a,a,a,a,a,a,ab,a,a,-,ab,ab,a,a,ab,a,a,ab,-,ab,a,-,a,a,a,ab,ab,ab,a,a,ab,a,a,ab,ab,ab,a,ab,a,a,ab,a,a,-,a,a,-,a,ab,a,ab,ab,ab,a,-,-,ab,ab,ab,ab,a,ab,a,-,ab,ab,ab,-,-,a,-,ab,ab,ab,a,a,-,ab,a,ab,a,a,a,a,ab,ab,a,ab,a,-,ab,ab,-,ab,a,a,a,-,ab,a,-,a,ab,a,ab,-,a,ab,-,a,ab,-,-,ab,-,a,a,a,a,a,a,a,-,a,ab,-,a,ab,a,-,a,a,ab,a,ab,ab,ab,ab,a,ab,a,ab,-,-,a,ab,a,ab,ab,a,ab,-,ab,a,ab,…
*M2064	D1.10	a,a,ab,ab,a,-,a,a,-,ab,-,a,-,a,a,a,a,a,a,-,-,a,-,ab,ab,a,a,ab,a,a,ab,ab,-,a,ab,a,a,a,ab,a,-,a,a,ab,-,-,ab,ab,ab,a,ab,a,a,ab,a,a,ab,a,-,ab,-,ab,a,ab,ab,ab,a,ab,ab,ab,ab,ab,ab,a,-,a,ab,ab,ab,-,a,ab,a,-,ab,ab,ab,-,a,ab,ab,a,ab,a,a,a,a,ab,ab,a,ab,a,a,ab,ab,ab,ab,a,-,a,a,ab,a,a,a,-,a,ab,ab,a,ab,ab,a,ab,ab,ab,ab,a,a,a,a,a,a,a,a,a,a,ab,ab,-,ab,a,a,a,a,ab,a,-,ab,ab,ab,-,-,a,ab,ab,ab,a,ab,-,ab,ab,a,ab,a,a…
*M2066	D2.15	a,ab,ab,ab,-,a,ab,a,-,ab,a,ab,a,ab,a,a,-,-,a,a,ab,ab,ab,a,-,a,-,a,a,ab,a,a,ab,ab,ab,ab,-,a,ab,ab,ab,ab,a,a,a,a,ab,-,ab,ab,ab,ab,a,a,-,-,-,ab,ab,a,a,ab,a,-,-,a,a,ab,a,a,a,a,a,-,-,ab,a,-,a,a,ab,ab,a,-,-,ab,-,a,a,-,ab,a,a,ab,-,ab,a,ab,ab,ab,ab,-,ab,a,a,ab,a,ab,-,ab,a,ab,ab,ab,a,a,ab,a,a,a,ab,ab,ab,-,ab,-,-,ab,ab,ab,a,ab,a,a,-,ab,ab,-,-,a,ab,-,a,ab,-,a,-,ab,a,ab,ab,ab,ab,-,a,ab,-,a,a,ab,a,ab,ab,ab,ab…
*M2067	D1.10	a,a,ab,ab,a,ab,a,a,-,ab,a,-,a,a,-,a,a,a,-,ab,-,a,a,-,-,a,a,-,a,a,ab,ab,ab,-,ab,a,a,-,ab,-,ab,a,a,-,a,-,ab,ab,ab,a,-,a,a,ab,-,a,ab,-,a,ab,-,-,-,ab,ab,ab,-,ab,-,ab,ab,ab,ab,a,ab,a,ab,ab,ab,-,-,ab,a,ab,ab,ab,ab,a,a,ab,-,a,ab,a,a,a,a,-,ab,a,ab,-,a,ab,ab,ab,ab,a,a,a,a,-,a,a,a,ab,-,-,-,a,ab,-,a,-,ab,ab,ab,a,a,a,a,a,a,-,a,a,-,ab,ab,a,ab,a,a,a,a,-,a,ab,ab,ab,ab,a,-,a,ab,-,ab,a,-,a,ab,-,a,ab,a,ab,a,ab,a,a…
*M2068	D2.15	a,ab,ab,ab,a,a,ab,-,a,ab,a,-,-,ab,a,a,-,a,-,a,ab,ab,ab,a,a,a,a,a,a,ab,a,a,ab,ab,ab,ab,a,-,ab,ab,ab,ab,a,a,a,a,ab,a,-,ab,ab,ab,-,a,a,a,a,ab,ab,-,-,ab,a,a,a,a,-,ab,a,a,a,a,-,a,-,ab,a,a,a,a,ab,ab,a,ab,a,ab,ab,a,-,a,-,a,a,ab,-,ab,a,ab,ab,ab,ab,-,-,a,a,ab,a,-,-,ab,a,ab,ab,ab,-,a,ab,a,a,a,ab,ab,ab,a,ab,-,ab,ab,-,ab,a,ab,a,a,ab,-,ab,a,a,a,-,-,-,ab,ab,a,a,-,-,-,ab,ab,ab,-,a,ab,-,a,a,ab,-,ab,ab,ab,ab,ab,a…
*M2074	B3.7	ab,b,ab,-,ab,a,-,ab,ab,ab,-,b,ab,b,ab,ab,b,ab,-,-,b,b,b,a,a,-,ab,a,ab,-,a,a,ab,b,ab,b,ab,ab,ab,-,ab,b,ab,a,ab,ab,ab,a,ab,b,ab,b,-,a,ab,ab,a,b,-,a,ab,-,ab,-,a,a,ab,ab,a,a,a,a,a,ab,ab,b,a,a,-,-,-,ab,ab,ab,a,ab,ab,ab,ab,a,-,ab,a,b,b,b,ab,ab,-,-,ab,ab,b,a,a,ab,a,b,b,b,ab,ab,-,b,ab,a,b,a,a,ab,-,ab,-,-,-,-,ab,b,b,b,ab,-,ab,ab,b,b,-,a,a,ab,ab,b,-,b,b,a,ab,ab,a,ab,ab,b,ab,ab,a,-,ab,ab,-,b,a,ab,b,ab,-,ab,…
*M2075	B3.7	ab,-,-,ab,ab,a,b,ab,ab,ab,ab,b,ab,-,ab,ab,b,ab,-,a,b,b,b,a,a,ab,ab,a,-,b,a,-,ab,b,-,b,ab,ab,ab,b,ab,b,ab,a,ab,ab,ab,a,ab,b,ab,-,ab,a,ab,ab,-,b,b,a,ab,ab,ab,a,a,a,ab,ab,-,a,a,a,a,ab,ab,-,a,a,a,a,b,ab,ab,ab,-,ab,-,ab,ab,-,ab,ab,a,-,b,-,-,-,ab,b,ab,ab,b,a,a,ab,a,b,b,b,ab,b,b,b,ab,a,b,-,a,ab,ab,ab,b,a,ab,-,ab,b,b,b,-,b,ab,ab,b,-,b,a,a,ab,-,-,-,b,b,a,ab,ab,a,ab,ab,b,ab,-,a,-,-,ab,a,b,a,ab,b,-,b,ab,b,a…
*M2078	D1.10	ab,ab,a,a,ab,a,ab,ab,ab,a,ab,ab,ab,-,-,ab,ab,ab,ab,a,ab,ab,-,a,a,-,ab,a,ab,ab,a,a,a,ab,a,-,ab,ab,a,ab,a,ab,ab,a,ab,ab,a,a,a,ab,-,ab,ab,a,ab,ab,a,ab,ab,a,ab,a,ab,a,a,-,-,a,a,a,a,a,a,ab,a,-,a,-,a,-,ab,a,ab,a,-,a,a,ab,-,-,a,ab,-,ab,ab,ab,-,a,-,ab,a,ab,ab,-,a,a,a,ab,ab,ab,ab,ab,ab,ab,ab,a,ab,a,a,ab,a,a,ab,a,-,a,a,ab,ab,ab,ab,ab,-,ab,ab,ab,-,a,-,ab,a,ab,ab,ab,ab,a,ab,a,-,a,-,ab,a,-,a,a,a,-,a,ab,-,a,-,…
*M2082	D1.10	a,a,ab,ab,a,ab,a,-,a,-,a,a,a,a,a,a,a,a,-,ab,a,a,a,ab,ab,a,-,ab,-,a,ab,ab,ab,a,ab,-,a,-,-,a,ab,a,a,ab,a,a,ab,ab,ab,-,ab,a,-,ab,a,a,ab,a,a,ab,a,ab,-,-,ab,ab,a,-,ab,ab,ab,-,ab,a,ab,a,ab,ab,ab,ab,-,ab,a,-,ab,ab,ab,a,a,ab,ab,-,-,a,-,a,a,-,ab,a,ab,a,a,ab,ab,ab,ab,a,a,a,a,a,a,a,a,ab,-,ab,ab,a,ab,ab,a,-,-,ab,ab,a,-,a,a,a,a,a,a,a,a,-,-,a,ab,a,a,a,a,-,a,ab,ab,-,ab,a,ab,-,ab,ab,ab,a,-,a,ab,-,a,ab,-,ab,a,ab,…
*M2088	D2.15	a,ab,-,ab,a,-,ab,a,-,ab,a,ab,a,ab,a,a,ab,-,a,a,ab,ab,ab,a,a,a,a,a,a,ab,a,a,ab,ab,ab,ab,a,-,-,ab,ab,ab,a,a,a,a,ab,-,ab,ab,ab,ab,a,a,a,a,a,-,ab,a,a,ab,-,a,a,a,a,-,-,a,-,a,a,a,ab,ab,a,-,-,-,ab,-,a,ab,a,ab,ab,a,a,a,ab,a,-,ab,ab,ab,a,ab,ab,-,ab,a,ab,a,a,ab,a,ab,ab,ab,a,ab,-,ab,a,a,ab,a,a,a,-,ab,ab,a,ab,a,ab,ab,ab,ab,a,ab,a,a,-,ab,ab,-,-,a,ab,ab,a,-,ab,-,a,-,a,ab,ab,ab,ab,a,a,ab,ab,a,a,-,a,ab,ab,ab,ab,…
*M2092	D2.15	-,a,a,a,ab,-,a,ab,ab,a,ab,a,ab,a,ab,-,a,-,ab,ab,a,a,a,-,ab,ab,ab,ab,ab,a,-,-,a,a,a,a,ab,ab,a,a,a,a,ab,ab,ab,-,a,ab,a,-,a,a,ab,ab,ab,ab,ab,a,a,ab,ab,a,ab,ab,ab,ab,ab,a,-,ab,ab,ab,ab,-,-,a,ab,ab,ab,ab,a,a,-,a,ab,a,a,-,ab,ab,a,ab,ab,a,-,a,ab,a,a,a,a,ab,a,ab,ab,a,ab,a,a,a,ab,a,a,a,ab,ab,a,-,ab,ab,a,a,a,ab,a,ab,a,a,a,a,ab,a,-,ab,a,-,-,ab,ab,ab,a,a,-,-,a,-,ab,-,ab,-,-,-,-,-,ab,a,a,ab,ab,a,ab,a,a,a,a,a,…
*M2093	B3.7	ab,a,ab,-,ab,b,a,ab,ab,ab,ab,-,ab,-,ab,ab,a,ab,-,b,a,a,a,b,b,ab,ab,-,ab,a,-,b,ab,a,ab,a,ab,ab,ab,a,ab,-,-,b,-,ab,ab,-,ab,a,ab,a,ab,b,ab,ab,b,a,a,b,ab,-,ab,b,b,b,ab,ab,-,b,b,b,b,ab,ab,a,b,b,-,-,-,ab,-,ab,b,ab,-,-,ab,b,ab,ab,b,-,-,a,ab,ab,ab,a,-,ab,a,b,-,ab,b,-,-,a,ab,a,a,a,-,b,a,-,b,ab,ab,ab,a,b,-,b,-,a,a,a,ab,-,ab,ab,a,a,a,b,b,ab,-,a,ab,a,a,b,ab,ab,b,-,ab,a,ab,ab,b,ab,ab,ab,b,a,-,ab,a,ab,a,ab,a,b…
*M2094	B3.7	b,ab,-,a,b,-,ab,b,b,a,b,ab,b,ab,b,b,ab,-,-,ab,ab,ab,-,ab,ab,b,-,ab,b,ab,-,ab,a,-,a,ab,b,b,-,ab,a,ab,-,-,b,-,a,ab,a,ab,a,ab,b,ab,b,b,ab,ab,ab,ab,b,ab,b,ab,ab,ab,b,a,ab,ab,ab,ab,-,b,a,-,ab,ab,ab,-,ab,a,b,a,ab,a,a,b,b,ab,a,-,ab,-,ab,ab,b,-,-,ab,a,b,ab,ab,ab,a,ab,ab,ab,ab,b,ab,-,ab,b,ab,-,ab,ab,-,a,a,ab,ab,a,ab,a,ab,ab,-,b,ab,b,b,ab,ab,ab,-,ab,b,a,ab,b,ab,ab,-,b,a,ab,a,a,ab,a,b,ab,a,a,b,ab,-,ab,a,ab,…
*M2099	D1.10	ab,ab,a,a,ab,a,ab,ab,ab,a,-,ab,-,ab,ab,ab,-,-,ab,a,ab,ab,ab,a,a,ab,ab,-,ab,ab,a,a,-,ab,a,ab,ab,-,a,ab,a,ab,ab,-,ab,-,a,-,a,ab,a,ab,ab,a,-,-,a,ab,-,a,-,-,-,a,a,-,-,a,-,-,a,a,a,ab,a,ab,a,a,-,a,ab,-,ab,a,a,a,a,ab,ab,a,a,ab,a,ab,-,ab,ab,-,a,ab,a,ab,ab,a,a,a,a,ab,ab,ab,ab,-,ab,ab,ab,a,ab,a,-,ab,a,a,ab,a,a,-,a,ab,ab,ab,ab,ab,ab,ab,ab,-,-,a,a,-,-,ab,ab,ab,ab,a,ab,a,a,a,a,ab,a,ab,-,-,a,ab,a,ab,a,a,ab,-,a…
*M2100	B3.7	a,ab,-,b,a,ab,ab,a,a,-,a,ab,a,ab,a,a,ab,a,a,ab,ab,ab,ab,-,-,a,a,ab,a,ab,-,ab,b,ab,-,ab,a,-,-,ab,b,ab,a,ab,a,a,b,ab,b,ab,b,ab,a,ab,a,a,ab,ab,ab,-,-,ab,a,ab,-,ab,a,-,ab,ab,ab,ab,-,a,-,ab,ab,ab,-,ab,ab,-,a,b,ab,b,b,a,a,ab,b,-,ab,ab,-,ab,-,b,b,-,-,a,ab,-,ab,b,ab,-,ab,ab,a,ab,ab,ab,a,ab,ab,-,ab,-,b,b,ab,ab,b,ab,b,ab,ab,ab,a,ab,-,-,ab,ab,ab,ab,ab,a,-,ab,a,ab,ab,-,a,b,ab,b,-,ab,b,a,ab,-,-,a,ab,ab,ab,-,a…
*M2102	B3.7	a,ab,b,-,a,ab,ab,a,-,-,a,ab,a,ab,a,a,ab,a,a,ab,ab,ab,ab,ab,ab,a,a,ab,a,ab,ab,ab,b,-,-,ab,-,a,b,ab,-,-,a,ab,a,a,b,ab,b,ab,b,ab,a,ab,a,-,-,-,ab,ab,-,ab,a,ab,ab,ab,a,b,ab,ab,ab,ab,ab,a,-,-,ab,-,ab,-,ab,-,a,b,ab,b,b,a,a,ab,b,a,-,ab,ab,ab,a,b,b,ab,b,-,ab,ab,ab,b,ab,ab,ab,ab,a,ab,ab,ab,a,ab,ab,ab,ab,a,b,b,ab,ab,b,ab,-,ab,ab,ab,a,ab,a,-,ab,ab,ab,ab,ab,a,b,-,a,ab,ab,-,a,b,-,-,-,ab,b,-,ab,b,-,a,ab,ab,ab,-…
*M2104	D1.10	a,-,ab,ab,a,ab,a,-,a,ab,a,-,a,a,a,a,a,a,a,ab,a,a,a,-,ab,a,a,ab,a,a,ab,ab,ab,a,ab,-,-,a,-,a,ab,a,a,ab,a,-,ab,-,-,a,ab,a,a,ab,-,a,ab,a,-,ab,a,-,a,-,ab,ab,-,ab,-,ab,ab,ab,-,a,ab,a,ab,ab,ab,ab,a,ab,a,-,ab,ab,ab,a,a,ab,-,-,ab,a,a,a,a,ab,ab,a,ab,-,a,ab,-,ab,ab,-,a,a,a,a,a,a,a,ab,-,ab,ab,a,ab,-,a,ab,ab,ab,ab,-,a,a,a,-,a,a,a,a,a,ab,ab,a,ab,a,a,a,a,ab,-,ab,ab,-,ab,a,ab,-,-,ab,ab,a,ab,-,ab,ab,a,ab,a,ab,a,a…
*M2105	D1.10	a,a,ab,ab,-,ab,a,a,a,ab,a,a,-,-,-,a,a,a,a,ab,a,a,a,ab,ab,-,-,ab,a,a,ab,-,-,a,ab,a,a,-,-,a,-,a,a,ab,-,a,ab,-,ab,a,ab,a,a,ab,a,-,-,a,a,ab,-,a,-,ab,ab,ab,a,ab,ab,ab,ab,-,ab,a,ab,a,ab,ab,ab,-,a,ab,a,ab,-,ab,ab,a,a,ab,ab,-,-,a,a,a,a,ab,-,a,ab,a,a,ab,-,ab,ab,a,a,a,a,a,-,a,a,ab,a,ab,ab,a,ab,ab,-,ab,ab,ab,-,a,a,a,a,-,a,a,a,a,a,ab,ab,a,ab,a,a,a,-,ab,a,-,ab,-,-,a,-,-,-,ab,ab,a,ab,a,ab,ab,a,ab,-,ab,a,-,-,ab…
*M2106	B3.7	ab,a,-,ab,ab,b,a,-,ab,ab,ab,a,ab,a,ab,ab,a,-,ab,-,-,a,a,b,b,ab,ab,b,-,a,b,-,ab,a,ab,-,ab,ab,ab,a,ab,a,ab,b,ab,ab,ab,b,ab,-,ab,-,ab,b,ab,ab,b,a,a,b,ab,a,ab,b,-,-,ab,ab,b,-,b,-,-,ab,ab,a,b,b,b,b,a,-,ab,ab,b,ab,ab,ab,ab,b,ab,ab,-,a,-,a,ab,ab,ab,a,ab,ab,-,b,b,ab,-,a,-,a,-,a,a,a,ab,b,a,b,b,ab,ab,ab,a,b,ab,b,ab,a,a,a,ab,-,-,ab,-,a,-,b,b,ab,ab,a,ab,a,a,b,ab,ab,-,ab,ab,a,ab,ab,b,ab,-,ab,b,a,b,ab,a,-,a,ab…
*M2107	D1.10	ab,ab,a,a,ab,a,-,ab,ab,-,-,ab,ab,ab,-,ab,ab,-,ab,a,-,ab,ab,-,a,ab,ab,a,-,ab,a,a,a,ab,a,ab,ab,ab,a,ab,a,ab,ab,a,ab,ab,-,-,a,ab,a,ab,ab,a,ab,ab,a,ab,ab,a,ab,ab,ab,a,-,a,ab,-,a,a,a,a,a,-,a,ab,a,a,a,a,ab,a,ab,a,a,a,a,ab,ab,a,a,-,a,-,ab,-,-,-,-,ab,-,ab,ab,a,a,a,a,ab,ab,-,-,ab,ab,ab,-,-,ab,a,a,ab,a,a,-,a,a,-,a,ab,-,ab,-,ab,ab,ab,ab,-,ab,a,a,-,a,ab,ab,ab,ab,a,ab,a,a,-,a,ab,a,ab,-,a,a,-,a,ab,a,a,ab,a,ab,…
*M2108	D2.15	ab,a,a,a,ab,ab,a,ab,ab,a,ab,a,ab,a,ab,ab,a,ab,-,ab,-,-,a,ab,ab,ab,ab,ab,-,a,-,-,a,-,-,a,-,ab,a,a,-,a,ab,-,ab,-,a,ab,a,-,a,a,ab,ab,ab,ab,ab,a,a,ab,ab,-,ab,ab,ab,-,ab,a,ab,ab,ab,ab,-,ab,a,a,ab,ab,ab,ab,a,a,ab,-,-,a,a,ab,ab,ab,-,-,-,a,a,a,-,-,a,a,a,ab,a,ab,-,a,ab,a,a,a,ab,a,a,a,ab,ab,-,-,ab,ab,a,a,a,-,a,ab,a,a,a,a,-,a,ab,-,a,a,a,-,ab,ab,a,a,ab,a,a,ab,ab,a,ab,a,a,a,a,ab,ab,a,-,ab,ab,a,ab,a,-,a,a,-,a,…
*M2117	D2.15	a,ab,ab,ab,a,-,-,-,a,ab,a,ab,a,ab,a,a,ab,-,a,-,ab,ab,ab,a,a,a,-,a,a,ab,a,a,ab,ab,ab,ab,a,a,ab,ab,ab,ab,a,a,a,a,ab,a,ab,ab,ab,ab,a,a,a,a,a,ab,ab,a,a,-,a,-,a,a,a,-,-,a,a,a,a,a,ab,ab,a,a,-,a,ab,ab,a,ab,-,ab,ab,a,a,a,ab,a,-,ab,ab,ab,-,ab,ab,ab,-,a,ab,a,-,ab,a,ab,-,-,-,ab,ab,-,a,-,ab,a,a,a,ab,ab,ab,-,ab,a,ab,ab,ab,ab,a,ab,a,a,ab,-,ab,a,-,a,ab,ab,a,ab,-,a,-,-,a,a,ab,ab,-,a,a,ab,ab,a,a,ab,a,-,ab,-,ab,ab…
*M2118	B3.7	a,ab,b,-,a,ab,ab,a,a,b,a,ab,a,ab,a,a,ab,a,a,-,b,ab,ab,ab,ab,a,a,ab,a,-,ab,ab,b,ab,b,ab,a,a,b,ab,-,ab,a,-,a,a,b,ab,-,-,b,ab,-,ab,-,a,ab,-,-,ab,-,ab,-,ab,ab,ab,a,b,ab,ab,ab,ab,ab,a,b,ab,ab,ab,ab,ab,ab,-,a,b,ab,b,b,a,a,ab,b,ab,-,ab,ab,ab,a,b,b,-,b,a,ab,ab,-,b,ab,-,ab,ab,-,-,ab,ab,a,ab,ab,ab,ab,a,b,b,-,ab,b,-,b,ab,-,ab,a,ab,-,a,ab,ab,-,ab,ab,a,b,ab,-,ab,ab,ab,a,b,ab,ab,b,ab,b,a,ab,b,b,a,ab,-,ab,b,ab,…
*M2120	D1.10	-,a,ab,-,a,-,a,a,a,ab,a,a,-,-,-,a,a,a,-,ab,ab,a,a,-,ab,a,a,ab,a,a,ab,ab,ab,a,ab,a,a,a,ab,-,ab,a,-,-,a,-,ab,ab,ab,a,ab,a,a,ab,a,a,ab,-,-,ab,a,a,a,ab,ab,ab,a,-,-,ab,ab,ab,-,a,ab,a,ab,ab,ab,-,-,-,a,ab,ab,-,ab,a,a,ab,ab,-,-,a,a,a,a,ab,ab,a,-,-,a,ab,-,ab,ab,a,-,a,-,-,a,a,a,ab,a,ab,-,-,ab,ab,-,ab,ab,ab,ab,a,a,-,a,-,a,a,-,a,a,ab,ab,a,-,a,a,a,a,ab,a,ab,ab,ab,ab,a,ab,a,ab,ab,ab,a,ab,a,-,-,a,ab,a,ab,-,ab,a…
*M2121	D2.15	a,ab,ab,ab,a,a,-,-,a,ab,a,ab,-,ab,a,a,ab,a,-,a,-,ab,ab,a,a,a,a,a,-,ab,a,-,-,ab,ab,ab,a,-,ab,ab,ab,ab,a,a,a,a,ab,a,ab,ab,ab,ab,a,a,a,-,a,ab,ab,-,-,-,a,a,a,-,a,-,a,a,-,-,a,a,-,ab,a,a,a,a,-,ab,-,ab,a,ab,ab,a,a,a,-,a,a,-,ab,ab,a,-,ab,ab,-,a,ab,a,a,ab,-,ab,ab,ab,a,ab,ab,ab,a,a,ab,a,a,a,ab,ab,ab,a,ab,a,ab,ab,ab,ab,-,ab,a,a,ab,-,ab,a,a,a,-,ab,a,ab,ab,a,a,-,a,a,ab,ab,ab,a,a,ab,ab,a,a,ab,a,ab,ab,ab,ab,ab,…
*M2122	D2.15	-,ab,ab,ab,a,a,ab,a,a,-,-,ab,a,-,-,-,ab,a,a,-,ab,-,ab,-,a,a,-,a,a,ab,a,-,ab,ab,ab,ab,a,a,ab,ab,ab,ab,a,a,a,a,ab,a,ab,ab,ab,-,a,a,-,a,a,ab,-,-,-,-,a,a,a,a,a,ab,a,a,a,a,a,-,ab,-,a,-,-,a,-,ab,-,ab,a,ab,ab,a,a,-,ab,a,a,ab,ab,ab,-,ab,ab,ab,ab,a,-,a,-,ab,-,-,ab,ab,-,ab,ab,ab,-,a,-,a,a,-,ab,ab,ab,a,-,a,ab,ab,-,-,-,ab,a,a,ab,-,ab,a,a,a,ab,-,a,-,ab,a,a,ab,a,a,ab,ab,ab,a,a,ab,ab,-,a,-,a,-,ab,ab,-,ab,ab,a,a…
*M2123	D2.15	a,ab,ab,-,a,a,ab,a,a,ab,a,ab,a,ab,a,a,ab,a,a,-,-,ab,ab,a,a,a,a,a,-,ab,a,a,ab,ab,ab,ab,a,a,-,ab,ab,ab,a,a,a,a,ab,a,ab,-,ab,ab,a,a,a,-,a,ab,ab,a,a,ab,-,-,a,a,a,ab,-,a,a,a,a,a,ab,ab,a,a,a,a,ab,-,-,ab,a,ab,ab,a,a,a,-,a,-,ab,-,ab,-,ab,ab,ab,ab,a,ab,a,a,ab,a,ab,ab,ab,a,ab,ab,ab,a,a,-,-,-,a,-,ab,ab,a,-,a,ab,ab,ab,ab,a,ab,a,a,-,-,ab,-,-,a,ab,ab,a,ab,ab,-,a,ab,-,a,ab,ab,-,-,-,-,ab,a,a,ab,a,ab,ab,ab,ab,-,a…
*M2125	D2.15	ab,a,a,a,ab,ab,a,ab,-,-,ab,a,ab,a,ab,ab,a,ab,ab,ab,a,a,a,ab,-,ab,-,ab,ab,a,-,ab,-,-,a,a,-,-,-,a,a,a,-,-,ab,ab,a,ab,a,a,-,a,ab,-,-,ab,ab,a,-,ab,ab,a,-,-,ab,-,ab,a,ab,-,ab,-,ab,ab,a,a,ab,ab,ab,ab,a,a,ab,a,ab,a,a,ab,ab,-,a,-,ab,a,a,a,ab,-,a,a,a,ab,a,ab,ab,a,ab,a,a,a,ab,a,a,a,ab,ab,-,-,-,ab,a,a,a,-,-,ab,-,-,a,a,ab,a,ab,ab,a,a,-,ab,ab,ab,a,a,ab,a,a,ab,-,-,ab,ab,-,a,a,-,ab,a,a,ab,-,a,ab,a,-,a,a,a,a,ab,…
*M2126	D1.10	a,-,ab,ab,-,ab,a,a,a,ab,a,a,a,-,a,-,a,-,a,ab,ab,-,a,ab,ab,a,a,ab,a,a,ab,ab,ab,a,ab,a,a,a,ab,a,-,a,a,ab,a,a,ab,ab,ab,-,ab,a,a,ab,a,a,-,a,a,-,a,a,-,ab,ab,ab,a,ab,ab,ab,-,ab,ab,a,ab,-,ab,-,ab,ab,-,ab,-,ab,ab,ab,ab,a,a,ab,ab,ab,-,a,-,-,-,ab,ab,a,ab,a,a,ab,-,ab,-,a,a,a,a,-,a,a,a,-,a,ab,ab,a,ab,ab,a,ab,ab,ab,-,a,a,a,a,a,-,-,a,-,a,-,ab,a,ab,-,a,a,a,-,-,ab,ab,ab,ab,a,ab,a,-,ab,ab,a,ab,a,ab,ab,a,ab,a,ab,-…
*M2129	B3.7	ab,b,ab,ab,-,a,b,-,-,ab,ab,b,ab,b,ab,ab,-,ab,-,a,ab,b,b,a,a,ab,ab,a,ab,b,a,a,ab,b,ab,b,ab,ab,ab,b,ab,-,ab,-,ab,ab,-,a,ab,b,ab,b,ab,a,ab,ab,a,ab,b,a,ab,-,ab,-,a,-,ab,ab,a,a,a,a,a,ab,-,b,a,a,a,a,b,ab,ab,ab,-,ab,ab,ab,ab,a,ab,-,a,b,b,b,ab,ab,-,b,ab,-,b,-,a,-,-,b,-,-,ab,b,b,b,ab,a,-,a,a,ab,-,ab,b,a,ab,a,ab,b,b,b,ab,b,-,ab,-,b,b,a,-,ab,ab,b,ab,b,b,a,ab,ab,a,-,-,b,-,ab,a,ab,ab,ab,a,b,a,ab,b,ab,b,ab,b,a…
*M2136	D1.10	ab,ab,a,a,ab,a,ab,ab,-,a,ab,ab,ab,-,ab,ab,-,ab,-,a,a,-,ab,a,a,-,ab,a,-,ab,-,a,a,ab,a,ab,ab,ab,a,ab,-,ab,ab,a,ab,ab,a,a,a,ab,a,ab,ab,-,ab,ab,a,-,ab,-,ab,ab,ab,a,a,-,-,a,-,-,a,-,a,ab,a,ab,a,a,a,a,ab,a,ab,-,a,-,a,ab,ab,a,a,a,-,-,ab,ab,ab,a,a,ab,a,ab,-,-,a,-,a,-,ab,ab,ab,-,ab,ab,ab,a,ab,a,a,ab,a,a,ab,a,a,a,a,-,ab,ab,ab,ab,-,-,ab,ab,ab,a,a,ab,a,ab,-,ab,-,-,ab,a,-,-,a,ab,a,ab,a,-,a,ab,-,ab,a,a,ab,a,ab,…
*M2137	D1.10	a,a,ab,ab,-,ab,a,a,a,ab,a,a,a,a,-,a,-,a,a,ab,ab,a,a,ab,-,a,-,ab,-,a,ab,ab,ab,a,ab,-,a,a,ab,-,ab,a,a,ab,a,a,ab,-,ab,a,ab,a,a,ab,-,a,ab,a,a,ab,a,a,a,ab,ab,-,a,ab,ab,ab,ab,ab,ab,a,ab,a,-,ab,ab,-,a,ab,a,ab,ab,ab,ab,a,a,-,ab,ab,-,a,-,-,a,-,-,a,ab,a,a,-,-,ab,ab,a,-,a,a,-,a,a,a,-,a,ab,ab,a,ab,ab,-,ab,ab,ab,ab,a,a,a,a,a,-,a,a,-,a,ab,ab,-,ab,a,a,a,a,-,a,ab,ab,ab,ab,a,ab,a,-,ab,ab,a,ab,a,ab,ab,-,ab,a,ab,a,…
*M2138	D1.10	a,a,ab,ab,a,ab,a,a,a,ab,-,a,a,a,-,-,a,-,a,ab,ab,a,a,ab,ab,a,a,ab,a,a,ab,ab,ab,a,ab,-,a,a,-,a,ab,a,a,-,a,a,ab,ab,ab,a,ab,a,a,-,a,a,ab,a,a,ab,a,a,a,ab,ab,ab,a,ab,-,ab,ab,ab,ab,-,ab,a,ab,ab,ab,ab,a,ab,a,ab,ab,ab,ab,a,a,-,ab,-,ab,a,a,a,a,ab,ab,-,ab,a,-,ab,-,ab,-,-,a,-,a,a,a,a,a,ab,a,ab,-,a,ab,-,-,ab,ab,-,ab,a,a,-,-,a,a,a,-,a,a,ab,ab,-,-,a,a,a,a,ab,a,ab,ab,ab,ab,a,ab,a,ab,ab,ab,-,ab,a,ab,-,a,-,a,ab,a,…
*M2141	D1.10	ab,-,a,-,ab,a,ab,ab,ab,-,ab,ab,ab,ab,ab,ab,ab,ab,ab,a,a,ab,-,a,a,ab,ab,-,ab,ab,a,a,-,-,a,ab,-,ab,a,ab,a,ab,-,a,ab,-,a,a,a,ab,a,ab,-,-,ab,ab,a,ab,ab,a,ab,ab,ab,a,a,a,ab,-,a,-,a,a,a,ab,a,ab,-,a,a,a,ab,a,ab,a,-,a,a,ab,ab,-,a,-,a,-,ab,-,-,a,a,ab,a,ab,-,a,-,-,a,ab,ab,ab,ab,ab,ab,-,-,a,ab,a,a,ab,-,a,ab,a,a,a,a,-,ab,ab,-,ab,ab,ab,ab,ab,-,a,a,ab,a,ab,ab,-,ab,a,ab,a,a,a,a,-,a,-,a,a,a,ab,a,ab,a,-,ab,-,ab,-…
*M2144	D1.10	ab,ab,a,a,ab,a,ab,ab,ab,a,-,-,-,ab,ab,ab,ab,ab,ab,a,a,ab,-,-,a,ab,ab,a,ab,ab,a,a,a,ab,a,ab,ab,-,a,-,a,ab,ab,a,ab,ab,a,a,a,ab,-,ab,ab,a,-,ab,a,-,ab,-,ab,ab,ab,a,a,a,-,a,a,a,-,a,-,ab,a,ab,a,a,-,a,ab,a,ab,a,a,-,a,-,-,a,-,a,a,ab,ab,ab,ab,a,-,ab,a,ab,ab,a,a,a,a,ab,ab,ab,-,ab,ab,ab,-,-,ab,a,a,-,-,-,-,a,a,a,a,ab,ab,ab,-,ab,ab,-,ab,ab,ab,a,a,ab,a,-,ab,ab,ab,a,ab,a,a,a,a,ab,-,-,a,-,a,ab,a,-,a,a,ab,a,-,a,a…
*M2151	D2.15	ab,a,a,a,ab,ab,a,ab,ab,a,-,a,ab,a,-,-,a,-,-,ab,a,a,a,ab,ab,-,ab,ab,ab,-,-,ab,a,a,a,a,-,-,-,-,-,-,-,ab,ab,ab,a,ab,a,a,a,a,ab,ab,ab,ab,ab,-,-,ab,ab,-,ab,ab,-,ab,-,-,ab,ab,ab,ab,ab,-,-,a,ab,-,ab,ab,a,a,ab,a,ab,a,a,ab,-,ab,a,-,ab,a,a,-,ab,a,a,a,a,-,-,ab,-,a,ab,a,a,a,ab,a,a,a,-,-,a,ab,ab,ab,a,a,a,ab,a,ab,a,a,a,a,ab,a,ab,ab,a,a,-,ab,ab,ab,a,-,ab,a,a,ab,ab,a,-,ab,a,-,-,-,ab,a,a,ab,ab,a,ab,a,a,a,-,a,ab,a…
*M2157	B3.7	ab,b,ab,ab,ab,a,-,-,-,ab,ab,b,ab,-,-,ab,-,ab,ab,a,-,-,b,a,a,b,-,a,ab,b,a,a,ab,b,-,b,ab,-,ab,b,ab,b,ab,a,ab,-,-,a,ab,b,ab,b,ab,a,-,-,a,ab,b,a,ab,-,ab,a,a,a,ab,-,a,a,a,-,a,ab,-,b,a,a,a,a,b,ab,ab,-,-,ab,ab,-,ab,a,-,a,-,b,-,b,-,-,ab,b,ab,ab,b,a,-,ab,a,b,b,b,ab,b,b,b,ab,a,b,a,a,ab,ab,-,b,-,ab,a,ab,-,b,-,ab,b,ab,ab,b,b,b,a,a,ab,ab,b,ab,-,b,a,ab,ab,a,-,ab,b,-,ab,a,-,ab,-,-,b,a,ab,b,ab,b,ab,-,a,ab,-,ab,-…
*M2160	D1.10	a,-,ab,ab,a,ab,-,a,ab,ab,a,a,a,-,a,a,a,a,a,ab,-,a,a,ab,ab,a,a,-,a,a,ab,ab,-,-,ab,a,-,a,-,a,-,a,-,ab,a,a,ab,ab,ab,a,ab,a,a,ab,-,a,ab,a,a,ab,a,a,-,ab,-,-,a,ab,ab,ab,ab,ab,ab,-,ab,a,ab,ab,ab,ab,a,ab,-,ab,ab,ab,ab,a,a,ab,ab,ab,ab,a,a,a,a,ab,-,a,ab,a,a,-,ab,ab,ab,a,a,a,a,a,a,-,a,ab,a,ab,ab,a,ab,ab,-,ab,ab,ab,ab,a,-,a,a,a,a,a,a,a,a,ab,ab,a,ab,a,a,a,a,ab,a,ab,ab,-,-,a,ab,-,ab,ab,ab,a,-,a,ab,-,-,-,a,ab,a…
*M2164	D2.15	a,ab,ab,ab,a,a,ab,-,-,ab,a,ab,a,-,a,-,ab,a,a,a,ab,-,ab,a,a,-,-,a,ab,ab,a,a,-,ab,-,ab,a,a,ab,ab,ab,ab,a,a,a,-,ab,a,-,ab,ab,ab,-,a,a,a,a,a,ab,a,a,ab,a,-,a,-,a,ab,-,-,a,a,a,-,-,ab,-,-,a,a,ab,ab,a,ab,a,ab,ab,a,a,a,ab,a,-,-,ab,-,a,-,ab,ab,ab,a,ab,-,a,ab,a,ab,ab,ab,-,-,ab,ab,a,a,ab,a,a,a,ab,ab,ab,-,ab,a,ab,ab,ab,ab,a,ab,a,-,ab,ab,ab,a,a,a,ab,ab,-,-,-,-,a,ab,a,a,ab,ab,-,a,a,ab,-,a,-,ab,-,ab,ab,ab,-,ab,a…
*M2165	D1.10	-,-,-,a,ab,a,-,ab,-,a,ab,ab,ab,ab,ab,-,-,ab,ab,a,a,ab,ab,a,a,ab,ab,a,-,-,-,a,a,-,a,ab,ab,-,a,ab,a,-,ab,a,ab,ab,a,-,a,ab,-,ab,ab,-,-,ab,a,ab,ab,-,-,ab,ab,-,a,a,ab,-,a,-,a,a,a,-,a,ab,a,a,-,a,ab,a,ab,-,a,-,a,ab,ab,a,a,a,a,ab,ab,ab,-,a,a,-,a,ab,ab,a,-,a,a,-,ab,-,ab,ab,-,ab,ab,a,-,a,a,ab,a,a,ab,a,a,a,-,-,-,ab,ab,ab,ab,ab,ab,ab,ab,a,-,ab,a,ab,-,ab,ab,a,ab,a,a,-,a,ab,a,ab,a,a,a,ab,a,a,a,-,ab,a,ab,a,-,a,…
*M2166	B3.7	ab,-,ab,ab,ab,b,-,ab,b,ab,ab,-,ab,a,-,ab,a,-,ab,b,ab,a,a,b,b,a,ab,-,a,-,b,b,ab,a,ab,a,ab,ab,ab,a,ab,a,ab,-,ab,ab,ab,b,ab,a,ab,a,a,b,-,ab,b,ab,a,b,ab,a,ab,b,b,b,-,ab,-,b,b,b,b,ab,-,a,b,b,b,b,a,ab,-,ab,b,ab,ab,ab,-,b,ab,b,b,a,-,a,ab,ab,-,a,ab,ab,a,b,b,ab,b,a,a,-,ab,-,a,a,ab,b,a,b,b,ab,ab,ab,a,b,ab,b,ab,-,a,a,ab,a,ab,ab,a,-,a,-,-,ab,ab,a,ab,a,a,-,ab,ab,-,b,-,a,ab,ab,b,ab,-,ab,-,ab,b,ab,a,-,-,ab,ab,b…
*M2167	B3.7	ab,a,ab,ab,ab,-,a,ab,-,ab,-,a,ab,-,ab,ab,-,ab,ab,b,ab,a,a,b,b,a,ab,b,a,-,b,b,ab,a,ab,a,ab,ab,ab,a,ab,a,-,b,ab,ab,ab,b,ab,-,ab,a,a,b,-,-,b,ab,a,b,ab,a,ab,b,b,b,ab,ab,b,b,b,b,-,ab,ab,a,b,b,-,b,a,ab,ab,-,b,ab,ab,-,ab,b,ab,-,-,a,-,a,ab,ab,ab,a,ab,ab,a,-,-,-,-,a,a,a,-,-,a,a,-,b,-,b,-,ab,ab,-,a,b,ab,b,-,a,a,a,-,a,ab,ab,a,a,a,b,-,ab,-,a,ab,a,a,b,ab,ab,b,b,ab,a,-,ab,-,ab,-,ab,b,ab,b,ab,a,-,a,-,ab,b,-,ab,…
*M2168	D1.10	ab,ab,a,a,ab,a,ab,ab,a,a,ab,ab,ab,ab,ab,ab,ab,ab,ab,a,-,ab,ab,a,-,ab,ab,a,-,ab,a,a,a,-,-,ab,ab,ab,a,ab,a,ab,ab,a,ab,ab,a,-,-,-,a,ab,ab,a,ab,-,-,ab,ab,a,ab,ab,-,a,a,a,ab,a,a,a,a,a,-,ab,a,ab,a,-,a,-,ab,a,ab,a,-,-,a,ab,-,a,a,a,a,-,ab,ab,ab,a,a,ab,a,ab,-,-,a,a,a,-,ab,ab,ab,ab,-,ab,ab,a,ab,-,-,ab,a,a,-,a,a,a,-,-,ab,ab,ab,ab,-,-,ab,ab,-,a,a,ab,a,-,ab,ab,-,a,ab,a,a,a,-,ab,a,ab,-,a,a,ab,a,a,a,-,ab,-,ab,-…
*M2170	D1.10	-,-,a,a,ab,a,ab,ab,-,a,ab,-,ab,ab,-,ab,ab,ab,-,a,a,ab,ab,a,a,ab,ab,a,ab,ab,a,a,-,ab,a,ab,ab,ab,a,ab,a,ab,ab,a,ab,ab,a,a,a,-,a,ab,ab,a,ab,ab,a,ab,-,a,ab,ab,ab,a,-,a,-,a,a,a,a,-,a,ab,a,-,a,a,a,a,ab,a,ab,-,a,a,a,-,ab,a,a,a,a,ab,ab,ab,ab,-,-,ab,a,ab,ab,a,a,a,a,ab,ab,ab,ab,ab,ab,ab,-,a,ab,a,a,ab,a,a,ab,-,a,a,-,-,ab,ab,ab,ab,ab,ab,ab,ab,-,a,a,ab,a,-,-,ab,-,a,ab,-,a,a,-,ab,a,ab,-,a,a,ab,a,-,-,a,ab,a,ab,…
*M2173	D1.10	ab,ab,a,-,ab,a,ab,-,a,a,ab,ab,ab,ab,-,ab,ab,ab,-,a,a,ab,-,-,a,ab,ab,-,-,ab,-,a,a,-,a,ab,ab,ab,a,ab,a,ab,-,a,ab,ab,a,a,a,ab,a,ab,-,a,ab,ab,a,-,ab,a,ab,ab,ab,a,a,a,-,a,a,a,a,a,a,ab,a,-,a,a,a,a,-,a,-,a,a,a,a,-,ab,a,a,a,-,-,ab,-,ab,a,a,ab,a,ab,ab,a,a,a,-,ab,-,-,ab,ab,-,ab,ab,a,ab,-,a,-,a,-,ab,a,a,a,a,ab,-,ab,ab,ab,-,-,-,-,ab,-,-,ab,a,ab,ab,ab,ab,-,-,a,a,a,a,ab,a,ab,-,a,a,-,a,a,a,a,-,a,-,a,ab,a,ab,-,-…
*M2181	D1.10	ab,ab,a,a,ab,a,-,ab,a,-,ab,ab,ab,ab,ab,ab,ab,ab,ab,a,a,ab,ab,a,a,-,ab,a,ab,-,-,-,a,ab,a,-,ab,-,a,ab,a,ab,ab,a,ab,ab,-,a,a,ab,a,ab,ab,a,ab,ab,a,ab,ab,-,-,ab,ab,a,a,a,ab,a,a,a,-,-,-,-,a,-,a,a,a,a,-,a,-,a,a,-,-,ab,-,a,a,a,a,ab,-,ab,ab,a,a,-,-,ab,ab,-,-,a,-,ab,ab,ab,ab,ab,-,ab,-,a,-,a,-,ab,a,a,-,-,a,-,a,ab,-,ab,ab,-,-,ab,-,ab,-,a,a,ab,a,ab,ab,ab,ab,a,ab,a,a,a,a,ab,a,ab,a,a,-,ab,a,a,a,a,ab,a,ab,a,ab,a…
*M2185	D1.10	ab,ab,a,a,ab,a,ab,-,-,a,ab,ab,ab,-,ab,ab,ab,ab,ab,a,a,ab,ab,-,-,ab,-,a,ab,ab,a,a,-,-,-,ab,ab,ab,a,ab,a,-,ab,a,ab,ab,a,a,a,ab,-,ab,-,-,ab,ab,a,ab,ab,a,ab,ab,ab,-,a,-,ab,-,a,a,a,a,a,-,a,ab,-,a,a,a,-,a,ab,a,a,a,a,ab,ab,-,a,a,a,ab,ab,ab,ab,a,a,ab,a,ab,ab,a,a,a,a,ab,ab,ab,ab,ab,ab,-,ab,a,-,-,a,ab,a,a,ab,a,a,-,a,-,ab,ab,-,ab,ab,ab,-,ab,ab,a,a,ab,a,ab,-,ab,ab,a,ab,a,a,a,a,-,a,-,a,a,a,ab,a,a,a,a,ab,a,ab,…
*M2186	B3.7	b,b,ab,ab,ab,a,-,ab,a,ab,ab,b,-,b,ab,ab,b,-,ab,a,ab,b,-,a,a,b,b,a,-,-,a,a,ab,b,ab,b,ab,ab,ab,-,ab,-,ab,-,ab,ab,ab,-,ab,b,-,b,b,a,ab,ab,a,-,b,-,-,b,ab,a,-,a,ab,ab,a,a,a,-,a,ab,-,b,-,a,a,a,b,-,ab,-,a,ab,ab,ab,-,a,ab,a,a,-,b,b,-,ab,ab,b,ab,ab,b,a,-,-,a,b,b,b,ab,b,b,b,ab,a,b,-,a,ab,ab,ab,b,a,ab,a,ab,b,b,b,ab,b,ab,ab,b,b,b,a,a,ab,ab,b,ab,b,-,a,ab,-,-,a,ab,b,-,ab,a,ab,ab,-,a,-,a,ab,b,ab,b,ab,ab,a,-,ab,…
*M2187	D2.15	ab,ab,ab,ab,a,-,ab,-,-,ab,a,ab,a,ab,a,a,ab,a,a,a,ab,ab,ab,a,a,ab,ab,a,ab,-,a,a,ab,ab,-,-,-,a,ab,ab,ab,ab,a,a,a,-,ab,a,ab,-,ab,ab,ab,a,a,a,a,a,ab,a,a,-,a,-,a,a,a,ab,a,a,a,a,-,a,ab,ab,a,a,-,a,ab,ab,-,ab,a,ab,ab,-,a,a,ab,a,a,ab,ab,ab,a,ab,ab,-,ab,a,ab,a,a,ab,a,ab,ab,ab,a,-,ab,ab,a,-,ab,a,-,a,ab,ab,ab,a,ab,-,-,ab,ab,-,a,ab,a,a,-,ab,ab,a,a,a,ab,ab,-,ab,ab,a,a,ab,a,-,ab,ab,ab,a,a,ab,ab,a,a,-,-,ab,-,ab,…
*M2188	D2.15	ab,-,ab,ab,-,a,-,a,a,-,a,ab,a,ab,-,a,-,a,a,-,ab,ab,-,a,a,-,ab,a,-,ab,-,a,ab,-,-,-,a,a,-,ab,ab,ab,a,a,-,a,-,a,ab,ab,ab,ab,ab,-,a,a,a,a,-,a,a,ab,a,a,a,a,a,ab,a,-,-,a,a,a,-,ab,a,a,-,-,-,ab,a,-,a,ab,-,a,a,a,ab,a,a,ab,ab,-,a,-,ab,ab,ab,-,-,a,a,-,a,ab,ab,ab,a,ab,ab,-,-,a,ab,a,-,a,-,ab,-,-,ab,-,ab,ab,ab,ab,a,ab,a,a,ab,ab,ab,-,a,a,ab,ab,a,-,ab,-,a,ab,a,-,ab,ab,-,a,a,ab,-,a,a,ab,a,-,ab,ab,ab,ab,a,-,-,ab,a…
*M2195	D1.10	ab,ab,a,a,ab,-,a,-,a,a,ab,-,ab,ab,ab,ab,ab,ab,-,a,a,-,ab,a,-,ab,-,a,ab,-,a,-,a,-,a,ab,ab,-,-,ab,a,ab,ab,a,ab,ab,a,a,a,ab,a,-,ab,a,ab,ab,-,ab,ab,-,ab,-,ab,a,a,a,ab,a,a,a,a,a,a,ab,-,-,a,a,a,-,ab,a,ab,a,a,a,a,ab,ab,a,a,a,a,ab,ab,ab,ab,a,a,ab,a,-,ab,a,a,a,a,ab,ab,ab,ab,-,ab,ab,ab,a,ab,-,a,ab,a,a,-,-,a,a,a,ab,ab,ab,-,ab,-,-,ab,ab,ab,a,a,-,-,ab,-,ab,-,a,-,a,a,a,a,ab,a,ab,a,a,-,ab,-,a,a,a,ab,a,ab,a,-,-,…
*M2199	D2.15	ab,-,ab,ab,a,a,ab,-,a,ab,a,ab,-,-,-,-,ab,-,a,a,ab,ab,ab,a,-,ab,ab,a,ab,ab,a,a,ab,ab,ab,ab,a,-,ab,ab,-,ab,a,a,a,a,ab,a,ab,ab,ab,ab,ab,a,a,a,a,a,ab,a,a,ab,a,a,-,-,-,ab,-,a,a,a,a,a,ab,-,a,a,-,a,ab,ab,a,ab,a,ab,ab,a,a,a,ab,a,a,-,-,ab,a,-,ab,ab,ab,a,ab,a,a,ab,a,ab,ab,ab,a,ab,ab,ab,a,a,ab,a,a,a,ab,ab,ab,a,-,a,ab,ab,ab,-,-,-,a,a,ab,ab,ab,-,a,a,ab,-,a,ab,ab,-,a,ab,a,a,ab,ab,ab,a,-,ab,ab,a,a,ab,a,ab,ab,-,…
*M2201	D1.10	ab,ab,-,a,-,a,a,ab,a,a,ab,ab,ab,ab,ab,ab,ab,ab,ab,a,a,ab,ab,a,a,ab,ab,a,ab,ab,a,a,a,ab,-,-,ab,ab,a,ab,a,ab,ab,a,ab,-,a,a,a,ab,a,ab,ab,a,ab,ab,a,ab,ab,a,ab,ab,ab,a,a,a,ab,a,-,-,a,a,a,ab,a,ab,a,a,a,a,ab,a,ab,-,-,a,a,ab,ab,a,a,a,a,ab,ab,ab,ab,a,a,-,-,-,ab,a,a,a,a,-,-,ab,ab,ab,ab,-,ab,a,ab,a,a,-,a,a,-,a,a,-,a,ab,-,ab,ab,ab,ab,ab,ab,ab,ab,a,a,ab,a,-,-,-,ab,a,ab,-,-,a,-,-,a,ab,a,a,a,ab,a,a,a,a,ab,a,ab,…
*M2202	D1.10	ab,ab,a,a,ab,a,a,ab,a,a,ab,ab,ab,ab,ab,ab,ab,ab,ab,a,a,ab,ab,-,a,ab,ab,-,ab,ab,a,-,-,ab,a,ab,ab,ab,a,ab,-,ab,ab,a,ab,ab,-,a,a,ab,a,ab,ab,a,ab,-,a,ab,ab,a,-,ab,ab,-,a,a,ab,-,a,a,-,a,a,ab,a,ab,a,a,a,a,ab,a,ab,a,-,-,a,-,ab,-,a,-,-,ab,ab,ab,ab,a,-,ab,a,ab,-,a,a,a,a,ab,ab,ab,ab,-,-,-,ab,a,ab,-,a,ab,a,a,ab,a,a,a,-,-,ab,-,ab,ab,ab,-,ab,ab,ab,a,a,-,a,ab,ab,ab,ab,a,-,a,a,a,a,ab,a,ab,a,a,a,ab,a,a,a,-,ab,a,…
*M2208	B3.7	-,-,-,ab,-,a,-,ab,a,ab,ab,b,ab,b,ab,ab,b,ab,ab,-,ab,-,-,a,a,b,-,a,-,b,-,a,ab,-,ab,b,ab,-,ab,-,-,-,ab,a,-,ab,ab,a,-,b,-,b,b,a,ab,ab,a,ab,-,a,-,b,ab,-,a,a,ab,-,a,a,a,a,a,ab,-,-,-,a,a,a,b,ab,ab,ab,a,ab,ab,ab,ab,-,ab,a,-,b,-,-,ab,ab,ab,b,ab,ab,b,a,-,ab,a,b,b,b,ab,b,b,-,-,a,b,a,a,-,ab,ab,b,-,-,a,-,b,-,b,ab,b,ab,ab,b,b,b,-,a,ab,ab,b,-,b,b,-,ab,-,a,a,ab,b,ab,-,-,ab,ab,ab,a,ab,a,-,b,ab,-,ab,ab,a,-,-,ab,-…
*M2212	D2.15	ab,ab,ab,ab,a,a,ab,a,a,ab,a,ab,-,ab,a,a,-,-,a,a,ab,ab,ab,a,a,ab,ab,a,ab,ab,a,-,-,ab,ab,ab,a,a,ab,ab,ab,ab,a,a,-,a,ab,a,ab,ab,ab,ab,ab,a,a,a,-,a,ab,-,a,-,a,-,a,a,a,ab,a,a,a,a,a,-,-,ab,a,-,a,a,ab,ab,a,ab,a,ab,ab,a,-,a,-,a,-,ab,-,-,a,ab,ab,ab,ab,a,ab,a,a,ab,a,-,ab,-,a,-,ab,-,a,a,ab,a,a,a,ab,-,ab,-,ab,a,-,ab,-,ab,a,ab,a,a,-,-,ab,a,a,a,ab,ab,a,ab,ab,a,a,-,a,a,ab,-,-,a,a,ab,ab,a,a,ab,a,ab,-,-,ab,-,-,a,…
*M2218	B3.7	-,a,-,ab,-,b,-,ab,b,ab,ab,-,ab,-,ab,ab,a,ab,ab,b,ab,-,a,b,b,a,a,-,a,a,b,b,-,-,ab,a,ab,ab,ab,a,-,a,ab,b,ab,-,-,b,ab,a,ab,a,-,b,ab,ab,b,ab,-,b,ab,a,ab,b,b,-,ab,ab,b,-,b,b,b,ab,ab,a,b,b,b,b,a,ab,ab,ab,b,ab,ab,-,ab,b,ab,b,b,a,a,a,-,ab,-,a,ab,ab,a,b,b,ab,b,a,-,a,ab,a,a,a,-,b,a,b,b,ab,ab,ab,a,b,ab,b,ab,a,a,a,ab,a,ab,ab,a,a,a,-,b,-,ab,a,ab,-,ab,b,ab,ab,-,b,ab,a,ab,ab,-,ab,ab,ab,b,a,b,ab,-,ab,a,ab,ab,b,a…
*M2225	D1.10	ab,ab,a,a,ab,a,-,ab,a,-,ab,ab,-,ab,ab,ab,ab,ab,ab,a,a,ab,ab,a,a,ab,ab,-,ab,ab,-,a,a,-,a,ab,ab,ab,-,ab,a,ab,ab,-,ab,ab,a,a,a,-,a,ab,ab,a,-,ab,a,ab,-,a,-,ab,ab,a,-,a,-,a,a,a,a,a,a,ab,-,ab,a,a,a,a,ab,-,ab,a,a,a,a,ab,ab,a,a,a,-,-,ab,ab,ab,-,-,ab,a,ab,ab,a,-,-,a,ab,-,ab,ab,-,ab,ab,ab,a,ab,a,a,ab,a,a,ab,a,a,a,a,-,ab,ab,ab,ab,ab,ab,-,ab,ab,a,a,-,a,-,ab,ab,a,a,ab,-,a,a,a,ab,a,ab,a,a,a,ab,a,ab,-,-,ab,a,ab…
*M2226	D1.10	ab,ab,a,a,ab,a,a,ab,a,a,ab,ab,-,-,ab,-,ab,ab,ab,a,a,ab,-,a,a,ab,ab,a,-,ab,a,a,a,ab,a,ab,-,ab,a,-,a,ab,ab,a,ab,ab,-,a,-,ab,a,ab,ab,-,ab,ab,-,ab,ab,a,ab,ab,ab,a,a,a,ab,-,a,-,a,-,-,ab,a,ab,a,a,-,a,ab,a,ab,a,a,a,a,ab,ab,-,a,a,a,ab,ab,ab,ab,a,a,ab,a,ab,ab,a,a,a,-,ab,-,ab,ab,ab,ab,ab,ab,a,ab,a,a,ab,a,a,ab,-,a,-,-,ab,ab,ab,ab,ab,ab,ab,ab,ab,ab,-,a,ab,a,ab,ab,ab,a,a,ab,a,a,a,a,ab,a,ab,a,-,a,ab,a,ab,a,-,a…
*M2227	D1.10	ab,-,a,a,ab,a,-,ab,-,a,ab,ab,-,ab,ab,ab,ab,ab,ab,a,a,ab,ab,a,a,-,ab,-,ab,ab,a,a,a,-,a,ab,ab,ab,a,ab,a,ab,ab,a,ab,ab,a,-,a,ab,-,ab,ab,a,ab,-,a,-,ab,-,ab,ab,ab,-,a,a,-,a,a,a,a,a,-,ab,a,ab,a,-,a,a,ab,a,-,a,a,a,a,ab,ab,a,-,a,a,ab,-,-,-,a,a,ab,-,ab,ab,a,a,a,a,ab,ab,ab,ab,ab,ab,ab,ab,a,ab,a,a,-,a,a,ab,a,a,-,a,ab,ab,ab,ab,ab,ab,ab,ab,ab,ab,-,a,ab,-,ab,ab,ab,a,a,ab,a,a,a,a,ab,a,ab,a,a,a,-,a,ab,a,a,ab,a,-…
*M2236	D1.10	ab,-,a,-,ab,-,a,-,a,a,ab,-,-,-,ab,ab,ab,-,ab,a,a,-,-,a,a,ab,ab,a,ab,-,a,a,a,ab,-,-,ab,-,a,ab,a,ab,ab,a,ab,ab,a,a,-,ab,a,ab,ab,-,-,ab,a,ab,ab,a,-,-,ab,a,a,a,-,a,a,a,a,a,-,ab,a,ab,a,a,a,a,-,a,ab,a,a,-,a,-,ab,-,a,a,a,ab,ab,-,ab,a,a,ab,a,ab,ab,a,a,a,a,-,-,ab,-,-,ab,ab,ab,-,ab,a,-,ab,a,a,-,a,-,a,a,ab,ab,ab,ab,ab,ab,ab,ab,ab,ab,a,a,-,a,ab,ab,ab,a,a,ab,a,a,a,a,ab,a,ab,-,a,-,ab,a,ab,-,a,ab,a,ab,a,ab,-,-,…
*M2237	D1.10	ab,ab,a,a,ab,a,-,ab,-,-,ab,ab,ab,ab,-,-,ab,ab,ab,a,a,ab,ab,a,a,ab,ab,a,ab,ab,a,a,-,ab,a,-,ab,ab,a,ab,-,ab,ab,-,-,ab,a,a,a,ab,a,-,-,a,-,ab,a,ab,ab,-,ab,ab,-,a,a,a,ab,-,a,-,a,a,a,ab,a,ab,a,a,a,a,ab,-,ab,-,a,-,a,ab,ab,a,-,-,a,ab,ab,ab,ab,a,a,ab,a,ab,ab,a,a,a,a,ab,ab,ab,ab,ab,-,-,ab,a,ab,a,a,ab,a,a,ab,a,a,a,a,ab,ab,ab,-,ab,-,-,-,ab,ab,a,a,ab,a,-,ab,ab,-,a,ab,-,a,a,a,ab,-,ab,a,a,a,ab,a,ab,a,a,ab,a,ab,…
*M2240	D1.10	ab,ab,a,a,-,a,a,ab,a,a,-,ab,ab,-,ab,ab,ab,-,ab,a,a,ab,-,a,a,-,ab,a,ab,ab,a,a,a,ab,a,ab,ab,ab,a,ab,-,-,ab,a,ab,ab,a,a,a,ab,a,ab,ab,a,ab,ab,-,ab,ab,a,ab,ab,ab,a,a,-,-,-,a,a,a,a,a,ab,a,ab,a,a,a,-,-,-,-,a,a,a,a,ab,ab,a,a,a,a,ab,ab,ab,ab,a,a,ab,a,-,ab,-,-,a,a,ab,ab,-,ab,ab,ab,ab,ab,a,ab,a,a,-,a,a,ab,a,a,a,a,ab,-,-,ab,-,-,ab,ab,-,-,a,a,ab,a,ab,ab,ab,-,-,-,a,a,a,a,ab,a,ab,a,-,a,ab,-,ab,a,a,ab,-,ab,a,ab,…
*M2243	B3.7	b,b,ab,ab,ab,-,ab,-,-,ab,ab,b,ab,b,ab,ab,b,ab,-,a,ab,b,b,a,-,b,b,a,-,b,a,a,ab,b,ab,b,ab,ab,ab,b,-,b,-,a,ab,ab,ab,a,ab,b,ab,b,b,-,ab,ab,a,ab,b,-,ab,b,ab,-,-,a,ab,-,a,-,a,a,ab,ab,ab,-,a,a,a,a,b,ab,ab,ab,a,-,ab,-,ab,a,ab,a,a,b,b,b,ab,ab,ab,b,ab,ab,b,a,a,ab,a,b,b,b,ab,b,b,b,-,-,b,a,a,ab,ab,ab,-,-,ab,a,ab,b,b,b,ab,-,-,ab,b,b,b,a,a,ab,-,b,ab,b,-,a,ab,ab,-,a,ab,-,ab,ab,-,ab,ab,-,-,b,-,-,b,ab,b,ab,-,-,ab…
*M2244	B3.7	a,-,ab,ab,-,b,ab,ab,b,ab,ab,a,ab,a,ab,ab,a,ab,ab,b,-,-,a,-,b,a,a,b,a,a,b,b,ab,-,ab,a,ab,-,ab,a,ab,a,-,b,ab,ab,-,b,-,a,ab,a,a,-,ab,ab,b,ab,a,b,ab,a,ab,b,b,b,ab,ab,-,b,b,b,ab,ab,ab,a,b,b,b,b,a,ab,ab,-,b,ab,ab,-,ab,b,ab,-,-,a,a,a,ab,-,-,a,-,-,a,b,b,ab,b,a,a,a,ab,-,a,a,ab,b,a,b,-,ab,-,-,-,b,ab,b,-,a,a,a,ab,-,-,-,a,a,a,b,-,ab,ab,a,ab,a,ab,b,ab,ab,b,b,ab,a,ab,-,-,ab,ab,-,b,-,b,ab,-,ab,a,ab,ab,b,ab,ab,a…
*M2246	D1.10	ab,-,a,a,-,-,a,-,a,a,ab,ab,-,-,ab,ab,ab,ab,ab,a,a,ab,-,-,-,ab,ab,a,ab,ab,a,a,-,-,a,ab,ab,ab,a,ab,a,ab,ab,a,ab,ab,a,-,a,ab,a,ab,ab,a,ab,ab,-,ab,-,a,-,ab,ab,a,a,-,-,a,a,a,a,a,a,-,a,ab,a,-,a,a,ab,a,ab,a,a,-,a,-,ab,a,a,a,a,ab,ab,ab,-,a,a,ab,a,ab,ab,-,a,a,a,ab,-,-,ab,-,ab,ab,ab,a,ab,a,a,-,a,-,ab,a,-,a,a,ab,ab,-,ab,ab,ab,ab,ab,ab,ab,a,a,ab,a,ab,ab,ab,a,a,ab,a,-,-,-,ab,a,-,a,a,-,ab,a,-,a,a,ab,a,ab,a,ab,…
*M2247	D2.15	ab,ab,ab,ab,-,a,ab,-,a,ab,-,ab,a,ab,a,a,ab,a,a,-,ab,ab,ab,-,a,ab,ab,a,ab,ab,a,a,ab,-,ab,ab,-,a,ab,ab,-,ab,a,a,a,-,ab,a,ab,-,ab,ab,ab,a,-,-,-,-,-,-,a,ab,a,a,-,a,a,ab,a,a,-,a,ab,a,ab,ab,a,a,a,a,ab,ab,a,ab,a,ab,-,-,a,a,-,a,a,ab,ab,ab,a,ab,ab,ab,ab,a,ab,-,a,-,-,ab,ab,ab,a,ab,ab,ab,a,a,-,a,-,-,ab,ab,-,-,ab,a,ab,ab,ab,ab,a,ab,a,a,-,ab,ab,a,a,-,ab,ab,a,-,ab,a,a,ab,-,a,ab,ab,ab,a,a,ab,ab,-,a,ab,-,ab,ab,a…
*M2279	D1.10	ab,ab,a,a,-,a,a,ab,a,a,ab,ab,-,ab,-,ab,ab,ab,ab,-,-,ab,ab,a,a,ab,ab,a,-,ab,a,a,-,ab,a,ab,ab,-,a,-,a,ab,ab,a,ab,ab,a,a,a,ab,a,ab,ab,a,ab,ab,a,-,ab,a,ab,ab,-,a,a,a,ab,a,a,a,-,a,a,ab,-,ab,-,a,a,a,-,a,a,-,a,-,a,ab,ab,-,a,a,a,ab,ab,ab,ab,a,-,ab,a,ab,ab,a,a,a,a,-,ab,-,ab,ab,ab,ab,-,a,ab,a,a,ab,a,a,ab,a,a,a,-,ab,ab,ab,ab,ab,ab,-,ab,-,-,-,-,-,a,-,ab,ab,a,a,ab,a,-,a,-,ab,a,ab,-,a,a,ab,a,-,a,a,-,a,ab,-,ab,…
*M2282	D1.10	ab,-,a,a,ab,a,a,-,-,a,ab,ab,ab,-,ab,ab,ab,ab,ab,a,a,ab,ab,a,a,ab,ab,a,ab,ab,a,a,a,ab,a,ab,-,ab,a,a,a,ab,ab,a,ab,ab,a,-,a,ab,-,ab,-,a,ab,ab,a,ab,-,a,ab,-,-,-,a,a,-,a,a,-,a,a,a,ab,-,ab,-,-,-,a,ab,-,a,a,a,a,a,ab,ab,a,a,a,a,-,ab,-,-,a,ab,ab,a,ab,-,a,a,a,a,ab,ab,ab,-,ab,-,ab,ab,a,ab,a,a,ab,a,a,ab,a,a,a,a,ab,ab,ab,ab,ab,ab,ab,ab,-,ab,a,a,ab,a,ab,ab,ab,a,a,ab,-,a,a,a,ab,a,ab,a,a,a,ab,a,ab,-,a,ab,a,ab,a,…
*M2289	D1.10	ab,-,a,a,-,-,a,ab,a,a,-,ab,ab,-,-,ab,ab,ab,ab,a,a,ab,ab,a,a,-,-,a,ab,ab,a,a,a,ab,a,ab,ab,-,a,a,a,ab,-,-,-,-,a,a,a,ab,-,ab,ab,-,ab,-,a,ab,ab,a,ab,ab,ab,a,a,a,ab,-,a,a,a,a,-,ab,a,ab,a,a,-,a,-,a,a,a,a,a,a,ab,-,a,-,a,-,-,ab,ab,ab,a,-,ab,a,ab,ab,a,a,-,a,-,ab,ab,ab,-,ab,ab,-,a,ab,a,a,-,a,a,ab,a,a,a,a,-,-,-,ab,ab,ab,ab,ab,a,ab,a,-,ab,a,ab,ab,ab,a,a,ab,-,a,-,a,-,a,ab,a,a,a,ab,a,ab,a,-,ab,a,ab,a,ab,a,ab,a…
*M2298	D1.10	-,ab,a,a,ab,a,a,ab,-,-,ab,ab,ab,ab,ab,ab,ab,ab,ab,-,a,ab,ab,a,a,ab,ab,a,-,ab,a,a,a,-,a,ab,ab,ab,a,a,a,ab,ab,a,ab,ab,a,a,a,ab,a,ab,ab,a,ab,ab,a,ab,ab,a,ab,ab,ab,a,a,a,ab,a,a,-,-,a,-,-,a,ab,a,a,a,a,-,a,a,a,-,a,a,ab,ab,a,a,a,a,ab,ab,ab,ab,a,-,ab,a,ab,-,a,a,a,a,ab,ab,ab,-,ab,ab,ab,ab,a,ab,a,a,ab,a,a,-,a,a,a,a,ab,ab,ab,ab,ab,ab,-,ab,a,ab,-,a,ab,a,ab,ab,ab,a,-,ab,a,-,-,a,ab,a,ab,a,a,a,ab,-,ab,a,-,ab,a,…
*M2299	B3.7	-,b,-,ab,ab,a,ab,ab,a,ab,-,b,-,b,ab,-,b,ab,ab,a,-,-,-,a,a,b,-,a,b,b,a,a,-,b,-,-,-,ab,ab,ab,ab,-,ab,a,ab,ab,-,-,ab,b,ab,b,b,a,ab,ab,a,ab,b,a,-,-,ab,a,a,a,ab,-,-,a,a,a,a,ab,-,-,-,a,-,a,b,ab,-,ab,a,ab,ab,ab,ab,a,ab,-,a,b,b,b,-,ab,-,b,-,ab,b,a,a,ab,a,b,-,b,ab,b,b,b,ab,a,-,-,a,ab,ab,ab,b,-,ab,a,ab,b,b,b,ab,b,ab,ab,b,ab,b,a,ab,ab,-,b,ab,b,-,a,ab,ab,a,a,ab,b,-,ab,a,ab,ab,ab,a,b,a,ab,b,ab,b,ab,ab,a,-,ab,…
*M2300	D2.15	ab,ab,ab,ab,a,-,ab,-,a,-,a,ab,a,-,a,-,ab,-,a,a,ab,a,-,a,a,ab,ab,a,ab,ab,a,-,ab,ab,ab,ab,a,a,ab,ab,ab,ab,a,-,a,a,ab,a,-,-,ab,ab,ab,a,a,a,a,a,-,a,a,ab,a,a,a,a,a,ab,a,a,a,a,a,a,ab,ab,a,a,a,a,-,ab,a,ab,a,-,ab,a,a,a,ab,a,-,ab,ab,ab,a,ab,-,ab,ab,a,ab,-,a,-,a,-,ab,ab,a,ab,ab,ab,-,a,ab,a,a,a,ab,-,ab,a,ab,a,ab,ab,ab,ab,a,-,a,a,ab,ab,ab,a,-,-,ab,ab,a,ab,ab,a,-,ab,a,a,ab,ab,-,a,-,-,-,a,a,-,a,ab,ab,ab,ab,ab,…
*M2301	D1.10	ab,ab,a,a,ab,a,a,ab,a,-,ab,ab,ab,ab,ab,ab,ab,ab,ab,a,a,-,ab,a,a,ab,ab,-,ab,ab,-,-,-,ab,a,ab,ab,-,a,a,-,-,ab,a,ab,ab,a,a,a,ab,a,ab,ab,a,ab,-,a,ab,ab,a,-,ab,ab,a,a,-,ab,a,a,a,-,a,a,ab,a,ab,a,a,a,a,ab,a,a,a,a,a,a,ab,ab,-,-,-,a,ab,ab,ab,-,a,-,ab,a,ab,ab,a,a,a,a,-,ab,-,-,-,ab,ab,ab,a,ab,a,a,-,a,a,ab,a,a,-,-,ab,ab,ab,ab,ab,ab,ab,ab,a,ab,a,-,ab,a,ab,ab,-,a,a,ab,a,a,a,a,ab,a,-,a,a,a,ab,a,-,a,a,ab,a,ab,a,…
*M2303	D2.15	-,ab,ab,-,a,a,ab,a,a,ab,a,ab,-,-,a,a,-,a,a,a,ab,a,ab,a,a,ab,ab,a,ab,ab,-,a,ab,ab,-,-,a,a,ab,ab,ab,ab,a,a,a,a,ab,a,ab,-,-,ab,ab,a,-,a,a,a,ab,a,a,ab,a,-,a,a,-,-,-,a,a,a,a,-,ab,-,a,a,a,a,-,ab,a,ab,a,ab,ab,a,a,-,ab,a,a,ab,-,-,a,-,ab,ab,ab,a,ab,a,a,ab,-,ab,ab,ab,a,ab,ab,ab,a,a,ab,-,a,a,ab,ab,ab,a,ab,a,-,ab,-,ab,a,-,a,a,ab,ab,ab,a,ab,a,ab,-,a,-,ab,a,a,ab,a,a,-,ab,ab,-,a,-,ab,a,a,ab,-,-,ab,ab,ab,-,a,a,a…
*M2310	D2.15	ab,ab,ab,ab,a,a,ab,a,a,-,a,ab,-,ab,a,a,ab,-,a,-,-,a,-,a,a,ab,ab,a,ab,-,a,a,ab,ab,ab,ab,a,-,ab,ab,ab,ab,a,a,a,a,ab,a,ab,ab,ab,ab,-,a,a,a,a,a,ab,a,a,-,-,a,a,a,a,-,-,-,a,a,-,a,ab,ab,a,a,a,a,-,ab,a,ab,a,ab,-,a,a,-,ab,a,a,-,-,ab,-,ab,ab,ab,-,a,-,-,-,ab,a,-,ab,ab,-,ab,ab,-,a,-,ab,a,-,a,ab,ab,ab,a,ab,a,-,-,ab,ab,a,ab,a,-,ab,ab,-,a,ab,-,ab,ab,a,-,ab,a,a,ab,a,-,-,ab,ab,a,a,-,ab,a,a,ab,-,ab,ab,ab,ab,ab,a,a…
*M2311	D2.15	ab,ab,ab,ab,a,a,ab,a,-,-,a,ab,a,-,a,a,ab,a,a,a,ab,a,-,a,a,ab,ab,a,ab,-,a,a,ab,-,ab,-,a,a,ab,ab,ab,-,a,a,-,a,-,-,-,ab,ab,ab,ab,a,-,a,a,a,ab,-,-,-,a,a,-,a,a,ab,a,a,-,a,a,a,-,-,a,a,a,a,ab,-,a,ab,a,ab,-,a,a,-,ab,a,a,ab,ab,ab,a,ab,ab,ab,-,a,ab,a,a,ab,a,ab,-,-,a,ab,ab,ab,a,a,ab,-,a,a,ab,-,ab,a,ab,a,ab,ab,-,-,-,ab,a,a,ab,ab,ab,a,ab,-,ab,ab,a,ab,-,a,a,-,-,a,ab,ab,ab,-,-,ab,ab,a,a,ab,a,ab,ab,ab,ab,ab,a,a,…
*M2313	B3.7	b,b,ab,-,-,a,ab,ab,a,-,ab,b,ab,b,ab,ab,b,ab,ab,a,ab,ab,b,a,a,b,b,ab,b,-,a,a,-,b,ab,b,ab,-,-,ab,-,b,ab,a,ab,ab,ab,a,ab,b,ab,b,b,a,ab,ab,-,ab,b,a,ab,b,ab,-,a,a,ab,ab,a,a,a,a,a,ab,-,b,a,a,a,a,-,-,a,ab,a,ab,-,ab,ab,a,ab,a,a,b,-,-,ab,ab,b,b,ab,ab,b,a,a,ab,a,-,-,b,ab,b,b,-,ab,a,b,-,a,ab,ab,ab,b,a,ab,a,ab,b,b,b,ab,b,ab,ab,b,ab,b,a,ab,ab,-,b,ab,b,ab,-,ab,-,a,a,ab,b,ab,-,-,-,ab,ab,-,b,a,ab,b,ab,-,-,-,-,ab…
*M2315	D1.10	ab,-,-,-,ab,a,a,ab,-,a,ab,ab,ab,ab,ab,ab,ab,ab,ab,a,a,ab,ab,a,a,-,ab,ab,ab,ab,-,a,a,ab,a,ab,ab,-,a,a,-,ab,ab,a,ab,ab,-,a,a,ab,a,-,-,a,ab,ab,a,ab,ab,a,-,ab,ab,a,a,a,ab,a,a,a,a,a,a,ab,-,ab,a,-,a,-,-,a,a,a,a,a,-,ab,ab,a,a,a,-,ab,-,ab,ab,-,ab,ab,a,ab,ab,-,a,a,a,-,ab,ab,ab,ab,ab,-,ab,-,-,a,a,-,a,a,ab,a,a,a,a,ab,ab,ab,ab,-,ab,-,ab,a,ab,a,-,ab,a,ab,ab,-,a,a,ab,a,-,a,a,ab,a,-,a,a,a,ab,a,ab,a,a,ab,a,ab,a,…
*M2316	D1.10	ab,ab,-,-,ab,a,a,ab,a,a,-,ab,ab,ab,ab,ab,ab,-,ab,a,a,ab,ab,a,a,ab,ab,ab,-,ab,a,a,-,ab,a,ab,-,ab,a,a,a,ab,ab,a,ab,ab,a,a,a,ab,a,ab,ab,a,ab,-,a,ab,ab,a,ab,ab,ab,-,a,a,ab,a,a,-,-,a,-,ab,a,ab,a,a,a,a,ab,a,-,a,a,a,a,ab,-,a,a,-,a,ab,ab,-,ab,a,ab,-,-,ab,ab,a,a,a,-,ab,ab,-,ab,-,-,-,ab,a,ab,a,a,ab,a,a,ab,a,a,a,a,ab,ab,ab,ab,-,ab,ab,ab,-,ab,a,a,ab,a,ab,ab,ab,a,a,ab,a,a,a,a,ab,-,ab,-,-,-,ab,a,ab,a,a,ab,a,ab…
*M2318	D2.15	ab,ab,ab,ab,a,a,-,a,a,ab,-,-,a,ab,a,a,-,a,a,a,ab,a,-,a,a,ab,-,a,ab,ab,a,a,ab,ab,ab,ab,a,a,-,-,-,ab,a,-,a,a,ab,a,ab,ab,ab,ab,ab,-,a,a,a,a,ab,-,-,-,a,-,a,-,a,-,a,a,a,-,a,a,-,ab,a,a,a,-,-,ab,a,ab,-,ab,ab,a,-,-,ab,ab,a,ab,ab,ab,-,ab,ab,-,ab,a,ab,a,a,ab,a,-,ab,-,a,-,ab,-,a,-,ab,a,a,a,ab,ab,ab,a,-,a,ab,ab,-,ab,a,ab,a,a,ab,ab,ab,a,ab,a,-,-,a,ab,ab,a,a,ab,a,-,ab,ab,ab,a,-,-,ab,a,-,ab,a,ab,-,ab,ab,ab,a,a,…
*M2319	B3.7	a,a,ab,-,ab,b,ab,ab,b,ab,-,a,ab,-,ab,-,a,ab,ab,b,-,ab,a,-,b,a,a,ab,a,a,b,b,ab,a,ab,a,ab,-,ab,-,-,-,ab,b,-,-,ab,b,ab,-,ab,a,-,b,ab,ab,b,-,-,b,ab,a,ab,b,b,b,ab,ab,-,b,b,b,b,-,ab,-,b,-,b,b,a,-,b,-,b,ab,ab,ab,ab,-,-,ab,b,-,a,a,ab,ab,a,a,ab,-,a,b,b,-,b,-,a,a,ab,a,a,a,ab,-,a,b,b,ab,ab,-,a,b,-,-,ab,a,a,-,ab,a,ab,-,a,-,a,b,ab,ab,ab,-,ab,a,ab,b,ab,ab,-,b,ab,a,ab,ab,b,ab,ab,ab,b,a,b,ab,a,ab,a,ab,ab,b,-,-,a…
*M2321	B3.7	b,b,-,ab,ab,-,ab,ab,-,ab,ab,b,ab,-,ab,ab,b,ab,-,a,ab,ab,-,-,-,b,b,ab,b,b,a,a,ab,b,ab,b,ab,-,ab,ab,ab,b,ab,a,ab,ab,ab,a,ab,b,ab,b,b,a,-,ab,a,ab,-,a,ab,b,ab,a,a,-,ab,ab,a,a,-,a,a,ab,-,b,a,a,a,a,b,ab,a,ab,-,ab,ab,ab,ab,a,ab,ab,a,b,b,-,-,ab,b,-,ab,ab,b,a,a,-,a,b,b,b,ab,b,b,b,ab,a,b,a,-,ab,ab,ab,b,-,-,a,-,b,b,-,ab,-,ab,ab,-,ab,b,-,ab,ab,ab,b,ab,b,ab,-,ab,ab,-,-,ab,b,ab,-,-,ab,ab,ab,a,b,a,ab,b,ab,b,b,a…
*M2322	B3.7	a,a,ab,ab,ab,-,ab,ab,b,-,ab,a,ab,a,ab,ab,a,-,-,b,ab,ab,a,-,b,a,a,ab,a,a,b,-,ab,a,ab,-,ab,-,ab,-,-,a,-,b,ab,ab,ab,b,ab,a,ab,a,a,b,ab,ab,b,ab,a,b,ab,a,ab,b,b,b,-,ab,b,b,b,b,b,ab,ab,a,b,b,b,b,a,-,b,-,b,-,-,-,ab,b,ab,ab,-,a,a,a,-,ab,a,a,-,ab,a,b,b,ab,-,-,-,a,ab,a,a,a,ab,b,-,b,-,ab,ab,ab,a,b,-,b,ab,a,a,a,ab,-,ab,ab,-,-,a,b,ab,ab,ab,a,ab,a,ab,b,ab,-,b,b,ab,a,ab,-,b,ab,ab,ab,-,a,b,ab,a,ab,a,a,-,b,ab,ab,…
*M2325	B3.7	a,-,ab,ab,ab,b,ab,-,b,ab,ab,a,ab,-,ab,ab,a,ab,-,b,ab,ab,a,b,b,a,a,-,a,a,-,-,-,a,ab,a,ab,ab,ab,ab,ab,a,ab,b,ab,-,-,b,ab,a,ab,a,a,b,-,ab,b,ab,-,b,-,a,ab,-,b,b,ab,ab,b,b,-,b,b,-,ab,a,b,b,b,b,a,-,b,ab,b,ab,ab,ab,ab,b,ab,ab,b,a,a,a,ab,-,a,a,ab,-,-,-,-,ab,-,a,a,-,ab,a,-,-,ab,b,-,-,b,ab,ab,ab,a,b,ab,b,ab,a,-,a,ab,a,ab,ab,a,ab,-,b,ab,ab,ab,-,ab,-,ab,b,-,-,b,b,ab,a,-,ab,b,ab,ab,ab,b,a,b,ab,a,ab,a,a,ab,b,a…
*M2326	B3.7	a,a,ab,ab,ab,b,-,ab,b,ab,ab,a,-,a,ab,ab,a,ab,ab,b,ab,ab,a,b,b,a,a,ab,a,a,b,b,ab,a,ab,a,ab,ab,ab,ab,ab,a,ab,b,-,ab,ab,-,ab,a,ab,a,a,b,ab,ab,b,-,a,b,ab,-,ab,b,b,-,ab,-,-,b,b,b,-,ab,ab,a,b,b,-,b,a,ab,-,-,b,ab,ab,ab,-,b,ab,ab,-,-,a,a,-,ab,a,a,ab,ab,a,b,b,ab,b,a,-,a,ab,a,a,-,-,b,a,b,b,ab,-,ab,-,-,ab,b,ab,a,a,a,ab,a,-,-,a,ab,a,-,-,ab,ab,a,ab,a,ab,b,ab,ab,b,b,ab,a,-,ab,b,ab,-,ab,b,-,b,ab,a,ab,a,a,ab,b,a…
*M2327	D2.15	ab,ab,-,-,-,-,ab,a,a,-,a,-,-,ab,-,-,ab,a,a,-,ab,a,ab,a,a,ab,-,a,ab,ab,a,a,-,ab,-,ab,a,a,ab,ab,ab,ab,-,a,a,-,-,a,ab,ab,-,ab,ab,a,a,a,a,a,ab,a,a,ab,a,-,a,a,a,ab,a,a,a,-,a,a,ab,ab,a,a,a,a,ab,ab,a,ab,-,ab,ab,a,-,a,-,ab,-,ab,ab,ab,a,ab,ab,ab,ab,a,-,a,a,ab,a,ab,ab,ab,-,ab,ab,ab,a,a,ab,a,a,a,ab,-,ab,-,-,a,ab,ab,-,ab,a,-,a,a,ab,ab,ab,a,ab,a,ab,ab,a,ab,ab,a,-,ab,a,a,ab,ab,ab,-,a,ab,ab,a,a,-,a,ab,ab,ab,ab,…
*M2328	D2.15	ab,ab,ab,ab,-,a,ab,a,-,ab,-,ab,a,ab,a,a,-,a,a,a,ab,-,ab,a,a,ab,ab,a,ab,ab,a,a,ab,ab,ab,ab,a,-,ab,ab,ab,ab,a,a,a,-,ab,a,-,ab,ab,ab,ab,a,a,a,a,a,ab,a,a,ab,a,a,a,a,a,ab,a,a,a,a,-,a,ab,ab,a,a,a,a,ab,ab,a,ab,a,ab,-,-,a,a,ab,ab,-,ab,ab,ab,a,ab,ab,ab,ab,-,ab,a,a,ab,a,ab,ab,ab,-,ab,ab,ab,a,a,ab,a,a,-,ab,ab,-,a,ab,-,ab,ab,ab,ab,a,ab,a,a,-,-,ab,a,-,a,-,ab,a,-,ab,a,a,ab,-,-,ab,-,-,a,a,-,ab,-,a,ab,a,-,ab,ab,…
*M2329	D1.10	ab,ab,-,a,ab,-,a,ab,a,a,-,-,ab,-,ab,ab,ab,ab,ab,-,a,ab,ab,a,a,-,ab,-,ab,ab,a,-,a,ab,a,ab,ab,ab,a,-,-,ab,-,a,-,ab,a,-,-,ab,a,ab,ab,a,ab,ab,a,-,ab,a,-,ab,ab,-,a,a,ab,a,a,a,a,a,a,ab,a,ab,a,a,a,a,-,a,a,-,-,a,a,ab,ab,-,a,a,a,ab,ab,ab,ab,a,ab,ab,a,ab,ab,-,a,a,-,ab,-,ab,ab,ab,ab,ab,ab,a,ab,a,a,ab,-,a,ab,a,a,a,a,ab,ab,-,ab,ab,ab,ab,ab,-,ab,-,-,ab,a,ab,-,ab,a,a,ab,-,-,a,-,ab,a,ab,-,a,a,ab,a,ab,a,a,ab,a,-,…
*M2331	D2.15	ab,ab,ab,-,a,a,-,-,a,-,a,ab,a,ab,a,a,ab,a,a,a,ab,a,-,a,a,ab,ab,-,-,ab,-,a,ab,ab,ab,ab,a,-,ab,-,-,ab,a,a,a,a,ab,a,ab,-,ab,ab,ab,a,a,a,a,a,ab,a,-,ab,a,a,a,a,a,ab,a,a,-,a,a,a,ab,ab,a,a,a,a,ab,ab,a,ab,-,ab,ab,-,-,a,-,ab,a,ab,ab,ab,a,ab,ab,ab,-,-,-,a,-,ab,a,ab,ab,ab,-,ab,ab,-,a,a,ab,a,-,a,ab,ab,ab,-,ab,a,ab,ab,ab,ab,a,ab,-,a,ab,ab,-,a,ab,a,ab,ab,a,ab,-,a,a,ab,a,a,ab,-,ab,a,a,ab,-,-,a,ab,a,ab,ab,ab,-,a…
*M2332	B3.7	a,a,ab,ab,ab,b,ab,ab,b,ab,ab,a,ab,a,ab,-,a,ab,-,b,ab,ab,a,-,-,-,-,ab,-,a,b,b,-,a,ab,a,ab,ab,ab,-,ab,a,ab,b,ab,ab,ab,b,ab,-,ab,-,a,b,ab,ab,b,ab,a,b,ab,-,ab,b,b,b,ab,ab,b,b,b,-,b,ab,-,a,b,b,b,b,a,ab,b,-,b,ab,ab,ab,ab,b,ab,ab,b,a,a,-,ab,ab,a,-,ab,ab,a,b,b,ab,b,a,a,a,-,a,a,a,ab,b,a,b,-,-,ab,ab,a,b,ab,-,ab,-,a,a,ab,-,ab,ab,a,ab,a,b,ab,ab,ab,a,ab,a,ab,b,ab,ab,b,-,ab,a,ab,ab,b,-,-,ab,-,a,b,ab,a,ab,a,a,a…
*M2347	B3.7	a,a,ab,a,-,-,ab,-,b,ab,a,a,ab,a,ab,ab,a,ab,ab,-,ab,ab,a,b,-,a,-,ab,a,-,b,b,-,a,ab,a,ab,-,-,ab,-,a,ab,b,ab,ab,ab,b,ab,-,ab,a,a,-,-,-,b,ab,a,b,ab,a,ab,b,b,-,ab,ab,b,b,b,b,-,ab,ab,a,b,-,-,b,a,ab,b,ab,b,ab,ab,ab,ab,-,ab,ab,b,-,a,a,-,ab,a,a,ab,ab,a,-,b,ab,b,a,a,-,ab,-,a,a,ab,b,a,b,b,ab,ab,-,a,b,ab,b,-,-,a,a,ab,a,ab,ab,a,ab,a,b,ab,ab,ab,a,ab,-,ab,b,ab,-,b,b,ab,a,ab,-,b,ab,ab,ab,b,a,-,ab,a,ab,a,a,ab,b,a…
*M2350	D1.10	ab,ab,-,ab,ab,a,a,ab,a,a,ab,ab,ab,ab,-,ab,ab,ab,ab,-,a,ab,ab,a,-,ab,ab,ab,ab,ab,a,a,-,ab,a,-,ab,ab,a,a,a,ab,ab,-,ab,ab,a,a,a,ab,a,ab,-,a,ab,ab,a,-,-,a,ab,-,ab,a,a,a,-,a,a,a,a,-,a,ab,a,-,a,a,a,-,ab,a,a,-,a,a,a,ab,ab,a,a,a,-,ab,ab,ab,ab,a,ab,ab,a,ab,-,a,-,a,a,ab,ab,ab,-,ab,ab,ab,ab,a,-,a,a,ab,-,a,ab,a,-,a,a,ab,ab,ab,ab,ab,ab,-,ab,a,ab,a,a,-,a,ab,-,ab,a,a,-,a,a,a,a,ab,a,ab,a,a,a,ab,-,ab,a,a,ab,a,ab,…
*M2352	D1.10	-,ab,a,-,-,-,a,ab,a,a,ab,ab,ab,ab,ab,ab,ab,ab,ab,a,a,ab,ab,a,a,ab,ab,-,ab,ab,a,a,a,ab,a,ab,ab,ab,a,a,a,ab,ab,a,ab,-,a,a,a,ab,a,ab,ab,a,ab,ab,-,ab,ab,a,ab,ab,ab,a,-,-,ab,a,a,a,a,a,a,ab,a,ab,a,a,a,-,ab,a,a,a,a,a,a,ab,ab,a,a,-,a,-,ab,-,ab,-,ab,ab,-,ab,ab,a,a,a,a,ab,-,ab,ab,ab,ab,-,-,a,ab,a,a,-,a,a,ab,a,a,-,a,-,ab,ab,ab,ab,ab,-,ab,-,ab,a,a,ab,a,ab,-,ab,a,a,ab,a,-,a,a,ab,a,ab,-,a,a,ab,-,ab,a,a,ab,a,ab…
*M2356	B3.7	a,a,ab,a,-,b,ab,ab,-,ab,-,a,ab,a,ab,ab,a,ab,ab,b,ab,ab,-,-,b,-,a,ab,a,-,-,b,ab,a,ab,a,ab,ab,ab,ab,ab,a,ab,b,ab,ab,ab,-,ab,a,ab,a,a,b,ab,ab,b,ab,a,b,ab,a,-,b,b,b,ab,ab,b,b,b,b,-,ab,ab,a,b,-,-,-,-,ab,-,ab,b,ab,ab,ab,ab,b,ab,ab,b,-,a,a,-,-,a,a,ab,ab,a,b,b,ab,b,a,a,a,ab,a,-,-,ab,b,a,b,-,ab,ab,ab,a,b,ab,b,ab,a,a,a,ab,a,-,-,-,-,a,b,ab,-,-,a,ab,a,ab,b,ab,ab,b,b,ab,a,ab,ab,b,-,ab,ab,b,a,b,ab,a,ab,a,a,ab,…
*M2357	D1.10	ab,ab,-,ab,-,a,a,-,-,a,ab,-,-,ab,-,ab,ab,ab,ab,a,a,ab,-,a,a,ab,-,ab,ab,-,a,a,a,ab,a,ab,-,ab,a,a,a,ab,ab,-,ab,ab,a,-,a,-,-,ab,ab,a,-,ab,a,ab,ab,a,ab,ab,-,a,a,a,ab,a,-,a,a,a,a,ab,-,-,-,a,a,a,ab,a,a,-,a,-,a,ab,ab,-,a,-,a,ab,ab,ab,ab,-,ab,-,a,ab,ab,a,a,a,-,-,ab,ab,-,ab,ab,ab,ab,a,ab,a,a,ab,a,a,ab,a,a,-,a,ab,ab,ab,ab,-,ab,ab,ab,a,ab,a,-,ab,a,-,ab,-,a,a,-,-,-,a,a,ab,a,-,a,a,a,ab,a,-,-,-,ab,-,-,ab,ab,a,…
*M2361	D1.10	ab,ab,a,ab,-,a,-,ab,a,-,ab,ab,-,ab,-,ab,ab,ab,ab,a,a,ab,ab,a,a,ab,ab,ab,-,ab,a,a,a,-,a,ab,ab,ab,a,a,-,ab,ab,a,ab,-,a,a,-,ab,a,ab,ab,a,ab,-,a,ab,ab,a,-,ab,ab,a,-,a,ab,a,a,a,a,a,a,ab,-,-,-,a,a,a,ab,a,a,a,a,a,a,-,ab,a,a,a,a,ab,-,ab,ab,-,ab,-,a,ab,ab,a,-,-,a,ab,-,-,-,ab,-,ab,ab,a,ab,a,a,ab,a,a,ab,-,a,a,a,ab,ab,ab,ab,ab,-,ab,ab,a,ab,a,a,ab,a,ab,ab,ab,a,a,ab,a,a,a,a,ab,a,ab,a,a,-,ab,a,-,-,a,ab,-,ab,ab,…
*M2363	D1.10	ab,ab,-,-,ab,a,a,ab,a,a,-,ab,-,ab,ab,ab,-,ab,ab,a,a,ab,ab,a,a,ab,ab,ab,-,ab,-,a,-,-,a,ab,ab,-,a,a,a,ab,ab,a,ab,ab,a,-,a,ab,a,ab,ab,-,ab,ab,-,ab,-,a,ab,-,-,a,a,-,ab,a,a,-,a,a,a,ab,-,-,a,a,a,a,ab,a,a,a,a,a,-,ab,ab,a,a,a,a,ab,ab,ab,-,a,ab,ab,a,ab,ab,a,a,a,-,ab,ab,ab,ab,ab,ab,ab,ab,a,ab,a,a,ab,-,a,ab,a,a,a,a,ab,ab,ab,ab,ab,-,ab,ab,a,ab,-,-,ab,a,-,ab,ab,a,-,ab,a,-,a,-,ab,a,ab,-,a,a,ab,-,ab,a,-,ab,a,-,…
*M2369	D2.15	-,-,ab,ab,a,a,-,a,a,-,ab,ab,a,-,a,-,ab,a,a,a,ab,a,ab,a,a,ab,ab,a,ab,ab,a,a,-,-,ab,-,a,-,-,ab,ab,ab,a,a,a,-,-,a,ab,ab,ab,ab,ab,a,a,a,a,a,ab,a,a,-,a,a,a,a,a,ab,a,-,a,a,a,a,ab,ab,a,a,a,a,-,ab,-,ab,a,ab,ab,a,-,a,ab,ab,a,ab,-,ab,a,ab,-,ab,ab,a,ab,-,a,ab,a,-,ab,ab,a,ab,ab,ab,-,a,ab,a,a,a,ab,ab,ab,a,ab,a,ab,ab,-,ab,a,ab,a,a,ab,ab,-,a,-,a,ab,-,a,ab,-,a,-,ab,-,-,-,ab,-,a,a,ab,ab,a,a,-,a,-,ab,ab,ab,ab,a,a,…
*M2370	D1.10	ab,-,-,ab,ab,a,a,ab,a,a,ab,ab,-,ab,-,ab,ab,ab,ab,a,-,ab,ab,a,a,-,ab,ab,ab,-,a,-,a,ab,a,ab,ab,-,a,-,-,ab,-,-,-,ab,a,-,a,ab,a,ab,ab,-,ab,ab,a,ab,ab,a,-,-,ab,a,a,a,-,a,a,a,a,a,a,ab,a,ab,a,a,a,a,ab,a,-,a,a,a,a,ab,ab,a,a,a,-,ab,ab,ab,-,a,ab,ab,a,-,ab,a,a,a,a,ab,ab,ab,ab,ab,ab,ab,-,a,ab,a,a,ab,a,a,ab,a,a,a,a,ab,ab,ab,ab,-,-,ab,-,a,a,a,a,-,a,-,-,ab,a,a,ab,a,a,a,a,ab,a,ab,-,a,a,-,a,ab,a,a,ab,a,ab,ab,ab,a…
*M2372	D1.10	ab,ab,a,-,ab,a,a,ab,a,a,ab,ab,a,-,ab,ab,ab,ab,-,-,a,ab,ab,a,a,-,ab,ab,ab,ab,-,a,a,ab,a,ab,ab,-,a,a,a,ab,-,-,ab,ab,a,a,-,ab,-,ab,-,a,ab,ab,a,ab,-,-,ab,ab,ab,a,a,a,ab,-,a,a,a,a,a,ab,a,ab,a,-,a,-,ab,a,-,a,a,a,a,ab,ab,a,a,a,a,ab,ab,ab,ab,a,ab,-,a,ab,ab,-,a,-,a,-,ab,-,ab,ab,ab,ab,ab,a,ab,a,a,ab,a,a,-,a,-,a,a,ab,ab,-,ab,-,-,ab,ab,a,a,a,a,ab,a,ab,-,ab,a,-,ab,a,a,a,a,-,-,-,-,a,a,ab,a,ab,a,a,ab,a,ab,ab,ab…
*M2373	D1.10	ab,ab,a,ab,ab,a,a,ab,a,a,ab,ab,a,ab,ab,-,ab,ab,ab,a,a,ab,-,a,a,ab,ab,ab,ab,ab,a,a,a,ab,a,ab,ab,ab,a,a,a,-,-,a,ab,ab,a,-,a,ab,a,ab,ab,a,ab,ab,a,-,-,a,ab,ab,ab,a,a,a,ab,a,a,a,a,a,a,ab,a,ab,a,a,a,a,ab,a,a,a,a,a,a,ab,ab,a,a,a,a,ab,ab,ab,ab,a,ab,ab,-,ab,ab,-,a,-,a,ab,ab,ab,ab,ab,ab,ab,-,a,ab,a,a,-,-,a,ab,a,-,a,a,-,-,ab,ab,-,ab,ab,ab,a,-,a,a,-,a,ab,ab,ab,a,a,-,a,a,-,a,ab,-,ab,a,a,a,ab,a,ab,a,a,ab,a,ab,…
*M2376	D2.15	-,ab,ab,ab,a,a,ab,a,a,ab,ab,ab,a,-,a,a,-,a,a,-,ab,a,ab,-,a,ab,-,a,ab,ab,a,a,ab,ab,-,ab,-,a,ab,ab,ab,ab,a,-,a,a,ab,a,ab,ab,ab,-,ab,a,-,a,a,a,ab,a,a,ab,a,a,a,a,a,ab,a,a,a,a,a,a,ab,ab,-,a,a,a,-,ab,-,ab,a,-,ab,a,a,-,ab,ab,a,ab,-,-,a,ab,ab,ab,ab,a,ab,-,a,-,a,ab,ab,-,a,ab,-,-,-,-,ab,-,a,a,ab,ab,ab,a,ab,a,ab,ab,ab,ab,a,-,a,a,ab,-,ab,-,ab,a,-,ab,a,ab,a,-,a,ab,a,a,-,ab,ab,a,a,ab,ab,a,a,ab,-,ab,ab,-,-,ab,-…
*M2377	D1.10	ab,ab,a,ab,ab,a,a,-,a,a,ab,ab,a,ab,ab,ab,ab,ab,ab,-,a,ab,ab,a,a,ab,-,ab,ab,ab,a,a,a,ab,a,ab,-,ab,a,a,a,ab,ab,a,-,ab,a,a,a,ab,a,ab,ab,a,ab,-,a,ab,ab,a,ab,ab,ab,-,a,a,ab,a,a,a,a,a,a,ab,a,-,a,a,-,a,ab,a,a,-,-,a,a,ab,ab,a,a,a,a,ab,ab,ab,ab,a,ab,ab,a,ab,ab,a,-,a,a,-,ab,ab,ab,ab,ab,ab,ab,a,-,a,a,ab,a,-,ab,a,-,a,a,ab,ab,ab,-,ab,ab,ab,ab,a,-,-,a,ab,a,ab,-,ab,a,a,ab,a,a,-,a,-,a,-,a,a,a,ab,a,ab,a,a,-,-,ab,…
*M2378	D1.10	-,ab,a,ab,ab,-,a,-,a,-,ab,-,a,ab,-,ab,-,ab,ab,a,a,-,ab,-,a,ab,-,-,ab,ab,a,a,a,ab,a,ab,ab,ab,a,a,-,ab,ab,a,ab,ab,a,-,a,ab,a,ab,ab,a,ab,ab,-,ab,ab,a,ab,ab,ab,a,a,a,ab,a,-,-,-,a,-,ab,a,ab,a,-,-,-,ab,a,-,a,a,a,a,ab,ab,a,a,a,a,-,ab,ab,ab,-,-,-,a,ab,ab,-,-,a,-,-,ab,ab,ab,ab,ab,-,ab,a,ab,-,a,ab,a,a,ab,a,a,-,a,ab,ab,ab,-,-,ab,ab,ab,a,-,a,a,ab,a,-,ab,ab,a,a,-,a,a,a,-,ab,a,ab,a,a,a,ab,a,ab,a,a,ab,a,ab,ab,-…
*M2384	D2.15	ab,ab,-,ab,a,a,ab,a,-,-,-,ab,-,ab,a,a,ab,a,a,a,ab,a,ab,-,-,ab,ab,a,-,ab,-,a,ab,ab,ab,ab,a,a,ab,ab,ab,ab,-,a,a,a,ab,a,ab,ab,ab,ab,ab,a,a,a,a,a,ab,-,a,ab,a,a,-,-,a,ab,a,-,a,a,a,a,ab,ab,a,a,a,a,-,ab,-,-,a,ab,ab,-,a,a,ab,ab,a,-,ab,ab,-,-,-,ab,ab,a,ab,-,a,ab,a,ab,ab,ab,a,ab,ab,ab,a,a,-,-,a,a,ab,ab,-,a,ab,a,ab,-,ab,ab,a,ab,a,a,-,ab,ab,a,-,a,ab,ab,a,ab,-,-,a,-,a,a,ab,ab,ab,a,-,ab,ab,a,a,-,a,ab,ab,ab,ab,…
*M2387	D2.15	-,ab,ab,ab,a,a,ab,-,-,ab,ab,ab,-,ab,a,a,ab,a,a,-,ab,a,ab,a,-,ab,ab,a,ab,ab,-,-,ab,-,ab,-,a,a,ab,ab,ab,-,a,a,a,a,ab,a,ab,ab,ab,-,ab,a,a,-,a,-,-,-,a,ab,-,a,-,-,-,ab,a,a,a,a,a,a,ab,ab,a,a,a,a,ab,ab,-,ab,-,-,ab,a,a,a,ab,ab,a,-,ab,ab,a,ab,ab,ab,ab,-,-,-,a,ab,a,ab,ab,-,a,ab,ab,ab,-,a,ab,a,a,a,ab,ab,ab,a,ab,-,-,ab,ab,ab,a,-,a,a,ab,ab,ab,a,ab,a,a,ab,a,ab,a,-,a,-,a,a,ab,ab,-,a,a,ab,ab,a,a,ab,a,ab,ab,ab,ab…
*M2388	D2.15	ab,ab,ab,ab,a,a,ab,a,a,ab,ab,ab,a,-,a,a,ab,a,a,a,ab,a,ab,a,a,ab,ab,a,ab,ab,a,a,ab,ab,ab,-,a,-,ab,ab,ab,ab,-,-,a,a,ab,-,ab,ab,ab,ab,-,a,-,a,a,-,ab,a,a,ab,a,-,-,a,a,ab,a,a,a,-,a,a,ab,ab,a,a,a,a,ab,-,a,ab,a,ab,ab,-,a,a,ab,-,a,ab,-,ab,-,ab,-,ab,ab,a,ab,-,a,-,a,ab,ab,ab,a,ab,-,ab,a,a,-,a,a,a,ab,ab,ab,-,ab,a,-,ab,ab,-,a,ab,a,a,-,ab,ab,a,ab,-,a,ab,a,ab,a,-,a,ab,a,a,ab,ab,ab,a,a,ab,-,a,a,ab,a,ab,ab,ab,ab…
*M2389	D2.15	-,ab,ab,-,a,a,ab,a,a,ab,ab,-,a,-,a,a,ab,-,a,a,ab,a,-,a,a,ab,-,-,ab,ab,a,a,ab,-,ab,ab,a,-,ab,ab,ab,ab,-,a,a,a,-,a,-,ab,ab,ab,ab,a,a,a,-,a,ab,a,a,ab,-,a,a,a,a,ab,a,a,a,a,a,a,ab,-,a,-,-,-,-,ab,-,ab,a,ab,ab,a,a,a,ab,ab,a,ab,ab,ab,a,ab,-,ab,-,a,ab,a,a,-,a,-,ab,ab,-,ab,ab,ab,a,a,-,a,a,a,ab,ab,ab,-,ab,a,-,ab,ab,ab,a,ab,a,a,ab,-,ab,a,ab,a,a,ab,a,-,a,-,-,-,-,-,ab,ab,ab,-,-,ab,ab,a,a,ab,a,ab,-,ab,ab,ab,a,-…
*M2392	D2.15	ab,ab,-,ab,-,a,-,a,a,ab,ab,ab,a,ab,a,a,-,a,a,a,ab,a,-,a,a,ab,ab,a,ab,-,a,a,ab,ab,ab,ab,a,a,ab,ab,ab,ab,a,a,a,a,ab,a,ab,ab,ab,ab,ab,a,a,a,a,-,ab,-,a,-,a,a,a,a,a,ab,-,a,a,a,a,-,ab,ab,a,-,a,a,-,ab,-,ab,a,ab,-,a,a,-,ab,-,a,-,ab,ab,-,-,-,ab,ab,a,ab,a,a,ab,a,ab,ab,ab,-,ab,ab,ab,a,-,ab,-,a,a,ab,-,ab,a,ab,a,ab,ab,ab,ab,a,ab,a,-,ab,ab,ab,a,ab,a,-,ab,a,ab,a,a,-,ab,a,a,ab,ab,ab,a,-,ab,ab,-,a,-,-,ab,ab,ab,-,…
*M2394	D2.15	ab,ab,ab,ab,-,a,-,a,a,-,-,ab,a,ab,a,a,ab,a,a,a,ab,a,ab,-,a,ab,ab,-,-,ab,-,a,ab,ab,ab,ab,a,-,ab,ab,ab,ab,a,a,a,a,ab,a,ab,ab,ab,ab,ab,a,a,a,a,a,ab,a,a,ab,a,a,a,-,a,ab,a,-,-,-,a,a,ab,ab,a,-,a,-,-,ab,a,ab,a,-,ab,-,a,a,ab,ab,a,ab,-,ab,a,ab,-,ab,-,-,ab,a,a,-,a,ab,ab,ab,a,ab,ab,ab,a,-,-,a,a,a,ab,-,-,a,ab,a,ab,ab,ab,ab,-,ab,a,-,ab,ab,ab,-,ab,a,a,ab,a,ab,a,a,a,ab,a,a,ab,ab,ab,-,a,ab,ab,a,a,-,a,ab,-,ab,ab,…
*M2395	D2.15	ab,-,ab,-,a,-,ab,-,-,ab,ab,-,a,ab,a,a,-,a,a,-,ab,a,ab,a,a,ab,ab,a,ab,ab,a,-,ab,-,ab,ab,a,a,-,ab,-,ab,a,a,a,a,-,-,-,ab,ab,ab,ab,a,a,a,a,-,ab,a,a,ab,a,-,a,a,a,ab,-,a,-,-,a,a,ab,ab,-,-,a,a,ab,ab,-,-,a,ab,ab,a,-,a,-,ab,-,ab,ab,ab,a,ab,ab,-,-,a,-,a,a,ab,-,-,ab,ab,a,-,ab,ab,a,a,-,a,-,a,ab,ab,ab,a,ab,a,ab,ab,ab,ab,-,ab,a,a,-,ab,ab,a,ab,a,-,-,a,ab,a,-,a,ab,a,-,ab,ab,ab,a,a,ab,ab,-,-,ab,a,ab,-,ab,ab,ab,a,…
*M2397	B3.7	a,a,ab,a,-,b,ab,-,b,ab,a,a,b,a,-,ab,a,ab,ab,b,-,-,a,b,b,-,-,ab,a,a,b,b,-,a,ab,a,ab,ab,ab,ab,ab,a,ab,-,ab,ab,ab,-,ab,a,ab,a,a,b,-,ab,b,ab,-,b,ab,a,ab,b,b,b,-,ab,b,b,b,b,ab,-,ab,-,-,b,b,b,-,ab,b,ab,-,ab,-,ab,ab,b,ab,-,-,a,-,-,ab,ab,a,a,-,ab,a,b,b,ab,b,a,a,a,ab,-,a,a,-,b,a,b,b,ab,ab,ab,a,-,-,b,ab,a,a,a,ab,a,-,ab,a,ab,ab,b,-,ab,b,a,ab,-,-,-,ab,ab,b,b,ab,-,ab,ab,b,ab,-,ab,b,a,b,ab,-,ab,a,a,ab,b,ab,ab,…
*M2398	D2.15	-,-,ab,ab,-,a,-,a,-,-,ab,ab,a,-,a,a,-,a,a,a,ab,a,ab,a,-,ab,ab,-,ab,ab,a,-,ab,ab,ab,-,a,-,ab,ab,-,ab,a,a,a,a,ab,a,ab,ab,ab,ab,ab,a,-,a,a,a,-,a,a,ab,a,-,a,a,-,ab,-,a,a,a,ab,a,ab,ab,a,a,a,a,ab,ab,-,ab,a,ab,ab,-,a,a,ab,ab,-,ab,ab,ab,a,ab,ab,ab,ab,a,ab,a,a,ab,a,ab,ab,ab,a,-,ab,ab,-,a,ab,a,-,a,ab,ab,ab,a,ab,a,-,ab,-,ab,a,ab,-,a,ab,ab,ab,-,ab,a,a,ab,a,ab,a,a,a,ab,a,-,ab,ab,ab,a,a,ab,ab,a,a,ab,a,ab,ab,ab…
*M2401	D1.10	ab,ab,a,ab,ab,a,a,ab,a,a,ab,ab,a,ab,ab,ab,ab,ab,ab,a,a,-,ab,a,a,ab,-,ab,ab,ab,-,a,-,-,a,ab,ab,ab,a,-,a,ab,ab,a,ab,ab,a,-,a,ab,a,ab,ab,a,ab,ab,a,ab,ab,-,ab,ab,ab,-,a,a,-,-,a,a,-,a,a,ab,a,ab,a,-,a,a,-,a,a,a,a,a,a,ab,-,a,a,-,-,ab,-,-,ab,-,-,ab,a,ab,ab,a,a,-,a,ab,ab,ab,ab,ab,ab,ab,ab,a,ab,a,a,ab,a,a,ab,a,a,a,a,ab,ab,ab,ab,ab,ab,-,ab,a,a,a,a,ab,a,ab,ab,ab,-,a,ab,a,a,a,a,ab,a,ab,a,-,a,ab,a,ab,a,a,ab,-,…
*M2404	D2.15	ab,ab,ab,ab,a,a,ab,a,a,ab,-,ab,a,-,a,a,ab,a,a,a,ab,a,ab,a,a,ab,-,-,-,-,a,a,ab,-,ab,ab,a,a,ab,ab,ab,ab,a,a,a,-,ab,a,ab,ab,ab,ab,ab,a,a,a,a,-,ab,a,a,-,a,a,a,-,-,ab,a,a,a,a,ab,a,ab,ab,a,a,a,a,ab,-,a,ab,a,ab,ab,a,-,-,ab,ab,a,ab,ab,ab,a,ab,ab,ab,-,a,ab,a,a,ab,a,ab,ab,ab,-,ab,ab,-,-,a,-,a,a,-,ab,-,ab,a,ab,a,-,ab,-,ab,a,ab,a,a,ab,ab,ab,a,ab,a,a,ab,a,ab,a,a,a,ab,-,a,ab,ab,ab,a,a,ab,ab,a,a,ab,a,ab,ab,ab,a…
*M2405	D2.15	ab,ab,ab,-,a,-,-,a,a,ab,ab,ab,a,-,a,-,ab,-,a,a,ab,-,ab,a,a,ab,ab,a,ab,-,a,a,-,ab,-,ab,a,a,ab,ab,-,-,a,a,a,-,ab,a,ab,ab,ab,ab,-,a,-,a,-,a,ab,a,a,ab,a,-,a,a,a,ab,a,a,a,a,ab,a,ab,ab,a,a,a,a,ab,ab,a,ab,a,ab,ab,a,a,a,-,ab,a,-,ab,-,a,-,ab,ab,ab,a,ab,a,-,ab,a,ab,ab,ab,a,ab,ab,ab,a,a,ab,a,a,a,-,ab,ab,a,-,a,ab,ab,ab,ab,a,ab,a,-,ab,-,-,a,ab,-,-,ab,-,ab,a,-,a,ab,-,a,ab,ab,ab,a,a,ab,ab,a,a,ab,a,ab,ab,ab,-,ab…
*M2407	D1.10	ab,-,-,ab,ab,a,a,ab,a,a,ab,ab,-,ab,ab,ab,ab,ab,-,a,a,ab,ab,a,a,ab,ab,ab,-,ab,-,a,a,ab,a,ab,ab,-,a,-,a,-,ab,a,ab,ab,-,a,a,-,a,ab,ab,a,ab,-,a,-,ab,a,-,-,ab,a,a,-,ab,a,a,a,a,-,a,-,a,ab,a,a,a,-,ab,a,a,a,a,-,a,ab,ab,a,a,a,-,ab,ab,ab,ab,a,ab,ab,a,ab,-,a,a,a,-,ab,ab,-,ab,ab,-,ab,ab,a,ab,a,a,ab,a,-,ab,a,-,a,a,ab,ab,ab,ab,ab,ab,ab,-,a,a,a,-,ab,a,ab,ab,ab,a,-,-,a,a,a,a,ab,-,ab,-,a,-,-,a,ab,-,a,ab,-,ab,ab,a…
*M2409	D1.10	ab,-,a,ab,ab,a,a,ab,a,a,ab,ab,a,ab,-,ab,ab,ab,ab,-,a,ab,ab,-,-,ab,-,ab,ab,ab,a,-,a,ab,a,ab,-,ab,a,a,a,ab,ab,-,ab,ab,a,a,a,-,a,ab,ab,-,ab,ab,a,ab,ab,a,ab,-,-,a,-,a,-,-,a,-,a,a,-,ab,a,ab,a,a,a,a,ab,a,a,-,a,-,a,-,ab,a,a,a,a,ab,ab,ab,ab,ab,ab,-,a,-,ab,a,a,a,-,ab,ab,ab,ab,ab,-,ab,-,a,-,a,-,-,a,a,ab,a,a,a,a,-,ab,ab,ab,ab,ab,-,-,a,a,a,a,ab,a,ab,ab,ab,a,a,ab,a,-,a,a,ab,a,ab,a,a,a,ab,a,ab,a,-,ab,a,ab,ab,-…
*M2412	D1.10	ab,ab,-,ab,-,a,a,ab,-,a,ab,ab,a,ab,ab,ab,ab,ab,ab,-,-,ab,ab,a,a,-,ab,ab,ab,-,a,a,a,ab,-,ab,ab,ab,a,-,a,ab,ab,a,ab,ab,a,-,a,ab,-,ab,ab,a,ab,ab,-,-,ab,-,ab,a,ab,a,a,a,ab,a,a,a,a,a,a,-,a,ab,a,-,-,a,ab,a,-,a,a,a,a,ab,ab,a,a,a,ab,-,-,ab,ab,ab,ab,ab,a,ab,ab,a,a,a,a,ab,ab,ab,-,ab,ab,ab,-,a,ab,a,a,ab,a,a,ab,-,a,a,a,ab,ab,ab,ab,ab,ab,ab,ab,a,a,a,a,ab,a,-,-,-,a,a,ab,a,a,a,a,ab,a,ab,a,-,a,ab,a,ab,a,a,ab,a,a…
*M2413	D1.10	ab,ab,a,ab,ab,a,a,ab,a,-,-,ab,a,ab,ab,-,ab,-,ab,a,a,-,ab,a,a,-,ab,ab,ab,ab,a,a,a,ab,a,ab,ab,ab,-,a,a,ab,ab,a,-,ab,a,a,a,ab,a,ab,ab,a,ab,ab,a,ab,ab,-,-,a,ab,a,a,a,ab,-,-,a,-,-,-,ab,a,ab,-,a,-,a,ab,a,a,a,a,-,a,ab,ab,a,-,a,ab,ab,ab,ab,ab,ab,ab,ab,a,ab,ab,a,-,a,a,ab,ab,-,ab,ab,-,-,-,-,-,a,a,ab,a,a,ab,a,-,-,a,ab,ab,ab,ab,ab,ab,ab,ab,a,a,a,a,ab,a,ab,ab,ab,-,a,ab,-,-,a,-,ab,a,ab,a,a,a,ab,a,ab,a,-,ab,a,a…
*M2415	D1.10	-,ab,a,ab,ab,a,-,ab,a,a,ab,ab,a,ab,ab,-,ab,ab,ab,a,a,ab,-,a,-,-,ab,ab,-,ab,a,a,-,ab,a,-,ab,ab,a,a,a,ab,ab,a,ab,ab,a,a,a,ab,a,ab,ab,a,ab,ab,-,ab,-,a,ab,a,ab,a,a,-,ab,a,a,a,a,a,a,ab,a,ab,a,a,a,-,ab,a,a,a,a,a,a,-,ab,a,a,a,ab,-,-,-,ab,ab,ab,ab,a,ab,ab,-,a,a,a,ab,ab,ab,ab,ab,ab,ab,-,a,ab,a,a,ab,a,-,ab,-,-,a,a,ab,ab,ab,ab,ab,-,-,ab,a,a,a,a,-,a,-,ab,ab,a,a,-,a,-,a,-,-,a,ab,-,a,a,ab,a,ab,-,a,ab,a,ab,ab,-…
*M2416	D1.10	a,a,ab,a,a,-,-,a,ab,ab,a,a,ab,a,a,a,-,a,a,ab,ab,a,a,ab,ab,a,a,a,a,a,ab,ab,ab,a,ab,a,a,a,ab,ab,ab,a,a,ab,a,a,ab,-,ab,a,ab,-,a,ab,-,a,ab,a,a,-,a,-,a,ab,-,ab,a,ab,ab,-,ab,-,ab,-,-,-,ab,ab,ab,ab,a,-,ab,ab,ab,ab,ab,-,a,ab,ab,ab,a,-,a,a,a,-,-,a,ab,-,a,-,ab,ab,-,a,a,a,a,a,a,a,-,ab,a,ab,-,a,ab,ab,-,-,ab,ab,-,a,-,a,a,a,-,a,a,ab,ab,ab,ab,a,ab,-,a,a,ab,-,a,-,ab,ab,-,a,ab,a,ab,ab,-,a,-,a,ab,-,a,ab,a,a,a,ab,a…
*M2417	D1.10	ab,-,a,-,ab,a,a,ab,a,a,ab,ab,a,ab,ab,ab,ab,ab,ab,-,a,ab,ab,a,-,-,ab,ab,ab,ab,-,a,a,ab,-,ab,-,-,a,a,a,ab,-,a,-,ab,a,-,a,ab,-,ab,-,a,-,ab,a,-,ab,a,ab,-,ab,-,a,a,ab,a,a,a,a,a,a,ab,-,ab,a,-,-,a,ab,a,a,-,a,a,-,ab,ab,a,a,a,ab,-,ab,ab,ab,ab,ab,-,a,ab,ab,a,a,a,-,ab,-,ab,ab,ab,ab,-,-,a,ab,a,a,ab,a,a,ab,a,a,a,a,ab,ab,ab,ab,ab,-,-,ab,a,a,a,a,ab,a,ab,ab,-,a,a,ab,a,-,a,a,-,a,ab,a,a,-,ab,a,-,a,a,ab,-,-,ab,ab,a…
*M2444	D2.15	a,a,-,a,-,ab,a,ab,ab,a,ab,a,ab,a,ab,ab,ab,ab,ab,ab,a,ab,a,ab,-,a,a,ab,a,a,ab,ab,a,a,-,a,-,ab,a,a,a,ab,-,ab,ab,-,a,ab,a,a,a,a,a,-,-,ab,-,ab,a,ab,ab,a,ab,ab,-,ab,ab,a,ab,ab,ab,ab,-,ab,a,a,ab,ab,ab,ab,a,a,ab,a,ab,a,a,-,ab,-,a,a,ab,a,a,a,ab,-,a,a,-,ab,-,ab,ab,a,ab,a,-,a,ab,a,-,-,ab,ab,a,ab,ab,-,a,a,-,ab,a,ab,a,a,a,a,ab,-,ab,-,a,a,a,-,a,ab,ab,a,-,a,ab,-,-,a,ab,ab,a,a,a,ab,ab,a,a,-,-,a,ab,a,a,a,a,-,ab,…
*M2447	D2.15	a,a,a,a,ab,ab,a,-,ab,a,ab,-,-,a,ab,-,-,ab,ab,ab,a,ab,a,ab,ab,a,-,ab,a,-,ab,-,a,a,a,-,-,ab,a,-,a,ab,ab,-,ab,ab,a,-,-,a,a,-,a,-,ab,ab,ab,ab,a,ab,ab,a,-,ab,-,ab,ab,a,-,ab,ab,-,a,-,a,-,ab,ab,ab,ab,a,a,ab,-,-,a,a,ab,-,ab,a,a,ab,a,a,a,ab,a,a,a,a,ab,a,ab,-,a,-,a,a,a,ab,a,a,a,ab,-,a,ab,-,-,a,a,-,-,a,ab,-,a,a,a,ab,a,ab,ab,a,a,a,-,-,ab,ab,a,ab,a,-,-,-,-,ab,ab,-,-,a,ab,ab,a,a,ab,ab,a,ab,a,a,a,a,a,ab,ab,ab,a…
*M2449	D2.15	a,a,a,a,ab,ab,-,ab,ab,a,ab,a,-,a,ab,-,ab,ab,ab,ab,-,ab,a,ab,ab,a,a,ab,a,a,-,ab,a,-,a,a,ab,ab,a,a,a,-,ab,ab,ab,-,-,ab,-,-,a,-,a,ab,ab,ab,ab,ab,-,-,-,-,ab,ab,ab,ab,ab,-,ab,-,ab,-,a,-,a,a,ab,ab,ab,ab,a,a,-,a,-,a,a,-,ab,ab,a,a,-,a,a,a,ab,a,a,a,a,-,a,ab,ab,-,ab,a,a,a,-,a,a,a,ab,ab,-,ab,-,ab,-,a,a,ab,a,ab,a,a,a,a,ab,a,ab,ab,a,-,a,ab,a,-,-,a,ab,-,-,ab,-,-,ab,ab,a,a,a,-,ab,a,a,ab,ab,a,-,a,a,a,a,a,ab,ab,a…
*M2451	D2.15	a,a,a,a,ab,-,a,ab,ab,-,ab,-,ab,-,ab,ab,ab,ab,ab,ab,a,ab,a,ab,ab,a,a,-,a,a,ab,ab,-,a,-,a,ab,ab,a,a,-,ab,ab,ab,ab,ab,a,ab,-,a,a,a,a,-,-,ab,ab,ab,a,ab,ab,a,ab,ab,ab,-,ab,a,ab,ab,ab,ab,a,ab,a,a,ab,-,ab,-,a,a,ab,a,ab,a,a,ab,ab,ab,a,-,ab,a,a,a,ab,a,a,a,a,ab,-,-,ab,-,-,a,a,a,ab,a,a,a,ab,ab,a,ab,ab,-,a,a,a,ab,a,-,-,a,-,a,ab,-,-,ab,a,a,a,ab,a,ab,ab,a,ab,-,ab,ab,ab,a,ab,ab,a,a,a,ab,ab,a,a,ab,ab,a,ab,a,a,a,…
*M2454	D1.10	ab,ab,-,-,ab,-,a,ab,a,-,ab,ab,a,-,ab,ab,ab,-,ab,a,a,ab,ab,-,a,ab,ab,ab,-,ab,a,a,a,ab,a,ab,ab,-,a,a,-,ab,ab,a,ab,ab,a,a,-,ab,a,ab,ab,a,ab,ab,a,ab,ab,a,ab,a,ab,a,a,a,ab,-,-,a,-,-,a,ab,a,ab,a,-,-,a,ab,-,-,a,a,a,a,ab,ab,a,a,a,ab,ab,ab,ab,ab,ab,ab,-,a,ab,ab,a,a,a,a,ab,ab,ab,ab,ab,ab,-,ab,a,ab,-,-,ab,a,a,-,a,a,-,a,ab,ab,ab,-,ab,ab,ab,ab,a,a,-,a,ab,-,ab,ab,-,a,-,-,a,a,a,a,ab,a,ab,a,a,a,ab,a,ab,a,a,ab,a,…
*M2462	D2.15	a,a,a,a,ab,-,-,ab,ab,a,ab,-,ab,a,ab,-,ab,-,ab,ab,a,ab,a,ab,ab,-,a,ab,a,a,ab,ab,a,a,a,a,ab,ab,a,a,a,ab,-,ab,ab,ab,a,ab,a,a,-,a,-,ab,ab,-,ab,-,a,ab,ab,a,ab,ab,ab,-,ab,a,ab,-,ab,ab,a,ab,-,a,-,ab,ab,ab,a,a,ab,a,ab,-,a,ab,ab,ab,a,a,ab,a,a,a,ab,a,a,a,-,ab,-,ab,ab,a,-,a,a,a,ab,a,a,a,ab,-,a,ab,ab,-,a,a,a,ab,a,ab,a,a,a,a,-,a,ab,ab,a,a,a,ab,a,ab,ab,a,ab,a,ab,ab,ab,a,ab,ab,a,a,a,ab,ab,a,-,ab,-,-,ab,a,-,a,a,…
*M2463	B3.7	ab,ab,a,-,b,ab,a,b,-,a,b,ab,-,ab,b,b,b,b,-,ab,a,-,ab,ab,ab,ab,ab,b,ab,ab,ab,-,a,ab,a,ab,-,b,-,a,a,b,b,ab,b,-,a,ab,a,ab,a,ab,ab,ab,b,b,-,b,ab,ab,b,-,b,ab,-,ab,-,a,ab,ab,ab,-,a,-,a,-,ab,ab,-,-,ab,a,ab,a,ab,a,a,b,-,-,-,a,b,ab,-,ab,b,ab,ab,-,a,b,-,ab,-,a,ab,-,ab,ab,b,ab,ab,ab,-,ab,-,-,ab,b,a,a,ab,-,a,-,a,ab,ab,ab,-,ab,b,b,ab,a,a,-,a,-,-,ab,b,ab,ab,ab,b,a,ab,ab,a,ab,a,b,-,a,-,b,ab,ab,ab,-,ab,-,ab,-,b,…
*M2466	D2.15	a,a,-,-,-,ab,a,ab,ab,a,ab,a,ab,a,ab,ab,ab,ab,-,ab,-,ab,a,ab,ab,a,-,ab,a,-,ab,ab,-,-,a,a,ab,ab,a,a,a,ab,ab,ab,-,ab,a,ab,a,-,a,a,a,ab,ab,ab,ab,ab,a,ab,ab,a,ab,ab,-,ab,ab,a,-,ab,ab,ab,a,ab,a,a,-,ab,ab,-,a,-,ab,a,ab,-,-,ab,ab,ab,a,a,ab,a,a,a,ab,a,a,a,a,ab,-,-,ab,a,ab,a,a,a,ab,a,a,a,ab,ab,a,ab,ab,-,a,a,a,ab,a,ab,a,-,a,a,ab,a,ab,ab,a,-,a,ab,a,ab,-,a,ab,a,ab,ab,ab,a,ab,-,a,a,-,ab,ab,-,-,ab,ab,-,ab,-,a,a…
*M2467	D1.10	ab,ab,-,ab,-,a,a,ab,a,a,ab,ab,a,ab,-,ab,ab,ab,ab,a,a,ab,ab,a,a,-,-,ab,ab,ab,a,a,a,ab,a,ab,ab,ab,a,a,-,ab,ab,a,ab,ab,-,-,a,ab,a,ab,ab,a,-,ab,a,ab,ab,a,ab,a,ab,a,a,a,-,-,a,a,-,a,-,ab,a,-,a,a,a,a,ab,a,a,a,a,a,a,ab,-,a,-,a,-,ab,ab,ab,ab,ab,ab,a,a,ab,-,a,a,a,a,ab,ab,-,ab,ab,ab,ab,ab,a,ab,a,a,ab,a,a,ab,-,-,a,a,-,ab,-,ab,ab,-,ab,-,a,a,a,a,ab,-,ab,ab,ab,a,a,ab,a,a,a,a,ab,a,ab,a,ab,a,-,a,ab,a,a,ab,a,-,ab,…
*M2473	D2.15	a,-,a,a,-,ab,a,-,ab,a,ab,-,ab,-,ab,-,ab,ab,ab,ab,a,ab,a,ab,ab,a,a,ab,a,a,ab,ab,a,a,a,a,ab,-,-,a,a,ab,ab,ab,ab,ab,-,ab,a,a,a,a,a,ab,ab,-,ab,ab,-,-,ab,a,ab,ab,ab,ab,ab,-,ab,ab,-,-,a,ab,-,a,ab,-,-,ab,a,a,ab,-,-,a,-,-,-,ab,a,a,-,a,-,a,-,a,a,a,a,-,a,ab,ab,a,ab,a,a,a,ab,a,a,a,ab,-,a,ab,-,-,-,a,a,ab,a,-,a,a,a,a,-,a,-,ab,-,a,a,ab,a,ab,ab,a,ab,a,ab,-,-,a,ab,ab,a,-,a,ab,ab,a,a,ab,ab,a,ab,a,-,a,a,-,ab,ab,ab…
*M2475	D2.15	-,a,a,a,ab,ab,a,ab,-,-,ab,a,ab,a,ab,ab,ab,ab,ab,ab,a,ab,a,-,-,a,-,ab,a,-,-,ab,a,a,a,-,ab,-,a,a,-,-,ab,ab,ab,ab,-,ab,-,a,a,a,a,ab,-,ab,ab,ab,-,ab,ab,a,ab,ab,-,-,ab,a,ab,-,ab,-,-,-,a,a,ab,ab,ab,-,-,a,ab,a,ab,a,a,-,ab,ab,a,a,ab,a,a,a,ab,a,a,a,-,ab,-,ab,ab,a,ab,a,-,a,ab,a,a,a,ab,-,a,-,ab,-,-,a,a,ab,a,ab,a,a,a,-,ab,a,ab,ab,a,-,a,ab,a,ab,-,a,ab,a,ab,ab,-,-,-,-,a,a,a,ab,ab,a,a,ab,a,a,ab,a,a,a,a,a,ab,ab,…
*M2476	B3.7	a,a,ab,a,ab,b,ab,ab,b,ab,ab,a,b,-,ab,ab,-,ab,ab,b,-,ab,-,-,b,a,a,ab,a,a,b,b,-,a,-,a,ab,ab,ab,ab,ab,ab,ab,b,ab,ab,ab,b,ab,a,ab,a,a,-,ab,ab,b,-,a,b,ab,-,ab,b,b,b,ab,ab,b,b,-,b,ab,ab,ab,a,-,-,-,b,a,ab,b,ab,-,-,ab,ab,ab,-,ab,ab,ab,a,a,a,ab,a,a,ab,ab,ab,a,b,b,-,b,a,a,a,ab,a,a,a,ab,b,a,b,b,-,ab,ab,-,b,-,b,ab,a,a,a,-,-,-,ab,-,ab,ab,b,ab,ab,b,-,ab,-,b,b,ab,ab,b,-,ab,a,ab,-,-,a,ab,-,ab,a,-,-,a,ab,a,a,ab,b…
*M2478	D2.15	a,-,a,a,ab,-,a,ab,ab,a,ab,a,-,a,ab,ab,ab,ab,ab,ab,a,ab,a,ab,ab,a,a,ab,a,-,ab,-,a,a,a,-,ab,ab,a,a,a,-,ab,-,ab,ab,a,ab,a,a,a,-,a,ab,ab,ab,-,ab,-,-,ab,a,ab,ab,ab,ab,ab,a,ab,ab,ab,ab,a,ab,a,-,ab,ab,ab,ab,a,a,ab,a,-,-,a,ab,ab,ab,-,a,ab,a,a,a,ab,a,a,a,a,ab,-,ab,ab,-,ab,a,a,a,-,a,a,a,-,-,a,-,-,-,a,a,a,-,a,-,-,a,a,a,ab,a,ab,ab,a,a,-,-,-,ab,-,a,ab,a,ab,ab,ab,-,ab,ab,a,a,a,ab,ab,a,a,ab,a,a,ab,a,a,a,a,-,ab,…
*M2481	D1.10	ab,ab,a,-,ab,a,a,ab,-,-,ab,ab,a,ab,ab,ab,ab,-,ab,a,a,ab,-,a,a,ab,ab,ab,-,-,a,a,-,ab,-,ab,ab,ab,a,a,a,ab,ab,a,ab,ab,a,a,a,ab,-,-,-,a,ab,ab,a,ab,ab,a,ab,a,ab,a,-,a,ab,a,-,a,a,a,a,ab,a,ab,a,a,-,-,ab,-,a,a,a,-,a,ab,-,a,a,a,-,-,ab,ab,ab,ab,ab,-,a,ab,ab,a,a,a,a,ab,ab,ab,ab,ab,ab,-,ab,a,ab,a,-,ab,-,a,ab,a,a,a,a,ab,ab,ab,ab,ab,-,ab,-,a,a,a,a,ab,-,ab,-,ab,a,a,ab,-,-,a,a,ab,a,ab,-,ab,a,ab,a,ab,a,-,ab,a,ab,…
*M2491	D2.15	a,a,a,a,ab,a,a,ab,-,a,ab,a,ab,-,ab,ab,ab,ab,ab,-,a,ab,a,ab,-,-,a,ab,a,-,-,-,-,a,a,-,ab,ab,a,-,a,ab,-,-,ab,ab,a,ab,a,a,-,a,-,ab,ab,ab,ab,ab,a,ab,ab,a,ab,ab,ab,ab,ab,a,ab,ab,ab,ab,a,ab,-,-,ab,ab,ab,ab,a,a,ab,a,ab,a,-,-,ab,ab,a,a,-,a,a,a,-,a,-,a,a,ab,ab,ab,ab,a,ab,a,a,a,-,a,a,-,ab,ab,a,ab,ab,ab,-,a,a,ab,a,ab,a,a,a,a,ab,a,-,ab,a,a,-,-,-,-,-,a,ab,a,ab,ab,ab,a,ab,ab,a,-,-,ab,ab,a,a,ab,a,a,ab,-,a,-,a,a,…
*M2495	D2.15	a,a,a,a,ab,a,a,ab,-,a,ab,a,-,a,ab,-,-,ab,ab,ab,a,ab,a,-,ab,a,a,ab,a,a,ab,-,a,a,a,-,-,-,-,a,a,ab,ab,ab,ab,ab,a,ab,a,a,a,a,-,ab,ab,-,-,ab,a,ab,ab,a,ab,ab,-,ab,ab,a,ab,ab,ab,ab,a,ab,a,a,ab,-,-,ab,-,a,ab,-,ab,a,a,-,ab,-,a,a,ab,a,a,a,ab,a,-,-,a,ab,ab,-,ab,-,ab,a,a,a,ab,-,a,-,ab,ab,a,ab,ab,-,-,a,a,ab,a,ab,a,a,a,a,-,-,ab,-,a,-,a,ab,a,ab,-,a,ab,a,ab,ab,ab,a,ab,ab,a,a,a,-,ab,-,a,ab,a,a,ab,a,-,-,a,a,ab,ab,…
*M2497	D1.10	-,ab,a,ab,ab,-,a,ab,a,-,ab,ab,a,ab,ab,ab,ab,ab,ab,a,a,ab,ab,a,a,ab,ab,ab,ab,ab,a,-,a,ab,a,-,ab,-,a,a,-,-,ab,a,ab,ab,a,a,-,-,-,ab,ab,-,ab,ab,a,ab,ab,a,ab,a,ab,-,a,a,ab,a,a,a,a,a,a,ab,a,ab,a,a,a,-,ab,a,a,-,a,-,a,ab,ab,a,a,a,ab,ab,ab,ab,ab,ab,-,-,a,ab,ab,a,a,a,a,ab,ab,ab,ab,ab,ab,ab,-,a,ab,a,a,ab,a,a,ab,a,a,a,-,ab,ab,ab,ab,ab,-,ab,-,a,a,a,a,ab,a,ab,ab,ab,a,a,ab,a,a,a,a,ab,a,-,a,ab,a,ab,a,ab,a,a,ab,a…
*M2507	D1.10	-,a,ab,a,a,ab,ab,a,ab,ab,a,a,ab,a,a,-,-,-,-,ab,ab,a,a,ab,-,-,-,a,a,a,ab,ab,-,a,ab,a,-,a,ab,ab,ab,a,a,ab,-,-,ab,ab,ab,a,ab,a,ab,ab,-,-,ab,-,a,ab,a,ab,a,ab,ab,ab,a,-,-,ab,ab,ab,ab,a,ab,a,ab,ab,ab,ab,a,-,ab,ab,ab,ab,ab,-,a,ab,ab,ab,-,a,-,a,a,a,a,ab,ab,-,a,ab,ab,ab,ab,a,a,a,-,a,a,-,a,ab,a,ab,a,-,ab,-,a,ab,-,ab,ab,a,-,a,a,a,a,-,a,-,ab,ab,ab,a,ab,a,a,-,ab,ab,a,-,ab,ab,ab,a,-,a,ab,-,ab,a,ab,a,ab,-,a,ab,…
*M2512	D1.10	ab,ab,a,ab,-,a,-,ab,a,a,ab,-,a,ab,-,-,ab,ab,-,a,a,-,-,a,-,ab,ab,ab,ab,ab,a,a,-,ab,a,ab,ab,ab,a,a,a,ab,ab,a,ab,a,a,a,a,ab,a,ab,-,-,-,-,a,ab,ab,a,-,a,ab,a,a,-,-,-,-,-,-,a,a,ab,a,ab,a,a,a,a,ab,a,a,a,a,-,a,ab,ab,a,a,-,ab,ab,-,ab,ab,-,ab,a,-,ab,-,a,a,a,a,ab,ab,ab,ab,ab,ab,ab,-,a,ab,-,ab,ab,a,-,ab,-,a,a,a,ab,ab,-,ab,ab,ab,ab,ab,a,a,a,a,ab,a,ab,ab,ab,-,a,-,-,a,a,a,ab,-,ab,-,ab,a,ab,a,ab,a,a,ab,a,ab,ab,a…
*M2513	D1.10	ab,ab,a,ab,ab,a,a,ab,a,a,ab,ab,a,ab,ab,ab,ab,ab,ab,-,-,ab,ab,a,a,ab,ab,ab,ab,ab,-,a,a,ab,a,ab,ab,ab,-,a,a,ab,ab,a,-,a,a,a,a,ab,-,ab,a,a,-,-,a,ab,ab,a,-,a,-,a,a,a,ab,a,a,a,-,a,a,-,-,ab,a,a,a,a,ab,a,a,a,a,a,a,ab,ab,a,a,a,ab,ab,ab,ab,ab,-,-,a,a,ab,ab,a,a,-,a,ab,ab,-,ab,ab,-,ab,ab,a,ab,a,ab,ab,-,a,-,a,a,a,a,ab,ab,ab,ab,-,ab,ab,ab,a,a,a,a,ab,a,-,ab,ab,-,a,-,a,a,a,-,-,-,ab,a,ab,a,-,a,ab,a,-,ab,a,-,ab,a…
*M2523	D2.15	ab,ab,ab,ab,-,-,ab,a,-,-,a,ab,a,ab,a,a,a,a,a,-,ab,a,ab,a,a,ab,ab,-,ab,ab,a,a,ab,ab,ab,ab,a,-,-,ab,ab,-,a,a,a,a,ab,a,ab,ab,ab,ab,ab,a,a,a,a,a,ab,a,a,-,a,a,a,a,a,-,a,-,a,a,ab,a,ab,ab,a,a,a,a,ab,ab,a,ab,a,ab,ab,a,a,a,ab,ab,a,-,ab,-,a,ab,-,ab,ab,-,a,a,a,ab,-,ab,ab,ab,-,ab,ab,ab,a,a,-,a,a,a,ab,-,ab,a,ab,ab,ab,-,ab,ab,a,ab,a,-,ab,-,ab,a,-,a,a,ab,a,ab,-,a,a,ab,-,a,ab,ab,ab,a,a,-,-,a,-,ab,a,-,ab,ab,ab,-,…
*M2525	D2.15	a,a,a,a,ab,a,a,-,ab,a,ab,a,-,a,ab,ab,ab,-,ab,ab,a,ab,a,ab,ab,a,a,ab,-,-,ab,ab,a,a,a,a,-,ab,a,a,a,ab,ab,ab,ab,ab,a,ab,a,a,a,a,a,ab,ab,-,ab,ab,a,ab,ab,a,ab,ab,ab,ab,ab,a,ab,ab,ab,ab,a,ab,a,-,ab,ab,ab,ab,a,a,ab,a,ab,a,a,ab,ab,ab,a,a,ab,a,a,-,-,-,a,-,a,ab,ab,ab,ab,a,ab,a,a,a,ab,a,-,a,-,ab,a,ab,ab,ab,a,a,a,ab,a,a,a,a,-,a,ab,a,-,-,a,a,a,-,a,ab,ab,a,ab,a,-,ab,ab,a,-,ab,a,a,a,-,ab,a,a,ab,a,a,ab,a,a,a,a,-…
*M2528	D2.15	a,-,a,-,ab,a,a,ab,-,a,ab,-,ab,-,ab,-,ab,ab,ab,ab,a,ab,a,ab,ab,a,-,ab,-,a,-,ab,a,a,a,-,ab,ab,a,a,-,ab,ab,ab,ab,ab,a,ab,-,a,a,a,a,-,ab,ab,ab,-,-,-,ab,a,ab,ab,ab,-,ab,a,ab,ab,-,ab,-,ab,a,a,-,ab,ab,-,a,a,ab,a,ab,a,a,ab,ab,ab,a,-,ab,a,a,a,-,a,a,a,a,ab,ab,ab,ab,a,ab,-,a,-,-,a,a,a,ab,ab,-,ab,ab,-,a,-,-,ab,a,a,a,a,a,a,ab,a,ab,ab,a,-,a,ab,-,ab,ab,a,ab,a,-,ab,ab,a,ab,ab,a,a,-,ab,ab,-,a,ab,a,a,ab,-,a,-,a,a,…
*M2534	D2.15	ab,ab,ab,ab,a,ab,-,a,a,ab,a,ab,a,-,a,a,a,a,a,-,ab,-,ab,a,-,-,-,a,-,ab,a,a,-,ab,ab,ab,-,-,ab,ab,ab,a,-,-,a,a,ab,-,-,-,-,ab,ab,a,a,a,-,-,-,a,a,ab,a,a,a,a,a,ab,a,a,a,-,-,a,ab,ab,a,-,a,a,ab,ab,a,ab,a,-,ab,a,a,a,-,ab,a,ab,ab,-,a,ab,ab,ab,ab,a,a,a,a,a,-,ab,ab,ab,a,-,-,ab,a,a,ab,a,-,a,ab,ab,ab,-,-,ab,ab,ab,ab,ab,a,ab,a,a,ab,ab,ab,-,-,a,a,-,-,ab,a,-,a,ab,a,a,ab,ab,ab,a,a,ab,ab,a,ab,ab,a,ab,ab,ab,-,ab,a,a…
*M2536	D2.15	a,a,a,a,ab,a,a,ab,ab,a,ab,a,-,a,ab,-,ab,ab,ab,-,-,ab,a,ab,ab,a,a,ab,a,a,ab,-,-,a,a,a,ab,ab,a,a,a,ab,ab,-,-,ab,-,ab,a,a,a,a,-,ab,ab,ab,-,ab,a,-,ab,a,ab,ab,ab,-,ab,a,ab,ab,ab,ab,a,-,a,a,ab,ab,ab,ab,a,a,-,a,ab,a,a,ab,-,ab,a,a,ab,a,a,a,ab,-,a,a,a,ab,ab,ab,ab,ab,ab,a,a,-,ab,a,a,a,-,ab,a,ab,-,-,a,-,a,ab,a,-,a,-,a,a,ab,a,ab,ab,a,a,-,ab,a,ab,-,a,ab,a,ab,ab,ab,a,ab,ab,a,-,-,ab,ab,a,a,ab,a,a,ab,-,a,a,-,a,a…
*M2553	B3.7	ab,-,b,-,a,b,b,-,ab,b,a,ab,-,ab,a,a,a,a,-,ab,b,-,ab,-,ab,-,ab,a,ab,ab,ab,ab,b,ab,b,b,a,a,b,b,-,-,a,ab,a,ab,b,ab,b,ab,b,ab,-,ab,-,a,ab,-,ab,ab,a,b,a,ab,-,ab,-,b,ab,a,ab,ab,b,a,b,ab,-,ab,ab,ab,ab,b,ab,b,ab,-,b,a,a,ab,b,b,-,ab,ab,-,a,ab,ab,b,-,a,a,ab,-,ab,ab,ab,ab,ab,-,ab,ab,-,a,ab,-,ab,a,-,b,b,-,ab,b,-,b,ab,-,ab,a,ab,a,a,ab,b,-,ab,b,a,ab,-,a,ab,-,ab,a,b,ab,ab,b,ab,ab,a,ab,-,b,-,b,ab,-,b,ab,b,-,ab,a…
*M2558	B3.7	-,-,b,ab,a,-,-,a,-,b,a,ab,b,ab,-,a,-,a,a,ab,b,a,ab,ab,ab,ab,ab,a,-,ab,ab,-,-,-,b,b,a,a,b,b,b,a,a,-,-,ab,b,ab,-,-,b,-,b,ab,a,a,-,a,-,-,a,-,-,ab,ab,ab,-,b,ab,a,-,-,b,a,b,-,-,-,ab,ab,-,b,-,b,ab,-,b,a,a,-,b,b,a,-,ab,-,-,-,ab,-,-,a,a,-,ab,ab,ab,ab,-,ab,a,ab,ab,ab,a,ab,ab,ab,a,a,b,b,ab,-,b,b,b,ab,ab,-,a,ab,a,a,-,b,-,ab,b,a,-,-,-,-,ab,ab,a,b,ab,ab,b,ab,ab,a,ab,ab,-,a,b,ab,ab,b,ab,b,ab,-,a,ab,a,b,-,ab,-,…
*M2561	D1.10	-,a,ab,a,a,ab,-,a,ab,-,a,-,-,a,-,a,-,a,a,-,ab,a,a,ab,ab,a,a,-,a,a,ab,ab,-,a,ab,ab,a,a,ab,-,ab,a,a,ab,a,-,ab,ab,ab,a,ab,a,ab,ab,a,a,-,a,a,ab,a,ab,-,ab,-,ab,a,-,-,a,ab,ab,-,a,ab,-,ab,ab,ab,ab,a,-,ab,-,ab,ab,ab,a,-,ab,-,-,a,a,a,a,-,a,a,ab,-,a,a,-,ab,-,ab,a,a,a,-,a,a,a,-,ab,-,ab,a,a,ab,ab,-,ab,ab,ab,ab,a,a,-,a,a,-,-,a,-,ab,ab,ab,a,ab,-,a,a,ab,ab,-,ab,ab,ab,ab,a,ab,a,ab,a,ab,-,ab,a,ab,ab,a,ab,a,a,-,-,…
*M2562	B3.7	ab,-,a,ab,b,a,a,b,ab,a,b,ab,a,-,b,-,b,b,b,ab,a,b,ab,ab,ab,ab,-,b,ab,ab,ab,ab,a,ab,a,a,b,b,a,a,a,b,b,ab,b,ab,a,ab,a,ab,a,ab,a,ab,b,b,ab,b,-,ab,b,a,-,-,ab,ab,-,a,-,-,ab,ab,a,b,a,ab,-,ab,ab,ab,-,a,ab,a,ab,-,a,-,b,ab,-,-,b,ab,ab,ab,b,-,ab,a,a,b,b,ab,ab,ab,ab,ab,ab,ab,-,ab,ab,-,b,ab,ab,ab,b,b,a,a,ab,-,a,a,a,ab,ab,ab,b,ab,b,-,ab,a,a,ab,-,b,ab,ab,b,ab,ab,ab,-,-,ab,-,a,ab,ab,b,ab,ab,a,-,-,ab,ab,a,ab,a,ab…
*M2564	D1.10	ab,-,a,-,ab,a,a,-,a,a,ab,ab,a,ab,ab,-,ab,ab,ab,a,a,ab,ab,a,a,ab,ab,ab,-,ab,-,-,-,ab,a,a,ab,ab,a,-,a,ab,ab,a,-,-,a,a,-,-,-,-,-,a,ab,ab,a,-,ab,a,ab,a,ab,a,a,a,ab,a,a,ab,a,-,a,ab,a,ab,a,a,a,a,-,a,-,a,a,a,a,-,ab,-,a,-,ab,ab,ab,ab,ab,ab,ab,a,a,ab,ab,a,a,a,a,ab,ab,ab,-,-,-,-,ab,a,ab,a,ab,ab,-,a,ab,a,-,-,a,-,ab,ab,ab,ab,-,ab,ab,a,a,a,a,-,a,-,-,ab,a,a,ab,-,a,a,a,-,-,ab,a,ab,a,-,a,ab,a,-,ab,a,ab,ab,-,a,ab…
*M2566	D2.15	ab,ab,ab,-,a,ab,-,a,-,ab,a,ab,ab,-,a,a,-,a,a,-,ab,-,ab,-,a,ab,ab,a,ab,ab,a,a,ab,-,ab,ab,a,-,ab,ab,ab,a,a,a,a,-,ab,a,ab,ab,ab,ab,ab,a,a,-,a,a,ab,-,a,ab,a,-,a,-,-,ab,-,a,a,a,ab,-,ab,ab,a,a,a,a,ab,-,a,ab,a,ab,-,a,-,a,ab,ab,a,ab,ab,ab,a,ab,ab,-,ab,a,a,a,a,a,a,ab,ab,-,-,ab,ab,-,a,a,ab,a,a,a,ab,ab,ab,a,ab,ab,-,ab,ab,ab,a,-,a,a,ab,-,ab,a,ab,a,a,ab,a,ab,a,a,a,ab,-,-,ab,ab,a,a,a,ab,ab,-,ab,ab,a,-,-,ab,-,a…
*M2567	B3.7	ab,-,b,ab,a,-,-,a,-,b,a,ab,b,ab,a,a,a,a,a,-,b,a,-,ab,ab,ab,ab,a,ab,ab,-,ab,b,ab,-,b,-,-,-,-,-,a,a,ab,a,-,b,ab,b,ab,b,ab,b,ab,a,a,ab,a,ab,ab,a,b,a,-,-,ab,a,b,ab,a,ab,ab,-,-,b,ab,ab,ab,ab,ab,ab,b,ab,-,ab,-,-,a,a,ab,b,b,a,ab,ab,-,-,-,ab,b,b,a,-,-,ab,ab,ab,-,ab,-,-,ab,ab,-,-,ab,ab,ab,a,a,b,-,ab,-,b,b,-,ab,ab,ab,-,ab,a,a,-,b,b,ab,b,a,ab,-,-,ab,-,ab,a,b,ab,ab,b,ab,ab,a,ab,-,b,a,b,ab,-,-,ab,b,ab,ab,a,ab…
*M2570	D2.15	a,a,a,a,ab,a,-,ab,ab,a,ab,a,-,a,ab,ab,ab,-,-,ab,a,ab,a,ab,ab,-,a,ab,a,a,ab,ab,a,a,a,a,ab,ab,a,a,-,ab,ab,ab,ab,ab,-,ab,-,a,a,a,a,-,ab,ab,ab,ab,a,-,ab,a,ab,ab,ab,ab,ab,a,-,ab,ab,ab,a,ab,a,a,ab,ab,ab,-,a,a,ab,-,-,a,a,ab,ab,ab,-,-,ab,-,a,a,ab,a,a,-,a,ab,ab,ab,ab,-,-,a,a,a,ab,a,-,a,ab,ab,a,ab,ab,ab,-,a,-,ab,a,a,a,-,a,a,ab,a,ab,ab,a,-,a,ab,a,ab,ab,a,ab,a,ab,ab,ab,a,ab,-,a,a,ab,ab,-,a,a,ab,a,a,ab,a,a,a,…
*M2572	D1.10	a,a,ab,a,a,ab,ab,a,ab,ab,a,a,ab,a,a,a,a,-,a,-,ab,-,a,ab,ab,a,-,a,-,a,ab,ab,ab,a,ab,-,a,a,ab,ab,ab,a,a,-,-,ab,ab,ab,ab,a,ab,a,ab,ab,a,-,-,-,a,ab,a,ab,a,ab,ab,ab,a,ab,ab,a,ab,ab,ab,a,ab,a,ab,ab,ab,ab,-,ab,ab,-,ab,ab,ab,a,a,ab,ab,ab,a,a,a,a,-,a,a,ab,ab,a,-,ab,ab,ab,ab,a,a,a,-,a,a,a,-,-,a,ab,a,a,ab,a,a,ab,ab,-,ab,a,a,-,-,-,a,-,a,ab,ab,ab,ab,-,ab,a,a,a,-,ab,a,ab,ab,-,ab,a,ab,a,ab,-,-,a,ab,a,ab,ab,a,-,…
*M2573	D1.10	ab,ab,a,ab,ab,a,a,ab,a,a,ab,ab,a,ab,ab,ab,ab,-,ab,a,-,ab,-,a,a,ab,ab,ab,ab,ab,-,a,a,ab,a,a,ab,ab,a,a,-,ab,ab,a,ab,a,a,a,a,ab,a,ab,a,a,ab,-,a,ab,ab,a,ab,a,ab,a,a,a,ab,a,a,ab,a,a,a,-,a,ab,a,a,a,-,ab,a,a,a,a,a,-,ab,ab,a,a,-,ab,ab,ab,ab,ab,ab,ab,a,a,ab,ab,a,a,a,-,ab,ab,ab,ab,-,ab,-,ab,-,-,a,ab,ab,a,ab,ab,a,a,a,a,-,ab,ab,ab,ab,ab,ab,-,a,a,a,-,-,a,ab,ab,-,-,a,ab,a,a,a,a,ab,-,ab,a,ab,-,-,a,ab,-,a,-,-,ab…
*M2579	D1.10	a,a,ab,a,a,ab,ab,a,ab,ab,a,a,-,a,-,a,a,a,a,ab,ab,a,a,-,ab,a,a,a,a,a,-,ab,ab,-,ab,ab,a,a,-,ab,ab,a,-,-,a,ab,-,ab,ab,a,-,-,ab,ab,a,-,ab,-,a,ab,a,ab,a,ab,ab,-,a,-,ab,a,ab,ab,ab,-,ab,a,ab,ab,ab,-,-,ab,ab,ab,ab,ab,-,a,a,ab,ab,ab,a,a,a,a,a,a,a,ab,ab,a,a,ab,-,-,ab,a,a,a,-,-,-,-,-,-,a,ab,-,a,ab,a,a,ab,-,ab,ab,-,a,a,a,-,a,a,a,-,ab,ab,ab,a,ab,a,a,-,-,ab,a,ab,ab,ab,-,a,ab,a,ab,-,ab,a,-,a,ab,-,a,-,a,a,a,ab,a…
*M2582	D1.10	a,a,ab,a,a,-,ab,a,ab,ab,a,-,-,a,a,a,a,a,a,ab,ab,a,a,ab,ab,a,a,a,a,a,-,ab,ab,a,ab,-,-,a,ab,-,ab,a,-,ab,a,ab,ab,-,ab,-,ab,a,ab,-,-,a,ab,a,a,ab,a,ab,-,-,-,ab,a,ab,ab,a,ab,ab,ab,a,ab,a,ab,ab,ab,ab,a,ab,ab,ab,ab,ab,ab,-,a,ab,ab,ab,a,-,a,a,a,a,a,ab,ab,a,a,ab,ab,ab,ab,a,a,a,-,a,a,a,a,-,a,ab,a,-,ab,a,a,ab,ab,-,ab,a,a,a,a,a,a,-,-,ab,ab,ab,-,a,ab,a,a,-,ab,ab,a,ab,-,ab,ab,a,-,a,-,a,ab,a,ab,-,-,ab,a,-,a,a,a,…
*M2588	D1.10	ab,ab,a,ab,ab,a,a,-,a,a,ab,ab,a,-,-,ab,ab,ab,ab,-,a,ab,-,a,a,ab,-,ab,ab,ab,-,a,a,-,a,-,ab,ab,a,a,a,ab,-,a,ab,-,-,-,a,ab,a,ab,a,-,ab,ab,a,ab,ab,-,ab,a,ab,a,-,a,ab,a,-,ab,a,-,a,ab,a,ab,a,-,a,a,ab,a,a,a,a,-,a,ab,ab,a,a,-,ab,ab,ab,ab,ab,ab,ab,a,a,-,ab,a,-,a,a,ab,ab,ab,ab,-,-,ab,ab,-,-,a,ab,ab,a,ab,-,a,a,a,-,ab,ab,-,ab,-,ab,ab,ab,-,-,a,a,ab,a,ab,-,ab,a,-,ab,a,a,a,a,-,a,ab,-,ab,a,ab,-,ab,a,a,ab,a,ab,ab…
*M2589	D1.10	-,a,ab,-,a,ab,ab,a,ab,-,a,a,ab,a,a,-,a,a,-,ab,-,a,a,ab,ab,-,-,a,a,a,-,ab,-,a,ab,-,a,a,ab,ab,ab,a,-,ab,-,-,-,ab,ab,a,ab,a,ab,-,a,a,ab,a,a,ab,a,ab,a,ab,ab,-,a,ab,ab,a,ab,ab,ab,a,ab,a,-,ab,ab,ab,a,ab,ab,ab,ab,ab,-,a,a,ab,-,-,a,a,-,a,a,a,-,ab,ab,a,a,ab,ab,ab,ab,a,a,-,a,a,a,a,a,-,a,ab,a,a,ab,a,a,ab,ab,-,ab,a,a,-,a,a,a,a,-,ab,ab,ab,ab,a,ab,-,a,a,ab,ab,a,ab,ab,ab,ab,a,ab,a,-,a,ab,a,ab,a,-,-,a,-,a,a,-,-,…
*M2590	B3.7	ab,ab,b,ab,ab,b,b,a,-,b,a,ab,b,-,-,a,a,a,-,ab,b,a,-,-,ab,-,ab,a,ab,ab,-,ab,b,-,b,b,-,a,b,-,-,a,-,ab,a,ab,-,ab,-,ab,b,-,b,ab,a,-,ab,a,ab,ab,a,b,a,ab,-,-,a,b,ab,-,ab,ab,b,a,-,ab,ab,ab,ab,ab,ab,b,ab,-,ab,-,b,a,a,ab,b,-,a,ab,-,ab,a,ab,ab,-,b,a,a,ab,ab,ab,-,ab,-,ab,-,ab,ab,-,a,ab,ab,ab,-,a,-,ab,ab,ab,-,b,b,ab,ab,ab,-,-,a,a,ab,b,-,ab,b,a,-,-,a,-,ab,ab,-,b,ab,-,ab,ab,ab,a,ab,ab,b,a,b,a,ab,b,ab,-,ab,ab,a…
*M2596	B3.7	ab,ab,a,-,ab,a,a,-,ab,a,b,ab,a,ab,b,b,-,-,b,ab,a,b,ab,ab,ab,ab,ab,-,ab,ab,-,ab,a,-,a,a,b,b,a,a,a,b,-,ab,b,-,-,ab,a,ab,a,ab,a,ab,b,b,ab,-,ab,ab,b,-,b,ab,ab,ab,b,a,-,b,ab,ab,a,b,a,ab,ab,-,ab,ab,ab,a,ab,-,ab,a,a,b,b,ab,a,a,b,ab,ab,ab,b,ab,ab,a,a,b,b,ab,ab,ab,ab,ab,ab,ab,b,-,ab,ab,-,ab,ab,-,b,b,a,ab,ab,-,a,-,-,ab,ab,-,-,-,b,b,ab,a,a,ab,-,b,-,ab,b,ab,-,ab,b,-,ab,ab,ab,ab,ab,-,ab,ab,a,b,a,b,-,a,ab,a,-,…
*M2598	B3.7	b,b,ab,-,b,ab,ab,-,-,-,ab,-,ab,b,ab,ab,-,ab,ab,-,ab,-,-,-,a,b,b,-,-,b,a,-,ab,b,-,ab,ab,-,ab,ab,ab,ab,ab,a,ab,a,ab,a,ab,b,ab,b,ab,a,ab,-,a,ab,b,a,ab,ab,-,-,a,a,ab,ab,a,ab,a,a,ab,ab,ab,-,a,-,a,a,b,ab,a,ab,a,ab,ab,ab,ab,a,ab,-,ab,-,b,b,ab,b,-,ab,-,ab,ab,a,a,a,a,b,b,b,ab,b,b,b,ab,a,b,-,-,-,ab,b,b,a,-,-,ab,b,b,b,ab,b,-,ab,b,ab,ab,a,ab,ab,a,-,ab,b,a,a,ab,-,a,a,a,b,a,ab,a,b,ab,ab,ab,ab,a,ab,-,-,-,-,ab,a…
*M2603	D1.10	ab,ab,a,ab,ab,a,a,ab,a,a,ab,ab,-,ab,ab,ab,ab,ab,ab,a,-,ab,ab,a,a,ab,-,-,ab,ab,a,a,a,ab,-,a,-,ab,a,a,a,ab,ab,a,ab,a,a,-,a,ab,a,ab,a,-,-,ab,a,-,ab,-,ab,a,ab,a,a,a,ab,a,a,ab,a,a,-,ab,a,ab,-,a,-,-,ab,-,a,a,a,a,a,ab,-,a,a,a,ab,ab,-,-,ab,ab,ab,a,-,ab,ab,a,a,a,a,ab,-,ab,ab,ab,ab,-,ab,-,ab,a,-,-,-,ab,ab,-,a,a,a,ab,ab,ab,ab,-,-,-,-,a,a,a,a,ab,-,ab,ab,ab,a,-,ab,a,a,a,-,ab,-,ab,-,-,-,ab,a,ab,a,-,ab,a,-,-,ab…
*M2608	D1.10	a,a,ab,a,a,ab,ab,a,ab,a,a,a,ab,a,a,-,a,a,a,ab,ab,a,a,-,ab,a,a,a,-,a,ab,ab,-,a,ab,ab,a,a,ab,ab,-,a,a,ab,a,ab,ab,-,-,a,ab,a,ab,ab,a,a,-,-,a,ab,a,ab,-,-,ab,ab,a,ab,ab,-,ab,ab,ab,a,ab,a,-,ab,ab,ab,a,ab,ab,-,ab,ab,-,a,-,ab,ab,ab,a,-,a,a,a,a,a,ab,ab,a,a,ab,ab,ab,ab,a,a,-,a,-,a,a,a,-,-,-,a,a,ab,a,-,ab,ab,ab,ab,a,-,a,a,a,-,a,-,ab,ab,ab,ab,a,-,-,a,-,ab,ab,a,ab,ab,ab,ab,a,ab,a,ab,a,ab,a,ab,a,ab,ab,a,-,a,a,…
*M2610	B3.7	-,-,-,a,a,-,ab,ab,b,-,ab,a,ab,a,ab,ab,ab,-,-,b,ab,ab,a,b,b,a,a,-,a,a,b,ab,ab,a,ab,ab,ab,ab,-,-,ab,ab,-,b,ab,-,ab,b,ab,a,ab,a,ab,b,ab,-,b,ab,-,b,ab,ab,b,b,b,b,ab,ab,b,ab,b,b,ab,ab,-,a,-,b,b,b,-,-,b,ab,b,-,ab,ab,ab,-,ab,ab,ab,a,a,a,ab,-,ab,-,-,ab,ab,b,b,-,b,-,-,a,ab,ab,-,-,ab,-,a,b,ab,ab,ab,a,a,b,ab,-,ab,a,a,a,ab,-,-,ab,a,-,ab,-,ab,ab,b,-,-,a,b,b,ab,ab,b,b,b,a,b,ab,-,-,ab,-,ab,ab,b,ab,a,-,a,a,ab,b,…
*M2611	B3.7	a,a,-,-,a,ab,ab,-,b,-,ab,-,ab,a,ab,ab,ab,-,ab,b,ab,ab,a,-,b,-,a,ab,a,a,b,ab,ab,a,ab,-,ab,ab,ab,-,ab,ab,ab,b,ab,b,ab,b,ab,-,ab,a,-,b,ab,ab,b,ab,a,b,ab,ab,b,b,b,b,ab,ab,b,ab,b,-,-,ab,-,a,-,-,b,b,a,ab,b,ab,b,ab,ab,ab,ab,b,-,ab,ab,-,a,a,ab,a,-,ab,ab,ab,ab,-,b,b,b,a,a,a,ab,ab,a,a,ab,b,-,-,ab,ab,-,a,a,b,ab,ab,ab,a,a,a,-,a,ab,ab,a,ab,-,b,ab,ab,b,a,-,a,b,b,-,ab,b,b,-,a,-,-,-,a,-,ab,ab,ab,b,-,a,ab,a,a,ab,…
*M2615	B3.7	a,a,ab,a,a,-,-,ab,-,-,ab,a,ab,a,ab,ab,ab,ab,-,b,ab,ab,a,b,b,-,a,ab,-,a,-,ab,ab,a,-,ab,-,ab,ab,ab,ab,ab,ab,b,ab,b,ab,b,ab,a,ab,a,ab,-,ab,ab,b,-,-,b,ab,-,b,b,-,b,ab,ab,b,ab,b,b,ab,ab,ab,a,-,-,b,b,a,-,-,-,b,ab,ab,ab,ab,b,ab,-,ab,a,a,-,ab,-,-,ab,ab,b,ab,b,b,b,b,-,-,a,ab,ab,a,a,ab,b,a,-,ab,-,ab,a,a,b,ab,ab,ab,a,a,a,-,a,ab,-,a,ab,ab,b,ab,ab,b,a,ab,a,b,b,ab,-,b,b,b,a,b,ab,b,a,-,-,ab,ab,b,ab,a,ab,-,a,ab,…
*M2616	D2.15	a,a,a,a,a,a,-,ab,ab,-,ab,a,-,a,ab,ab,ab,ab,ab,ab,a,-,a,-,ab,a,a,-,a,a,-,-,a,a,-,a,-,ab,-,-,a,ab,ab,ab,ab,ab,a,-,a,-,a,a,a,ab,ab,ab,ab,ab,a,-,ab,-,ab,ab,ab,ab,ab,a,ab,ab,ab,ab,a,ab,a,a,-,-,ab,ab,a,a,ab,a,ab,a,a,ab,ab,ab,a,a,ab,-,a,a,-,a,-,a,a,ab,ab,ab,ab,ab,ab,a,a,a,ab,a,a,a,ab,ab,a,ab,ab,ab,a,a,a,ab,a,a,a,a,a,a,ab,-,ab,-,-,a,-,ab,a,ab,ab,a,ab,-,-,-,-,a,ab,ab,ab,a,-,ab,ab,a,a,-,a,ab,-,a,a,a,a,-,ab…
*M2617	B3.7	a,-,ab,a,a,ab,ab,ab,b,a,-,a,-,a,ab,-,ab,ab,ab,b,ab,ab,a,-,b,a,a,ab,a,a,b,ab,ab,-,-,ab,ab,ab,ab,ab,ab,ab,ab,-,-,b,ab,b,ab,-,ab,a,ab,b,-,ab,-,ab,a,b,ab,-,b,-,b,b,ab,ab,b,ab,b,b,ab,ab,-,-,-,b,b,b,a,ab,b,ab,-,-,ab,ab,-,b,ab,ab,ab,a,a,a,ab,a,ab,ab,-,b,ab,b,b,-,-,-,a,-,-,ab,-,a,ab,b,a,b,-,-,ab,a,-,b,ab,-,ab,-,a,a,-,a,ab,ab,a,-,ab,b,ab,-,b,a,ab,a,b,b,ab,ab,b,b,-,-,b,ab,b,-,ab,ab,ab,ab,b,ab,-,ab,a,a,-,b,…
*M2618	B3.7	b,b,ab,b,b,ab,ab,ab,a,b,ab,b,ab,b,ab,-,ab,ab,-,a,ab,-,b,a,a,b,b,ab,b,b,a,ab,ab,b,ab,ab,ab,ab,-,ab,ab,ab,ab,a,ab,a,ab,a,ab,b,-,b,-,a,ab,ab,a,ab,-,a,-,ab,a,a,a,a,ab,ab,a,ab,a,a,ab,ab,ab,b,-,-,-,a,b,ab,a,ab,-,ab,-,ab,ab,a,ab,ab,ab,b,b,b,-,b,ab,ab,ab,a,ab,a,-,a,-,b,b,b,ab,ab,b,b,ab,a,b,a,ab,ab,ab,b,b,a,ab,ab,ab,b,-,b,ab,b,ab,ab,b,ab,ab,a,-,ab,a,b,-,-,a,-,ab,ab,-,a,-,b,a,ab,a,b,ab,ab,ab,ab,a,ab,-,ab,-…
*M2620	B3.7	a,a,-,a,a,ab,-,ab,b,a,ab,a,ab,-,-,ab,ab,ab,ab,b,ab,ab,a,b,b,a,a,ab,a,-,b,-,-,a,ab,-,-,-,ab,ab,ab,ab,ab,b,ab,b,ab,b,ab,-,-,-,ab,b,ab,ab,b,ab,a,b,ab,ab,b,b,b,b,ab,ab,b,ab,-,-,-,ab,-,-,b,b,b,b,-,-,b,-,b,-,ab,-,ab,-,ab,ab,ab,a,a,-,-,a,ab,ab,ab,b,ab,b,b,-,b,a,-,a,ab,ab,-,a,ab,b,a,b,ab,ab,ab,a,a,b,ab,-,ab,a,a,a,-,-,ab,ab,-,ab,ab,-,-,ab,b,a,-,a,b,b,ab,ab,-,-,b,a,b,ab,b,-,ab,ab,-,ab,b,ab,a,-,-,a,ab,b,a,a…
*M2622	B3.7	b,b,ab,b,b,ab,ab,ab,a,b,ab,b,ab,b,ab,-,ab,ab,ab,-,ab,ab,b,-,-,b,b,ab,b,b,a,-,ab,b,ab,ab,-,ab,-,ab,ab,ab,ab,-,ab,a,ab,a,ab,b,ab,b,ab,a,ab,ab,a,ab,b,a,ab,ab,a,a,-,a,ab,ab,a,ab,-,-,-,-,a,b,a,-,-,a,b,ab,-,ab,a,-,-,ab,ab,a,ab,ab,-,b,b,b,-,b,ab,-,ab,a,ab,a,-,a,a,b,b,-,-,ab,b,b,ab,a,-,a,ab,ab,ab,b,b,a,-,ab,ab,b,b,b,ab,b,ab,ab,-,ab,ab,a,ab,ab,a,b,ab,-,a,-,ab,ab,a,a,a,-,a,ab,-,b,ab,ab,ab,ab,a,ab,b,ab,-,b,…
*M2626	B3.7	a,a,ab,a,-,ab,ab,ab,-,a,ab,a,ab,a,ab,-,ab,ab,ab,b,ab,ab,a,b,-,a,a,ab,-,a,b,ab,ab,a,ab,ab,ab,ab,-,-,ab,ab,-,b,ab,b,ab,b,ab,a,-,a,ab,b,ab,ab,b,-,-,b,ab,ab,b,b,b,b,ab,ab,b,ab,b,b,-,-,-,a,b,b,-,b,a,-,b,ab,b,-,ab,ab,ab,b,ab,ab,ab,-,-,a,-,a,-,ab,ab,b,-,b,b,b,b,-,a,a,-,ab,a,-,-,-,-,b,ab,ab,ab,a,-,b,ab,ab,ab,-,-,a,ab,a,ab,ab,a,ab,ab,b,ab,ab,b,-,ab,a,-,-,ab,ab,-,b,b,-,b,ab,-,a,ab,ab,ab,ab,-,ab,a,-,-,a,-,b…
*M2627	D2.15	ab,ab,ab,ab,ab,ab,ab,a,a,ab,-,ab,ab,ab,a,-,a,a,a,a,-,a,ab,a,a,ab,ab,a,ab,ab,-,a,-,-,-,ab,a,-,ab,ab,ab,a,a,a,a,a,ab,a,-,ab,-,ab,ab,a,a,a,-,a,-,a,a,-,-,a,a,a,a,ab,a,-,a,a,ab,a,-,ab,-,a,-,a,ab,ab,a,ab,a,ab,ab,-,a,-,-,ab,a,ab,-,ab,a,ab,a,-,-,a,-,a,-,a,a,-,ab,ab,a,ab,-,ab,a,a,ab,a,a,a,ab,ab,ab,-,ab,ab,ab,ab,ab,ab,-,ab,-,a,-,ab,ab,a,ab,a,a,ab,a,ab,a,a,-,ab,a,a,a,-,-,a,-,ab,-,a,ab,a,a,-,ab,ab,ab,ab,-,a,…
*M2628	D2.15	-,ab,ab,ab,ab,ab,ab,-,-,ab,a,ab,ab,ab,a,-,a,-,a,a,ab,a,ab,a,a,-,-,a,ab,ab,a,a,-,ab,ab,ab,a,a,ab,ab,ab,a,-,a,a,a,ab,a,ab,ab,ab,ab,ab,a,a,a,a,a,ab,a,a,-,a,a,-,a,a,ab,a,a,-,a,ab,a,a,-,a,-,-,-,-,ab,a,-,a,ab,ab,a,-,a,ab,ab,a,ab,ab,ab,a,ab,a,ab,ab,a,a,a,a,a,-,ab,ab,ab,-,ab,ab,ab,a,a,-,a,a,a,-,ab,ab,a,ab,ab,-,ab,-,ab,a,ab,-,-,ab,ab,ab,a,ab,a,a,ab,a,ab,a,a,a,ab,-,-,a,ab,a,a,a,ab,ab,a,-,a,a,ab,ab,-,ab,ab,…
*M2630	D2.15	ab,-,ab,ab,ab,ab,-,a,a,ab,-,-,ab,ab,-,a,a,a,a,a,-,a,ab,-,a,ab,ab,-,ab,ab,a,a,ab,ab,ab,ab,a,a,ab,ab,ab,a,a,a,-,a,-,a,ab,ab,-,ab,ab,-,a,a,a,a,ab,-,-,ab,a,a,a,a,a,ab,a,a,a,a,-,a,a,ab,a,a,a,a,ab,ab,-,-,a,ab,ab,a,a,a,ab,ab,a,-,ab,ab,a,ab,a,ab,ab,a,a,a,a,-,a,ab,ab,ab,a,ab,-,ab,a,-,ab,a,a,a,ab,ab,-,a,ab,-,ab,-,ab,-,-,ab,a,a,ab,ab,ab,a,ab,-,a,ab,a,ab,a,-,-,ab,a,a,-,-,-,-,a,ab,ab,a,ab,a,a,-,ab,ab,-,ab,a,a…
*M2632	B3.7	ab,-,b,-,ab,-,b,a,ab,ab,a,ab,b,ab,a,a,a,-,a,ab,b,a,ab,ab,ab,-,ab,a,ab,ab,-,a,-,ab,b,b,a,a,b,b,b,a,a,ab,a,ab,-,-,b,ab,b,ab,b,ab,a,a,ab,a,-,ab,a,b,ab,-,ab,ab,a,b,ab,a,ab,ab,b,-,ab,ab,ab,ab,ab,ab,ab,b,ab,b,ab,b,-,a,a,ab,b,b,a,ab,ab,ab,-,-,a,b,b,ab,-,ab,-,ab,ab,ab,ab,ab,a,b,ab,ab,a,ab,ab,ab,a,a,b,ab,-,ab,b,b,b,ab,ab,ab,a,ab,a,-,ab,b,-,ab,b,-,ab,ab,-,ab,ab,ab,a,b,ab,ab,ab,ab,ab,a,ab,ab,b,a,b,a,-,-,ab,…
*M2634	D2.15	a,a,-,a,a,a,-,ab,ab,a,ab,a,a,a,ab,ab,ab,ab,ab,ab,a,ab,a,ab,ab,a,a,-,a,a,ab,ab,a,a,a,a,ab,ab,a,a,-,ab,ab,ab,-,ab,-,ab,a,a,a,a,a,ab,ab,ab,ab,ab,a,ab,ab,a,-,ab,ab,ab,ab,-,ab,-,a,ab,a,ab,ab,a,ab,-,ab,-,a,-,ab,a,ab,a,a,ab,ab,ab,-,a,ab,-,a,a,-,a,ab,a,a,ab,ab,ab,-,-,-,a,a,a,ab,-,a,a,ab,ab,a,ab,ab,-,a,a,a,ab,a,a,a,-,a,-,-,a,ab,ab,a,a,a,ab,a,ab,ab,-,ab,a,ab,-,ab,-,ab,ab,ab,-,ab,ab,-,a,a,ab,a,ab,ab,a,a,a,-…
*M2635	D1.10	a,a,-,a,a,ab,-,a,ab,-,a,a,ab,-,-,a,a,a,a,ab,ab,a,-,ab,ab,a,a,-,-,-,ab,-,ab,a,ab,-,-,a,ab,ab,ab,a,a,ab,a,ab,ab,ab,ab,a,-,a,ab,ab,a,a,ab,a,a,ab,-,ab,ab,ab,-,ab,a,ab,ab,a,ab,ab,ab,a,ab,-,-,ab,ab,ab,a,ab,ab,-,ab,ab,ab,a,a,ab,ab,ab,a,a,a,-,a,a,a,ab,ab,-,a,ab,ab,-,ab,a,a,a,a,-,a,a,a,ab,-,ab,a,a,ab,-,a,ab,ab,-,ab,a,a,a,-,a,a,a,a,ab,ab,ab,ab,a,ab,a,a,-,ab,ab,a,ab,ab,ab,ab,-,ab,-,-,a,ab,a,ab,a,-,ab,a,-,-,…
*M2642	D1.10	ab,ab,a,ab,-,a,a,ab,a,ab,ab,-,-,ab,ab,ab,ab,ab,ab,a,a,ab,-,a,a,-,ab,-,ab,ab,a,ab,a,ab,-,-,ab,ab,a,a,a,ab,ab,a,ab,a,a,a,-,-,a,ab,a,a,ab,ab,a,ab,-,a,-,-,a,a,a,-,ab,a,a,ab,a,a,-,-,a,ab,a,a,a,a,ab,a,-,-,a,a,a,ab,ab,a,a,a,-,-,ab,ab,ab,ab,ab,a,a,a,ab,a,a,a,-,ab,ab,ab,ab,a,ab,ab,ab,a,ab,-,ab,-,-,ab,ab,a,-,-,-,ab,ab,-,ab,ab,ab,ab,ab,a,a,a,a,-,a,ab,ab,ab,a,a,-,a,a,-,a,-,a,ab,a,ab,a,ab,-,ab,-,a,-,a,ab,-,-,…
*M2643	D1.10	ab,ab,-,-,ab,a,-,ab,a,ab,ab,ab,a,ab,ab,ab,ab,ab,ab,-,-,ab,ab,a,-,ab,ab,ab,ab,ab,a,ab,a,ab,a,a,-,ab,a,a,a,ab,ab,a,ab,a,a,a,a,ab,a,ab,-,a,-,-,a,ab,ab,-,a,a,a,a,a,a,ab,a,-,ab,a,a,a,ab,a,ab,a,a,a,a,ab,a,-,a,-,a,a,ab,-,-,a,-,ab,-,-,-,ab,ab,ab,a,a,a,ab,a,a,-,a,ab,ab,ab,-,a,-,ab,ab,-,ab,a,ab,-,a,ab,ab,a,a,-,a,-,-,ab,-,ab,ab,-,ab,-,a,-,a,-,a,ab,ab,-,-,a,ab,a,a,a,-,ab,a,ab,a,ab,a,ab,-,-,a,a,ab,a,ab,ab,ab,…
*M2645	D1.10	ab,ab,a,-,-,a,a,ab,a,ab,ab,ab,a,ab,-,-,-,-,ab,a,-,ab,ab,a,-,ab,ab,ab,ab,ab,a,ab,a,ab,a,a,ab,-,a,a,a,ab,ab,-,-,a,a,a,-,ab,a,ab,a,-,ab,ab,a,ab,ab,a,a,a,a,a,-,a,-,a,a,ab,a,a,a,ab,a,-,a,a,a,a,ab,a,a,-,-,a,a,ab,-,-,a,a,ab,ab,-,-,ab,ab,ab,a,a,-,ab,a,a,a,a,ab,ab,ab,ab,a,ab,ab,ab,a,ab,a,ab,ab,a,ab,ab,a,a,a,a,ab,-,ab,-,ab,ab,-,ab,a,-,a,a,ab,-,-,-,-,a,a,ab,-,a,a,a,-,-,-,a,ab,a,-,-,ab,-,a,ab,a,ab,ab,ab,a,-,…
*M2646	D1.10	ab,ab,a,ab,ab,a,a,ab,a,ab,ab,-,a,ab,ab,ab,ab,ab,ab,a,a,-,ab,a,a,ab,ab,-,ab,-,a,-,-,ab,a,-,-,ab,a,-,a,-,ab,a,ab,a,a,-,a,ab,a,ab,a,-,-,ab,a,ab,ab,-,a,a,a,-,a,a,ab,-,a,ab,-,a,a,-,-,ab,a,a,a,a,ab,a,a,a,-,a,a,-,ab,a,a,-,ab,-,ab,-,ab,ab,ab,a,a,-,ab,a,a,a,a,-,-,ab,ab,a,ab,ab,ab,a,ab,a,ab,ab,a,ab,ab,a,a,-,a,ab,ab,-,ab,ab,ab,ab,ab,a,a,-,a,ab,a,-,ab,ab,a,a,-,a,-,a,a,ab,a,ab,a,ab,a,ab,a,ab,a,a,ab,a,ab,ab,ab…
*M2647	D1.10	a,a,ab,-,a,ab,ab,a,ab,a,a,-,-,a,a,a,a,a,a,ab,ab,a,a,ab,ab,a,a,-,-,a,-,-,ab,a,-,-,a,a,ab,ab,ab,a,a,-,a,-,ab,-,ab,a,ab,a,ab,ab,a,a,ab,-,a,ab,ab,ab,ab,ab,ab,-,a,ab,ab,a,ab,ab,ab,a,ab,-,ab,ab,ab,ab,a,ab,ab,ab,ab,ab,ab,a,-,ab,-,-,a,a,a,a,-,a,-,ab,ab,-,a,-,ab,ab,ab,-,a,a,-,ab,a,a,a,ab,a,-,-,-,ab,a,a,ab,ab,ab,ab,-,a,a,a,-,a,a,a,ab,-,ab,ab,a,ab,a,a,a,ab,ab,a,ab,ab,ab,-,a,ab,-,ab,-,-,a,ab,a,ab,ab,a,ab,a,a…
*M2649	D1.10	a,a,ab,-,a,ab,ab,-,ab,-,-,a,ab,a,a,-,a,a,-,ab,ab,a,-,ab,ab,a,a,a,a,a,ab,a,ab,a,ab,ab,a,a,ab,-,ab,-,a,ab,a,ab,ab,ab,ab,a,-,a,ab,-,a,a,ab,a,a,ab,ab,-,-,ab,ab,-,a,ab,ab,a,ab,ab,ab,-,ab,-,ab,ab,ab,ab,a,ab,-,ab,ab,ab,ab,a,a,ab,ab,ab,-,a,a,a,-,a,a,-,ab,-,a,ab,ab,ab,ab,a,a,a,a,ab,a,-,-,-,a,ab,a,a,ab,a,a,ab,ab,-,ab,-,a,a,a,a,a,a,-,ab,ab,ab,ab,a,-,-,a,a,ab,ab,a,ab,ab,-,-,-,ab,a,-,a,ab,a,ab,a,ab,ab,a,-,a,-…
*M2650	D1.10	ab,ab,a,ab,ab,a,a,-,a,ab,ab,ab,a,ab,ab,-,-,ab,-,a,a,ab,ab,a,a,ab,-,ab,ab,-,a,ab,a,ab,a,-,ab,ab,a,a,a,ab,ab,a,-,a,-,a,-,ab,a,ab,-,a,ab,ab,a,ab,ab,-,a,a,a,a,a,a,-,-,-,ab,-,a,a,ab,-,ab,a,-,a,a,ab,a,a,a,a,a,a,-,ab,a,a,-,-,ab,ab,ab,ab,-,ab,a,a,a,ab,a,a,a,a,ab,ab,ab,ab,a,ab,ab,ab,-,ab,a,ab,ab,a,ab,ab,a,a,a,-,ab,ab,-,ab,ab,ab,ab,ab,a,a,a,-,-,a,ab,ab,ab,a,a,ab,a,a,a,a,ab,a,ab,a,ab,-,ab,-,ab,a,a,ab,-,ab,a…
*M2662	D2.15	a,a,a,a,-,-,a,ab,-,-,ab,a,a,a,ab,ab,ab,ab,-,-,a,ab,a,ab,-,-,a,ab,-,-,-,-,a,a,-,a,-,ab,a,a,a,ab,ab,ab,-,ab,a,ab,-,a,-,a,a,ab,ab,ab,-,ab,a,ab,ab,a,-,ab,-,ab,ab,a,ab,ab,a,ab,a,ab,ab,a,ab,ab,ab,-,a,a,ab,-,ab,a,a,ab,ab,ab,a,a,a,-,a,a,ab,a,-,a,-,ab,-,ab,ab,-,-,a,a,-,ab,a,a,-,ab,ab,a,ab,-,ab,a,a,a,ab,-,a,a,a,a,-,ab,a,ab,-,a,a,a,ab,-,ab,-,a,ab,-,ab,ab,ab,-,-,-,ab,a,ab,ab,ab,a,a,ab,-,ab,ab,-,a,a,a,-,ab,ab…
*M2666	D1.10	ab,-,a,-,-,a,a,-,a,ab,ab,ab,a,-,ab,ab,ab,ab,ab,a,a,ab,ab,a,a,ab,ab,-,ab,ab,a,ab,a,ab,a,a,ab,ab,a,a,a,ab,ab,a,ab,a,a,a,a,ab,a,ab,a,a,ab,ab,a,-,ab,a,a,a,a,a,a,a,ab,a,-,-,a,a,a,ab,a,ab,a,a,a,a,ab,a,a,-,a,-,a,-,ab,a,a,-,ab,-,ab,ab,-,ab,ab,-,a,a,ab,a,a,a,a,ab,ab,-,ab,-,-,ab,ab,a,ab,a,ab,-,a,ab,-,a,a,a,-,ab,ab,-,ab,ab,ab,ab,ab,a,a,a,a,ab,a,ab,-,-,a,a,ab,a,a,a,a,ab,-,ab,a,ab,a,-,-,-,-,a,ab,a,ab,ab,ab,-,…
*M2674	D1.10	ab,ab,-,ab,ab,a,a,ab,a,-,ab,ab,a,ab,ab,ab,ab,ab,ab,-,a,ab,ab,a,-,ab,ab,ab,-,ab,a,ab,a,ab,a,a,-,ab,a,a,a,-,ab,-,ab,a,-,a,a,ab,a,ab,-,a,-,ab,a,ab,ab,a,-,a,a,-,a,a,ab,a,a,ab,a,-,a,ab,-,ab,a,-,a,a,ab,a,a,a,a,a,a,ab,-,a,a,a,ab,-,ab,ab,ab,ab,-,a,a,-,-,a,a,a,a,-,ab,ab,-,a,ab,ab,ab,a,ab,a,ab,ab,a,-,ab,a,-,-,a,-,ab,ab,ab,ab,-,ab,ab,a,a,a,a,ab,a,ab,ab,ab,a,-,ab,a,a,a,a,ab,a,-,a,ab,a,-,a,ab,a,a,ab,a,ab,ab,a…
*M2676	B3.7	ab,-,a,ab,-,-,-,b,ab,-,b,ab,a,ab,b,-,b,-,b,-,a,b,ab,ab,ab,-,ab,b,ab,ab,-,b,a,ab,a,a,b,b,a,a,a,b,b,ab,-,ab,a,ab,a,ab,a,-,-,ab,b,b,ab,b,ab,ab,ab,a,ab,ab,ab,ab,b,a,ab,b,a,ab,a,b,ab,ab,ab,ab,ab,ab,-,-,ab,a,-,a,a,-,b,ab,a,ab,ab,-,ab,ab,b,ab,-,a,a,-,b,ab,ab,ab,-,ab,ab,ab,b,-,ab,-,b,ab,ab,ab,-,-,a,-,ab,ab,-,-,a,ab,ab,ab,-,ab,b,-,ab,a,a,ab,a,b,-,ab,-,ab,ab,ab,b,a,ab,ab,a,ab,ab,b,ab,ab,-,b,a,b,-,a,-,a,-,a…
*M2677	D2.15	ab,ab,-,-,ab,ab,ab,-,a,ab,a,ab,-,ab,a,a,a,-,a,-,ab,a,ab,a,a,ab,-,a,ab,ab,a,a,ab,-,ab,ab,a,a,ab,ab,ab,a,a,-,a,a,ab,a,ab,ab,-,ab,ab,a,a,a,a,-,-,a,a,ab,a,a,a,a,a,ab,-,a,-,a,ab,a,a,ab,-,a,a,a,-,ab,a,ab,-,ab,ab,a,a,a,ab,a,ab,ab,ab,ab,a,ab,-,ab,ab,a,a,a,a,a,a,-,ab,ab,-,ab,ab,ab,a,-,ab,-,-,a,ab,-,ab,-,ab,ab,ab,ab,ab,ab,-,ab,a,a,ab,-,ab,a,ab,a,a,ab,a,ab,a,a,a,-,-,a,ab,ab,a,a,a,ab,ab,a,-,a,a,ab,ab,ab,ab,-…
*M2682	B3.7	b,b,ab,b,-,-,ab,ab,a,-,-,b,-,b,ab,-,ab,ab,-,a,ab,-,b,a,a,b,b,ab,b,b,a,ab,ab,b,ab,-,-,ab,ab,ab,-,-,-,a,ab,-,-,-,-,b,ab,b,ab,a,-,ab,a,ab,-,a,a,ab,-,a,a,a,ab,ab,a,ab,ab,a,ab,ab,a,b,a,a,a,-,b,-,-,ab,-,ab,ab,ab,-,-,ab,a,b,b,b,b,ab,-,ab,ab,ab,-,ab,a,-,a,a,b,-,b,ab,ab,b,-,ab,-,-,a,ab,ab,ab,b,b,a,ab,ab,ab,b,-,b,ab,b,ab,ab,-,-,-,-,ab,-,a,-,ab,b,a,a,ab,-,a,a,-,b,a,ab,a,b,ab,ab,ab,ab,a,ab,b,ab,b,-,ab,a,b,ab…
*M2683	B3.7	b,b,ab,b,-,ab,ab,ab,a,b,ab,-,ab,b,ab,ab,ab,ab,ab,a,ab,ab,b,-,a,b,-,ab,b,b,a,ab,-,b,ab,ab,ab,-,ab,-,ab,ab,-,a,ab,a,ab,a,-,b,-,b,ab,a,ab,ab,a,ab,b,a,a,ab,a,a,a,a,ab,ab,a,ab,ab,a,ab,ab,a,b,a,a,a,a,b,ab,-,ab,-,ab,ab,-,ab,a,ab,a,b,b,b,b,ab,b,ab,ab,ab,a,ab,a,a,a,a,-,b,b,ab,ab,b,-,ab,a,b,a,ab,ab,ab,-,b,a,ab,ab,-,b,b,b,ab,b,ab,ab,b,ab,ab,a,ab,-,a,b,ab,b,a,a,-,ab,a,-,ab,b,a,-,-,b,ab,ab,-,ab,-,ab,b,ab,b,b,…
*M2685	B3.7	ab,ab,-,ab,ab,-,-,a,ab,ab,a,ab,b,ab,a,a,a,a,a,-,b,a,ab,ab,ab,ab,-,a,ab,ab,ab,a,b,ab,b,b,a,-,b,b,b,a,a,ab,a,ab,-,ab,b,-,-,ab,b,ab,a,a,ab,-,ab,ab,ab,b,ab,ab,ab,ab,a,-,ab,-,-,-,b,a,ab,ab,-,-,ab,ab,ab,b,ab,-,ab,b,b,a,-,ab,b,ab,-,ab,ab,ab,a,-,a,-,b,ab,a,ab,ab,-,ab,ab,ab,ab,a,-,-,ab,a,ab,ab,-,a,a,b,ab,ab,-,b,b,b,ab,ab,ab,a,ab,a,a,ab,b,b,ab,b,a,ab,ab,a,ab,ab,ab,-,b,ab,-,b,ab,ab,a,ab,ab,b,-,b,a,-,b,-,-,a…
*M2687	B3.7	-,b,ab,-,b,ab,ab,ab,a,b,ab,b,ab,b,ab,-,ab,ab,-,a,ab,ab,-,a,a,b,-,ab,b,b,a,ab,-,b,ab,-,-,ab,ab,ab,ab,ab,-,a,ab,a,ab,a,ab,b,ab,b,ab,a,-,ab,a,ab,b,a,a,ab,a,a,a,a,ab,ab,a,ab,ab,-,ab,ab,-,b,a,a,a,a,-,-,-,ab,-,ab,ab,ab,-,a,-,-,b,b,-,b,ab,b,ab,-,ab,a,ab,a,a,a,a,b,b,b,ab,ab,b,b,ab,a,-,a,ab,ab,ab,b,b,a,ab,ab,ab,b,b,b,-,b,ab,-,b,ab,ab,a,ab,ab,a,-,ab,b,a,a,ab,ab,a,-,ab,b,a,ab,-,b,ab,ab,ab,ab,a,-,b,-,-,-,ab,…
*M2688	D2.15	-,ab,ab,ab,ab,ab,ab,a,a,ab,a,ab,ab,ab,a,a,a,a,-,a,ab,a,-,a,a,ab,ab,a,ab,ab,a,a,a,-,ab,ab,-,-,ab,ab,ab,a,a,a,-,-,ab,a,ab,ab,ab,ab,ab,-,a,a,a,a,ab,a,a,ab,a,a,-,-,a,ab,a,-,ab,-,ab,a,a,ab,a,a,-,a,ab,ab,a,ab,a,ab,ab,a,a,a,-,a,ab,ab,ab,-,a,-,-,-,ab,a,a,a,-,a,a,-,-,ab,a,ab,ab,-,-,-,ab,a,a,-,-,ab,-,a,ab,ab,ab,-,ab,ab,a,ab,a,-,ab,ab,ab,a,ab,a,a,-,a,ab,a,a,-,ab,a,-,ab,ab,a,a,a,ab,ab,a,-,a,a,-,ab,ab,ab,ab,-…
*M2689	B3.7	a,a,ab,a,a,ab,ab,ab,b,a,ab,a,b,a,ab,ab,ab,-,-,b,ab,ab,a,b,b,a,a,-,-,-,b,-,b,a,ab,ab,ab,-,ab,-,ab,ab,ab,b,ab,b,ab,b,ab,a,-,a,ab,-,ab,ab,b,ab,a,-,b,ab,b,b,b,b,ab,ab,b,ab,ab,b,-,ab,b,a,b,-,b,-,a,ab,b,ab,b,-,ab,ab,ab,b,ab,-,-,a,a,-,ab,a,ab,ab,ab,b,ab,b,b,b,b,a,-,a,ab,ab,a,a,ab,b,-,b,ab,ab,-,a,a,b,ab,ab,ab,a,a,a,ab,a,ab,ab,-,ab,-,b,ab,ab,b,a,ab,a,b,b,ab,ab,b,b,ab,-,b,-,b,a,ab,ab,-,ab,b,ab,a,ab,a,a,ab,…
*M2691	D2.15	ab,ab,-,ab,-,ab,ab,a,-,ab,-,ab,-,-,-,a,a,a,-,a,ab,a,ab,a,a,ab,-,a,ab,ab,a,a,a,ab,ab,ab,-,a,ab,ab,-,a,a,a,a,a,ab,a,ab,-,ab,ab,ab,a,a,a,a,a,ab,-,a,ab,a,a,a,a,-,ab,a,a,ab,a,ab,a,a,ab,a,a,a,a,-,ab,a,ab,-,ab,-,a,a,a,ab,a,ab,ab,ab,ab,a,ab,-,ab,ab,a,a,a,a,a,-,-,ab,ab,a,ab,-,ab,-,a,ab,a,a,a,ab,ab,ab,-,ab,ab,ab,ab,ab,ab,a,ab,a,a,ab,ab,ab,a,ab,a,a,-,a,ab,a,-,a,ab,a,a,ab,ab,a,a,-,ab,ab,a,ab,a,a,ab,ab,ab,ab,…
*M2695	D2.15	a,-,a,a,a,a,-,-,ab,a,-,-,ab,a,-,ab,-,ab,ab,ab,a,ab,-,ab,-,a,-,ab,a,a,-,ab,ab,-,a,a,ab,ab,-,a,a,ab,ab,ab,ab,ab,a,ab,a,a,a,a,a,ab,ab,ab,ab,ab,a,ab,ab,a,ab,ab,ab,ab,ab,a,-,ab,a,ab,a,ab,ab,a,ab,ab,ab,ab,a,a,ab,a,-,a,a,ab,ab,ab,a,ab,a,a,a,a,ab,-,-,a,a,ab,ab,ab,ab,-,ab,a,a,a,ab,a,a,a,-,ab,a,ab,ab,-,-,a,a,ab,a,a,a,a,a,a,ab,a,ab,ab,a,a,-,ab,a,ab,ab,a,ab,a,ab,ab,ab,-,ab,ab,a,a,ab,-,ab,a,a,ab,-,ab,ab,a,-,a…
*M2697	D2.15	a,a,a,a,a,a,a,ab,-,a,ab,-,ab,-,ab,ab,ab,ab,ab,ab,a,ab,-,ab,-,-,a,ab,a,a,ab,ab,ab,a,a,a,ab,ab,a,a,a,ab,ab,-,ab,-,a,-,a,a,a,a,a,ab,ab,ab,-,-,a,ab,ab,a,ab,ab,ab,ab,ab,a,ab,ab,a,ab,-,ab,ab,a,-,ab,-,ab,-,a,-,a,ab,-,a,-,ab,ab,a,ab,a,-,a,a,ab,a,ab,-,a,-,ab,ab,ab,ab,ab,-,a,-,-,a,a,a,-,ab,a,ab,ab,-,a,a,a,ab,a,a,a,a,a,a,-,a,-,-,-,a,a,ab,a,-,ab,-,-,a,-,ab,ab,a,ab,-,a,a,ab,ab,ab,a,-,ab,a,ab,ab,a,a,a,a,a,ab,-…
*M2698	D1.10	a,a,ab,a,a,-,-,a,ab,a,a,a,ab,a,a,a,a,a,a,a,-,a,a,-,ab,a,a,a,a,-,-,a,ab,-,ab,ab,a,a,ab,a,-,a,a,ab,a,ab,ab,ab,ab,a,ab,-,ab,-,a,a,-,a,a,ab,ab,ab,ab,-,ab,ab,-,ab,ab,a,a,ab,ab,-,ab,-,ab,ab,ab,-,a,ab,ab,ab,-,ab,-,a,a,ab,ab,ab,-,a,a,a,a,a,a,ab,ab,ab,a,ab,ab,ab,ab,-,-,a,a,ab,a,a,a,ab,a,ab,-,a,-,a,a,ab,ab,ab,ab,a,a,a,a,a,a,a,a,ab,-,ab,-,a,-,a,a,a,ab,ab,a,ab,ab,ab,ab,a,ab,a,ab,a,ab,a,ab,a,ab,ab,a,ab,a,a,a,…
*M2699	D1.10	a,a,ab,a,a,-,ab,a,ab,-,a,a,ab,a,a,-,a,a,a,a,-,a,a,ab,ab,a,a,a,a,a,ab,a,-,a,ab,ab,a,a,ab,a,ab,-,a,ab,a,-,-,ab,ab,a,ab,-,ab,ab,-,a,ab,a,-,ab,ab,ab,-,ab,-,ab,-,ab,ab,a,a,ab,-,a,-,a,ab,ab,ab,ab,a,ab,ab,ab,ab,-,ab,a,a,ab,ab,ab,a,a,a,a,a,a,a,ab,ab,ab,a,-,-,ab,ab,a,a,-,a,ab,a,a,a,-,a,-,a,-,ab,a,a,ab,ab,ab,-,a,-,a,a,a,a,-,-,ab,ab,ab,ab,-,ab,a,a,a,ab,ab,a,ab,ab,ab,ab,-,ab,a,ab,a,ab,a,-,a,-,ab,a,ab,a,a,a,a…
*M2702	D1.10	a,a,ab,a,a,ab,ab,a,ab,-,a,a,-,a,a,a,a,-,a,a,ab,a,-,ab,-,a,a,a,a,a,ab,a,ab,a,ab,ab,a,a,-,a,ab,a,a,ab,-,ab,ab,ab,ab,a,ab,a,ab,-,a,a,ab,a,a,ab,ab,ab,ab,-,ab,-,-,ab,ab,-,a,-,ab,a,ab,a,ab,ab,ab,ab,a,ab,ab,ab,-,ab,-,a,a,-,ab,-,a,-,a,a,-,-,a,ab,ab,ab,-,-,ab,ab,ab,a,a,a,a,ab,a,a,a,ab,a,ab,a,-,ab,a,a,ab,ab,ab,ab,-,a,a,a,a,-,-,a,ab,-,-,-,a,-,a,-,a,ab,ab,a,ab,ab,ab,-,a,-,a,ab,-,ab,a,ab,a,ab,ab,a,ab,a,a,a,-,…
*M2707	D1.10	-,a,ab,a,a,ab,ab,-,ab,a,-,a,ab,a,-,a,a,-,a,a,ab,a,-,-,ab,a,a,a,a,-,-,a,ab,a,ab,ab,-,a,ab,a,ab,-,-,ab,-,ab,ab,-,ab,a,-,-,ab,ab,a,a,-,-,a,ab,ab,-,ab,-,-,ab,-,-,ab,a,a,ab,ab,a,-,a,ab,ab,ab,-,-,ab,ab,ab,ab,-,ab,-,-,-,-,-,a,-,a,a,a,a,a,ab,-,ab,a,ab,ab,-,-,a,a,a,a,ab,a,-,a,ab,a,ab,a,a,ab,a,a,ab,ab,ab,ab,a,a,a,a,a,a,a,a,ab,ab,ab,ab,a,-,a,a,-,ab,-,-,ab,ab,ab,ab,a,ab,a,ab,a,-,a,ab,a,ab,ab,a,-,-,a,-,-,-,ab…
*M2712	D1.10	-,a,ab,a,a,-,ab,a,ab,a,a,a,ab,-,-,a,-,a,a,a,ab,a,a,ab,ab,-,a,a,-,a,ab,a,ab,-,-,ab,a,-,ab,a,ab,-,a,-,a,ab,-,ab,ab,-,-,a,ab,ab,a,a,ab,a,a,ab,ab,-,ab,ab,-,ab,a,ab,ab,a,-,ab,-,-,-,a,-,-,ab,-,a,ab,-,ab,ab,ab,ab,a,a,ab,-,ab,-,a,a,a,a,a,a,ab,ab,ab,a,-,ab,ab,ab,a,a,a,-,-,a,a,a,ab,a,ab,a,a,ab,a,-,ab,ab,ab,ab,-,a,a,a,a,a,a,a,ab,-,ab,ab,a,ab,a,a,a,ab,ab,-,ab,ab,ab,ab,a,ab,-,ab,-,ab,a,ab,a,-,ab,a,ab,a,a,a,ab…
*M2719	D2.15	ab,ab,ab,-,ab,-,ab,-,a,ab,-,ab,a,ab,a,-,a,a,-,-,-,a,ab,a,a,ab,ab,-,ab,-,a,a,a,ab,ab,-,a,a,ab,ab,ab,a,-,-,-,a,ab,a,ab,ab,-,ab,ab,a,a,a,a,a,-,a,a,ab,a,a,a,a,-,ab,a,a,ab,a,ab,a,a,ab,a,a,a,ab,ab,ab,a,ab,a,ab,ab,a,-,-,ab,a,-,ab,ab,ab,a,ab,a,ab,ab,-,a,a,-,a,a,ab,-,-,a,-,ab,ab,a,a,ab,a,a,a,ab,ab,-,a,ab,ab,ab,ab,-,ab,a,ab,a,a,-,ab,ab,a,ab,a,-,ab,-,ab,a,a,a,ab,a,ab,-,ab,a,a,a,ab,ab,-,ab,a,a,ab,-,ab,-,-,a,…
*M2720	D2.15	ab,ab,ab,ab,ab,ab,ab,a,-,ab,a,-,-,ab,-,a,a,a,a,a,-,a,ab,a,a,ab,ab,a,-,-,a,a,a,ab,ab,ab,a,a,ab,ab,ab,-,a,-,a,a,ab,a,ab,ab,ab,ab,ab,a,a,a,a,a,ab,a,a,ab,-,a,a,a,-,ab,-,-,-,a,ab,a,-,-,a,a,-,ab,ab,ab,a,-,a,ab,ab,a,a,a,ab,a,ab,ab,-,ab,a,ab,-,ab,-,a,a,a,a,-,a,-,ab,ab,-,-,ab,ab,a,a,ab,a,a,-,ab,-,ab,-,ab,ab,ab,ab,ab,ab,a,ab,a,a,ab,ab,ab,a,ab,a,a,-,-,-,-,a,a,ab,a,ab,ab,ab,a,a,-,ab,ab,a,ab,a,a,ab,ab,ab,ab,a…
*M2721	B3.7	ab,-,a,-,ab,a,a,-,ab,ab,b,-,ab,ab,b,-,b,b,b,b,-,b,ab,ab,-,ab,ab,b,ab,ab,ab,b,ab,ab,a,-,b,-,-,ab,a,b,b,ab,-,ab,-,ab,a,ab,a,ab,-,ab,-,b,ab,b,-,ab,ab,a,-,ab,ab,ab,b,a,ab,b,ab,ab,-,b,ab,ab,ab,ab,ab,a,-,a,-,-,ab,-,a,b,b,ab,a,ab,ab,ab,ab,ab,b,ab,b,-,a,ab,b,ab,ab,ab,ab,ab,ab,ab,b,a,ab,ab,-,ab,-,ab,b,b,a,ab,ab,ab,-,a,a,ab,ab,ab,b,-,b,-,ab,a,a,ab,a,b,ab,-,b,ab,ab,ab,b,a,ab,-,a,ab,ab,b,ab,ab,a,b,-,-,ab,a,a…
*M2722	D1.10	-,-,ab,a,a,ab,-,a,ab,a,-,a,ab,a,a,-,a,a,a,a,ab,a,a,-,-,a,a,a,a,a,ab,a,-,-,ab,ab,a,-,ab,a,ab,a,a,ab,-,ab,ab,ab,-,a,ab,a,ab,-,a,a,ab,-,a,ab,ab,ab,-,ab,-,ab,a,ab,ab,a,-,ab,ab,a,ab,a,ab,-,-,ab,a,ab,-,ab,ab,ab,-,-,a,ab,ab,ab,-,a,a,a,a,a,a,ab,ab,ab,a,ab,ab,ab,ab,a,a,-,a,ab,a,a,a,ab,a,ab,a,a,ab,a,-,ab,ab,ab,ab,a,a,a,a,a,-,-,a,ab,ab,ab,ab,a,ab,a,-,a,ab,ab,a,ab,-,ab,ab,-,ab,a,ab,a,ab,a,-,a,-,ab,a,ab,-,a,-…
*M2723	B3.7	-,ab,-,ab,-,b,b,a,ab,ab,a,-,ab,ab,a,a,a,-,a,-,b,a,-,ab,ab,ab,ab,a,ab,ab,ab,a,a,ab,b,b,-,a,b,ab,-,-,a,ab,a,ab,b,ab,b,ab,b,ab,b,-,a,-,ab,a,ab,-,ab,b,ab,ab,ab,-,a,-,ab,-,ab,-,b,a,ab,ab,ab,ab,ab,-,ab,b,ab,b,b,-,-,a,a,ab,b,ab,ab,ab,ab,ab,a,ab,a,b,b,ab,a,ab,ab,ab,ab,ab,ab,ab,a,-,-,ab,a,-,ab,ab,-,a,b,ab,ab,ab,-,b,b,-,ab,ab,a,ab,a,a,ab,b,b,ab,b,a,ab,ab,a,-,-,-,-,b,ab,b,b,ab,ab,a,ab,ab,b,a,b,a,ab,-,ab,b,a…
*M2737	B3.7	ab,ab,a,-,ab,a,a,b,ab,-,-,ab,ab,ab,b,-,-,b,b,b,-,-,ab,-,ab,ab,ab,b,ab,-,ab,b,b,ab,a,a,b,b,a,ab,-,b,b,ab,b,ab,a,ab,a,ab,a,ab,-,ab,-,b,ab,-,ab,ab,ab,a,-,-,ab,-,b,a,ab,b,ab,a,a,b,ab,ab,ab,ab,-,-,ab,a,ab,a,a,a,-,b,b,ab,-,-,ab,ab,ab,ab,b,ab,b,a,-,ab,b,ab,ab,ab,ab,ab,-,ab,b,a,ab,ab,-,-,-,ab,-,-,a,ab,ab,ab,-,a,a,ab,ab,ab,b,ab,b,b,ab,a,a,ab,a,b,ab,-,b,-,ab,-,b,a,ab,a,a,ab,ab,b,ab,-,a,b,a,b,ab,a,ab,a,ab,-…
*M2739	B3.7	-,-,-,ab,-,a,a,b,ab,-,b,ab,ab,-,-,b,b,b,b,b,a,b,-,-,ab,ab,ab,b,-,ab,ab,b,b,ab,a,a,-,b,a,ab,a,b,b,-,b,-,a,ab,a,-,a,ab,a,ab,b,b,ab,b,-,ab,ab,a,ab,-,-,ab,b,a,ab,b,ab,a,a,b,ab,ab,ab,ab,ab,a,ab,-,-,a,-,a,-,b,b,ab,a,ab,-,ab,-,ab,b,-,b,a,a,ab,-,-,ab,ab,ab,-,ab,ab,-,a,ab,ab,b,ab,ab,ab,b,b,a,ab,ab,ab,a,a,a,-,ab,-,b,-,b,-,ab,a,a,-,a,b,ab,ab,b,ab,ab,ab,b,a,ab,a,a,ab,ab,b,ab,ab,a,b,a,b,ab,a,ab,a,-,ab,b,ab,ab…
*M2741	B3.7	ab,-,b,ab,ab,b,b,a,ab,ab,a,-,ab,ab,-,a,a,a,-,a,b,-,ab,ab,ab,ab,-,a,ab,ab,-,a,a,ab,b,b,-,a,b,ab,-,a,a,ab,-,ab,b,-,b,ab,b,ab,b,ab,a,a,-,a,ab,-,ab,b,-,ab,ab,ab,a,b,-,-,ab,b,b,a,ab,ab,ab,ab,ab,-,ab,b,-,-,b,b,b,a,a,ab,b,ab,ab,ab,-,-,a,ab,a,b,b,-,-,-,ab,ab,ab,-,ab,ab,a,b,-,ab,a,ab,ab,ab,a,a,b,ab,ab,ab,b,-,b,ab,ab,-,a,-,a,-,-,b,b,-,b,a,ab,ab,-,ab,ab,ab,a,b,-,b,b,ab,ab,a,ab,ab,b,a,b,a,ab,b,ab,b,ab,-,a,ab…
*M2744	B3.7	ab,ab,b,ab,ab,-,b,a,ab,ab,a,ab,ab,ab,-,-,a,a,a,a,-,a,ab,-,ab,ab,ab,a,ab,ab,-,a,a,-,b,b,a,-,b,ab,b,a,a,ab,a,ab,b,ab,b,ab,b,ab,b,ab,a,-,ab,-,ab,ab,-,b,-,ab,ab,ab,a,b,ab,a,ab,b,b,a,ab,ab,ab,ab,-,-,ab,-,ab,b,b,b,b,a,a,-,b,ab,ab,ab,ab,ab,-,ab,a,b,b,ab,a,ab,ab,ab,ab,ab,ab,ab,a,-,-,ab,a,-,ab,ab,a,-,-,ab,ab,ab,b,b,b,ab,ab,ab,a,ab,a,a,ab,b,b,ab,b,a,ab,-,a,ab,-,ab,a,b,ab,b,b,ab,-,-,ab,-,b,a,b,a,ab,b,-,-,ab…
*M2745	B3.7	ab,ab,-,-,ab,a,a,b,ab,ab,b,ab,ab,ab,b,b,b,b,b,b,-,b,ab,-,ab,ab,-,b,ab,ab,ab,b,b,ab,-,a,b,b,a,ab,-,b,b,ab,b,ab,a,ab,a,ab,a,ab,a,-,b,b,ab,-,ab,ab,ab,-,ab,ab,ab,ab,b,a,ab,b,ab,-,a,b,ab,ab,ab,ab,-,a,ab,a,ab,a,a,a,a,b,b,ab,a,ab,ab,-,ab,-,b,-,b,a,a,ab,b,ab,ab,ab,ab,ab,ab,ab,b,a,ab,ab,b,ab,-,ab,b,b,-,ab,ab,ab,a,a,a,-,ab,-,b,ab,b,-,ab,a,a,ab,a,-,ab,ab,b,-,ab,ab,-,-,ab,a,a,ab,ab,b,ab,ab,a,-,a,b,-,a,ab,-,-…
*M2746	D1.10	a,-,ab,-,-,ab,ab,a,ab,a,a,a,ab,a,a,a,a,a,a,a,ab,a,a,ab,ab,a,a,a,a,a,-,a,a,a,ab,ab,a,a,ab,a,ab,a,a,ab,a,ab,ab,ab,-,a,ab,a,ab,ab,a,a,ab,a,-,ab,ab,ab,-,ab,ab,-,-,-,-,a,a,ab,ab,a,ab,a,ab,ab,ab,ab,a,ab,ab,ab,ab,-,ab,a,a,ab,ab,-,a,a,a,a,-,a,a,ab,ab,-,a,ab,ab,ab,-,a,-,a,a,ab,a,a,-,ab,a,ab,-,a,-,a,a,ab,-,ab,ab,a,a,a,a,a,a,a,a,ab,ab,ab,ab,a,-,a,a,a,ab,ab,a,-,ab,ab,ab,-,ab,-,ab,a,ab,a,ab,a,-,ab,a,-,a,a,a,a…
*M2749	D1.10	a,a,ab,a,-,-,-,a,ab,a,a,a,ab,a,a,a,a,a,a,ab,ab,-,a,-,ab,a,a,a,a,-,-,a,a,a,ab,ab,a,a,-,a,ab,a,a,-,-,ab,-,ab,-,-,ab,-,ab,ab,a,a,ab,a,a,ab,-,-,ab,ab,-,-,a,-,ab,a,a,ab,ab,-,-,a,ab,ab,ab,ab,a,ab,ab,ab,-,ab,ab,-,a,ab,ab,ab,a,a,a,a,a,a,a,ab,-,ab,a,ab,ab,ab,ab,-,a,a,a,ab,a,-,a,ab,a,-,-,a,ab,a,a,ab,ab,ab,ab,a,a,a,a,a,a,a,a,ab,ab,ab,ab,a,ab,a,-,a,-,ab,a,ab,ab,ab,ab,-,-,a,ab,a,ab,a,ab,a,ab,ab,a,ab,a,a,a,ab,…
*M2750	B3.7	ab,ab,a,ab,ab,a,a,-,ab,-,b,ab,ab,ab,b,b,b,b,b,ab,a,b,ab,ab,ab,ab,ab,b,-,ab,ab,-,b,-,a,a,b,b,a,ab,a,b,b,ab,b,-,a,ab,a,ab,a,ab,a,ab,b,b,ab,b,a,ab,ab,a,-,-,ab,ab,b,a,-,b,ab,a,a,b,ab,ab,ab,ab,ab,-,ab,a,ab,a,a,a,a,-,b,ab,-,ab,ab,ab,ab,ab,b,ab,b,a,a,ab,-,ab,-,ab,ab,ab,ab,ab,-,-,ab,ab,b,ab,-,ab,b,b,a,ab,ab,ab,a,a,a,ab,ab,ab,b,ab,-,b,ab,-,a,-,a,-,ab,ab,b,ab,ab,ab,-,a,ab,-,a,ab,ab,b,ab,ab,-,b,a,b,ab,a,-,-…
*M2762	D2.15	ab,-,-,ab,ab,ab,ab,-,a,ab,a,-,-,ab,a,-,a,a,a,-,ab,a,ab,-,a,ab,ab,a,-,ab,a,a,a,-,ab,ab,a,a,ab,ab,ab,a,a,-,a,a,-,a,ab,ab,ab,ab,ab,a,a,a,a,a,ab,a,a,ab,a,a,a,a,a,ab,a,a,-,ab,ab,a,a,-,a,a,a,ab,ab,-,-,-,ab,ab,ab,a,-,a,ab,a,ab,ab,ab,-,a,ab,a,ab,ab,a,a,a,a,a,a,ab,-,ab,a,ab,ab,ab,-,a,-,a,a,a,ab,ab,ab,a,a,ab,ab,ab,ab,ab,a,-,a,a,ab,ab,ab,-,ab,a,a,ab,a,ab,a,a,a,ab,a,ab,ab,ab,a,a,-,ab,ab,a,ab,a,-,ab,-,ab,ab,a…
*M2764	D1.10	ab,ab,a,ab,ab,a,a,ab,a,ab,ab,-,-,-,ab,-,-,ab,ab,a,a,-,ab,a,a,-,ab,-,ab,ab,a,ab,-,ab,a,a,ab,-,a,ab,a,ab,ab,a,ab,a,a,a,a,ab,a,ab,a,a,ab,ab,-,-,a,a,a,a,a,-,a,-,-,a,ab,-,ab,a,a,ab,a,ab,a,a,a,-,ab,a,a,a,a,a,a,ab,ab,a,a,ab,ab,ab,ab,ab,ab,-,-,a,a,a,ab,a,a,a,a,ab,ab,ab,ab,a,ab,ab,ab,a,ab,a,ab,ab,a,ab,ab,a,a,a,a,-,-,ab,ab,ab,ab,ab,-,a,-,a,a,ab,a,ab,ab,ab,a,a,ab,a,-,a,a,-,a,ab,a,ab,a,ab,a,ab,-,a,ab,a,-,-,a…
*M2767	B3.7	b,b,ab,b,-,ab,ab,ab,a,b,ab,b,ab,b,ab,ab,-,ab,ab,a,ab,ab,b,a,a,b,b,ab,-,-,a,ab,ab,-,ab,ab,ab,ab,ab,b,ab,ab,ab,a,ab,-,ab,a,ab,b,ab,b,ab,a,ab,ab,a,ab,ab,a,a,ab,a,a,a,a,ab,ab,-,-,b,ab,-,ab,a,b,a,a,a,-,b,ab,-,ab,ab,-,ab,ab,-,a,ab,b,b,b,b,-,-,b,-,ab,ab,a,ab,a,a,ab,a,b,b,b,ab,ab,b,b,ab,a,b,-,ab,ab,ab,b,-,a,a,ab,ab,-,b,b,ab,b,-,ab,b,ab,ab,-,ab,-,a,b,ab,b,-,a,ab,ab,-,ab,ab,-,a,ab,-,b,ab,ab,ab,ab,a,ab,b,ab…
*M2768	D2.15	ab,ab,-,-,-,ab,-,-,a,ab,a,ab,-,ab,a,a,a,a,a,a,-,a,ab,a,a,-,ab,a,ab,ab,a,-,a,ab,ab,ab,a,-,ab,ab,ab,a,a,a,a,a,ab,a,ab,-,ab,ab,ab,a,a,a,a,a,ab,-,a,ab,a,a,a,a,a,ab,-,a,ab,ab,ab,a,a,-,a,a,a,ab,ab,ab,a,ab,-,ab,ab,a,-,a,ab,ab,ab,ab,ab,ab,-,ab,a,-,ab,a,a,a,a,ab,-,-,ab,ab,-,ab,ab,ab,a,-,ab,a,a,a,-,-,ab,a,-,ab,-,ab,ab,-,a,ab,a,a,ab,ab,ab,a,-,a,a,ab,-,ab,a,-,a,ab,a,ab,-,ab,a,a,a,ab,ab,a,ab,a,a,ab,-,ab,ab,ab…
*M2769	B3.7	a,a,ab,a,a,ab,ab,ab,b,a,-,-,ab,a,ab,-,ab,ab,ab,b,ab,ab,-,b,b,a,a,-,a,a,-,ab,ab,a,ab,-,ab,ab,ab,a,ab,ab,ab,b,ab,b,ab,b,ab,a,ab,-,ab,b,ab,ab,b,ab,ab,b,b,ab,-,b,b,b,ab,ab,-,-,a,ab,-,ab,b,a,b,b,-,ab,-,ab,b,ab,ab,ab,-,-,-,b,ab,a,a,-,a,a,-,-,ab,-,-,b,ab,b,b,ab,b,a,a,a,-,ab,a,a,ab,b,-,-,-,ab,-,a,a,-,b,ab,ab,a,a,a,ab,-,ab,ab,a,ab,ab,b,ab,ab,b,a,ab,-,-,b,ab,ab,b,-,ab,a,b,ab,b,a,ab,ab,ab,ab,b,-,a,ab,a,-,b,…
*M2770	D1.10	ab,ab,a,-,ab,a,a,ab,a,-,ab,ab,ab,ab,ab,ab,ab,ab,ab,a,a,ab,ab,a,a,ab,ab,ab,ab,ab,a,ab,ab,ab,a,a,ab,ab,-,ab,-,ab,-,a,ab,a,a,a,-,-,-,ab,-,a,-,ab,a,ab,a,a,a,-,a,a,a,-,-,a,ab,ab,ab,a,-,ab,a,ab,a,a,a,a,ab,a,-,a,-,a,a,ab,ab,a,a,ab,ab,ab,ab,ab,ab,ab,ab,a,a,-,-,a,a,a,a,ab,ab,-,ab,-,-,ab,ab,a,-,a,-,ab,a,ab,ab,-,a,a,-,ab,ab,-,ab,ab,ab,-,ab,a,-,-,a,ab,a,ab,ab,ab,a,a,ab,a,a,a,a,ab,a,-,-,-,a,ab,a,ab,-,-,ab,a,a…
*M2771	B3.7	b,-,-,b,b,-,ab,ab,a,b,ab,b,ab,b,ab,ab,ab,ab,ab,-,ab,ab,b,a,a,b,b,ab,-,-,a,ab,ab,b,ab,-,-,ab,ab,b,ab,ab,ab,a,ab,a,ab,a,ab,b,ab,b,ab,a,ab,ab,a,ab,-,a,a,ab,-,-,-,a,-,ab,ab,ab,b,ab,ab,-,a,b,-,a,a,-,b,ab,a,ab,ab,ab,ab,ab,ab,a,ab,b,-,-,b,b,ab,b,ab,ab,ab,a,ab,a,a,ab,a,-,b,b,-,ab,b,-,-,a,b,a,ab,ab,ab,b,b,a,a,ab,-,b,b,b,ab,b,ab,-,-,ab,ab,a,ab,ab,a,-,ab,b,-,a,ab,ab,a,ab,ab,b,a,-,a,b,ab,ab,ab,ab,a,ab,b,-,b,…
*M2773	D2.15	a,a,-,a,a,a,a,ab,-,a,-,-,-,a,ab,ab,ab,-,ab,ab,-,ab,a,ab,ab,a,a,ab,a,a,-,ab,ab,a,a,a,ab,ab,a,a,a,ab,ab,ab,ab,-,a,ab,a,a,a,-,a,ab,ab,ab,ab,ab,a,ab,-,-,-,ab,ab,ab,ab,a,ab,ab,a,-,a,ab,ab,a,ab,ab,ab,a,a,a,ab,a,-,a,a,-,-,ab,a,a,a,a,a,a,ab,a,ab,a,a,ab,ab,-,ab,a,ab,-,a,-,ab,a,a,a,ab,ab,a,ab,ab,ab,-,a,-,ab,ab,a,a,a,a,a,ab,a,ab,ab,-,a,a,ab,a,ab,ab,-,ab,a,ab,-,ab,-,ab,a,a,a,ab,ab,ab,a,a,ab,a,ab,ab,a,a,a,a,a…
*M2777	D1.10	a,a,ab,a,a,-,ab,a,ab,-,a,-,a,a,a,a,a,a,a,ab,ab,a,a,ab,ab,-,a,a,-,a,ab,a,a,-,ab,ab,-,a,ab,a,ab,a,-,ab,-,ab,ab,ab,-,a,-,a,ab,ab,a,a,-,-,ab,ab,ab,ab,ab,ab,-,ab,a,ab,a,a,-,ab,ab,a,ab,a,ab,ab,ab,ab,a,ab,ab,ab,ab,ab,-,-,a,ab,-,a,a,a,a,a,a,a,a,ab,ab,ab,a,ab,ab,-,-,a,a,a,a,-,a,a,a,-,a,ab,a,a,ab,a,-,ab,ab,ab,-,a,a,a,a,a,-,a,a,ab,ab,-,ab,a,ab,-,a,a,ab,ab,-,ab,-,ab,ab,a,ab,a,ab,a,-,a,ab,-,ab,ab,-,ab,a,a,ab,…
*M2778	D1.10	a,a,ab,a,a,ab,ab,a,-,a,a,a,a,a,a,a,a,a,a,ab,-,-,a,ab,-,a,a,a,a,a,-,a,a,a,ab,ab,a,a,ab,a,ab,a,a,ab,a,ab,ab,ab,-,a,ab,a,ab,-,a,a,ab,a,ab,ab,ab,ab,ab,ab,-,-,a,ab,a,-,a,ab,ab,a,ab,-,-,ab,ab,ab,a,-,-,ab,ab,ab,ab,a,a,-,ab,a,a,-,a,a,a,a,a,-,ab,ab,a,ab,ab,ab,ab,a,a,a,-,ab,a,a,a,ab,a,ab,a,-,-,a,a,ab,ab,ab,ab,a,a,a,a,-,a,a,-,ab,ab,ab,ab,a,ab,a,-,a,ab,ab,a,ab,ab,ab,ab,a,ab,a,ab,a,ab,-,ab,a,-,ab,a,ab,a,a,ab,…
*M2780	D1.10	-,a,ab,-,a,ab,ab,a,ab,-,a,a,a,a,a,a,a,-,a,ab,ab,a,-,-,ab,a,a,a,a,a,ab,a,a,a,ab,ab,a,a,-,a,-,a,-,ab,a,ab,ab,ab,ab,a,-,a,ab,-,a,a,-,a,-,ab,ab,ab,-,-,ab,ab,-,ab,a,a,a,ab,ab,a,-,a,ab,ab,ab,-,a,ab,ab,ab,ab,ab,ab,a,a,ab,ab,a,a,a,-,-,a,a,-,-,ab,ab,a,ab,-,ab,-,-,a,a,a,-,a,a,a,ab,-,-,a,a,ab,a,a,ab,ab,ab,ab,a,a,a,a,a,-,a,a,-,-,ab,ab,a,-,-,a,a,-,ab,-,ab,ab,ab,-,a,ab,a,-,a,-,a,ab,a,ab,ab,a,-,a,a,ab,ab,a,ab,a…
*M2781	D1.10	a,a,ab,a,a,-,ab,a,ab,a,a,a,a,a,a,a,a,a,a,ab,ab,-,-,-,ab,a,-,-,a,-,ab,a,a,a,-,ab,a,a,ab,a,ab,a,-,-,a,-,ab,ab,ab,a,ab,a,ab,-,a,a,ab,a,ab,ab,ab,ab,ab,ab,-,ab,a,-,a,a,a,ab,ab,-,ab,a,-,ab,ab,-,-,ab,ab,ab,ab,-,ab,-,a,-,-,a,a,a,a,a,a,-,-,ab,-,ab,a,ab,ab,ab,-,a,a,a,a,ab,a,a,a,ab,a,ab,a,-,ab,-,-,ab,ab,ab,ab,a,a,a,a,a,a,-,a,ab,ab,ab,ab,a,ab,a,a,a,ab,-,a,ab,ab,ab,ab,a,ab,-,ab,-,-,a,ab,a,ab,ab,a,ab,a,-,ab,ab…
*M2784	D2.15	ab,ab,ab,ab,ab,ab,ab,a,a,ab,a,ab,a,-,a,-,a,a,a,a,ab,-,ab,a,a,ab,ab,a,ab,ab,a,a,a,-,ab,-,a,a,ab,-,ab,-,a,a,a,a,ab,-,ab,-,ab,ab,ab,a,a,-,a,-,ab,a,a,ab,-,a,-,-,a,-,a,a,ab,ab,ab,a,a,ab,a,a,a,ab,ab,ab,a,ab,ab,-,ab,a,a,a,ab,ab,ab,ab,ab,ab,-,ab,a,-,ab,a,a,a,a,ab,a,-,ab,ab,-,ab,ab,-,a,a,-,a,a,-,ab,ab,ab,a,-,-,ab,ab,ab,ab,-,-,a,a,ab,-,ab,a,-,a,a,-,a,ab,a,-,a,ab,a,ab,ab,ab,-,a,-,-,ab,a,ab,a,a,-,-,ab,-,ab,a…
*M2788	D2.15	ab,ab,-,ab,ab,-,ab,a,a,ab,a,ab,a,ab,a,a,a,-,a,a,ab,a,ab,a,a,ab,ab,a,-,-,a,a,a,ab,-,ab,a,a,ab,ab,ab,a,a,a,a,a,-,a,-,-,ab,ab,ab,-,a,a,a,a,-,a,a,ab,a,a,a,a,a,-,a,a,ab,ab,-,a,a,ab,a,a,-,ab,ab,ab,a,ab,ab,ab,ab,a,a,a,ab,ab,ab,-,ab,-,a,ab,a,-,ab,a,a,a,a,ab,a,ab,ab,ab,a,ab,ab,ab,a,-,ab,a,a,a,ab,ab,ab,-,a,ab,ab,-,ab,ab,a,ab,a,a,-,ab,ab,a,ab,a,a,ab,-,ab,a,a,a,ab,a,ab,ab,-,a,a,a,-,ab,a,ab,-,a,ab,ab,ab,ab,ab…
*M2793	D1.10	ab,ab,a,ab,ab,-,a,ab,a,ab,ab,ab,ab,-,-,ab,-,ab,ab,a,a,ab,ab,-,a,ab,ab,-,ab,-,a,ab,ab,-,-,a,-,ab,a,ab,a,ab,-,a,ab,a,a,a,-,ab,a,-,a,a,-,ab,a,ab,a,-,-,a,a,a,a,a,ab,a,ab,ab,ab,a,-,-,a,-,a,-,a,a,ab,a,a,a,a,a,a,ab,-,a,a,ab,ab,ab,ab,ab,ab,ab,ab,a,-,a,ab,a,a,a,a,ab,-,ab,ab,a,-,-,ab,a,ab,-,ab,ab,a,-,ab,-,a,a,-,ab,-,ab,ab,ab,ab,ab,-,a,a,a,a,-,a,ab,ab,ab,a,a,ab,a,a,a,a,ab,-,ab,a,-,a,-,a,ab,-,a,ab,a,-,ab,a,a…
*M2795	B3.7	b,b,ab,b,b,-,ab,ab,a,b,ab,b,-,b,ab,-,ab,ab,ab,-,ab,ab,b,-,a,b,b,-,b,b,-,ab,ab,-,ab,ab,ab,-,ab,b,-,-,ab,a,-,a,ab,a,ab,b,ab,b,-,a,ab,ab,a,-,ab,a,a,ab,a,a,a,a,ab,ab,ab,ab,b,-,ab,ab,a,b,a,a,a,ab,b,ab,-,ab,ab,ab,ab,ab,ab,a,-,b,b,b,b,b,ab,b,ab,ab,ab,a,ab,a,a,ab,a,b,b,b,ab,-,-,b,ab,a,b,-,ab,-,-,-,-,-,a,ab,ab,b,b,b,ab,b,ab,ab,b,ab,ab,a,-,ab,a,-,ab,b,a,a,ab,ab,-,ab,ab,b,-,ab,a,b,ab,ab,ab,ab,a,ab,-,ab,b,b,…
*M2801	B3.7	ab,a,ab,a,a,ab,ab,ab,b,a,a,a,ab,a,ab,ab,ab,-,ab,b,ab,ab,a,b,b,a,-,-,a,a,-,ab,ab,-,-,ab,ab,ab,ab,a,ab,ab,-,b,ab,b,ab,-,ab,a,ab,a,-,b,-,ab,b,ab,ab,-,b,-,b,-,-,b,ab,ab,ab,ab,a,-,ab,ab,-,a,b,-,b,-,a,ab,b,ab,ab,ab,ab,ab,ab,b,ab,a,a,a,-,a,ab,a,ab,ab,-,b,ab,b,-,ab,b,a,a,a,ab,ab,a,a,ab,b,a,b,-,ab,-,-,a,b,b,ab,ab,a,-,a,ab,a,-,-,a,ab,ab,b,ab,ab,b,a,ab,a,b,b,-,ab,b,ab,ab,a,b,ab,b,a,ab,-,ab,ab,-,ab,a,ab,a,a,…
*M2809	B3.7	ab,a,ab,-,a,ab,ab,ab,b,a,a,-,-,-,ab,ab,ab,ab,-,b,ab,ab,-,b,b,a,ab,ab,a,a,b,ab,ab,a,ab,ab,ab,ab,ab,a,ab,-,ab,b,ab,b,ab,b,ab,-,ab,a,-,b,-,ab,-,ab,ab,-,-,ab,b,b,b,b,ab,ab,ab,-,a,ab,-,ab,-,a,b,b,b,-,a,ab,-,-,ab,ab,ab,-,ab,-,-,a,-,a,-,a,ab,a,-,ab,ab,b,ab,b,-,ab,-,a,a,-,ab,ab,-,-,ab,-,-,b,ab,ab,ab,a,a,-,b,ab,ab,a,a,a,ab,a,ab,ab,a,ab,ab,-,ab,ab,b,a,ab,a,-,b,ab,ab,b,ab,-,a,b,ab,-,a,ab,ab,ab,ab,b,ab,a,-,a…
*M2811	B3.7	ab,-,ab,b,-,ab,ab,ab,a,b,b,b,-,b,ab,ab,ab,ab,ab,a,ab,ab,b,a,a,b,ab,ab,b,b,a,ab,ab,-,ab,ab,ab,-,ab,-,ab,-,ab,a,-,a,ab,a,ab,b,ab,-,ab,a,ab,ab,-,ab,ab,a,a,ab,a,a,a,-,ab,-,ab,ab,b,ab,ab,ab,a,b,a,a,-,-,b,ab,a,-,ab,ab,ab,-,-,ab,ab,b,b,b,b,b,ab,b,ab,ab,ab,-,ab,a,a,-,a,b,b,b,-,ab,b,b,ab,a,-,a,-,ab,ab,b,b,-,-,ab,ab,b,b,b,ab,b,ab,-,b,ab,ab,-,ab,ab,a,b,ab,b,-,a,ab,ab,a,ab,ab,b,a,ab,a,b,ab,ab,ab,ab,a,ab,-,ab…
*M2813	B3.7	-,-,ab,b,-,ab,ab,-,a,b,b,b,-,-,ab,ab,ab,ab,-,-,ab,ab,b,a,a,b,-,-,b,b,a,-,ab,b,-,ab,ab,ab,-,-,ab,ab,ab,-,ab,a,ab,a,ab,b,ab,-,ab,-,ab,ab,a,ab,ab,a,a,ab,a,a,a,a,-,-,ab,ab,b,ab,ab,-,a,b,a,a,a,ab,-,ab,a,ab,ab,ab,ab,ab,-,ab,ab,-,b,b,-,b,ab,b,ab,ab,ab,a,-,a,a,ab,a,b,b,b,ab,ab,b,b,ab,a,b,a,ab,-,-,b,b,a,a,-,ab,b,-,b,ab,b,ab,ab,b,ab,ab,-,ab,ab,a,b,ab,-,a,a,ab,-,-,-,ab,b,a,-,a,-,ab,ab,-,ab,a,-,-,-,b,b,a,a,b…
*M2816	B3.7	-,b,ab,b,b,ab,ab,ab,a,-,b,b,ab,-,ab,ab,ab,-,-,a,-,-,b,a,a,-,ab,ab,b,b,a,ab,ab,b,-,ab,ab,ab,ab,b,ab,ab,ab,a,-,a,ab,-,ab,b,ab,b,ab,a,ab,ab,a,-,ab,-,a,ab,-,a,a,a,ab,ab,ab,ab,b,ab,ab,-,a,b,a,a,-,-,b,ab,a,ab,-,ab,ab,ab,ab,ab,ab,b,-,b,b,b,ab,b,ab,ab,ab,a,-,-,a,ab,a,b,b,b,ab,ab,-,b,ab,a,-,-,-,ab,ab,b,b,-,a,ab,-,b,b,b,-,b,ab,ab,b,ab,-,-,ab,ab,-,b,ab,b,a,-,ab,-,a,ab,-,b,a,-,a,b,ab,ab,ab,-,a,ab,-,ab,b,-,a,…
*M2821	B3.7	-,b,ab,b,-,ab,ab,-,-,b,b,-,ab,b,ab,ab,-,ab,-,a,-,ab,b,a,a,-,ab,ab,b,-,-,ab,ab,-,-,ab,ab,ab,ab,b,ab,ab,ab,-,ab,-,ab,a,ab,-,ab,b,-,a,ab,-,a,ab,-,a,a,ab,a,a,a,-,ab,ab,ab,-,b,ab,ab,ab,a,b,a,-,a,ab,b,-,a,ab,ab,-,ab,ab,ab,ab,ab,b,b,-,b,b,ab,b,-,ab,-,a,ab,a,-,ab,a,b,-,b,ab,ab,-,b,ab,a,-,a,ab,-,ab,b,b,a,a,ab,ab,b,b,b,-,-,-,-,-,ab,ab,a,ab,-,a,b,-,b,-,-,ab,-,a,ab,-,b,a,ab,a,b,ab,ab,-,-,a,ab,b,ab,b,-,a,a,b,…
*M2824	B3.7	a,b,-,-,-,ab,ab,ab,a,b,-,b,ab,b,ab,ab,-,ab,ab,a,ab,ab,b,a,a,b,ab,ab,b,b,a,-,ab,b,ab,ab,ab,ab,ab,-,ab,ab,-,a,ab,a,ab,-,-,b,ab,b,ab,a,ab,ab,a,-,ab,-,a,ab,a,a,a,a,ab,ab,-,ab,b,-,ab,ab,-,b,a,-,-,ab,b,ab,a,ab,ab,ab,-,ab,ab,ab,-,b,b,b,b,b,ab,b,-,-,ab,-,ab,a,a,-,-,b,b,-,ab,ab,b,b,ab,a,b,a,-,ab,-,b,-,a,-,ab,ab,b,b,b,ab,b,ab,ab,b,ab,ab,-,ab,ab,a,-,ab,b,a,-,ab,a,a,ab,ab,b,a,ab,-,b,-,ab,ab,ab,a,ab,-,ab,-,b,…
*M2843	D2.15	ab,a,a,-,-,a,a,ab,ab,a,a,a,ab,a,ab,ab,ab,ab,ab,-,-,-,a,ab,ab,-,ab,-,-,a,ab,-,a,-,a,a,ab,ab,a,a,a,-,ab,ab,ab,ab,a,ab,a,-,a,a,a,-,ab,ab,a,ab,a,ab,-,a,ab,ab,ab,ab,ab,a,ab,-,-,a,a,ab,ab,-,ab,ab,ab,a,a,a,ab,a,a,a,a,ab,-,ab,a,a,-,a,a,a,ab,-,ab,a,-,ab,-,ab,ab,a,-,a,-,a,ab,a,a,a,ab,-,a,ab,ab,ab,a,a,a,ab,ab,a,a,a,a,a,-,a,-,ab,a,a,a,ab,a,-,ab,-,ab,a,ab,ab,ab,ab,ab,a,-,a,ab,ab,ab,a,-,ab,a,ab,ab,-,a,-,a,a,ab…
*M2845	D2.15	ab,a,a,a,-,a,-,ab,ab,-,-,a,-,-,ab,ab,ab,ab,ab,ab,a,ab,-,ab,ab,a,ab,-,a,a,ab,ab,-,a,a,a,ab,ab,-,a,a,ab,-,ab,ab,ab,-,ab,a,a,a,a,-,-,ab,-,a,ab,a,ab,ab,a,ab,-,ab,ab,ab,a,ab,ab,a,a,a,ab,ab,a,ab,ab,ab,-,-,a,ab,a,a,-,a,ab,ab,ab,-,-,-,a,a,-,ab,a,-,a,a,-,a,ab,-,a,ab,a,a,a,ab,-,a,a,ab,ab,a,ab,ab,-,a,a,-,ab,ab,a,-,a,a,a,ab,a,-,ab,a,a,a,ab,a,ab,ab,a,ab,-,ab,ab,ab,ab,ab,a,a,a,-,ab,-,a,a,ab,a,ab,-,a,a,a,a,-,ab…
*M2852	D1.10	a,ab,-,-,ab,a,a,-,-,ab,ab,ab,ab,ab,-,ab,ab,ab,ab,a,a,ab,ab,a,-,ab,ab,ab,ab,ab,a,ab,ab,-,a,-,ab,ab,a,-,-,ab,ab,a,ab,a,a,a,a,ab,a,ab,a,a,ab,ab,a,-,a,-,a,ab,a,a,a,-,ab,a,-,ab,-,a,-,ab,a,ab,a,a,-,-,ab,-,a,a,a,a,-,a,-,-,a,-,ab,ab,ab,ab,ab,ab,ab,a,a,a,-,-,a,a,-,ab,ab,ab,ab,a,ab,ab,-,-,ab,a,ab,ab,a,-,ab,-,a,-,a,ab,ab,-,ab,ab,ab,ab,ab,-,a,a,a,-,a,ab,ab,ab,a,a,ab,-,a,a,-,ab,a,-,-,ab,a,ab,a,-,a,a,ab,a,-,ab…
*M2855	B3.7	ab,-,b,ab,-,b,b,-,ab,ab,ab,-,a,ab,a,a,a,-,-,ab,b,a,ab,-,-,ab,-,a,-,ab,ab,a,ab,ab,b,-,a,a,b,ab,b,a,a,ab,a,ab,b,ab,b,ab,b,-,b,ab,a,a,-,a,b,ab,ab,-,ab,ab,-,ab,a,b,a,a,ab,b,b,a,ab,ab,ab,-,ab,b,ab,b,ab,b,-,b,-,ab,a,-,b,ab,ab,ab,ab,ab,-,ab,a,b,b,ab,ab,ab,ab,b,ab,ab,ab,ab,-,b,ab,ab,-,ab,-,ab,a,a,b,ab,ab,ab,ab,b,b,ab,ab,ab,a,ab,a,-,ab,b,b,ab,b,a,ab,ab,a,ab,ab,ab,a,ab,ab,b,b,ab,ab,a,ab,ab,b,a,b,a,-,b,ab,b…
*M2856	B3.7	ab,ab,b,-,ab,b,b,a,ab,ab,ab,-,a,-,a,a,a,a,a,-,-,-,-,ab,ab,ab,a,a,ab,ab,-,-,ab,ab,b,b,-,a,b,ab,-,a,-,-,-,ab,b,ab,b,ab,b,ab,b,-,a,a,b,a,b,ab,ab,-,ab,ab,ab,ab,-,b,a,a,ab,-,b,a,ab,ab,ab,ab,-,-,ab,b,ab,b,b,b,b,ab,a,-,b,-,ab,ab,ab,ab,a,ab,a,b,b,ab,ab,ab,ab,b,ab,-,ab,ab,a,b,ab,ab,-,ab,ab,ab,-,a,-,-,ab,ab,ab,-,b,ab,ab,ab,a,ab,-,a,-,b,b,ab,b,a,ab,ab,a,ab,ab,ab,a,ab,ab,b,b,-,ab,a,ab,ab,-,a,-,-,ab,-,ab,b,ab…
*M2857	D1.10	a,ab,a,ab,ab,a,a,ab,-,-,ab,ab,ab,-,ab,ab,ab,ab,ab,a,a,ab,ab,a,a,-,ab,ab,ab,ab,a,ab,ab,ab,a,a,ab,ab,a,ab,-,ab,ab,a,ab,a,a,a,a,ab,a,-,a,-,ab,ab,a,ab,a,a,a,ab,a,a,a,-,ab,a,ab,ab,ab,a,a,ab,a,ab,-,a,a,-,ab,a,a,a,a,a,a,a,-,ab,-,ab,-,ab,ab,ab,-,-,ab,a,a,a,ab,a,-,a,a,ab,ab,ab,ab,-,ab,ab,ab,a,ab,a,ab,-,a,ab,-,a,a,-,-,ab,-,ab,-,ab,ab,ab,ab,a,a,a,a,ab,-,ab,ab,ab,a,a,-,a,a,a,-,ab,-,ab,a,ab,a,ab,a,ab,a,a,ab,a…
*M2860	D2.15	ab,a,a,a,a,a,a,ab,ab,-,a,a,ab,a,ab,-,ab,ab,ab,ab,a,ab,-,ab,ab,a,-,ab,a,a,ab,-,a,a,a,a,ab,-,-,a,a,ab,ab,ab,ab,ab,a,-,-,-,a,a,-,ab,ab,-,a,-,a,ab,-,a,-,-,-,ab,ab,a,ab,-,-,a,a,ab,ab,a,ab,-,ab,-,a,a,ab,-,a,-,a,ab,ab,ab,a,-,a,a,a,-,ab,a,ab,-,a,ab,a,ab,ab,-,ab,a,a,a,ab,-,a,a,-,ab,a,ab,-,ab,a,a,a,ab,ab,a,a,a,a,a,ab,a,ab,ab,a,a,a,ab,a,-,ab,a,ab,a,ab,ab,ab,-,ab,a,a,-,ab,ab,-,a,a,-,a,ab,ab,a,-,a,a,a,ab,ab,-…
*M2864	D2.15	a,-,ab,ab,ab,ab,ab,a,a,ab,ab,ab,a,-,a,a,a,-,a,a,ab,a,-,a,-,ab,a,a,-,ab,-,-,-,ab,-,ab,a,a,ab,-,ab,a,-,a,a,-,ab,a,ab,ab,ab,ab,-,-,a,a,ab,a,-,a,a,ab,a,a,a,a,a,ab,a,-,-,-,ab,a,a,ab,-,a,-,-,ab,-,a,-,ab,ab,-,a,a,a,ab,ab,-,-,-,ab,a,-,a,ab,ab,a,ab,a,a,ab,a,ab,ab,ab,a,-,ab,-,a,-,ab,a,a,a,ab,-,-,a,a,ab,ab,ab,ab,ab,a,ab,a,a,ab,ab,ab,-,ab,-,a,ab,a,ab,a,-,a,a,a,ab,ab,ab,a,-,a,-,ab,a,ab,a,a,ab,ab,ab,ab,ab,-,a,…
*M2865	D2.15	ab,a,a,a,a,a,a,ab,ab,-,-,a,ab,a,ab,ab,ab,ab,ab,-,a,ab,a,ab,ab,-,-,ab,a,a,-,-,a,a,a,a,ab,ab,a,a,a,-,ab,ab,ab,ab,-,ab,a,a,a,a,a,ab,ab,ab,a,ab,-,ab,-,-,ab,-,ab,ab,-,a,-,ab,a,-,a,ab,ab,a,ab,ab,ab,a,a,a,ab,-,a,a,a,ab,ab,ab,-,a,a,-,a,a,ab,-,ab,-,a,ab,-,ab,ab,-,ab,a,-,a,ab,a,a,a,ab,-,a,ab,-,-,a,a,a,ab,ab,a,a,a,a,a,ab,a,ab,ab,-,a,a,ab,a,ab,ab,a,ab,a,-,ab,ab,ab,ab,a,-,a,ab,ab,ab,a,a,ab,a,ab,ab,-,a,a,-,a,-…
*M2866	D2.15	ab,a,a,a,a,a,-,ab,ab,a,-,a,ab,a,-,ab,ab,ab,ab,ab,a,ab,a,ab,ab,a,ab,ab,a,a,ab,ab,a,a,-,a,-,ab,a,a,a,ab,-,ab,ab,ab,a,ab,a,-,a,a,-,ab,ab,ab,a,ab,-,ab,ab,a,ab,ab,ab,ab,ab,a,ab,ab,-,a,a,ab,-,-,ab,ab,-,a,a,a,-,a,-,a,a,ab,ab,ab,a,a,a,-,a,-,ab,a,ab,a,a,-,-,ab,ab,a,-,a,a,a,ab,a,a,a,ab,ab,-,-,ab,-,a,a,-,ab,-,a,a,a,a,-,ab,a,ab,ab,a,a,a,ab,a,ab,ab,a,-,a,ab,ab,ab,ab,ab,a,a,a,ab,ab,ab,a,a,ab,a,-,ab,a,a,-,a,-,a…
*M2867	D2.15	ab,a,a,a,a,a,a,-,-,a,a,a,ab,a,ab,ab,ab,ab,ab,-,a,ab,-,ab,-,-,-,ab,a,a,ab,ab,a,a,a,a,-,-,a,-,a,ab,-,ab,ab,ab,-,ab,a,a,a,-,-,-,ab,ab,a,ab,a,ab,ab,a,ab,-,ab,ab,ab,a,-,ab,a,a,a,ab,-,a,-,ab,-,a,-,a,ab,a,a,a,a,-,ab,-,a,a,-,a,a,a,ab,-,ab,a,-,-,a,ab,ab,a,ab,a,a,a,-,a,a,a,ab,ab,a,ab,ab,ab,a,a,a,ab,ab,a,a,-,a,a,ab,-,ab,ab,a,a,-,ab,a,ab,ab,a,ab,a,ab,ab,-,ab,ab,a,a,a,-,ab,ab,a,a,-,a,-,ab,a,-,a,a,-,ab,ab,a,a,…
*M2880	D2.15	a,ab,-,ab,ab,-,ab,a,a,ab,-,ab,-,ab,a,a,a,-,a,a,ab,a,-,a,a,ab,-,-,ab,ab,a,a,ab,ab,ab,ab,a,a,-,ab,-,a,a,a,a,-,ab,a,-,ab,ab,-,ab,a,a,a,ab,a,-,-,a,ab,-,-,a,a,a,ab,a,a,ab,ab,-,a,a,ab,a,a,a,ab,ab,ab,a,ab,ab,ab,ab,a,a,-,ab,ab,-,ab,-,ab,a,ab,a,ab,-,-,-,-,a,ab,-,-,ab,-,a,ab,-,ab,a,a,ab,a,-,a,a,-,ab,a,a,ab,ab,ab,ab,ab,a,ab,a,a,ab,ab,ab,a,ab,a,-,ab,a,ab,a,a,a,a,-,ab,ab,ab,a,a,-,-,-,a,ab,a,a,ab,ab,-,ab,ab,a,…
*M2884	D2.15	a,ab,-,ab,ab,-,ab,a,a,-,ab,-,a,ab,a,a,a,-,a,a,-,-,ab,-,a,ab,a,a,ab,ab,a,a,-,-,ab,ab,a,a,ab,ab,-,-,a,a,a,a,ab,-,ab,-,-,ab,ab,a,a,a,ab,a,ab,a,-,ab,a,a,a,a,-,-,-,-,ab,-,ab,a,-,-,a,a,a,ab,ab,ab,a,-,ab,-,ab,a,a,a,ab,ab,-,ab,-,ab,a,-,a,ab,ab,-,ab,a,-,ab,a,ab,ab,ab,a,ab,ab,ab,-,a,ab,a,a,a,a,-,ab,a,a,ab,-,ab,ab,-,a,ab,a,a,ab,ab,ab,a,ab,a,a,-,a,-,a,-,a,a,a,-,-,ab,a,a,a,ab,ab,a,ab,a,a,-,ab,ab,ab,-,a,a,ab,-…
*M2887	D2.15	ab,-,-,a,a,a,a,ab,-,a,a,a,ab,a,ab,ab,ab,ab,ab,ab,a,-,a,ab,ab,-,ab,ab,a,a,ab,-,-,a,a,-,ab,ab,-,a,a,-,ab,ab,-,ab,a,ab,a,a,a,a,a,-,ab,-,a,ab,-,-,ab,a,-,ab,ab,ab,ab,a,ab,ab,-,a,a,-,ab,a,-,ab,ab,a,a,-,ab,a,a,a,-,-,ab,-,a,a,a,-,-,a,ab,a,ab,a,a,ab,a,ab,ab,-,ab,a,-,a,ab,a,a,a,ab,-,a,ab,ab,ab,-,a,a,ab,-,-,a,a,a,-,ab,ab,-,ab,a,-,a,ab,a,ab,ab,a,ab,-,-,ab,ab,ab,-,-,a,a,ab,ab,ab,a,-,ab,a,ab,ab,a,-,-,a,a,-,ab,…
*M2888	D2.15	ab,a,a,a,a,a,a,-,ab,a,a,a,ab,-,-,ab,ab,ab,ab,ab,a,ab,-,ab,ab,a,-,ab,-,a,-,ab,a,a,a,-,ab,ab,a,a,-,ab,ab,ab,ab,ab,a,ab,-,a,a,a,a,ab,ab,ab,a,ab,a,ab,-,-,-,ab,ab,-,ab,a,ab,ab,a,a,a,ab,ab,a,ab,ab,ab,-,a,a,-,a,a,a,a,ab,ab,ab,a,a,a,-,a,a,ab,a,ab,-,a,ab,-,ab,-,a,ab,a,a,-,ab,a,a,-,-,ab,a,ab,ab,-,ab,a,a,-,ab,a,a,a,a,-,ab,ab,ab,ab,a,a,a,ab,a,-,ab,a,-,a,ab,ab,ab,ab,ab,a,a,a,-,ab,ab,-,a,ab,-,-,-,a,a,a,a,a,ab,…
*M2889	D2.15	ab,a,a,a,a,a,a,-,ab,a,a,a,ab,a,ab,ab,ab,-,-,ab,a,ab,-,ab,-,a,ab,ab,a,-,ab,ab,a,-,a,a,ab,ab,a,a,a,ab,ab,ab,ab,ab,a,ab,a,a,a,a,-,ab,ab,ab,a,ab,a,ab,ab,a,ab,-,ab,ab,-,a,ab,ab,a,-,a,ab,ab,-,ab,ab,ab,a,a,a,ab,a,a,a,a,ab,ab,ab,a,a,a,-,a,a,ab,a,ab,a,a,ab,a,ab,-,-,ab,a,a,a,-,a,-,a,-,-,a,ab,ab,ab,-,a,a,ab,ab,a,a,-,a,a,ab,-,ab,ab,a,a,a,ab,a,ab,ab,-,-,a,ab,-,ab,ab,-,a,a,a,ab,ab,ab,-,a,ab,a,ab,ab,a,a,a,a,-,a…
*M2890	D2.15	ab,-,a,a,a,a,a,ab,ab,-,a,a,ab,a,ab,ab,-,ab,-,ab,a,ab,a,ab,ab,a,-,ab,a,a,ab,ab,a,a,a,a,-,ab,a,a,-,-,ab,ab,ab,ab,a,ab,a,a,a,a,a,ab,ab,ab,a,ab,a,ab,ab,a,ab,-,ab,-,ab,a,ab,-,a,a,-,ab,-,a,ab,ab,ab,a,a,a,ab,-,a,a,a,ab,ab,ab,a,a,a,a,a,a,-,a,ab,a,-,ab,a,ab,ab,a,ab,a,a,a,ab,a,a,a,ab,-,a,-,ab,ab,-,a,-,-,ab,a,a,a,a,a,ab,-,ab,ab,a,-,a,ab,a,ab,-,a,ab,a,ab,ab,ab,ab,ab,a,a,-,ab,-,ab,a,a,ab,a,ab,ab,a,a,a,-,a,ab,…
*M2891	D2.15	ab,a,a,a,a,a,a,ab,ab,a,-,a,ab,a,ab,ab,ab,ab,ab,-,a,ab,a,ab,ab,-,ab,ab,a,a,ab,ab,a,a,a,a,ab,-,a,a,-,ab,ab,ab,ab,ab,a,-,a,a,a,a,a,ab,ab,ab,a,ab,a,-,ab,-,ab,ab,ab,ab,ab,a,ab,ab,a,a,a,ab,ab,a,ab,ab,ab,a,a,a,ab,a,a,a,a,ab,ab,ab,a,a,a,a,a,a,ab,a,ab,a,a,ab,a,ab,-,-,ab,a,a,a,-,a,a,a,-,ab,a,ab,ab,ab,ab,a,a,ab,ab,-,a,a,a,-,ab,ab,ab,-,a,a,a,-,a,ab,ab,-,ab,a,ab,ab,-,ab,-,a,a,a,ab,ab,ab,a,a,ab,a,-,ab,a,a,a,a,…
*M2892	D2.15	a,ab,ab,ab,-,ab,ab,a,-,ab,-,ab,a,-,-,a,a,a,a,a,ab,a,ab,a,a,ab,-,a,ab,ab,-,a,ab,ab,ab,ab,a,a,-,ab,ab,a,a,a,a,a,ab,a,-,ab,-,-,ab,a,a,a,-,-,ab,a,a,ab,a,a,a,-,a,-,a,a,ab,-,ab,a,a,-,a,a,a,ab,ab,ab,a,ab,ab,-,-,a,-,a,ab,-,ab,-,ab,ab,a,ab,-,ab,ab,a,-,-,a,ab,a,ab,ab,ab,a,ab,ab,ab,-,a,ab,a,a,a,a,ab,ab,a,a,ab,ab,ab,ab,ab,a,a,a,a,-,-,ab,a,ab,a,-,ab,a,ab,a,a,a,a,a,ab,ab,ab,a,a,a,ab,-,a,ab,a,a,ab,ab,ab,ab,ab,a…
*M2893	D2.15	a,ab,ab,ab,ab,ab,ab,a,a,-,-,ab,a,ab,a,-,-,a,a,a,ab,a,ab,a,a,ab,a,a,ab,ab,a,-,ab,ab,ab,ab,a,a,ab,-,ab,-,-,a,-,a,ab,a,ab,ab,-,ab,ab,-,a,a,ab,a,ab,a,a,-,a,a,-,a,a,ab,a,a,ab,ab,-,-,a,ab,a,a,a,ab,ab,ab,a,ab,ab,-,ab,a,a,a,ab,ab,ab,ab,ab,ab,a,ab,a,ab,ab,a,ab,a,a,ab,a,ab,-,-,a,ab,ab,ab,a,a,ab,a,a,-,a,-,ab,a,a,ab,-,ab,-,ab,-,a,a,a,ab,ab,ab,a,ab,a,a,ab,a,-,a,a,a,a,a,ab,-,ab,a,-,a,ab,ab,a,ab,a,a,ab,ab,ab,ab…
*M2896	D2.15	-,-,ab,ab,ab,ab,ab,a,-,ab,ab,-,a,ab,-,a,a,a,a,a,ab,-,ab,a,a,ab,a,a,-,-,a,a,-,ab,ab,ab,a,a,ab,ab,ab,a,a,a,-,a,-,a,ab,ab,ab,ab,ab,-,-,a,ab,a,ab,a,a,ab,-,a,a,a,-,ab,a,a,ab,ab,ab,a,a,-,a,a,a,ab,ab,ab,a,ab,ab,ab,-,a,a,a,-,ab,ab,-,ab,-,a,ab,a,ab,ab,a,-,a,a,ab,a,ab,ab,ab,-,ab,-,ab,a,a,ab,a,a,a,a,ab,-,a,a,ab,ab,-,ab,ab,a,a,a,a,ab,ab,ab,a,ab,-,a,ab,-,ab,a,a,a,a,-,ab,-,-,-,a,a,ab,-,a,-,-,a,-,ab,ab,ab,ab,-,…
*M2898	D2.15	-,a,-,a,a,a,a,ab,ab,a,a,a,ab,a,-,ab,ab,-,-,-,a,ab,-,-,-,a,ab,ab,a,a,ab,ab,a,a,a,a,ab,ab,a,-,a,ab,ab,ab,ab,-,-,ab,a,a,a,-,a,ab,ab,ab,a,ab,a,ab,-,a,-,ab,ab,ab,ab,a,ab,ab,a,a,a,ab,-,a,ab,ab,ab,a,a,-,ab,a,a,-,a,ab,ab,ab,a,-,a,a,-,-,ab,a,ab,-,a,ab,a,ab,ab,-,ab,a,a,a,ab,a,a,a,ab,-,a,ab,ab,ab,-,a,-,ab,ab,a,-,a,a,a,-,ab,ab,ab,a,a,a,ab,-,-,ab,a,ab,a,ab,ab,ab,ab,-,-,-,a,ab,-,ab,a,a,ab,a,ab,ab,a,-,a,a,a,-,a…
*M2904	D2.15	a,ab,ab,ab,ab,ab,ab,a,a,-,ab,ab,a,-,a,a,a,a,-,a,ab,a,ab,a,a,ab,a,a,-,ab,a,a,ab,ab,-,ab,a,-,ab,ab,-,a,a,a,ab,a,ab,a,ab,-,ab,ab,ab,-,a,a,ab,a,ab,a,a,ab,-,-,a,-,-,ab,-,a,ab,ab,ab,-,a,-,-,-,a,ab,ab,ab,a,ab,ab,-,ab,a,a,a,ab,ab,ab,ab,ab,ab,a,ab,a,-,-,-,ab,a,a,ab,a,ab,ab,-,a,ab,ab,-,a,a,ab,a,a,a,-,ab,ab,a,a,ab,ab,ab,-,ab,a,a,a,a,-,ab,ab,a,ab,a,a,-,-,ab,a,a,-,a,a,ab,ab,-,a,-,a,ab,ab,a,ab,a,a,-,ab,ab,ab,a…
*M2911	D1.10	ab,a,ab,a,a,ab,ab,a,ab,a,a,a,-,a,a,a,-,a,a,ab,-,a,a,ab,ab,a,a,a,a,-,ab,a,a,-,ab,ab,-,a,ab,-,ab,a,a,-,a,-,ab,-,-,-,ab,-,ab,ab,a,a,ab,a,a,ab,ab,a,-,ab,ab,ab,a,ab,a,a,a,ab,ab,-,-,a,-,ab,ab,-,a,ab,ab,ab,ab,ab,ab,ab,a,a,ab,a,a,a,a,-,a,-,a,ab,ab,ab,a,-,ab,-,-,a,a,a,-,-,a,a,a,ab,a,ab,-,a,-,a,a,ab,ab,ab,-,a,a,a,a,a,a,a,a,ab,ab,ab,-,a,ab,a,a,a,-,-,a,ab,ab,ab,ab,a,-,-,-,-,ab,a,ab,a,-,ab,a,ab,-,a,ab,ab,a,ab…
*M2915	D1.10	ab,-,ab,a,-,ab,ab,a,ab,a,-,a,a,a,-,a,a,a,a,ab,ab,-,a,ab,ab,a,-,a,a,a,-,a,a,-,ab,-,a,-,ab,-,ab,a,a,ab,a,ab,ab,ab,ab,a,ab,-,-,ab,a,a,ab,a,a,ab,ab,a,ab,ab,ab,-,-,ab,a,a,a,ab,ab,-,ab,a,ab,ab,ab,-,a,ab,ab,ab,-,-,ab,ab,a,a,ab,a,a,-,a,a,a,a,a,ab,ab,ab,a,-,ab,-,ab,a,a,a,a,ab,-,a,a,ab,a,ab,a,a,ab,a,a,ab,ab,-,ab,a,a,a,a,a,-,a,-,ab,-,ab,ab,-,-,a,a,a,ab,ab,a,ab,ab,ab,ab,-,ab,a,ab,a,ab,a,ab,-,ab,ab,a,ab,a,a,a…
*M2917	B3.7	b,a,ab,a,-,ab,-,ab,b,a,-,-,ab,-,ab,-,ab,a,ab,b,ab,ab,a,ab,b,a,ab,ab,a,a,b,ab,-,-,ab,-,ab,ab,-,a,-,ab,ab,b,a,b,ab,b,ab,a,-,a,ab,b,ab,-,ab,ab,-,b,b,a,b,-,b,b,ab,-,ab,ab,a,ab,-,ab,-,a,b,b,b,-,a,-,b,ab,ab,ab,ab,b,ab,ab,ab,a,a,a,a,a,ab,-,-,ab,ab,b,a,b,b,ab,b,a,-,-,ab,ab,a,a,ab,b,a,b,ab,ab,b,a,a,b,-,ab,ab,-,a,a,ab,ab,ab,ab,-,ab,-,b,ab,ab,b,-,ab,a,b,b,ab,b,b,ab,ab,a,b,-,b,a,-,ab,ab,ab,b,ab,a,ab,a,-,b,-,…
*M2920	B3.7	ab,ab,b,-,ab,-,b,a,ab,ab,ab,ab,a,ab,a,-,-,ab,-,ab,b,a,ab,b,ab,-,a,a,-,ab,ab,a,ab,ab,b,b,-,a,b,-,b,a,-,ab,ab,-,b,-,b,-,b,ab,b,ab,a,a,b,a,ab,ab,ab,ab,-,-,-,ab,a,b,a,-,ab,b,b,-,ab,ab,-,ab,-,b,ab,b,ab,b,b,b,b,ab,a,a,b,ab,ab,ab,-,ab,a,ab,-,b,-,ab,ab,ab,ab,b,ab,ab,ab,-,a,b,ab,ab,a,ab,-,-,a,a,ab,ab,-,-,ab,b,b,-,ab,-,a,-,a,a,ab,b,b,ab,b,a,ab,ab,a,ab,ab,ab,a,ab,ab,b,-,-,ab,a,ab,ab,b,a,b,a,ab,b,ab,b,-,ab,a…
*M2921	D1.10	ab,a,-,a,a,ab,ab,a,ab,a,a,a,a,a,-,a,a,-,a,ab,ab,a,a,ab,ab,a,-,a,a,-,ab,a,a,-,ab,-,a,a,ab,a,ab,a,a,ab,a,ab,-,ab,-,a,ab,a,ab,ab,a,a,ab,a,-,ab,-,a,-,ab,ab,ab,a,ab,a,a,a,-,-,a,ab,a,ab,-,ab,ab,a,ab,ab,-,ab,ab,ab,-,-,a,-,a,a,a,-,-,a,a,a,ab,ab,ab,-,-,ab,ab,ab,a,-,a,a,ab,a,a,a,ab,-,-,a,a,ab,a,a,ab,-,ab,ab,a,a,-,a,-,a,a,a,ab,ab,-,ab,a,ab,-,a,a,ab,ab,a,ab,ab,ab,ab,a,-,a,ab,a,-,a,ab,a,ab,ab,a,-,-,a,ab,-,-,a…
*M2922	D1.10	ab,a,ab,a,a,ab,ab,a,ab,a,-,-,-,a,a,a,a,a,a,ab,ab,a,a,ab,ab,a,a,a,a,a,ab,a,-,a,ab,ab,a,a,-,a,ab,-,a,-,-,ab,ab,-,ab,a,ab,-,ab,-,-,a,ab,a,a,ab,-,-,ab,-,ab,ab,a,ab,a,a,a,ab,-,a,ab,a,ab,ab,ab,ab,a,ab,-,ab,-,ab,-,ab,a,a,ab,a,-,a,a,a,a,a,a,-,-,ab,-,-,ab,ab,-,-,-,-,a,ab,-,a,a,ab,a,ab,a,a,-,a,a,-,ab,ab,ab,a,a,a,a,-,a,-,a,-,ab,ab,ab,a,-,a,a,a,ab,ab,a,ab,ab,ab,ab,a,ab,-,ab,-,ab,a,ab,a,-,ab,a,-,a,a,ab,ab,a,-…
*M2923	B3.7	ab,ab,a,ab,ab,-,a,b,ab,ab,ab,ab,b,ab,-,b,b,ab,b,-,-,b,ab,a,ab,ab,b,b,-,ab,ab,b,ab,ab,a,a,b,b,a,ab,a,-,b,ab,ab,ab,-,ab,a,-,-,ab,a,ab,-,b,a,-,ab,ab,ab,-,ab,ab,-,ab,b,a,b,b,ab,a,a,b,ab,ab,ab,-,-,a,ab,-,ab,a,a,a,a,ab,b,-,a,ab,ab,ab,ab,ab,b,-,-,a,-,ab,ab,ab,-,a,-,ab,ab,ab,b,a,ab,ab,b,ab,ab,ab,b,b,ab,ab,ab,-,-,a,-,ab,ab,ab,b,b,b,-,ab,a,-,ab,a,b,ab,ab,b,ab,ab,-,b,ab,ab,a,a,ab,ab,b,ab,ab,-,b,a,-,ab,a,ab,…
*M2925	D1.10	ab,a,ab,a,a,ab,ab,a,ab,a,a,a,a,a,a,a,-,a,a,ab,ab,a,-,-,-,a,-,a,a,a,ab,a,a,a,ab,ab,a,a,ab,a,-,-,a,ab,a,-,ab,ab,-,a,-,-,ab,ab,a,a,-,-,a,ab,-,a,ab,ab,ab,ab,a,ab,a,a,a,ab,ab,a,ab,a,-,-,ab,ab,-,ab,ab,ab,ab,ab,ab,ab,a,a,ab,-,a,a,a,a,-,a,a,ab,ab,ab,a,ab,ab,ab,ab,a,a,a,a,-,a,a,a,ab,a,ab,a,a,ab,a,a,ab,ab,ab,ab,a,-,a,a,a,a,a,-,-,-,-,ab,a,ab,a,a,a,-,ab,a,ab,ab,ab,ab,a,-,a,-,a,-,a,ab,-,ab,ab,a,-,a,a,-,ab,a,a…
*M2926	D1.10	-,a,ab,a,a,ab,-,a,ab,-,a,a,a,a,-,a,a,a,-,ab,ab,a,a,ab,-,a,a,a,-,a,ab,a,a,a,ab,ab,a,a,ab,a,ab,a,a,ab,a,ab,ab,ab,ab,a,-,a,ab,-,-,-,ab,a,-,ab,ab,a,ab,ab,ab,-,a,-,a,a,-,ab,-,a,ab,a,ab,ab,ab,ab,a,ab,ab,ab,ab,ab,ab,ab,-,-,ab,-,a,-,a,a,a,a,-,-,-,ab,a,ab,-,ab,ab,a,a,-,a,ab,a,a,a,-,a,ab,a,a,ab,a,-,ab,ab,ab,ab,-,a,-,a,a,a,a,a,ab,ab,ab,ab,a,-,a,a,a,ab,ab,a,-,-,ab,ab,a,ab,a,ab,a,ab,a,ab,a,ab,ab,-,ab,a,a,ab,a…
*M2931	B3.7	b,-,ab,-,a,ab,ab,ab,-,a,a,a,ab,a,-,ab,ab,-,ab,b,ab,ab,a,ab,b,a,ab,ab,a,a,b,ab,a,a,ab,ab,-,ab,ab,a,ab,ab,-,b,a,b,ab,-,-,-,ab,a,ab,b,ab,ab,ab,ab,a,b,-,a,b,b,b,b,ab,ab,ab,ab,a,ab,-,-,b,a,b,b,b,ab,a,ab,-,ab,-,ab,ab,b,ab,ab,ab,a,a,a,-,a,-,a,ab,ab,-,-,a,b,-,-,b,-,a,-,ab,ab,a,-,-,b,-,-,ab,ab,b,-,a,b,-,ab,ab,a,a,-,-,-,ab,-,-,ab,ab,b,-,ab,b,a,ab,a,b,b,ab,b,b,ab,ab,a,-,ab,-,-,ab,ab,ab,ab,b,ab,a,ab,-,a,-,-,…
*M2933	D1.10	ab,a,ab,a,a,ab,-,a,ab,a,a,a,-,-,-,a,a,a,-,-,-,-,a,ab,-,a,-,a,a,a,ab,a,-,a,ab,ab,-,-,ab,a,ab,a,-,ab,-,ab,ab,ab,ab,a,-,-,ab,ab,a,a,ab,-,a,ab,ab,a,-,ab,ab,ab,-,ab,a,a,-,ab,-,a,ab,a,ab,ab,ab,ab,a,ab,ab,ab,ab,ab,-,ab,a,a,-,a,a,a,a,a,a,a,a,ab,ab,ab,-,ab,ab,ab,ab,a,a,a,a,ab,-,a,a,ab,a,-,a,a,-,a,-,ab,ab,-,ab,a,-,a,a,a,a,a,-,ab,ab,ab,ab,-,ab,a,a,a,-,ab,a,ab,ab,ab,-,a,-,a,ab,a,-,a,ab,a,-,-,a,ab,a,-,ab,-,a,…
*M2934	D1.10	-,a,ab,a,a,ab,ab,a,-,a,a,a,a,-,a,a,a,a,a,ab,ab,a,a,ab,ab,a,a,a,a,a,ab,-,a,-,ab,ab,-,-,ab,-,ab,a,a,ab,a,ab,ab,ab,-,a,ab,-,ab,ab,a,a,ab,a,a,ab,ab,a,-,ab,ab,ab,-,-,a,a,a,ab,ab,-,ab,a,ab,ab,ab,ab,a,ab,ab,-,ab,ab,ab,ab,a,a,ab,a,a,a,a,a,a,a,-,-,ab,ab,a,-,ab,ab,ab,a,a,a,a,ab,a,a,-,-,-,ab,-,a,-,a,a,ab,-,ab,ab,a,-,a,-,a,a,a,a,ab,ab,-,ab,a,ab,a,a,a,ab,ab,-,ab,ab,ab,-,a,ab,a,ab,a,-,-,ab,a,ab,ab,a,ab,-,a,-,a…
*M2937	D2.15	a,-,ab,ab,ab,-,ab,a,-,ab,-,-,a,ab,a,-,a,ab,a,a,ab,-,ab,-,a,ab,a,a,ab,ab,a,-,ab,ab,ab,ab,-,a,-,ab,ab,-,a,a,ab,a,ab,a,ab,ab,ab,ab,ab,a,a,a,ab,a,-,-,a,-,-,a,a,a,a,ab,-,-,ab,ab,ab,a,a,ab,a,-,a,-,ab,ab,a,ab,-,-,ab,a,a,-,ab,ab,ab,-,ab,-,a,ab,a,-,ab,a,ab,a,a,ab,a,ab,ab,ab,a,ab,ab,ab,-,a,ab,a,a,a,a,ab,-,a,-,ab,ab,ab,ab,ab,a,-,a,a,-,ab,ab,-,ab,a,a,ab,a,ab,a,a,a,a,a,ab,ab,-,a,a,a,ab,ab,a,ab,a,a,-,ab,ab,ab,…
*M2939	D2.15	ab,a,-,a,-,a,a,ab,-,a,-,-,ab,a,ab,ab,ab,a,-,ab,a,-,a,a,ab,a,-,ab,a,-,ab,ab,a,a,a,a,ab,ab,a,-,a,ab,ab,ab,-,-,a,ab,a,a,a,-,-,ab,ab,-,a,ab,a,-,ab,a,-,ab,ab,ab,ab,a,ab,ab,a,a,a,-,ab,-,ab,ab,ab,a,a,a,ab,a,a,a,-,ab,-,ab,a,-,a,a,a,a,ab,a,ab,a,a,ab,a,ab,ab,-,ab,a,a,-,ab,a,a,a,-,-,a,ab,ab,-,ab,a,a,ab,ab,a,a,a,a,a,ab,ab,ab,ab,a,a,a,ab,a,ab,ab,a,ab,-,-,ab,ab,ab,ab,a,a,a,ab,-,ab,a,-,ab,a,ab,-,-,a,a,a,-,ab,ab…
*M2943	D2.15	-,a,a,a,a,a,a,ab,ab,-,a,-,-,a,ab,ab,ab,a,ab,ab,-,ab,a,a,ab,-,-,ab,a,a,-,-,-,a,a,a,ab,ab,-,-,a,ab,-,ab,a,ab,a,-,-,a,a,a,a,ab,-,ab,a,-,-,ab,ab,a,-,ab,ab,ab,ab,a,ab,ab,a,a,a,ab,ab,a,ab,ab,-,a,a,a,ab,a,-,a,-,ab,-,ab,a,a,-,-,a,a,-,a,ab,a,-,ab,a,ab,ab,a,ab,a,a,a,ab,a,a,a,ab,ab,-,ab,-,ab,-,a,a,ab,ab,a,-,a,a,a,-,ab,ab,ab,a,a,-,ab,a,ab,ab,a,ab,a,ab,ab,ab,ab,ab,a,a,a,ab,ab,ab,a,-,ab,a,ab,ab,-,-,a,a,a,ab,ab…
*M2945	D2.15	-,a,a,a,a,-,a,ab,-,a,a,a,ab,a,ab,-,ab,a,-,ab,a,ab,-,-,ab,a,-,ab,-,a,ab,-,-,a,a,a,ab,ab,-,a,-,ab,ab,ab,-,-,a,-,a,a,a,a,a,ab,ab,ab,a,ab,-,ab,ab,a,ab,-,ab,ab,ab,a,ab,ab,-,a,a,-,ab,a,ab,ab,ab,a,a,a,ab,a,-,a,-,ab,ab,ab,a,a,a,a,a,-,ab,a,ab,a,a,ab,a,ab,-,a,ab,a,a,a,ab,a,a,a,ab,ab,a,-,-,-,ab,-,a,ab,-,a,a,a,-,a,ab,ab,ab,ab,a,a,a,ab,a,ab,-,a,ab,a,ab,ab,ab,ab,ab,a,a,-,ab,ab,-,a,a,-,-,-,ab,a,a,a,-,a,ab,-,a,a…
*M2947	B3.7	a,b,ab,-,-,-,-,ab,a,b,-,b,-,b,ab,ab,ab,b,ab,-,-,ab,b,ab,a,b,-,ab,b,-,-,ab,b,b,ab,ab,ab,ab,ab,-,ab,ab,-,a,b,a,ab,a,-,b,ab,b,ab,a,-,ab,ab,-,-,-,a,b,-,a,a,a,-,ab,-,ab,b,ab,ab,ab,a,b,a,a,a,ab,b,ab,a,ab,ab,b,ab,-,ab,ab,ab,b,b,b,b,b,ab,-,ab,ab,ab,a,b,-,a,ab,a,b,b,-,ab,ab,b,b,ab,a,b,a,ab,ab,a,b,b,a,a,ab,ab,-,b,b,ab,ab,ab,ab,b,ab,-,a,-,-,a,-,ab,b,a,a,ab,a,-,ab,ab,b,a,ab,a,b,ab,ab,ab,ab,a,ab,b,ab,b,b,a,a,…
*M2949	B3.7	b,a,ab,a,a,ab,-,ab,-,a,a,a,ab,a,ab,ab,-,a,-,b,ab,-,a,ab,b,-,-,ab,a,-,-,ab,a,a,ab,ab,-,ab,ab,a,ab,ab,ab,b,a,b,ab,b,ab,-,-,-,ab,b,ab,ab,ab,-,a,b,b,-,b,b,b,b,ab,ab,ab,ab,a,ab,-,ab,b,a,b,-,b,ab,a,-,b,ab,ab,a,-,b,ab,ab,ab,a,a,-,a,-,ab,a,ab,ab,ab,-,a,b,b,ab,b,a,-,a,ab,ab,a,a,ab,b,a,b,-,ab,b,a,a,b,b,-,ab,a,a,-,-,ab,ab,ab,a,ab,ab,-,ab,ab,b,-,ab,a,b,b,-,-,b,ab,ab,a,-,ab,b,a,ab,ab,ab,ab,b,-,-,ab,a,a,b,b,a,…
*M2950	D2.15	-,a,a,a,a,-,a,ab,ab,a,a,a,ab,a,ab,ab,ab,a,ab,ab,a,-,-,a,ab,a,ab,ab,a,a,ab,ab,a,a,a,a,ab,ab,a,a,a,ab,ab,ab,-,ab,a,ab,a,a,a,a,a,ab,ab,ab,-,ab,a,-,ab,a,ab,ab,ab,ab,-,a,ab,ab,a,a,-,ab,ab,a,ab,-,ab,-,a,-,ab,a,a,a,a,ab,ab,-,a,a,a,a,a,a,ab,-,-,a,a,ab,a,ab,ab,a,-,a,a,a,-,a,a,a,ab,-,-,ab,ab,ab,-,a,a,ab,-,-,a,a,-,a,ab,ab,ab,-,-,a,a,ab,-,ab,ab,a,-,a,-,ab,ab,ab,ab,a,a,a,-,-,ab,a,a,ab,a,ab,ab,a,a,a,a,a,ab,ab,…
*M2951	D1.10	a,ab,a,ab,ab,a,a,ab,a,ab,ab,ab,-,-,ab,ab,-,ab,ab,a,a,ab,ab,-,a,ab,ab,-,ab,ab,a,ab,ab,ab,a,a,-,ab,a,ab,a,ab,ab,a,ab,a,a,a,a,ab,a,ab,a,a,ab,ab,-,ab,ab,a,a,-,a,-,a,a,-,a,ab,ab,-,-,a,ab,a,ab,a,a,-,a,ab,a,-,a,-,-,a,a,ab,-,a,ab,ab,ab,-,ab,-,ab,-,a,a,a,-,a,a,a,-,-,-,-,ab,a,-,ab,-,a,ab,a,ab,-,a,ab,ab,a,a,a,a,ab,ab,ab,ab,ab,ab,ab,ab,ab,a,a,-,-,-,-,-,ab,a,a,-,a,a,a,-,ab,a,ab,-,ab,a,ab,a,ab,a,a,ab,-,ab,ab,a…
*M2953	D1.10	a,ab,a,ab,ab,-,a,ab,-,ab,ab,-,-,ab,ab,-,-,ab,-,a,a,ab,ab,a,a,ab,ab,-,-,ab,a,ab,ab,ab,a,a,ab,ab,a,ab,a,ab,ab,-,ab,a,a,a,a,ab,a,ab,-,a,-,ab,a,ab,-,a,a,ab,a,a,-,a,ab,-,ab,ab,ab,a,-,ab,a,ab,a,-,-,a,ab,a,a,a,a,ab,a,a,-,ab,a,ab,ab,ab,ab,ab,ab,ab,-,-,a,a,ab,a,a,a,a,ab,ab,-,ab,a,ab,ab,ab,a,ab,a,-,ab,a,ab,ab,a,a,a,a,ab,ab,ab,-,ab,ab,ab,ab,ab,a,a,a,ab,-,ab,ab,-,a,a,-,-,a,a,a,ab,a,ab,a,-,a,-,a,ab,a,a,ab,a,a…
*M2955	B3.7	ab,ab,-,ab,-,b,b,a,ab,a,ab,ab,a,ab,a,-,a,ab,a,ab,b,a,ab,b,ab,ab,-,a,ab,ab,-,a,-,ab,b,b,a,a,b,ab,b,a,a,ab,ab,ab,b,ab,b,-,-,ab,b,ab,a,-,-,a,-,ab,ab,-,ab,-,ab,-,a,b,-,a,-,b,b,a,ab,ab,ab,ab,ab,b,ab,b,ab,b,b,ab,b,ab,-,-,b,ab,ab,ab,ab,ab,a,ab,-,-,b,ab,-,ab,ab,b,-,ab,ab,ab,a,b,ab,ab,a,ab,ab,ab,a,a,ab,ab,ab,ab,ab,b,b,ab,ab,ab,a,-,a,a,ab,ab,b,ab,b,a,ab,ab,a,ab,ab,ab,a,-,-,-,b,ab,ab,a,ab,-,b,-,b,a,ab,-,ab,…
*M2956	B3.7	ab,-,b,ab,-,-,b,a,ab,a,ab,ab,a,-,a,a,a,ab,a,ab,b,-,ab,b,-,ab,a,a,-,ab,ab,a,ab,ab,b,b,a,a,b,ab,b,-,-,ab,-,ab,b,ab,b,ab,b,ab,b,ab,a,a,b,a,-,ab,ab,-,-,ab,ab,ab,a,-,a,-,ab,-,b,-,ab,ab,ab,ab,ab,b,ab,b,ab,-,b,ab,b,ab,a,a,b,ab,-,-,ab,-,a,ab,a,b,b,ab,ab,ab,-,b,ab,ab,ab,-,a,b,-,ab,-,-,ab,ab,-,a,ab,ab,ab,ab,ab,b,b,ab,ab,-,a,a,a,a,-,ab,b,ab,b,a,ab,ab,a,ab,ab,ab,-,ab,ab,b,b,ab,-,a,-,ab,b,a,b,a,-,b,ab,-,ab,ab…
*M2957	B3.7	ab,ab,a,ab,ab,-,a,b,-,b,ab,ab,b,ab,-,-,-,ab,b,ab,a,b,ab,a,ab,ab,b,b,ab,ab,ab,-,-,ab,a,a,b,-,a,ab,a,b,b,ab,-,ab,-,ab,-,-,a,ab,-,-,b,b,a,-,ab,ab,ab,ab,ab,ab,ab,ab,b,a,b,b,-,-,a,-,ab,ab,ab,ab,ab,a,ab,-,ab,-,a,-,a,ab,b,b,a,ab,-,ab,ab,ab,-,-,b,a,a,ab,-,-,ab,-,-,ab,ab,ab,b,a,-,ab,b,ab,-,ab,b,b,-,ab,ab,-,ab,a,a,ab,ab,ab,b,b,b,b,ab,ab,a,ab,a,b,ab,ab,b,ab,ab,-,b,-,ab,a,a,ab,ab,b,-,-,a,b,a,b,ab,a,ab,-,ab,a…
*M2958	B3.7	ab,ab,b,ab,ab,b,b,a,ab,a,ab,ab,a,ab,-,a,a,ab,a,ab,b,a,ab,b,ab,ab,-,-,-,-,ab,a,ab,-,-,b,a,a,b,ab,b,a,a,-,ab,ab,b,-,-,ab,b,ab,b,ab,-,a,b,a,ab,ab,ab,ab,ab,ab,-,ab,a,-,a,a,-,b,b,a,ab,ab,ab,ab,-,b,ab,b,ab,-,b,ab,b,ab,a,a,b,ab,ab,ab,ab,ab,a,-,-,b,b,-,-,-,ab,b,ab,ab,ab,ab,a,b,ab,ab,a,ab,-,ab,a,a,ab,-,ab,ab,ab,b,b,ab,ab,ab,-,a,-,a,ab,-,b,ab,b,a,-,-,a,ab,ab,ab,a,-,ab,b,-,ab,-,a,ab,ab,b,a,b,a,ab,b,ab,b,ab,…
*M2962	D1.10	ab,a,ab,a,a,-,-,a,ab,a,a,-,-,a,a,a,a,a,-,ab,ab,a,a,-,ab,-,a,a,a,a,ab,a,a,a,ab,ab,a,a,ab,-,-,a,a,ab,a,-,ab,ab,-,a,ab,a,ab,ab,-,-,-,a,a,-,ab,a,ab,-,ab,ab,a,ab,a,a,a,-,-,a,-,a,ab,ab,ab,-,a,-,ab,-,ab,-,ab,ab,-,a,ab,a,a,a,-,a,a,a,a,-,ab,ab,a,ab,ab,ab,ab,a,-,a,a,ab,a,a,a,ab,-,-,a,-,-,a,a,ab,ab,ab,ab,-,-,a,a,a,-,a,a,a,ab,-,ab,-,ab,-,a,-,-,ab,a,-,ab,-,ab,a,-,a,ab,a,ab,a,ab,a,ab,ab,-,ab,a,a,ab,-,a,ab,-,a,…
*M2963	B3.7	-,ab,-,ab,-,b,b,a,ab,a,ab,ab,a,-,a,a,-,ab,a,ab,b,-,ab,b,ab,ab,a,a,ab,ab,ab,a,ab,ab,b,b,a,a,b,ab,b,a,a,ab,ab,-,b,-,b,ab,b,-,b,ab,-,a,b,a,ab,-,ab,ab,ab,ab,ab,-,a,-,a,a,ab,b,-,a,ab,ab,ab,ab,ab,b,-,b,ab,b,b,ab,b,ab,a,a,b,ab,ab,-,ab,-,a,ab,a,-,b,ab,ab,ab,-,b,ab,-,-,ab,a,-,-,ab,-,ab,-,ab,-,a,ab,-,ab,ab,ab,b,b,-,ab,ab,a,a,a,a,ab,ab,b,-,b,a,ab,ab,a,ab,ab,-,a,ab,ab,b,b,ab,ab,a,ab,ab,-,a,b,a,-,-,ab,-,ab,ab…
*M2964	B3.7	ab,-,b,-,-,b,b,a,ab,a,ab,-,-,-,-,a,a,-,a,-,b,a,-,b,ab,ab,-,-,ab,ab,ab,a,ab,ab,b,-,a,a,-,ab,-,a,-,ab,ab,-,-,ab,b,ab,-,ab,b,ab,a,-,b,a,-,-,-,ab,ab,ab,-,ab,a,b,-,-,ab,b,b,a,ab,-,ab,-,ab,-,ab,b,-,b,-,-,b,-,a,a,b,-,ab,ab,ab,ab,a,ab,a,b,-,ab,-,ab,ab,b,ab,ab,ab,-,a,b,ab,ab,a,ab,ab,ab,a,a,-,ab,-,ab,ab,b,b,ab,-,ab,a,a,a,a,ab,ab,b,ab,b,a,ab,ab,a,ab,ab,ab,-,ab,-,-,b,ab,ab,a,-,-,b,a,b,a,ab,b,ab,-,ab,ab,-,-,a…
*M2965	D1.10	ab,a,ab,a,a,ab,ab,a,-,a,a,a,a,a,a,-,a,a,a,ab,ab,a,a,ab,ab,a,-,a,a,a,ab,a,-,a,ab,-,-,a,ab,a,ab,a,a,ab,a,-,ab,ab,ab,-,ab,a,ab,ab,-,a,-,a,-,ab,ab,-,ab,ab,ab,ab,a,ab,a,a,a,-,ab,a,ab,a,ab,ab,ab,ab,a,ab,ab,ab,ab,-,ab,ab,a,a,ab,a,a,-,a,a,a,a,a,ab,-,ab,a,ab,ab,-,ab,-,a,-,-,ab,a,-,-,ab,a,ab,a,a,ab,a,-,ab,ab,ab,ab,a,-,a,a,a,a,a,a,a,ab,ab,-,-,ab,-,a,-,ab,ab,a,-,ab,ab,-,a,-,a,ab,a,ab,a,ab,a,ab,ab,a,ab,a,-,-,…
*M2966	D1.10	-,a,-,a,a,ab,-,a,ab,-,a,a,a,a,a,a,-,a,a,ab,ab,a,a,ab,ab,a,a,a,a,a,ab,a,a,a,ab,ab,a,a,ab,a,ab,a,a,ab,a,ab,ab,ab,ab,a,ab,a,-,ab,-,a,ab,a,a,ab,ab,a,ab,ab,ab,ab,-,ab,a,-,a,ab,ab,a,ab,a,ab,ab,ab,ab,a,ab,ab,ab,-,a,ab,-,a,-,ab,a,a,a,-,a,-,a,a,ab,ab,ab,-,ab,-,ab,ab,a,-,a,-,ab,a,a,a,ab,-,-,a,a,ab,-,a,-,ab,ab,ab,a,a,-,a,a,-,a,a,-,ab,ab,ab,a,-,a,-,a,ab,ab,a,ab,ab,ab,-,a,ab,a,-,a,ab,a,ab,a,ab,ab,-,ab,a,a,ab,…
*M2970	B3.7	ab,ab,a,ab,-,a,-,b,ab,-,ab,ab,-,ab,b,b,b,ab,-,ab,a,b,-,a,-,ab,b,b,ab,ab,ab,b,ab,ab,a,-,-,-,a,ab,-,b,b,ab,ab,ab,a,ab,a,ab,a,ab,a,ab,b,b,a,b,ab,ab,ab,ab,ab,ab,-,ab,b,a,b,-,ab,a,a,-,ab,-,-,ab,ab,a,ab,-,-,a,-,-,a,ab,b,b,a,ab,-,ab,-,ab,b,ab,b,a,a,ab,-,-,ab,-,ab,-,ab,ab,b,a,ab,ab,b,ab,-,-,b,-,ab,ab,ab,ab,ab,a,a,ab,-,ab,b,-,b,b,ab,ab,a,ab,a,b,ab,ab,b,ab,ab,ab,b,ab,ab,a,a,ab,ab,b,ab,ab,a,-,-,b,ab,a,-,a,-…
*M2978	B3.7	-,ab,a,ab,ab,a,a,b,ab,-,ab,-,-,-,b,b,b,ab,-,-,-,b,ab,a,ab,ab,b,b,ab,ab,-,b,ab,ab,-,a,b,b,a,ab,a,-,b,ab,ab,-,a,ab,a,-,a,ab,a,ab,b,b,a,b,ab,-,-,-,-,ab,-,ab,b,a,b,b,ab,-,a,b,ab,ab,ab,ab,ab,a,ab,a,ab,-,-,ab,a,ab,b,b,a,ab,ab,-,-,ab,-,ab,b,-,a,-,ab,ab,ab,a,ab,ab,ab,ab,b,a,-,ab,b,ab,ab,ab,-,b,ab,ab,-,ab,-,a,a,-,ab,ab,b,b,b,b,-,-,a,ab,a,-,ab,ab,b,ab,-,-,b,ab,ab,a,ab,ab,-,b,ab,-,a,-,-,b,ab,a,ab,a,ab,ab,ab…
*M2979	D1.10	ab,a,ab,a,a,ab,ab,a,ab,a,-,-,a,a,a,a,a,a,a,ab,-,-,a,-,ab,-,a,a,-,a,-,-,a,a,ab,ab,a,a,ab,a,ab,-,a,ab,a,-,ab,ab,ab,-,-,-,-,ab,a,a,ab,a,-,-,ab,a,ab,-,ab,ab,-,ab,a,a,a,-,-,a,ab,a,ab,ab,ab,ab,a,-,ab,ab,-,a,-,ab,-,-,ab,-,a,a,a,a,a,a,a,ab,ab,-,a,-,ab,ab,ab,a,a,a,-,ab,a,a,a,ab,a,ab,a,-,-,a,-,ab,ab,ab,-,a,a,a,a,a,a,a,a,a,ab,ab,ab,a,-,a,a,a,ab,ab,a,ab,ab,ab,ab,a,ab,a,ab,a,ab,a,ab,-,ab,ab,-,ab,a,a,ab,ab,a,-…
*M2980	D2.15	a,ab,ab,ab,ab,ab,-,a,a,a,ab,ab,a,-,a,a,a,ab,a,a,ab,a,ab,ab,-,ab,a,a,ab,ab,a,a,-,ab,ab,ab,a,a,ab,ab,ab,a,a,a,ab,a,ab,-,ab,-,ab,-,ab,a,a,-,-,a,ab,a,a,ab,a,a,a,-,a,ab,a,a,ab,-,-,a,a,ab,a,-,a,-,ab,ab,a,ab,-,ab,ab,a,a,a,ab,ab,ab,-,-,ab,a,ab,a,-,ab,-,-,-,a,ab,a,ab,ab,ab,a,-,ab,ab,a,a,ab,a,a,a,a,ab,ab,a,a,ab,ab,ab,ab,ab,a,-,a,a,ab,ab,-,a,ab,a,a,ab,a,ab,a,a,-,-,-,ab,a,ab,-,a,a,ab,-,-,ab,a,a,-,-,ab,ab,ab,…
*M2983	D1.10	a,-,a,-,ab,a,a,ab,-,ab,-,ab,ab,ab,ab,-,ab,ab,ab,-,a,ab,ab,a,-,-,ab,ab,-,ab,a,-,-,ab,a,a,ab,ab,-,ab,a,ab,ab,a,ab,-,a,-,a,ab,a,ab,a,a,ab,ab,a,ab,ab,a,a,-,a,a,-,a,ab,a,ab,ab,ab,a,a,ab,a,-,a,a,a,a,ab,a,a,a,a,ab,-,a,ab,-,a,ab,ab,ab,ab,ab,-,ab,ab,-,a,-,-,a,a,a,a,ab,-,ab,ab,-,-,-,ab,-,-,a,ab,ab,-,ab,ab,a,a,-,-,ab,ab,ab,-,ab,ab,ab,ab,ab,ab,-,a,ab,a,ab,ab,ab,a,a,ab,a,-,a,a,ab,a,ab,a,ab,-,ab,a,ab,a,a,ab,a,…
*M2984	D2.15	ab,-,a,a,a,a,a,ab,ab,ab,a,a,ab,a,ab,ab,ab,-,ab,ab,a,ab,a,a,-,a,ab,ab,a,a,ab,ab,a,a,-,-,ab,ab,-,a,a,-,ab,ab,a,ab,a,ab,a,a,a,a,a,ab,ab,ab,a,ab,a,ab,ab,a,ab,ab,-,-,ab,a,ab,-,a,-,a,-,ab,a,ab,-,ab,a,a,a,ab,-,a,a,-,-,-,ab,a,-,a,-,a,a,ab,-,ab,a,a,-,a,ab,ab,a,ab,a,-,a,ab,a,-,a,-,-,a,ab,-,ab,ab,a,a,ab,ab,a,a,a,a,-,ab,ab,-,ab,a,a,a,ab,a,ab,-,a,ab,a,ab,ab,ab,ab,-,a,-,a,ab,ab,ab,a,a,ab,a,ab,ab,a,a,-,a,-,ab,-…
*M2986	D2.15	a,ab,ab,-,ab,ab,ab,a,a,a,ab,ab,a,ab,a,a,-,ab,a,-,ab,-,ab,ab,-,ab,a,a,ab,ab,a,a,-,ab,ab,ab,-,a,ab,ab,ab,a,a,a,ab,a,ab,-,-,ab,ab,ab,ab,a,a,a,-,-,ab,a,a,ab,a,a,a,-,a,ab,a,a,ab,ab,ab,a,-,-,a,a,a,ab,ab,ab,a,-,ab,ab,-,a,-,a,ab,ab,ab,ab,ab,-,-,-,a,ab,ab,a,ab,a,-,ab,-,ab,ab,ab,a,-,ab,ab,a,a,ab,-,a,a,a,-,ab,a,-,-,ab,-,ab,-,-,a,-,a,ab,-,ab,a,ab,a,a,ab,a,ab,a,a,a,a,-,ab,a,ab,a,a,a,ab,-,-,ab,a,-,-,ab,ab,ab,a…
*M2995	D2.15	ab,-,a,-,a,a,a,ab,ab,ab,-,a,ab,-,ab,ab,ab,a,ab,-,a,ab,a,a,-,a,ab,ab,a,a,ab,ab,a,-,a,a,ab,ab,a,-,a,ab,-,ab,-,ab,-,ab,a,a,a,-,a,-,ab,ab,a,ab,a,-,ab,a,ab,-,ab,ab,ab,-,-,ab,a,a,a,ab,ab,-,ab,-,ab,a,a,a,ab,-,-,a,a,ab,ab,-,-,a,-,a,a,-,ab,-,ab,-,a,-,a,ab,-,a,ab,a,a,-,ab,a,a,a,ab,ab,a,ab,ab,ab,ab,a,a,-,ab,a,a,a,a,a,ab,ab,ab,-,a,-,a,ab,a,ab,ab,a,-,a,ab,ab,ab,ab,ab,a,-,a,ab,ab,ab,a,a,ab,-,ab,ab,a,a,a,a,a,-,…
*M2998	D1.10	ab,-,ab,a,a,ab,ab,a,ab,a,a,a,-,a,a,a,a,a,a,-,ab,a,a,-,ab,a,a,a,a,-,-,a,a,a,ab,ab,a,a,ab,-,-,a,a,ab,a,ab,ab,ab,ab,a,ab,-,-,ab,a,a,ab,a,a,ab,ab,a,-,-,ab,ab,a,-,a,a,a,ab,ab,a,ab,-,-,ab,ab,ab,a,-,ab,ab,ab,-,-,-,-,a,-,-,-,a,-,a,a,a,a,ab,ab,ab,a,ab,ab,ab,ab,a,a,-,-,ab,a,a,a,ab,-,-,a,a,ab,a,a,ab,ab,ab,-,a,a,a,-,a,a,-,-,a,a,ab,ab,a,ab,a,-,-,ab,-,a,ab,ab,ab,ab,-,ab,a,ab,a,ab,a,ab,a,ab,ab,a,ab,a,a,ab,ab,a,…
*M2999	D1.10	ab,a,ab,a,-,ab,ab,a,-,a,a,a,a,a,a,a,a,-,a,a,ab,a,a,ab,ab,-,-,a,a,-,ab,a,-,a,ab,-,-,a,ab,a,ab,a,a,ab,-,-,ab,ab,-,a,ab,a,ab,ab,a,a,ab,a,a,ab,-,a,ab,-,ab,-,a,-,a,a,a,ab,-,a,-,a,-,-,ab,ab,-,ab,ab,ab,ab,a,ab,ab,a,a,ab,a,-,a,a,a,-,a,a,ab,ab,-,a,ab,ab,ab,ab,-,a,a,a,ab,a,a,a,ab,a,ab,a,-,-,-,a,-,ab,-,ab,a,a,a,a,a,a,a,-,a,a,-,ab,a,-,a,a,a,ab,ab,-,ab,ab,ab,ab,a,ab,-,ab,a,ab,a,ab,a,ab,ab,a,ab,-,-,ab,ab,a,ab,…
*M3000	D2.15	ab,a,a,a,a,a,a,ab,ab,ab,a,a,ab,-,ab,ab,ab,a,ab,ab,a,ab,-,a,ab,a,ab,ab,a,a,-,ab,a,a,a,a,ab,-,a,a,a,-,ab,ab,a,ab,a,ab,a,a,a,a,a,ab,ab,ab,a,ab,a,ab,ab,a,ab,ab,ab,ab,ab,-,ab,-,a,-,a,ab,ab,-,-,ab,ab,a,a,a,ab,a,a,-,-,ab,ab,ab,-,a,-,-,a,-,ab,a,ab,a,a,ab,a,ab,ab,a,ab,a,-,a,ab,a,a,-,ab,ab,a,-,ab,ab,ab,a,a,ab,ab,a,a,-,a,a,ab,ab,-,ab,-,a,a,ab,-,ab,-,a,ab,a,ab,ab,-,ab,ab,-,-,a,ab,ab,ab,a,a,-,a,ab,ab,a,-,a,a,…
*M3001	B3.7	b,ab,-,b,ab,ab,ab,ab,ab,-,a,ab,ab,a,b,a,ab,b,ab,b,-,b,ab,b,-,b,a,b,ab,-,ab,a,b,-,-,-,a,a,-,a,b,ab,ab,b,a,ab,-,ab,ab,b,b,a,ab,ab,-,ab,ab,b,ab,-,b,b,a,ab,ab,ab,ab,a,ab,-,-,ab,-,ab,ab,b,b,ab,-,b,b,a,ab,b,-,ab,ab,ab,b,ab,ab,a,ab,ab,ab,-,ab,ab,ab,-,-,ab,ab,b,ab,-,a,-,b,a,b,b,ab,ab,b,ab,ab,b,ab,-,ab,a,a,b,ab,-,-,a,ab,ab,ab,ab,-,-,b,ab,b,-,ab,ab,-,a,-,ab,a,ab,ab,ab,ab,b,ab,a,ab,ab,ab,a,-,ab,-,ab,ab,-,-,…
*M3008	D2.15	a,ab,-,a,-,ab,-,-,a,a,ab,ab,ab,ab,a,-,a,a,a,a,ab,a,ab,a,a,a,-,a,ab,-,a,ab,a,a,ab,-,ab,-,a,ab,a,ab,ab,a,ab,-,ab,a,a,a,a,ab,a,a,-,a,ab,a,ab,ab,-,a,ab,a,ab,ab,ab,ab,ab,a,a,a,ab,-,ab,a,a,ab,a,a,a,ab,a,a,ab,ab,a,ab,a,-,a,ab,ab,ab,a,a,a,a,ab,ab,-,ab,a,a,ab,-,ab,a,a,ab,a,-,a,a,a,-,a,a,ab,ab,ab,ab,ab,a,a,a,a,ab,ab,ab,a,a,ab,ab,a,a,a,-,-,-,ab,-,-,a,-,-,a,ab,ab,a,a,-,a,a,ab,-,a,-,-,ab,a,a,-,a,a,a,a,a,a,ab,…
*M3009	B3.7	b,ab,-,b,-,ab,ab,ab,-,ab,a,ab,ab,a,b,a,ab,b,ab,b,ab,-,ab,b,-,b,a,b,ab,ab,ab,a,b,ab,a,ab,a,-,ab,a,b,ab,ab,b,a,ab,a,-,ab,b,b,a,ab,-,a,ab,ab,b,ab,-,b,b,-,-,-,ab,ab,a,ab,ab,ab,ab,-,ab,ab,b,b,ab,ab,b,b,a,ab,b,a,-,ab,ab,-,ab,ab,a,-,ab,ab,-,ab,-,ab,a,a,ab,ab,b,-,ab,a,ab,b,a,-,b,-,ab,b,ab,-,b,ab,ab,ab,a,-,b,ab,ab,b,a,ab,ab,ab,-,a,ab,b,ab,-,b,ab,ab,a,-,ab,ab,a,ab,ab,ab,ab,b,ab,a,ab,-,ab,a,-,ab,ab,ab,ab,b,…
*M3010	D2.15	a,ab,ab,a,a,ab,ab,a,a,a,ab,-,ab,ab,a,ab,a,a,a,a,ab,-,ab,-,-,a,ab,a,ab,a,a,ab,-,a,ab,-,ab,ab,a,-,a,-,ab,a,ab,-,ab,-,-,a,a,ab,a,a,ab,a,ab,a,ab,-,-,a,ab,a,ab,ab,ab,ab,ab,a,a,-,ab,ab,ab,a,a,-,a,-,a,ab,a,-,ab,-,-,ab,a,ab,a,ab,-,ab,a,a,a,a,ab,ab,-,ab,a,a,ab,ab,-,a,a,ab,a,a,a,a,a,ab,-,a,ab,ab,ab,ab,ab,a,a,a,a,ab,ab,-,a,-,-,ab,-,-,a,a,ab,ab,ab,ab,a,a,-,ab,a,ab,ab,a,a,ab,a,a,ab,ab,a,a,ab,ab,a,a,a,a,a,-,a,…
*M3014	B3.7	-,ab,b,-,ab,-,ab,ab,ab,ab,b,ab,ab,b,a,b,ab,a,ab,a,ab,a,ab,-,a,a,b,a,-,-,ab,b,-,ab,b,ab,b,b,ab,b,a,ab,ab,a,b,ab,b,ab,ab,a,a,-,-,ab,b,ab,-,a,ab,b,a,a,b,ab,ab,ab,ab,-,ab,ab,ab,ab,ab,-,ab,a,a,ab,ab,a,a,b,ab,-,b,ab,ab,ab,a,ab,-,b,ab,ab,-,-,ab,ab,ab,-,b,ab,ab,a,ab,ab,-,ab,a,b,a,-,-,ab,a,ab,ab,a,ab,ab,ab,b,b,a,ab,ab,-,b,ab,ab,ab,-,b,-,-,ab,-,-,-,-,b,b,ab,ab,b,ab,ab,ab,-,a,-,b,ab,ab,ab,b,-,-,ab,-,ab,a,ab…
*M3020	D2.15	a,ab,ab,a,a,-,ab,a,a,a,ab,ab,ab,ab,a,ab,a,a,a,a,ab,a,ab,a,-,-,ab,a,-,-,a,-,a,-,-,ab,-,ab,a,ab,a,ab,ab,a,ab,ab,-,a,a,a,a,ab,-,a,ab,-,ab,a,ab,ab,a,a,ab,a,-,ab,ab,ab,-,a,-,a,ab,ab,ab,a,a,ab,a,a,a,ab,a,a,-,-,a,ab,a,ab,a,ab,-,ab,a,a,a,a,ab,ab,ab,ab,a,a,ab,-,ab,-,a,ab,a,a,a,a,a,ab,-,a,ab,ab,ab,ab,ab,-,a,a,a,ab,ab,ab,a,a,ab,-,a,a,-,a,ab,ab,ab,ab,-,-,-,ab,a,ab,ab,-,-,ab,a,a,ab,-,-,a,-,ab,-,a,a,a,a,a,a,a,…
*M3021	D2.15	a,ab,ab,a,a,ab,ab,a,a,a,ab,ab,-,ab,a,ab,a,a,a,-,-,a,ab,a,a,a,ab,a,ab,a,a,ab,a,a,ab,ab,ab,ab,a,ab,a,ab,ab,a,-,ab,ab,a,-,a,-,ab,a,a,-,-,-,-,ab,-,-,a,ab,-,ab,-,ab,ab,ab,a,a,a,ab,ab,ab,a,a,ab,-,a,a,ab,a,-,ab,-,a,ab,a,ab,a,ab,ab,ab,a,a,a,a,ab,ab,ab,ab,-,a,ab,ab,ab,a,a,ab,a,a,a,-,a,ab,a,-,ab,ab,ab,ab,ab,ab,a,a,a,ab,-,ab,a,a,ab,ab,-,a,-,a,ab,ab,ab,ab,a,a,-,ab,a,-,ab,a,a,ab,a,a,-,-,a,a,ab,ab,a,a,a,a,a,a,…
*M3023	B3.7	b,ab,a,b,ab,ab,-,ab,ab,ab,a,-,ab,a,b,a,ab,b,ab,b,ab,b,ab,b,-,b,a,b,ab,ab,ab,a,b,ab,a,ab,a,a,ab,-,b,ab,ab,b,a,ab,-,ab,-,b,b,a,-,-,a,-,-,-,ab,a,b,b,-,-,ab,ab,-,a,ab,ab,-,ab,ab,ab,ab,b,-,ab,-,b,-,a,-,b,a,ab,-,-,b,ab,ab,a,ab,ab,ab,b,ab,ab,ab,a,-,ab,ab,b,ab,ab,a,ab,b,a,b,b,ab,ab,b,ab,ab,b,ab,ab,ab,a,-,ab,ab,ab,-,a,ab,ab,ab,ab,a,ab,-,ab,b,-,ab,ab,a,a,ab,-,a,-,ab,-,ab,b,-,a,ab,ab,-,a,-,ab,ab,ab,ab,b,ab,…
*M3031	B3.7	ab,a,ab,ab,b,-,a,b,b,b,ab,a,a,ab,-,-,-,ab,b,ab,a,-,a,-,ab,ab,ab,ab,a,b,b,ab,-,b,ab,-,ab,-,b,ab,ab,a,-,ab,ab,a,-,b,b,ab,ab,ab,b,b,ab,b,a,-,a,ab,ab,ab,ab,b,a,-,a,ab,a,-,b,-,a,a,a,ab,ab,a,b,ab,ab,ab,b,ab,ab,a,-,-,ab,a,b,-,a,a,b,ab,b,b,a,ab,-,a,b,ab,-,a,b,b,ab,-,ab,ab,b,b,ab,a,b,ab,a,-,a,-,ab,a,b,b,ab,ab,a,-,b,b,-,a,ab,b,ab,ab,a,a,ab,ab,b,b,ab,a,b,a,a,ab,-,-,b,-,a,-,b,-,a,a,b,ab,b,b,-,ab,b,ab,ab,ab,a…
*M3032	D2.15	-,ab,ab,-,a,ab,-,a,-,a,ab,-,ab,ab,a,-,a,a,a,a,ab,a,-,a,a,a,ab,-,ab,a,a,-,a,a,ab,ab,-,ab,a,-,a,ab,ab,a,ab,ab,-,a,a,a,-,ab,-,a,-,-,ab,a,ab,ab,a,a,-,a,-,a,ab,ab,ab,-,a,-,-,ab,ab,a,a,-,-,-,a,-,a,a,-,ab,a,ab,a,ab,a,ab,ab,-,a,a,-,-,ab,ab,-,ab,a,a,ab,ab,a,a,a,ab,a,a,a,-,-,ab,a,a,ab,ab,ab,ab,-,ab,a,-,a,ab,ab,ab,-,a,ab,ab,a,a,a,-,ab,ab,ab,ab,-,a,ab,ab,a,ab,ab,-,a,ab,a,a,ab,ab,a,-,ab,ab,-,a,a,-,a,-,a,a,a,a…
*M3034	D1.10	ab,ab,-,ab,a,-,ab,a,-,a,a,ab,ab,a,ab,-,-,ab,-,ab,ab,ab,ab,ab,ab,ab,a,ab,ab,a,-,a,-,a,a,ab,a,-,a,a,ab,ab,ab,ab,a,ab,a,a,a,ab,ab,a,-,a,-,-,ab,ab,ab,a,ab,ab,a,a,ab,ab,ab,a,ab,a,a,a,ab,ab,ab,ab,ab,ab,a,ab,ab,-,a,ab,a,ab,a,ab,ab,ab,a,a,ab,ab,a,-,a,-,ab,a,a,ab,a,ab,ab,ab,a,a,ab,-,ab,ab,-,a,-,-,-,ab,-,ab,ab,a,a,ab,a,a,ab,a,ab,ab,a,a,-,ab,ab,a,ab,-,-,ab,a,-,-,a,a,ab,a,ab,ab,ab,a,a,a,a,ab,a,a,a,ab,ab,-,ab…
*M3036	B3.7	ab,-,ab,ab,b,a,a,b,-,b,ab,-,-,ab,ab,ab,b,ab,-,-,-,ab,-,ab,-,ab,ab,ab,a,b,-,ab,ab,b,ab,-,ab,-,b,ab,ab,-,a,ab,ab,a,ab,b,b,ab,ab,ab,b,b,-,-,a,-,a,ab,ab,ab,ab,b,a,ab,a,ab,-,b,b,-,-,a,a,ab,ab,a,b,ab,ab,ab,b,ab,ab,a,b,a,ab,a,b,-,a,a,b,-,b,b,a,ab,ab,-,b,ab,a,a,b,-,ab,-,ab,-,b,b,ab,a,b,ab,a,a,a,ab,-,a,b,b,-,ab,-,a,b,b,ab,a,-,b,-,-,-,a,ab,-,-,b,ab,a,-,a,a,ab,b,ab,b,-,a,-,b,b,a,a,b,ab,b,-,ab,ab,b,ab,ab,ab,…
*M3042	D1.10	a,a,ab,a,ab,-,a,ab,-,ab,ab,a,a,-,a,ab,ab,a,-,-,a,-,a,a,a,a,ab,a,a,-,ab,ab,-,-,-,-,ab,ab,-,ab,a,a,a,a,-,a,-,ab,-,a,a,ab,-,ab,ab,ab,ab,a,-,ab,a,a,ab,ab,a,a,a,ab,a,ab,-,ab,a,a,a,a,a,a,-,a,a,ab,ab,a,-,a,ab,a,a,a,ab,-,a,-,ab,a,ab,ab,a,ab,ab,a,-,a,a,a,ab,ab,a,ab,a,a,ab,-,a,a,ab,-,a,-,a,ab,ab,a,ab,ab,a,-,a,a,-,ab,ab,-,-,-,a,-,a,-,-,-,-,ab,ab,a,ab,a,a,a,ab,-,ab,ab,a,ab,ab,ab,a,a,-,a,ab,ab,a,a,ab,a,-,ab,a…
*M3047	D1.10	a,a,ab,a,ab,a,-,ab,-,ab,ab,-,a,ab,a,ab,ab,a,ab,-,-,a,a,-,a,-,-,a,-,-,ab,ab,a,ab,ab,a,-,ab,ab,ab,a,a,a,a,ab,a,ab,ab,-,a,a,ab,ab,-,ab,ab,ab,a,a,ab,a,a,ab,ab,a,a,a,-,a,-,ab,-,-,-,a,a,a,-,ab,a,a,-,-,a,-,a,ab,-,-,a,-,ab,a,a,ab,a,ab,ab,a,ab,-,a,ab,a,a,a,ab,ab,a,-,a,a,ab,ab,a,a,ab,a,-,-,a,ab,ab,-,ab,-,a,ab,-,a,ab,-,ab,a,a,ab,a,-,-,a,ab,ab,ab,-,ab,a,ab,a,a,a,-,ab,-,-,-,ab,ab,ab,-,a,ab,-,ab,ab,a,-,ab,a,a,…
*M3048	D1.10	a,a,-,a,ab,-,a,ab,ab,ab,ab,a,a,ab,a,-,ab,a,ab,-,a,-,-,-,a,-,ab,a,a,ab,ab,ab,a,ab,ab,a,ab,ab,ab,ab,a,-,a,-,ab,-,-,ab,ab,a,a,ab,ab,ab,ab,ab,-,a,a,ab,a,a,-,ab,a,-,a,ab,-,ab,ab,ab,a,a,a,a,-,a,ab,a,a,-,ab,a,ab,a,ab,a,a,a,ab,ab,a,a,ab,a,ab,ab,-,ab,ab,-,-,a,a,a,ab,ab,-,ab,a,a,ab,ab,-,a,ab,a,a,a,a,-,-,a,ab,ab,-,ab,a,a,ab,-,ab,-,a,ab,-,a,a,a,ab,ab,ab,ab,ab,-,ab,a,a,a,ab,ab,-,ab,-,-,-,ab,a,a,ab,-,ab,ab,a,a…
*M3050	D1.10	a,-,ab,a,-,-,-,ab,ab,-,ab,-,a,ab,a,ab,ab,a,ab,a,a,a,a,a,a,a,ab,a,a,ab,ab,ab,a,ab,ab,a,ab,-,-,ab,a,a,a,-,-,a,-,-,ab,-,a,ab,ab,ab,-,ab,ab,a,a,ab,a,a,ab,ab,a,a,a,ab,-,ab,ab,ab,a,a,a,a,a,ab,-,a,a,ab,ab,a,ab,a,-,a,a,-,ab,ab,a,-,-,a,ab,ab,a,-,-,-,ab,-,a,a,ab,ab,a,ab,a,a,-,ab,a,a,ab,a,-,a,a,ab,ab,-,ab,ab,a,ab,a,a,ab,ab,ab,a,a,-,a,a,a,a,ab,ab,ab,ab,ab,a,ab,-,a,a,-,ab,-,ab,-,ab,ab,ab,a,-,-,a,ab,ab,a,a,ab,…
*M3052	D1.10	a,a,-,a,-,a,a,-,ab,ab,-,a,-,ab,a,ab,-,a,ab,a,-,a,a,a,a,a,ab,a,a,ab,ab,-,a,ab,ab,-,-,ab,-,ab,a,a,a,a,-,a,ab,-,ab,-,a,ab,ab,ab,ab,ab,ab,a,a,ab,a,a,ab,-,-,-,a,-,a,ab,ab,ab,a,-,a,a,a,ab,ab,a,a,ab,-,a,-,a,ab,a,a,-,ab,-,a,a,ab,a,-,ab,a,-,-,a,-,a,a,-,ab,-,a,ab,a,a,-,ab,a,a,ab,-,a,a,a,-,ab,-,-,ab,a,ab,a,-,-,ab,ab,a,a,ab,a,a,a,a,ab,ab,ab,ab,ab,a,ab,a,a,-,ab,ab,ab,-,a,ab,ab,-,a,a,ab,a,ab,ab,a,a,ab,a,a,-,ab…
*M3061	D1.10	ab,ab,a,ab,-,ab,ab,a,a,a,-,ab,ab,a,ab,-,-,ab,a,ab,-,-,ab,ab,ab,ab,a,-,ab,a,a,a,ab,a,a,-,-,-,a,-,ab,ab,ab,-,a,ab,a,a,-,-,ab,a,a,a,a,-,a,ab,ab,a,ab,ab,-,a,ab,ab,ab,a,ab,a,a,a,-,ab,ab,ab,ab,a,a,ab,-,-,-,ab,a,-,a,ab,ab,ab,-,a,ab,ab,a,ab,a,a,ab,a,a,ab,-,ab,ab,ab,a,-,ab,a,ab,-,a,-,ab,ab,a,ab,ab,ab,-,-,a,-,a,a,-,a,-,-,a,-,a,ab,ab,a,ab,ab,-,ab,a,a,a,a,a,ab,a,ab,-,ab,a,a,a,-,ab,a,-,a,ab,ab,-,ab,a,a,ab,ab,…
*M3064	D1.10	ab,-,a,ab,a,ab,ab,-,a,a,a,-,ab,a,ab,-,a,-,a,-,ab,ab,-,ab,-,ab,-,-,ab,a,a,-,ab,-,-,ab,a,a,a,-,-,ab,ab,ab,a,ab,a,a,-,ab,ab,a,a,a,-,-,-,ab,ab,-,ab,ab,a,a,ab,ab,ab,a,-,a,a,a,ab,ab,ab,ab,ab,a,a,ab,ab,a,a,ab,a,ab,a,-,-,ab,-,a,ab,-,a,ab,a,a,-,-,a,ab,-,ab,ab,ab,-,a,ab,-,ab,-,-,a,ab,ab,-,-,ab,-,-,-,a,ab,-,a,ab,a,ab,ab,-,a,a,-,ab,-,ab,ab,-,ab,a,a,a,-,-,ab,a,ab,ab,ab,a,a,-,a,ab,-,-,-,ab,ab,a,ab,a,a,ab,ab,a,…
*M3067	D1.10	ab,-,a,ab,-,ab,-,a,a,-,a,ab,ab,a,ab,-,a,ab,a,ab,ab,ab,-,ab,ab,-,-,ab,-,a,a,a,-,a,a,-,a,a,a,a,ab,ab,ab,ab,-,ab,a,a,a,-,-,a,-,a,a,a,a,ab,ab,a,ab,-,a,a,ab,ab,ab,a,ab,a,a,a,-,ab,ab,-,ab,a,-,-,ab,a,a,ab,a,ab,a,ab,ab,ab,a,a,-,ab,a,-,a,-,ab,a,a,-,a,ab,ab,ab,a,a,ab,a,ab,-,a,a,-,ab,a,ab,-,ab,ab,a,a,ab,a,a,ab,a,ab,ab,a,a,a,-,ab,a,ab,ab,ab,ab,-,a,a,-,-,ab,a,ab,ab,ab,-,a,a,-,ab,a,a,-,ab,ab,a,ab,a,a,ab,-,a,ab…
*M3068	D2.15	-,ab,ab,a,a,ab,ab,-,a,-,ab,ab,ab,ab,a,ab,a,a,a,a,ab,a,ab,-,a,-,ab,-,ab,a,a,ab,a,a,ab,ab,ab,ab,-,ab,a,ab,ab,a,ab,ab,ab,a,-,a,a,-,a,-,ab,a,ab,-,ab,-,a,a,ab,ab,a,a,ab,ab,ab,a,a,a,ab,ab,ab,a,a,ab,ab,a,a,ab,-,a,ab,ab,a,ab,a,ab,a,ab,ab,ab,-,a,-,-,ab,ab,ab,ab,-,a,ab,ab,-,a,-,ab,a,a,-,a,-,ab,a,a,ab,ab,ab,ab,ab,ab,a,a,a,ab,-,ab,a,a,ab,-,a,a,a,a,ab,ab,ab,ab,a,a,ab,ab,a,-,-,a,a,-,a,a,-,ab,a,a,ab,ab,a,a,a,a,…
*M3069	D1.10	a,-,ab,-,ab,a,-,ab,ab,-,ab,-,a,ab,-,ab,-,a,ab,a,a,a,a,a,a,a,-,a,-,-,ab,-,a,ab,ab,-,ab,ab,-,ab,a,a,a,a,ab,a,-,-,ab,-,a,-,ab,ab,ab,ab,ab,a,a,-,a,a,-,ab,a,a,-,-,-,-,ab,-,a,-,a,a,a,-,ab,a,-,-,ab,a,ab,a,ab,a,-,a,ab,ab,a,a,-,a,ab,ab,a,ab,ab,a,ab,-,a,-,ab,ab,a,ab,-,a,ab,-,a,a,-,a,a,a,a,ab,ab,a,-,ab,-,ab,a,a,ab,-,ab,a,a,-,a,a,-,a,ab,ab,ab,ab,ab,a,ab,-,a,a,ab,ab,ab,ab,a,ab,ab,ab,-,-,ab,a,ab,ab,a,a,ab,-,a,…
*M3070	D2.15	a,ab,-,a,a,ab,ab,-,a,a,ab,-,ab,ab,a,ab,-,a,a,a,ab,a,ab,a,a,a,ab,a,ab,-,a,ab,a,a,ab,ab,-,ab,a,ab,a,-,ab,a,ab,ab,ab,a,a,a,a,ab,a,-,ab,a,ab,-,ab,ab,a,a,ab,ab,a,a,ab,ab,ab,a,a,a,-,ab,ab,a,a,ab,ab,a,-,-,a,a,-,ab,a,ab,-,ab,a,ab,ab,ab,a,a,-,a,ab,ab,ab,ab,-,a,ab,-,a,a,a,ab,-,a,-,-,a,-,a,a,ab,ab,ab,ab,ab,-,a,a,a,ab,ab,ab,-,a,-,ab,a,a,-,a,ab,ab,ab,-,-,-,ab,ab,a,-,ab,a,a,ab,-,a,ab,ab,a,-,-,-,-,a,a,a,a,-,a,a…
*M3074	D1.10	a,a,ab,-,ab,a,-,ab,ab,ab,ab,a,-,ab,a,-,ab,-,ab,a,a,-,a,a,-,a,ab,a,-,ab,ab,ab,a,-,ab,a,-,ab,ab,ab,-,-,-,a,ab,a,ab,ab,ab,-,a,ab,ab,-,ab,ab,ab,a,a,ab,a,a,-,-,a,a,a,-,a,ab,ab,ab,-,a,-,-,a,ab,ab,a,a,-,a,a,ab,a,ab,-,a,a,ab,-,a,a,-,a,ab,-,-,ab,ab,a,-,a,-,a,ab,ab,a,-,a,a,ab,ab,a,a,ab,a,a,a,-,ab,ab,a,ab,ab,-,-,a,a,-,-,-,a,a,-,a,a,a,a,ab,-,ab,ab,ab,a,ab,a,a,a,ab,ab,ab,ab,a,ab,-,ab,-,a,-,-,-,ab,a,a,ab,a,a,-…
*M3078	D1.10	a,-,ab,a,ab,a,a,ab,ab,ab,ab,a,a,ab,-,ab,ab,-,ab,a,a,a,a,a,-,-,ab,-,a,ab,ab,ab,-,ab,ab,a,-,ab,ab,ab,a,a,a,a,ab,a,ab,ab,ab,a,-,ab,ab,ab,ab,ab,ab,-,a,ab,a,-,ab,ab,a,-,a,ab,a,ab,ab,ab,a,a,-,a,-,ab,ab,a,a,ab,-,a,ab,a,ab,a,a,a,ab,ab,a,a,-,a,ab,ab,a,ab,-,a,ab,a,a,a,-,-,a,ab,-,a,ab,ab,a,a,-,-,a,-,a,ab,ab,-,-,ab,a,ab,a,a,ab,-,ab,a,a,ab,a,a,-,a,-,-,ab,ab,ab,-,-,a,-,a,-,ab,ab,ab,a,ab,ab,ab,a,-,ab,a,ab,ab,a,…
*M3079	D1.10	a,a,ab,-,ab,a,-,-,ab,ab,ab,a,a,ab,a,ab,ab,a,-,-,a,-,-,a,a,a,ab,a,a,ab,ab,ab,a,ab,ab,a,-,ab,ab,ab,a,a,a,a,ab,a,ab,ab,ab,a,-,ab,ab,ab,ab,ab,ab,a,-,ab,a,a,ab,ab,a,a,-,-,a,ab,ab,ab,-,a,a,-,a,ab,-,a,a,ab,a,a,ab,a,ab,a,a,a,-,-,-,-,ab,a,-,ab,a,ab,ab,a,ab,-,a,a,ab,-,a,ab,-,a,ab,ab,a,a,ab,a,a,a,a,ab,ab,a,ab,-,a,ab,a,a,ab,-,ab,a,-,ab,a,a,a,-,ab,ab,-,ab,ab,-,ab,a,a,-,-,ab,ab,ab,a,ab,ab,ab,a,a,ab,a,ab,ab,a,a…
*M3084	B3.7	ab,-,-,ab,-,-,-,a,a,a,-,b,b,ab,ab,ab,a,ab,a,ab,-,ab,b,ab,ab,ab,ab,ab,b,a,a,ab,ab,a,ab,b,ab,-,-,-,ab,-,b,ab,ab,b,ab,a,a,-,-,ab,a,-,ab,a,-,ab,b,ab,ab,ab,ab,ab,ab,-,b,ab,b,-,a,a,-,b,b,ab,-,ab,ab,-,ab,-,ab,ab,-,b,a,b,-,b,a,ab,b,b,a,ab,a,a,b,ab,ab,b,-,-,b,-,a,a,ab,ab,ab,-,a,a,ab,b,-,ab,b,b,b,ab,ab,b,a,a,ab,-,b,b,a,a,ab,b,ab,-,-,-,b,b,ab,ab,a,-,ab,b,-,ab,-,-,a,ab,a,a,b,ab,a,a,b,b,a,ab,a,a,ab,ab,a,ab,-,…
*M3085	B3.7	-,a,ab,ab,b,-,a,b,b,b,ab,-,-,ab,ab,ab,-,ab,b,ab,a,ab,-,ab,ab,ab,ab,ab,a,b,b,-,ab,b,ab,a,-,ab,b,ab,ab,a,-,ab,ab,a,ab,b,b,ab,ab,ab,b,b,ab,b,-,ab,a,ab,ab,-,ab,ab,ab,ab,a,ab,a,b,b,b,a,a,a,ab,ab,ab,-,ab,ab,ab,ab,ab,ab,a,b,a,-,-,b,-,-,a,b,ab,b,b,a,ab,-,-,b,-,a,a,b,b,-,ab,ab,ab,-,b,ab,a,b,ab,a,-,a,-,ab,a,b,b,ab,ab,a,a,b,b,ab,-,ab,b,ab,ab,a,a,-,ab,b,-,ab,-,-,ab,-,ab,b,ab,-,b,-,ab,b,-,a,a,b,ab,-,b,ab,ab,b…
*M3093	D1.10	a,a,ab,a,ab,a,a,ab,ab,-,-,a,a,ab,a,-,ab,-,-,a,a,-,a,a,a,a,ab,-,a,ab,-,ab,a,ab,ab,a,ab,ab,ab,ab,a,a,-,a,ab,-,ab,ab,-,a,a,ab,ab,-,ab,ab,ab,-,a,ab,-,a,ab,ab,a,-,a,ab,a,ab,-,ab,a,a,a,a,a,ab,ab,-,-,ab,a,a,-,-,ab,a,a,a,ab,-,a,a,ab,a,ab,ab,a,ab,ab,a,ab,a,a,a,-,ab,a,-,a,a,ab,ab,a,-,ab,a,-,a,a,ab,-,a,ab,ab,-,ab,-,-,-,ab,ab,a,a,ab,a,a,a,a,ab,ab,ab,ab,ab,a,ab,a,a,a,-,ab,ab,ab,a,-,ab,ab,a,-,-,a,ab,ab,a,a,ab,…
*M3094	D1.10	a,a,ab,a,ab,a,a,ab,ab,ab,ab,-,-,-,a,ab,-,a,ab,a,-,a,a,a,-,a,ab,-,-,ab,ab,ab,a,ab,ab,-,-,-,ab,ab,a,-,a,a,ab,a,ab,ab,ab,-,a,ab,ab,ab,ab,ab,ab,a,a,ab,a,a,ab,ab,a,a,a,ab,a,ab,ab,ab,a,a,a,a,a,ab,ab,a,a,ab,a,-,ab,-,ab,a,a,a,ab,ab,a,-,ab,-,ab,ab,a,ab,ab,a,ab,-,-,a,ab,ab,a,ab,a,a,ab,ab,a,a,ab,-,a,a,a,ab,ab,a,ab,ab,-,ab,-,a,ab,ab,ab,a,-,-,a,a,a,-,ab,ab,ab,ab,ab,a,-,a,-,a,ab,-,ab,ab,a,ab,ab,ab,a,a,ab,-,ab,…
*M3097	B3.7	ab,b,ab,ab,a,b,b,a,-,a,ab,b,-,ab,b,ab,a,ab,a,ab,b,ab,b,ab,-,ab,ab,ab,b,a,a,ab,-,-,ab,-,ab,ab,a,-,ab,b,b,-,ab,b,-,a,a,ab,-,ab,a,a,ab,a,ab,ab,b,ab,ab,ab,ab,ab,ab,ab,-,ab,b,a,a,a,b,b,b,-,-,ab,-,-,ab,ab,-,ab,ab,b,a,b,ab,b,-,ab,b,b,a,ab,a,a,-,ab,ab,-,a,-,b,b,-,a,ab,ab,b,ab,-,a,ab,b,a,ab,b,b,-,-,ab,b,a,a,ab,-,b,b,a,-,ab,b,-,a,ab,ab,b,b,ab,ab,a,a,ab,b,a,ab,b,ab,a,-,a,a,b,ab,a,a,b,b,a,ab,a,a,ab,ab,a,ab,-…
*M3099	D1.10	-,ab,-,-,a,ab,ab,a,a,a,-,ab,ab,-,ab,a,a,ab,-,ab,-,ab,ab,-,ab,ab,-,ab,-,-,a,-,ab,a,a,ab,a,a,a,a,ab,ab,ab,ab,a,ab,-,a,a,ab,ab,a,a,a,a,-,-,ab,ab,a,-,ab,a,a,-,ab,ab,a,ab,a,-,a,ab,ab,ab,ab,ab,a,a,ab,ab,a,ab,ab,a,ab,a,ab,-,ab,a,a,ab,ab,a,-,a,a,-,a,-,ab,a,ab,ab,ab,a,a,ab,a,ab,ab,a,a,ab,ab,a,ab,ab,ab,-,a,a,-,a,a,ab,-,ab,ab,a,-,a,ab,ab,-,ab,ab,ab,ab,a,a,a,-,a,-,a,ab,ab,ab,a,-,a,a,ab,-,a,-,ab,ab,a,ab,a,a,-…
*M3104	D1.10	ab,-,a,ab,a,ab,ab,a,a,a,a,ab,ab,a,-,a,-,-,a,ab,ab,ab,ab,ab,-,ab,a,ab,ab,a,-,a,ab,a,a,ab,a,a,a,-,-,-,ab,-,a,ab,a,a,a,-,ab,a,a,a,a,a,a,ab,ab,a,ab,ab,a,-,ab,ab,ab,a,ab,-,a,a,ab,ab,ab,ab,-,-,-,-,ab,a,-,-,a,ab,a,ab,ab,ab,a,a,ab,ab,a,-,a,a,ab,a,a,ab,-,ab,ab,ab,a,a,ab,a,ab,ab,a,-,ab,ab,a,ab,-,ab,ab,a,a,ab,a,a,ab,a,ab,ab,a,-,a,ab,ab,a,ab,ab,ab,ab,a,a,a,a,a,ab,a,-,ab,ab,a,-,a,a,ab,a,a,-,-,-,a,-,a,a,ab,ab,…
*M3105	D1.10	a,a,ab,a,ab,a,-,-,-,ab,ab,-,a,ab,a,ab,ab,a,ab,a,a,a,a,a,a,a,ab,-,a,ab,ab,ab,-,ab,-,a,ab,ab,ab,ab,a,a,a,a,-,a,ab,ab,ab,-,a,ab,ab,ab,ab,ab,ab,a,a,-,a,a,ab,ab,a,a,a,ab,a,ab,ab,ab,a,a,a,a,a,ab,ab,a,-,ab,a,-,ab,a,ab,-,-,a,ab,ab,a,a,ab,a,ab,-,a,-,ab,a,ab,a,a,-,ab,ab,a,ab,a,-,ab,ab,-,a,ab,a,a,a,a,ab,ab,a,-,ab,a,ab,a,-,ab,ab,-,a,-,ab,a,a,a,a,ab,ab,ab,ab,ab,a,ab,a,a,-,ab,ab,ab,ab,-,ab,ab,ab,a,a,ab,a,ab,ab…
*M3106	D2.15	a,-,-,a,a,ab,ab,-,a,-,ab,ab,ab,ab,-,-,a,-,a,a,-,a,ab,a,a,-,ab,a,-,a,a,ab,a,a,ab,ab,-,ab,a,ab,a,ab,ab,-,ab,ab,ab,a,a,a,a,a,a,a,ab,a,ab,a,ab,ab,a,a,-,ab,a,a,-,ab,ab,a,a,a,ab,ab,ab,a,a,ab,ab,a,a,ab,a,a,-,ab,-,ab,a,ab,a,ab,ab,-,a,a,a,a,ab,ab,ab,-,a,a,ab,ab,a,-,-,ab,ab,a,-,a,a,ab,a,-,ab,ab,-,ab,-,-,-,a,a,-,ab,-,a,a,ab,ab,a,a,a,a,ab,-,ab,-,a,a,ab,ab,a,a,ab,a,a,ab,-,a,-,ab,a,a,ab,ab,-,a,a,-,a,a,a,a,a,ab…
*M3110	D1.10	ab,ab,a,ab,a,ab,ab,a,-,a,a,ab,ab,a,ab,-,a,ab,a,ab,-,ab,-,ab,ab,-,a,ab,ab,-,a,a,ab,a,a,-,a,a,a,a,ab,ab,-,ab,a,ab,a,a,a,ab,ab,a,a,a,a,a,-,ab,-,a,ab,ab,a,a,ab,ab,ab,a,ab,a,-,a,ab,ab,ab,ab,ab,-,a,-,ab,a,ab,ab,ab,ab,a,ab,ab,ab,a,-,ab,ab,a,-,a,-,-,a,a,-,a,ab,-,-,a,a,ab,a,ab,-,a,a,ab,ab,a,ab,ab,-,-,a,a,-,-,a,ab,-,ab,ab,a,a,a,-,ab,a,ab,ab,ab,ab,a,a,-,a,a,ab,a,ab,ab,-,a,a,a,-,-,-,a,a,-,ab,a,ab,-,a,ab,ab,a…
*M3112	D2.15	a,ab,ab,a,-,ab,-,a,a,a,ab,ab,ab,ab,ab,ab,-,-,a,-,ab,a,-,-,-,-,ab,-,ab,a,a,-,-,-,-,ab,ab,ab,-,ab,-,ab,ab,a,ab,ab,ab,a,-,-,a,a,a,-,ab,a,-,a,ab,ab,a,a,ab,ab,a,-,ab,ab,ab,a,a,a,ab,ab,ab,a,-,ab,ab,a,a,ab,-,-,ab,ab,-,ab,a,ab,-,ab,ab,ab,a,-,-,a,ab,ab,ab,ab,a,a,-,ab,a,-,a,ab,ab,a,a,-,a,a,a,a,ab,ab,ab,ab,ab,ab,a,a,a,ab,ab,ab,a,a,ab,ab,a,a,a,a,-,ab,ab,ab,a,a,-,ab,a,a,-,-,a,ab,a,a,ab,-,a,a,ab,ab,a,-,a,-,a,a…
*M3113	B3.7	ab,a,ab,-,b,a,a,b,-,b,ab,a,a,ab,a,ab,-,-,b,ab,a,ab,a,ab,ab,ab,-,ab,a,b,b,ab,ab,-,ab,-,ab,-,b,ab,ab,a,a,ab,ab,a,-,b,b,-,ab,b,b,b,ab,b,ab,ab,a,ab,ab,-,ab,ab,ab,-,a,ab,a,b,-,b,a,a,a,ab,ab,ab,ab,ab,ab,ab,ab,ab,a,a,b,-,ab,a,b,ab,a,a,b,ab,-,b,a,ab,ab,-,b,-,a,a,b,b,ab,ab,a,ab,b,-,ab,ab,b,-,a,a,-,ab,ab,a,b,b,ab,ab,a,a,b,b,ab,a,ab,-,ab,ab,-,a,ab,ab,b,b,ab,a,-,ab,-,ab,b,ab,b,-,a,ab,b,b,a,-,b,ab,b,b,-,ab,b,…
*M3114	D2.15	a,ab,-,a,a,ab,ab,a,a,-,ab,ab,ab,ab,-,ab,a,-,a,-,ab,-,ab,a,a,a,ab,a,ab,a,a,ab,a,a,-,ab,ab,ab,a,ab,a,ab,ab,a,ab,ab,ab,a,a,a,a,a,a,a,-,a,ab,a,ab,ab,a,a,ab,ab,a,a,ab,-,-,a,a,-,ab,-,ab,a,a,ab,ab,-,a,ab,-,a,ab,ab,a,ab,-,ab,a,ab,ab,-,-,-,a,a,ab,ab,-,ab,a,a,ab,ab,-,a,a,ab,ab,a,a,a,a,a,a,a,-,ab,ab,ab,ab,-,a,a,a,ab,ab,ab,a,a,ab,ab,-,a,a,a,ab,-,ab,-,a,a,ab,ab,a,-,ab,-,a,-,a,a,-,-,-,a,ab,ab,a,a,a,a,a,a,a,-,a…
*M3118	D1.10	a,a,-,a,ab,a,a,ab,ab,ab,ab,-,-,ab,-,-,ab,-,ab,a,a,a,-,a,a,a,ab,a,a,ab,ab,ab,a,ab,ab,a,ab,ab,-,ab,a,-,a,-,ab,-,-,ab,-,a,a,-,ab,ab,ab,-,ab,-,-,-,a,a,ab,ab,-,a,a,ab,a,ab,ab,ab,a,a,a,a,a,ab,-,-,a,ab,a,a,a,a,ab,a,a,a,ab,ab,a,-,-,a,ab,ab,-,ab,ab,a,ab,a,a,a,ab,ab,a,ab,a,a,ab,ab,a,a,-,-,a,a,a,ab,ab,a,ab,ab,a,-,a,a,ab,ab,ab,-,a,ab,a,a,a,a,-,ab,ab,ab,ab,a,ab,a,a,a,ab,-,ab,ab,a,ab,ab,ab,-,a,-,-,ab,-,a,-,ab,…
*M3119	D1.10	a,a,ab,a,ab,a,-,ab,-,-,ab,a,a,ab,a,ab,-,-,ab,a,a,a,a,a,a,a,ab,a,a,ab,ab,ab,-,ab,ab,a,-,ab,ab,ab,a,a,a,a,ab,-,ab,ab,-,-,a,ab,ab,ab,ab,ab,ab,-,a,ab,a,a,ab,-,a,a,a,ab,a,-,ab,ab,a,a,a,a,a,ab,ab,a,-,ab,a,a,a,a,ab,a,a,a,ab,ab,a,a,ab,a,ab,ab,a,ab,-,a,ab,a,-,a,ab,ab,a,-,a,-,ab,ab,ab,a,ab,a,-,-,a,ab,ab,a,ab,ab,a,ab,a,a,ab,ab,ab,a,a,ab,a,a,a,a,ab,ab,ab,ab,ab,a,ab,a,a,a,ab,ab,ab,ab,a,ab,ab,ab,-,a,-,a,ab,ab,…
[truncated: 3,759 more rows]
