# Supplementary material for: BatchMap: A parallel implementation of the OneMap R package for fast computation of F1 linkage maps in outcrossing species
Source: PLoS One. 2017 Dec 20;12(12):e0189256. doi: 10.1371/journal.pone.0189256 (PMC5738033; doi:10.1371/journal.pone.0189256)
Supplement: S1 Simulated Data — sim7.5k: Simulated markers for this study (7.5k data set)sim10k: Simulated markers for this study (10k data set)sim15k: Simulated markers for this study (15k data set)sim20k: Simulated markers for this study (20k data set). (ZIP) [file pone.0189256.s002.zip › txt/sim20k.txt]

800	6182	0
*M6	D1.10	ab,a,-,-,-,ab,a,a,ab,a,-,a,ab,a,ab,ab,ab,a,ab,-,ab,a,ab,a,a,ab,-,a,ab,-,-,-,a,a,ab,a,ab,a,ab,a,-,a,ab,ab,-,ab,-,a,ab,a,-,ab,a,a,a,ab,ab,a,a,a,a,a,ab,ab,ab,ab,ab,ab,a,a,ab,ab,a,a,a,ab,-,-,ab,ab,a,a,a,-,ab,a,a,ab,a,ab,a,-,ab,a,a,ab,ab,ab,ab,ab,ab,ab,ab,ab,a,ab,a,ab,-,ab,ab,ab,a,ab,a,ab,-,a,a,ab,a,-,a,-,a,-,ab,ab,-,ab,a,a,a,ab,ab,a,a,a,ab,a,a,ab,ab,-,ab,a,a,-,-,-,a,a,ab,a,a,a,ab,ab,ab,a,a,a,a,ab,a,a…
*M7	D1.10	ab,a,a,ab,-,ab,a,a,ab,-,ab,a,ab,a,ab,ab,ab,a,ab,ab,ab,a,ab,a,a,ab,a,-,-,a,a,ab,a,a,ab,a,ab,a,ab,-,-,a,ab,ab,ab,ab,a,a,-,a,ab,ab,a,a,a,ab,ab,a,-,a,-,a,ab,ab,ab,ab,-,ab,-,a,ab,ab,-,-,a,ab,a,a,ab,-,a,a,a,ab,ab,-,-,ab,a,ab,a,ab,ab,a,a,ab,ab,ab,ab,ab,ab,ab,ab,ab,a,ab,a,ab,a,ab,ab,ab,a,-,a,ab,a,a,a,-,a,ab,-,ab,a,a,-,-,ab,ab,-,a,a,ab,ab,-,-,-,ab,a,a,ab,ab,ab,-,a,a,-,-,ab,a,-,ab,-,a,-,-,ab,ab,a,a,-,a,-,a…
*M8	D1.10	ab,a,-,ab,a,ab,a,-,ab,-,-,-,ab,-,ab,ab,ab,a,ab,ab,-,a,ab,-,a,-,a,a,ab,a,a,ab,a,-,ab,a,ab,a,ab,a,a,a,ab,-,-,ab,a,a,ab,-,-,ab,-,a,a,ab,ab,-,a,-,a,a,ab,ab,ab,ab,ab,ab,-,-,ab,ab,-,a,a,ab,a,a,-,ab,a,-,a,-,ab,a,a,ab,a,ab,a,ab,ab,a,a,-,-,-,ab,ab,ab,ab,ab,ab,a,ab,a,-,a,ab,ab,-,a,ab,a,ab,a,a,a,-,a,-,-,ab,a,a,ab,ab,ab,ab,a,a,a,-,-,a,a,a,-,-,a,ab,ab,ab,ab,-,a,-,a,ab,a,-,ab,a,a,a,ab,ab,ab,-,a,-,a,ab,a,a,a,a,…
*M27	D1.10	a,a,ab,-,ab,-,ab,ab,a,-,a,ab,a,ab,-,a,a,-,-,a,a,-,-,ab,ab,a,-,ab,a,ab,ab,a,ab,ab,a,ab,a,ab,-,ab,ab,-,a,a,a,a,ab,ab,a,ab,a,a,ab,ab,ab,a,a,ab,ab,ab,ab,ab,-,a,a,a,a,-,ab,ab,-,-,ab,ab,ab,-,ab,ab,-,a,ab,ab,ab,-,a,ab,ab,-,ab,-,ab,-,a,-,-,a,a,a,-,a,a,a,a,-,ab,a,-,a,ab,a,a,a,-,a,ab,a,ab,ab,ab,a,-,a,ab,-,ab,ab,a,a,-,a,ab,ab,ab,a,a,ab,ab,ab,a,ab,-,a,-,a,-,ab,-,a,-,a,ab,ab,a,ab,ab,-,-,-,a,ab,-,ab,ab,a,ab,ab…
*M31	D1.10	a,-,-,a,ab,a,ab,ab,a,ab,a,-,a,ab,a,a,a,ab,a,a,a,ab,a,ab,ab,a,ab,ab,a,ab,ab,a,ab,ab,-,ab,a,ab,a,-,ab,ab,a,a,-,a,ab,ab,-,ab,-,-,ab,ab,ab,a,a,ab,ab,ab,ab,ab,a,a,-,a,a,a,ab,ab,a,-,ab,ab,ab,a,ab,ab,a,a,ab,ab,ab,a,a,-,ab,a,ab,a,-,-,a,ab,-,a,a,-,a,a,a,a,a,a,-,a,ab,a,ab,-,a,a,ab,a,ab,a,-,ab,-,a,ab,-,ab,a,ab,ab,a,a,-,a,-,ab,ab,a,a,ab,ab,ab,a,ab,ab,a,-,a,-,-,ab,a,ab,-,ab,-,a,ab,ab,ab,a,a,-,ab,ab,ab,ab,a,ab…
*M32	B3.7	ab,ab,-,ab,b,a,ab,ab,ab,b,a,b,-,b,-,-,a,b,ab,-,ab,b,ab,ab,-,a,ab,b,-,ab,-,a,b,ab,a,b,a,ab,ab,b,ab,-,a,ab,a,a,ab,b,-,-,a,ab,-,b,b,ab,ab,b,ab,b,ab,b,ab,-,a,ab,a,ab,b,b,ab,ab,ab,ab,ab,a,b,ab,ab,-,ab,-,ab,a,a,-,ab,ab,b,ab,b,a,ab,ab,b,ab,ab,ab,a,ab,a,ab,ab,-,b,a,ab,a,-,a,-,ab,b,ab,b,ab,-,b,ab,a,b,a,b,a,-,b,a,a,a,a,ab,-,b,ab,ab,b,ab,ab,a,b,b,a,-,a,ab,-,-,-,b,a,ab,ab,ab,b,-,-,ab,ab,-,-,ab,ab,b,-,b,ab,ab…
*M33	D2.15	ab,ab,ab,ab,-,a,a,-,-,ab,a,ab,ab,ab,ab,a,a,-,-,-,ab,ab,ab,a,a,a,a,ab,ab,a,ab,-,ab,-,a,ab,-,a,ab,ab,-,-,a,ab,-,a,a,-,ab,ab,a,ab,ab,ab,ab,-,ab,ab,a,ab,a,ab,ab,a,a,ab,a,ab,ab,ab,ab,ab,a,a,a,a,ab,a,ab,a,a,ab,a,a,-,a,a,ab,-,ab,ab,a,ab,a,ab,ab,ab,ab,a,ab,-,ab,-,ab,ab,a,a,a,ab,a,-,ab,ab,-,ab,ab,ab,ab,a,-,-,-,ab,a,a,ab,a,a,-,a,a,-,ab,ab,ab,ab,a,-,a,ab,-,-,ab,a,ab,ab,-,ab,ab,a,a,a,ab,-,-,a,ab,ab,ab,-,-,a,…
*M34	D1.10	-,a,ab,-,-,a,ab,ab,-,ab,a,ab,a,-,a,a,a,-,a,-,-,ab,a,ab,ab,a,ab,ab,a,ab,-,a,ab,-,a,-,-,ab,a,ab,-,-,a,a,a,a,-,ab,a,ab,-,a,-,ab,ab,-,-,ab,-,-,-,-,a,-,-,-,-,a,ab,ab,a,a,ab,ab,-,a,-,ab,-,a,ab,ab,ab,-,a,ab,ab,a,ab,a,ab,a,-,ab,ab,a,a,a,a,-,a,a,a,a,ab,-,ab,-,ab,a,a,a,ab,a,ab,a,ab,ab,ab,-,-,a,ab,a,ab,-,a,a,-,a,ab,ab,-,-,a,ab,ab,ab,a,-,ab,a,a,a,-,ab,ab,a,ab,a,ab,-,a,ab,ab,ab,-,a,-,-,ab,-,ab,a,ab,ab,ab,ab,-…
*M35	D2.15	ab,ab,ab,ab,ab,a,a,-,ab,ab,a,ab,ab,ab,ab,-,-,ab,ab,ab,ab,ab,ab,a,a,a,a,-,ab,a,ab,a,ab,a,a,ab,a,a,ab,ab,a,ab,-,ab,a,a,-,ab,ab,ab,a,ab,ab,ab,ab,ab,ab,ab,-,ab,a,ab,ab,-,a,ab,-,-,-,-,-,ab,a,a,a,a,ab,-,ab,-,a,ab,a,a,a,a,a,-,-,ab,ab,a,ab,-,ab,ab,ab,ab,a,ab,a,ab,-,ab,ab,-,a,a,-,-,a,ab,ab,ab,-,ab,ab,ab,-,a,ab,a,ab,a,-,ab,a,a,a,a,a,a,ab,-,ab,ab,-,a,a,ab,ab,-,ab,a,ab,ab,ab,ab,ab,a,-,a,ab,ab,ab,a,ab,ab,ab,-…
*M37	D1.10	a,a,-,a,ab,a,ab,-,-,ab,a,ab,a,-,-,-,a,ab,a,a,a,-,a,ab,ab,a,ab,ab,a,ab,ab,a,ab,ab,a,-,a,ab,a,ab,ab,ab,a,a,a,a,ab,ab,-,ab,a,-,ab,ab,ab,a,a,ab,ab,ab,ab,ab,a,a,a,a,a,a,-,ab,a,-,ab,ab,ab,a,ab,ab,a,a,ab,-,ab,-,a,ab,ab,a,-,a,ab,a,a,-,-,a,a,a,a,-,a,a,a,a,a,-,-,a,ab,-,-,a,ab,a,ab,a,ab,-,ab,a,ab,a,ab,a,ab,-,a,a,a,a,ab,ab,ab,a,a,-,ab,ab,a,ab,-,a,a,a,a,ab,-,a,ab,a,-,-,-,ab,ab,-,a,a,a,ab,ab,-,ab,a,ab,ab,ab,ab…
*M42	B3.7	ab,ab,a,ab,-,b,-,ab,-,a,b,-,ab,-,-,b,b,a,-,ab,ab,a,ab,-,ab,-,-,a,ab,ab,a,b,a,ab,b,a,b,-,ab,-,ab,a,b,ab,b,b,ab,-,ab,a,b,ab,a,a,a,ab,ab,a,ab,a,ab,a,ab,b,b,-,b,ab,a,a,ab,ab,-,ab,-,b,a,ab,ab,-,ab,a,ab,b,-,-,ab,ab,a,-,-,b,ab,ab,a,ab,ab,-,b,ab,-,ab,-,ab,ab,b,-,-,a,b,b,ab,a,ab,a,ab,-,a,ab,b,a,-,a,b,ab,a,b,b,b,-,ab,-,a,ab,ab,-,ab,-,b,-,a,b,ab,b,-,a,a,ab,-,b,-,-,-,-,-,-,-,ab,ab,ab,-,ab,a,ab,-,ab,ab,a,a,b,…
*M44	B3.7	ab,ab,a,ab,-,b,-,ab,-,-,b,a,-,a,ab,b,b,a,-,-,ab,a,-,ab,ab,b,ab,a,ab,ab,a,-,a,ab,b,a,b,ab,ab,a,ab,a,b,ab,b,b,ab,a,ab,a,b,ab,a,a,a,ab,ab,-,-,a,ab,a,ab,b,b,ab,b,ab,a,a,-,ab,ab,-,ab,b,-,-,ab,b,ab,a,ab,b,b,ab,-,ab,a,-,-,b,-,-,-,ab,-,ab,b,-,b,ab,-,ab,ab,b,ab,b,-,b,b,-,a,ab,a,ab,-,-,ab,b,a,b,-,-,ab,a,b,-,b,b,ab,ab,a,-,ab,a,ab,ab,b,-,a,b,ab,-,ab,a,a,ab,a,-,ab,ab,ab,a,a,ab,ab,ab,ab,ab,ab,-,a,-,-,-,ab,a,-,…
*M45	D2.15	ab,ab,ab,ab,ab,a,-,a,ab,ab,a,ab,-,ab,-,a,a,-,ab,ab,ab,ab,ab,a,a,-,-,ab,ab,-,ab,a,ab,-,-,ab,a,a,ab,ab,a,-,a,ab,-,a,a,ab,ab,ab,a,ab,ab,ab,ab,-,-,ab,a,-,a,-,ab,-,-,ab,a,ab,ab,ab,ab,-,-,a,a,-,-,a,ab,a,a,ab,a,a,a,a,a,-,ab,ab,ab,a,ab,a,ab,ab,ab,-,a,ab,a,ab,ab,ab,-,a,a,a,ab,a,a,ab,ab,ab,-,-,ab,ab,a,a,ab,a,ab,a,-,-,a,-,-,a,a,-,ab,ab,ab,ab,a,-,a,-,ab,a,-,a,ab,ab,ab,ab,ab,a,-,a,ab,-,-,-,-,ab,ab,a,a,a,ab,ab…
*M48	D2.15	-,ab,ab,ab,ab,-,-,a,ab,ab,-,-,ab,ab,ab,a,a,-,ab,ab,ab,-,ab,a,-,a,a,ab,ab,a,ab,a,ab,a,a,ab,a,a,ab,ab,a,ab,-,ab,a,a,a,ab,ab,-,-,-,ab,ab,-,-,ab,ab,a,ab,a,ab,ab,a,a,ab,a,ab,ab,ab,ab,ab,a,a,a,a,ab,a,ab,a,a,ab,a,a,a,a,a,ab,ab,ab,ab,a,ab,-,ab,ab,ab,ab,a,ab,a,ab,ab,-,ab,-,a,a,ab,a,-,ab,-,ab,ab,ab,ab,ab,-,a,ab,a,ab,-,-,-,a,a,a,a,-,a,ab,ab,ab,ab,a,a,a,ab,ab,-,ab,a,ab,-,ab,ab,ab,-,-,a,ab,-,-,a,ab,ab,ab,-,-,…
*M51	D2.15	-,ab,ab,ab,-,a,a,a,ab,ab,-,ab,ab,-,ab,a,a,-,ab,ab,-,-,ab,a,a,-,a,ab,ab,a,ab,a,-,a,a,-,a,a,ab,ab,-,ab,a,ab,a,a,a,-,ab,ab,a,ab,-,ab,ab,ab,ab,ab,a,ab,a,ab,ab,a,a,-,-,ab,-,-,ab,ab,a,a,a,a,-,a,ab,a,a,ab,a,a,a,a,a,-,ab,ab,ab,a,ab,-,ab,ab,ab,ab,-,ab,a,-,ab,ab,ab,-,a,-,ab,a,-,ab,ab,ab,-,ab,ab,ab,a,a,ab,a,-,-,a,ab,-,a,-,a,-,-,ab,-,ab,-,-,-,a,-,ab,a,ab,a,ab,ab,ab,-,ab,a,-,a,ab,ab,ab,-,ab,ab,ab,a,a,a,ab,ab,…
*M52	D2.15	ab,-,ab,ab,ab,a,a,a,ab,ab,a,ab,-,-,ab,a,a,ab,ab,ab,-,-,-,a,a,a,-,ab,ab,-,ab,a,ab,a,-,ab,a,a,ab,ab,a,ab,a,ab,-,-,a,ab,ab,ab,a,ab,ab,ab,ab,-,ab,ab,a,ab,a,-,-,a,-,ab,a,ab,ab,-,ab,ab,a,a,a,a,ab,a,ab,a,a,ab,-,a,a,-,a,ab,ab,ab,ab,a,-,a,ab,ab,ab,ab,a,ab,-,ab,ab,ab,ab,a,-,a,ab,a,a,ab,-,ab,ab,ab,-,ab,a,a,ab,a,ab,a,a,ab,a,a,a,a,a,a,ab,-,ab,ab,a,-,a,ab,ab,-,ab,a,ab,ab,ab,ab,ab,a,a,a,ab,ab,ab,a,-,ab,ab,-,-,a…
*M57	D1.10	ab,ab,a,ab,a,-,a,a,ab,a,ab,a,ab,a,ab,ab,ab,a,ab,ab,-,a,-,a,a,ab,a,a,ab,a,-,ab,-,a,ab,a,ab,-,ab,a,a,a,ab,ab,-,ab,-,a,-,a,-,ab,a,a,a,ab,ab,a,-,a,-,a,ab,ab,ab,ab,ab,ab,a,a,ab,-,a,a,a,ab,a,a,-,ab,a,a,a,ab,ab,a,a,ab,-,ab,a,ab,ab,a,a,ab,ab,ab,-,ab,ab,ab,ab,ab,ab,ab,a,ab,a,ab,ab,ab,a,ab,-,ab,a,a,a,ab,-,-,-,-,-,a,ab,ab,ab,ab,-,a,a,ab,ab,a,a,a,ab,a,a,ab,ab,-,ab,a,a,ab,a,ab,-,a,ab,-,a,a,ab,ab,ab,a,a,a,a,ab…
*M62	B3.7	-,b,ab,b,ab,ab,-,-,b,-,ab,ab,-,-,b,-,ab,ab,b,b,b,ab,b,a,a,ab,a,ab,b,-,ab,ab,b,-,ab,ab,ab,a,-,ab,a,ab,ab,b,ab,ab,a,ab,b,ab,ab,b,ab,ab,ab,-,-,-,a,ab,a,ab,-,ab,ab,-,ab,b,ab,-,b,b,a,a,a,ab,ab,a,b,-,a,ab,a,-,ab,a,-,b,ab,b,ab,ab,b,a,ab,b,b,b,ab,-,ab,b,-,b,-,ab,-,ab,-,-,-,b,-,b,ab,-,ab,ab,a,ab,ab,ab,ab,ab,a,ab,ab,ab,-,ab,a,-,ab,b,b,ab,a,-,ab,-,ab,-,b,ab,b,ab,-,b,ab,ab,a,ab,-,ab,ab,a,b,b,b,a,a,a,ab,b,ab,…
*M66	D1.10	-,-,-,ab,a,ab,a,a,ab,a,-,-,ab,-,ab,ab,ab,a,ab,ab,ab,a,ab,-,-,ab,a,a,ab,a,a,ab,-,a,ab,a,-,a,ab,a,a,a,ab,-,ab,ab,a,a,ab,a,ab,-,a,a,-,ab,-,a,a,a,a,a,-,ab,ab,ab,ab,ab,a,a,ab,ab,a,a,a,ab,a,a,ab,ab,a,a,a,ab,ab,a,a,ab,a,ab,-,ab,ab,a,a,-,ab,ab,ab,ab,-,ab,ab,-,ab,ab,a,-,a,-,ab,ab,a,-,a,ab,a,a,a,ab,a,-,a,ab,a,a,ab,ab,ab,ab,a,-,a,-,ab,a,a,a,ab,a,a,ab,ab,ab,ab,a,a,ab,a,ab,-,a,ab,a,a,a,-,-,ab,a,a,a,a,ab,a,a,a…
*M69	D1.10	ab,ab,-,ab,a,ab,-,a,ab,-,-,a,a,-,-,ab,ab,a,-,-,-,a,ab,a,a,-,-,a,ab,-,a,ab,ab,a,ab,a,-,a,ab,a,a,a,-,ab,ab,ab,-,-,-,a,ab,ab,a,-,a,ab,-,a,a,a,a,a,ab,ab,ab,ab,ab,ab,a,a,ab,ab,a,a,a,ab,a,a,ab,ab,a,a,a,ab,ab,-,a,-,a,ab,-,ab,ab,a,a,ab,ab,ab,ab,ab,ab,ab,ab,ab,ab,-,a,ab,a,ab,ab,ab,a,ab,a,ab,a,a,-,-,a,ab,a,ab,a,a,-,ab,ab,ab,a,a,a,ab,ab,-,-,a,ab,a,-,ab,ab,-,ab,a,-,ab,a,ab,a,a,-,a,a,a,-,-,ab,a,a,a,a,ab,a,a,a…
*M100	D2.15	ab,ab,-,ab,ab,-,-,a,ab,-,a,ab,a,ab,ab,a,a,-,ab,ab,ab,-,-,-,a,a,a,ab,-,a,ab,a,ab,a,-,ab,a,a,ab,ab,a,-,a,ab,a,a,a,ab,ab,-,a,ab,ab,ab,ab,ab,ab,-,a,-,a,-,ab,a,a,ab,a,-,ab,ab,ab,ab,a,a,-,a,ab,-,ab,a,-,ab,a,a,-,a,a,ab,ab,-,ab,a,ab,a,ab,-,ab,-,a,-,a,-,ab,ab,-,a,a,a,ab,a,-,ab,ab,ab,-,ab,ab,ab,-,a,ab,a,ab,a,a,-,a,a,-,a,a,a,ab,ab,ab,-,a,-,a,-,ab,a,-,a,ab,ab,ab,ab,ab,-,a,ab,ab,ab,-,a,ab,-,ab,a,-,a,-,-,ab,a,…
*M101	D2.15	ab,ab,ab,ab,ab,a,a,-,ab,-,a,ab,a,-,ab,a,a,-,ab,ab,ab,-,ab,a,a,-,-,ab,ab,-,ab,a,-,-,a,ab,a,a,ab,-,a,ab,a,ab,a,a,a,-,-,ab,a,ab,ab,ab,ab,ab,-,ab,a,ab,a,ab,-,-,a,ab,a,ab,ab,ab,-,ab,a,a,a,a,ab,-,ab,a,a,ab,a,a,a,a,a,-,ab,ab,ab,a,ab,a,ab,ab,ab,-,a,ab,a,-,ab,ab,ab,a,a,-,ab,a,a,ab,ab,ab,ab,ab,ab,ab,a,a,-,a,ab,a,a,ab,-,a,a,a,a,-,ab,ab,ab,ab,a,-,a,ab,ab,a,-,a,ab,ab,ab,ab,ab,a,a,ab,ab,ab,ab,a,ab,ab,ab,-,a,a,…
*M106	D2.15	ab,ab,ab,ab,ab,-,a,a,ab,-,a,ab,-,ab,ab,a,-,ab,ab,-,ab,ab,ab,a,a,-,a,ab,ab,a,ab,a,ab,a,a,ab,a,a,ab,ab,a,ab,a,ab,-,a,a,-,-,ab,a,ab,-,ab,ab,-,ab,-,a,ab,a,ab,-,a,a,ab,-,-,ab,-,-,ab,a,a,-,a,ab,-,ab,-,a,-,a,a,a,a,-,-,ab,ab,ab,a,-,a,ab,ab,-,ab,a,ab,-,-,ab,ab,ab,a,-,a,ab,-,-,ab,-,ab,ab,ab,ab,ab,a,a,ab,a,ab,a,a,ab,a,-,a,-,a,a,ab,-,-,ab,a,a,a,-,ab,a,ab,a,-,ab,ab,ab,ab,a,a,ab,ab,ab,ab,a,ab,ab,ab,a,a,a,ab,ab…
*M113	B3.7	b,b,ab,b,ab,ab,a,-,-,ab,ab,ab,a,-,-,ab,ab,ab,-,b,b,ab,-,a,a,ab,-,-,b,-,ab,-,b,-,-,ab,ab,a,b,ab,a,-,ab,-,-,ab,-,ab,b,-,ab,b,ab,-,ab,b,-,-,a,ab,a,ab,b,ab,ab,b,ab,b,ab,ab,b,b,a,a,a,ab,ab,a,b,ab,a,ab,-,ab,-,a,a,-,-,b,-,ab,b,a,-,b,b,b,ab,b,ab,b,-,b,b,-,a,ab,ab,-,ab,b,ab,-,-,-,ab,ab,-,ab,ab,-,ab,ab,a,ab,ab,ab,ab,-,ab,a,ab,b,b,ab,a,a,ab,ab,ab,ab,b,ab,-,ab,-,b,ab,-,a,ab,b,ab,ab,a,b,b,b,-,a,a,ab,b,ab,a,a,…
*M117	B3.7	-,a,ab,-,-,ab,ab,b,a,ab,ab,ab,-,ab,a,ab,ab,ab,a,a,a,ab,-,-,b,ab,b,a,-,b,ab,-,-,b,ab,ab,ab,-,a,ab,b,-,-,-,ab,-,b,ab,a,ab,ab,a,ab,ab,-,a,a,-,b,-,-,ab,a,ab,-,a,-,a,ab,-,a,a,-,-,b,ab,ab,b,-,ab,b,ab,b,ab,ab,b,-,a,ab,a,ab,ab,a,b,ab,a,a,a,-,a,-,-,a,a,a,ab,b,ab,ab,-,ab,a,-,a,ab,a,ab,ab,b,ab,ab,ab,ab,ab,b,-,ab,ab,ab,ab,ab,b,ab,a,a,-,b,-,ab,ab,ab,ab,a,-,a,ab,ab,a,ab,ab,b,ab,a,ab,ab,b,a,-,a,b,b,b,ab,a,-,-,b…
*M122	D2.15	a,-,a,a,a,ab,ab,ab,a,-,-,-,ab,a,a,ab,-,a,-,a,a,a,a,ab,ab,ab,ab,a,a,ab,a,ab,a,-,ab,a,ab,ab,a,-,ab,a,ab,a,ab,ab,ab,a,a,-,ab,a,-,-,a,a,a,a,-,a,-,a,a,ab,ab,a,ab,a,-,a,a,a,ab,-,ab,-,a,-,a,ab,ab,-,-,ab,ab,ab,ab,-,a,a,a,ab,a,-,a,a,a,-,ab,a,ab,a,a,a,a,ab,ab,ab,a,ab,ab,a,-,a,a,a,a,a,ab,ab,a,ab,a,-,ab,-,ab,ab,ab,-,-,ab,a,a,a,a,ab,ab,ab,a,a,ab,a,ab,a,a,a,a,a,ab,ab,a,a,a,a,ab,-,a,a,ab,ab,ab,a,-,a,ab,ab,-,-,a…
*M126	D2.15	a,a,-,a,a,-,ab,ab,a,a,-,a,ab,a,a,ab,ab,-,a,a,a,-,a,ab,ab,ab,ab,-,-,ab,-,ab,a,ab,ab,-,ab,ab,a,a,ab,a,-,a,-,ab,-,a,a,a,ab,-,a,a,a,-,a,a,-,a,ab,a,a,ab,ab,-,-,a,a,-,a,-,ab,ab,ab,ab,a,ab,-,ab,-,a,-,ab,ab,ab,ab,-,a,-,a,ab,a,-,a,a,-,-,ab,a,ab,a,-,-,a,ab,ab,ab,a,ab,ab,a,a,a,a,a,a,-,-,ab,a,ab,a,ab,-,a,ab,ab,-,ab,ab,ab,-,a,-,-,ab,-,ab,a,a,ab,a,ab,a,a,a,a,-,-,ab,a,a,-,a,ab,-,-,-,ab,ab,-,a,a,a,ab,ab,a,a,ab,a…
*M127	D2.15	-,ab,-,ab,ab,-,a,a,ab,ab,a,-,a,ab,ab,-,-,ab,ab,ab,ab,ab,-,-,a,a,a,ab,ab,a,-,a,ab,a,a,ab,a,a,-,-,a,-,a,ab,a,a,a,ab,ab,ab,a,ab,ab,ab,ab,ab,ab,ab,a,-,-,ab,-,a,a,ab,a,ab,ab,ab,ab,ab,a,-,a,a,ab,-,ab,-,-,ab,-,a,a,a,a,ab,-,ab,ab,a,ab,a,ab,ab,ab,ab,-,ab,a,ab,ab,ab,ab,a,a,a,ab,a,a,ab,ab,ab,ab,ab,ab,ab,a,a,ab,a,ab,-,a,ab,a,a,-,-,a,a,ab,ab,ab,ab,a,a,a,ab,ab,a,-,a,ab,-,ab,ab,ab,a,a,ab,ab,ab,ab,a,-,ab,ab,a,a,…
*M128	D2.15	a,a,a,a,a,ab,ab,ab,a,-,ab,a,ab,a,a,-,ab,a,a,a,-,-,a,ab,ab,ab,-,a,a,ab,a,ab,-,ab,ab,a,ab,ab,a,a,ab,-,-,-,ab,ab,ab,a,a,a,ab,a,-,-,a,a,a,a,ab,a,ab,a,a,ab,ab,a,-,a,-,-,a,a,ab,ab,ab,ab,a,-,-,ab,-,-,ab,ab,ab,ab,ab,-,-,a,a,ab,a,ab,-,a,a,a,ab,a,ab,-,a,a,a,ab,ab,ab,a,ab,ab,a,a,a,a,-,a,a,ab,ab,-,-,a,-,ab,a,ab,ab,ab,ab,-,-,-,a,a,a,ab,-,ab,-,-,ab,a,-,a,a,a,a,a,-,ab,a,-,a,a,ab,a,a,a,ab,ab,ab,a,a,-,ab,-,a,a,ab…
*M129	B3.7	-,ab,a,ab,a,b,b,ab,ab,-,b,-,ab,a,-,b,-,a,ab,ab,-,a,-,-,ab,b,ab,ab,ab,b,-,-,ab,ab,b,-,b,ab,-,a,-,a,b,ab,b,b,ab,-,ab,-,b,ab,a,a,a,ab,ab,-,ab,-,ab,a,-,b,b,-,-,-,a,a,ab,ab,ab,ab,ab,b,-,ab,ab,b,ab,a,-,-,b,-,ab,ab,a,ab,-,b,ab,ab,-,ab,ab,ab,b,ab,b,-,ab,ab,ab,b,ab,b,ab,-,-,-,a,-,a,ab,a,a,-,-,a,b,-,-,ab,-,b,-,-,-,b,ab,a,ab,ab,a,ab,ab,b,a,a,b,ab,-,ab,a,-,ab,a,b,ab,a,ab,-,a,ab,ab,ab,-,ab,ab,-,-,ab,a,-,ab,a,…
*M132	D1.10	a,a,ab,a,ab,-,a,ab,a,-,a,-,ab,ab,a,a,a,ab,-,a,a,ab,a,ab,-,a,-,a,a,a,-,-,a,-,a,ab,a,ab,a,ab,ab,ab,a,a,a,a,ab,ab,a,ab,-,a,ab,ab,ab,-,a,ab,ab,ab,ab,ab,a,a,a,-,a,a,ab,ab,a,a,ab,-,-,a,ab,ab,a,-,ab,-,ab,-,-,ab,ab,a,ab,-,ab,a,a,ab,ab,a,a,-,a,a,a,a,a,a,a,a,ab,a,ab,-,a,a,-,a,ab,-,-,ab,ab,a,-,a,ab,a,ab,ab,a,a,a,-,-,ab,ab,a,a,ab,ab,ab,a,ab,ab,-,a,a,a,ab,-,-,ab,a,ab,ab,a,ab,ab,ab,a,a,a,ab,ab,ab,ab,a,ab,ab,ab…
*M134	D1.10	a,a,ab,-,ab,-,a,ab,-,ab,-,ab,-,ab,-,-,a,ab,a,a,a,ab,a,ab,-,a,-,a,a,a,ab,-,-,ab,-,ab,a,ab,a,ab,ab,ab,a,a,a,a,ab,ab,a,ab,a,a,ab,ab,ab,a,a,-,ab,-,-,ab,a,-,a,a,a,a,-,ab,a,a,-,ab,ab,a,ab,ab,a,a,ab,ab,ab,a,a,ab,ab,a,ab,a,ab,a,a,ab,ab,a,a,a,a,a,a,-,-,a,a,a,ab,-,ab,a,-,a,ab,a,-,a,ab,ab,ab,a,ab,-,ab,a,-,-,-,a,a,a,-,-,-,a,-,ab,-,ab,a,ab,ab,a,a,a,a,ab,ab,-,ab,a,ab,-,a,ab,ab,-,a,a,-,ab,ab,-,ab,-,-,ab,ab,ab,-…
*M135	D1.10	a,a,ab,a,ab,a,a,ab,a,ab,-,ab,-,ab,-,-,a,ab,a,a,a,ab,a,-,-,a,ab,a,a,a,ab,-,a,ab,a,ab,a,ab,a,-,ab,ab,a,a,a,a,ab,ab,a,ab,a,a,ab,ab,-,-,-,ab,ab,ab,ab,ab,-,a,a,-,a,a,ab,ab,-,a,ab,ab,ab,a,ab,-,a,a,ab,ab,-,-,a,ab,ab,a,-,a,ab,-,a,-,-,a,a,a,a,a,-,a,a,a,a,a,ab,a,ab,-,a,a,ab,a,ab,-,ab,ab,ab,a,ab,-,ab,a,ab,ab,a,a,a,a,a,ab,ab,a,-,ab,ab,ab,a,ab,ab,a,a,-,a,-,ab,-,ab,a,ab,ab,-,ab,-,ab,a,a,a,ab,ab,ab,-,a,-,ab,-,-…
*M138	D1.10	ab,-,a,ab,a,-,ab,a,ab,a,-,a,a,-,-,ab,ab,a,-,-,ab,a,ab,a,a,ab,a,ab,-,ab,a,ab,ab,a,ab,a,ab,-,-,a,a,a,-,ab,ab,ab,-,a,ab,a,ab,-,a,-,a,ab,ab,a,a,a,a,-,-,-,-,-,ab,ab,a,a,ab,ab,-,a,-,-,a,-,ab,ab,a,a,a,ab,ab,a,-,ab,a,ab,a,a,ab,a,a,ab,ab,ab,-,-,ab,ab,ab,ab,ab,ab,a,-,-,ab,ab,-,a,-,a,ab,a,a,a,-,a,ab,a,ab,-,a,-,-,ab,ab,ab,a,a,ab,ab,a,a,a,ab,-,a,-,ab,-,ab,a,a,-,a,ab,-,a,ab,a,a,a,ab,ab,ab,a,a,a,a,ab,a,a,a,a,a,…
*M140	D1.10	a,-,-,a,ab,a,a,ab,a,ab,a,ab,ab,ab,a,a,a,-,a,a,a,ab,-,ab,ab,-,ab,a,a,a,ab,a,a,-,a,ab,-,-,a,ab,ab,ab,a,a,-,a,ab,ab,a,ab,-,a,ab,ab,-,a,a,ab,ab,ab,ab,-,-,a,a,a,-,-,ab,-,a,a,ab,ab,ab,a,ab,-,a,-,ab,ab,ab,a,a,ab,ab,a,ab,a,-,ab,a,-,ab,a,a,-,a,a,-,a,a,a,a,a,-,a,-,a,a,-,ab,a,ab,a,ab,ab,-,a,ab,a,-,a,ab,ab,a,-,a,a,-,ab,ab,-,a,ab,ab,-,a,-,ab,a,-,a,a,ab,-,a,-,a,-,-,-,-,ab,ab,a,-,a,ab,ab,ab,-,-,ab,-,-,ab,ab,a,-…
*M141	D2.15	a,a,-,a,a,ab,ab,ab,a,a,ab,a,ab,a,a,ab,ab,-,a,a,a,a,a,ab,ab,ab,ab,a,a,ab,a,-,a,ab,-,a,-,ab,-,a,ab,a,-,a,ab,ab,ab,a,-,-,ab,a,-,a,a,a,a,-,ab,a,ab,a,-,ab,ab,a,ab,a,a,a,-,-,ab,ab,ab,ab,a,ab,a,ab,ab,-,ab,ab,ab,ab,ab,a,a,a,a,ab,-,ab,-,a,a,a,ab,a,ab,a,a,a,a,ab,ab,ab,ab,ab,ab,-,a,-,a,-,a,a,-,ab,a,ab,a,ab,ab,a,ab,ab,-,ab,ab,-,a,a,a,a,ab,ab,ab,a,a,ab,a,ab,a,-,a,a,a,ab,ab,a,-,-,-,-,a,-,-,ab,ab,ab,a,a,a,ab,-,…
*M167	D2.15	ab,ab,-,ab,ab,a,a,-,ab,ab,a,ab,a,ab,ab,a,-,ab,ab,ab,ab,ab,ab,a,a,-,a,ab,-,a,ab,a,ab,a,a,ab,a,a,ab,-,a,ab,a,-,a,a,a,ab,ab,ab,a,-,-,ab,ab,ab,ab,ab,a,ab,a,ab,ab,a,a,ab,a,ab,ab,ab,ab,ab,a,a,a,a,ab,a,ab,a,-,-,a,a,a,a,a,ab,ab,ab,ab,-,ab,-,-,ab,ab,ab,a,ab,a,ab,ab,-,-,a,a,a,a,a,a,ab,ab,-,ab,-,ab,ab,a,a,ab,a,ab,-,a,ab,a,-,a,a,-,a,ab,ab,ab,ab,a,-,a,ab,ab,a,ab,a,-,ab,-,ab,ab,a,a,ab,ab,ab,ab,a,ab,ab,ab,a,a,a…
*M170	D2.15	ab,ab,ab,ab,ab,a,a,-,ab,-,a,ab,a,ab,ab,-,a,ab,ab,ab,ab,ab,ab,a,a,a,a,ab,ab,a,ab,a,ab,a,a,ab,a,a,ab,ab,-,ab,a,ab,a,a,-,ab,ab,ab,-,-,ab,ab,ab,-,ab,-,a,ab,a,ab,ab,a,-,-,a,ab,ab,ab,-,ab,a,a,-,a,ab,-,-,a,-,-,a,a,a,-,a,-,-,ab,ab,a,ab,-,-,ab,ab,ab,a,ab,a,ab,ab,ab,ab,-,a,-,a,-,a,ab,-,ab,ab,ab,-,ab,a,-,ab,a,ab,a,a,-,a,a,a,a,a,a,ab,ab,ab,-,a,a,a,ab,-,a,ab,a,ab,ab,ab,ab,ab,a,a,ab,ab,ab,-,a,ab,ab,ab,a,a,a,-,…
*M180	B3.7	ab,ab,a,ab,a,b,b,-,-,a,-,a,ab,a,ab,b,b,a,-,ab,-,-,-,ab,ab,b,ab,ab,ab,b,a,-,ab,ab,b,a,b,ab,ab,a,ab,-,b,ab,b,b,ab,a,ab,a,b,ab,-,a,a,ab,-,a,ab,-,ab,-,ab,b,b,a,b,ab,-,a,a,ab,ab,ab,ab,b,a,ab,ab,b,ab,a,ab,-,b,ab,ab,ab,a,ab,a,ab,ab,ab,a,ab,ab,ab,-,ab,b,ab,ab,ab,ab,ab,ab,b,ab,b,b,-,a,-,a,ab,a,a,-,b,a,b,a,b,ab,a,b,b,b,b,-,ab,a,-,ab,a,ab,-,b,a,a,-,-,b,ab,a,a,ab,-,b,ab,a,ab,a,a,-,ab,ab,ab,ab,ab,-,a,ab,a,-,-…
*M185	B3.7	-,ab,-,ab,a,b,b,ab,ab,a,b,a,ab,a,ab,b,b,a,ab,-,ab,a,-,ab,ab,b,ab,ab,-,b,a,-,ab,ab,b,a,b,ab,ab,a,ab,a,b,ab,-,b,ab,a,ab,a,-,-,-,a,a,ab,ab,-,-,a,ab,a,ab,b,b,a,-,ab,a,a,a,ab,ab,ab,ab,b,a,ab,ab,b,ab,a,-,b,b,ab,-,-,a,ab,a,ab,ab,ab,a,-,ab,ab,b,ab,b,ab,ab,ab,ab,ab,ab,b,ab,b,b,ab,a,ab,a,ab,a,a,-,b,a,b,a,b,ab,a,b,b,b,b,-,-,a,ab,ab,a,ab,ab,b,a,a,b,ab,b,ab,a,a,ab,a,b,ab,a,ab,a,a,ab,ab,ab,ab,ab,ab,ab,a,ab,a,a…
*M186	B3.7	ab,ab,a,ab,a,b,b,ab,ab,a,b,a,-,a,ab,b,b,-,ab,-,ab,a,ab,ab,ab,-,-,ab,ab,b,-,b,ab,ab,b,a,b,ab,-,a,ab,a,b,-,b,b,ab,a,ab,a,b,ab,a,a,a,ab,ab,a,ab,-,ab,a,-,b,b,a,b,ab,a,-,a,ab,ab,ab,ab,b,a,ab,-,b,-,a,ab,b,b,ab,ab,-,a,-,a,ab,ab,ab,a,-,ab,ab,-,ab,b,ab,ab,ab,ab,ab,ab,b,ab,b,b,ab,-,ab,a,ab,a,a,ab,-,-,b,a,b,-,a,b,b,-,b,-,-,a,ab,-,a,-,-,b,a,-,b,ab,b,ab,a,a,-,-,b,ab,a,ab,a,a,-,-,-,ab,ab,ab,ab,a,-,a,ab,-,a,-,b…
*M187	B3.7	ab,ab,b,-,-,a,a,ab,ab,b,-,b,ab,-,ab,a,a,b,ab,ab,ab,b,ab,-,-,a,ab,-,ab,-,b,a,ab,-,-,b,a,ab,ab,b,ab,b,a,ab,a,a,ab,b,ab,b,a,ab,b,b,b,ab,ab,b,ab,b,ab,b,ab,-,-,b,a,-,b,b,b,-,ab,-,ab,-,b,ab,ab,a,ab,-,ab,a,-,ab,ab,-,b,ab,b,ab,ab,ab,-,ab,ab,ab,a,ab,a,ab,ab,-,ab,ab,ab,a,ab,a,a,ab,b,ab,-,ab,b,-,-,a,b,a,b,a,ab,b,a,-,-,a,a,ab,b,ab,ab,b,ab,ab,a,-,b,a,ab,a,-,b,b,ab,b,a,ab,-,ab,b,b,ab,ab,ab,ab,ab,ab,ab,b,ab,-,a…
*M190	B3.7	ab,ab,-,ab,a,-,b,ab,ab,a,b,a,ab,a,ab,b,-,a,ab,ab,ab,a,ab,ab,-,b,ab,ab,ab,b,-,b,ab,ab,b,a,b,-,ab,a,ab,a,b,ab,b,b,-,a,-,a,b,ab,a,a,a,ab,ab,-,ab,-,-,a,ab,b,b,a,b,ab,-,a,a,ab,ab,-,-,-,a,ab,ab,b,ab,a,ab,b,b,-,ab,ab,-,ab,-,-,ab,ab,-,-,-,ab,b,-,b,-,ab,ab,ab,-,ab,b,ab,b,b,-,a,ab,a,ab,-,a,ab,b,a,b,a,b,ab,a,b,b,b,b,b,-,-,ab,ab,-,ab,-,b,-,-,b,ab,b,ab,a,a,ab,-,b,ab,a,-,a,a,ab,ab,ab,ab,ab,ab,ab,a,ab,a,ab,ab,a…
*M192	B3.7	ab,ab,a,ab,a,-,-,ab,-,a,b,-,ab,a,ab,b,b,a,-,ab,ab,a,ab,-,ab,b,-,ab,ab,-,a,b,-,ab,b,a,b,ab,ab,a,-,-,b,ab,b,b,-,a,ab,a,b,-,a,a,a,ab,ab,a,ab,a,-,a,-,-,-,a,b,ab,a,a,-,ab,ab,ab,ab,b,-,ab,ab,-,ab,a,ab,b,b,ab,ab,ab,a,ab,a,ab,ab,ab,a,ab,ab,ab,b,ab,-,ab,ab,-,ab,-,-,b,ab,-,b,ab,a,ab,a,ab,a,a,ab,-,a,b,-,b,-,a,b,b,-,b,b,-,a,ab,ab,a,ab,ab,b,a,a,-,ab,-,ab,a,a,ab,a,-,ab,a,ab,a,a,ab,ab,ab,-,ab,ab,-,a,-,a,ab,ab,a…
*M196	B3.7	ab,ab,a,ab,a,b,b,ab,ab,a,b,a,ab,a,ab,-,-,a,ab,ab,ab,a,ab,ab,ab,b,ab,ab,ab,b,a,b,ab,-,b,a,b,-,ab,-,ab,a,-,ab,b,b,ab,-,-,-,b,ab,a,a,a,ab,ab,a,ab,-,-,a,ab,-,b,a,b,ab,a,a,a,ab,ab,ab,ab,b,a,ab,ab,b,ab,a,-,b,b,ab,ab,-,a,b,a,-,-,ab,a,-,-,ab,b,ab,b,ab,ab,ab,ab,ab,ab,b,ab,b,b,ab,a,ab,a,ab,-,a,-,b,a,b,a,b,ab,a,b,b,b,b,-,-,a,ab,ab,a,ab,ab,-,a,a,b,ab,-,ab,a,a,ab,a,-,ab,a,ab,a,a,ab,ab,ab,ab,ab,ab,-,a,ab,a,ab,…
*M198	D1.10	-,ab,a,ab,-,-,-,a,ab,a,ab,a,a,a,-,ab,ab,a,ab,ab,ab,a,ab,a,a,ab,a,ab,ab,ab,-,ab,ab,-,ab,a,ab,-,ab,a,a,a,ab,ab,ab,ab,a,a,ab,a,-,ab,a,-,a,ab,ab,a,a,a,a,a,-,ab,ab,a,ab,ab,-,-,a,ab,-,a,a,ab,a,a,ab,ab,a,a,a,ab,ab,a,a,ab,-,ab,a,a,ab,-,a,ab,ab,ab,ab,-,-,-,ab,-,ab,ab,a,ab,a,-,ab,ab,a,-,a,ab,a,a,-,ab,a,ab,a,-,a,a,ab,ab,ab,ab,ab,a,-,-,ab,a,a,a,ab,a,a,ab,ab,ab,-,a,a,-,-,-,a,a,-,a,a,a,ab,ab,ab,a,a,-,a,-,a,-,a…
*M199	B3.7	ab,ab,b,ab,b,-,a,ab,ab,b,a,b,ab,b,ab,a,a,b,ab,-,ab,b,ab,ab,ab,a,ab,ab,ab,-,b,a,-,ab,a,-,a,-,ab,b,ab,b,a,ab,a,a,ab,-,ab,-,-,ab,-,b,b,ab,ab,b,-,b,ab,b,-,a,-,b,a,ab,b,b,b,-,ab,-,ab,a,b,-,ab,a,ab,b,-,a,-,ab,ab,ab,-,a,b,ab,ab,ab,b,ab,ab,ab,a,ab,a,ab,ab,ab,-,-,ab,a,-,a,a,ab,b,-,-,ab,b,b,ab,a,b,a,b,a,ab,b,-,a,a,-,a,ab,-,-,ab,b,ab,-,a,b,b,a,ab,a,ab,b,b,-,b,a,ab,b,-,b,b,ab,ab,-,-,ab,ab,ab,b,ab,-,ab,ab,b,b…
*M203	D2.15	ab,ab,ab,ab,ab,a,a,a,ab,ab,a,ab,a,ab,ab,-,a,-,ab,-,-,ab,ab,a,a,a,-,ab,ab,a,ab,a,-,a,a,ab,a,a,ab,ab,-,ab,a,ab,a,-,a,ab,-,ab,a,-,ab,ab,ab,ab,ab,ab,a,ab,a,ab,ab,a,a,ab,a,ab,ab,ab,ab,ab,a,a,a,a,ab,a,-,a,a,ab,a,a,a,a,a,ab,ab,ab,ab,a,ab,-,ab,ab,ab,ab,-,ab,-,ab,ab,ab,ab,ab,a,a,-,-,-,ab,ab,ab,-,ab,-,ab,a,-,ab,a,-,a,a,ab,a,-,a,-,a,a,ab,ab,ab,ab,a,a,a,ab,ab,a,-,a,-,ab,ab,ab,ab,a,a,ab,ab,ab,-,-,ab,ab,-,a,a,…
*M204	D2.15	ab,ab,ab,-,ab,-,a,-,ab,ab,a,ab,a,ab,ab,a,-,ab,ab,ab,ab,ab,ab,a,a,-,-,ab,ab,a,-,-,ab,a,a,-,a,a,-,-,a,-,a,ab,a,a,-,ab,ab,ab,-,ab,-,ab,ab,ab,ab,-,a,ab,a,ab,ab,a,-,ab,a,ab,-,ab,ab,ab,a,a,a,a,ab,a,ab,a,a,ab,a,a,-,a,a,ab,-,ab,ab,a,ab,a,ab,-,-,ab,a,ab,a,-,ab,ab,ab,ab,a,a,-,a,a,ab,ab,-,-,-,ab,-,a,-,-,a,ab,a,-,-,a,a,a,a,a,a,ab,ab,-,ab,a,a,a,ab,ab,a,ab,a,-,ab,ab,-,ab,a,-,ab,-,ab,ab,a,ab,ab,-,a,a,-,-,-,ab,a…
*M206	D1.10	a,-,-,a,-,-,a,ab,a,ab,a,ab,ab,-,a,a,-,ab,a,a,a,ab,-,ab,ab,a,ab,a,a,a,ab,a,a,ab,a,ab,a,ab,a,ab,ab,ab,a,a,-,-,ab,ab,a,ab,a,a,ab,-,ab,a,a,ab,ab,ab,ab,ab,a,a,a,ab,a,a,-,ab,ab,a,-,ab,ab,a,ab,ab,a,a,ab,-,-,-,a,-,-,a,-,-,ab,-,a,-,ab,a,a,a,a,-,a,a,a,-,a,a,ab,a,ab,-,a,a,ab,a,ab,a,ab,ab,-,a,ab,a,ab,a,ab,ab,a,a,-,a,-,ab,-,a,a,ab,-,ab,a,-,-,a,a,a,a,ab,ab,a,ab,a,ab,ab,a,-,ab,ab,a,a,a,ab,ab,ab,ab,a,ab,ab,ab,ab…
*M207	B3.7	ab,-,-,ab,-,a,a,ab,ab,-,-,b,ab,b,ab,a,a,b,ab,ab,-,b,-,ab,ab,a,ab,ab,ab,a,b,a,ab,ab,a,-,a,ab,ab,b,ab,b,a,ab,-,a,ab,b,-,b,a,ab,b,b,b,ab,-,b,ab,b,-,b,-,a,a,b,a,ab,b,b,-,-,ab,ab,ab,-,b,ab,ab,a,ab,b,ab,a,a,ab,ab,ab,-,ab,b,ab,ab,ab,b,ab,ab,ab,a,ab,a,ab,ab,ab,ab,ab,-,a,ab,-,a,ab,b,ab,b,ab,b,-,ab,-,b,a,-,a,ab,b,a,a,a,a,-,ab,-,ab,ab,-,ab,ab,a,b,b,a,ab,a,ab,-,b,ab,b,a,ab,b,-,b,b,ab,ab,ab,ab,-,ab,ab,-,ab,b,…
*M210	D1.10	a,-,ab,a,ab,a,a,ab,a,ab,-,ab,-,ab,a,a,a,-,a,a,-,ab,a,ab,ab,-,-,a,a,a,-,-,a,ab,-,-,a,ab,-,ab,ab,ab,-,a,-,a,-,ab,a,ab,a,a,ab,ab,ab,a,-,ab,ab,ab,ab,ab,a,-,a,ab,-,a,ab,ab,ab,-,ab,-,ab,a,-,ab,a,a,ab,-,ab,-,a,ab,ab,a,ab,-,ab,ab,a,ab,-,a,a,a,-,-,-,a,a,a,a,a,-,a,ab,a,-,a,ab,a,ab,a,ab,ab,ab,a,ab,a,ab,a,ab,ab,a,a,a,-,a,ab,ab,a,a,-,ab,ab,a,ab,ab,-,-,a,a,ab,ab,a,ab,a,ab,ab,a,-,ab,-,a,-,a,-,ab,-,ab,a,-,ab,ab,…
*M211	B3.7	ab,ab,a,ab,a,b,b,-,ab,a,b,-,ab,a,ab,b,-,a,ab,ab,ab,a,-,ab,ab,-,ab,ab,ab,b,a,b,ab,ab,b,a,-,ab,ab,a,ab,a,b,ab,b,b,-,a,ab,a,b,ab,a,-,a,ab,ab,a,ab,a,ab,a,ab,b,b,-,b,ab,a,a,a,ab,ab,ab,ab,-,a,ab,ab,b,ab,-,ab,b,b,ab,ab,ab,a,ab,-,ab,ab,ab,-,-,ab,-,b,ab,b,-,ab,-,-,ab,ab,b,ab,b,b,ab,a,ab,-,ab,a,a,ab,b,a,b,a,b,ab,a,b,b,-,b,b,ab,a,ab,ab,a,-,ab,b,-,-,b,-,b,ab,a,a,ab,a,b,ab,a,ab,a,a,ab,ab,ab,ab,-,ab,ab,a,ab,a,…
*M218	D2.15	ab,-,ab,ab,-,a,a,a,ab,ab,a,ab,-,ab,ab,a,a,ab,ab,ab,ab,ab,ab,a,-,a,-,ab,ab,-,ab,a,ab,-,a,ab,a,a,ab,ab,a,ab,a,ab,a,a,a,ab,ab,ab,-,ab,ab,ab,ab,ab,ab,ab,a,ab,-,ab,ab,-,-,ab,-,ab,-,ab,ab,ab,a,a,-,a,ab,a,ab,a,a,ab,a,a,a,a,a,-,ab,ab,ab,a,ab,-,-,ab,ab,ab,a,ab,a,-,ab,-,ab,ab,a,a,a,-,a,ab,ab,ab,-,ab,ab,ab,-,-,-,a,ab,a,a,ab,a,a,a,-,-,a,ab,ab,-,-,a,a,a,ab,ab,a,ab,-,ab,ab,ab,ab,ab,a,a,ab,ab,-,ab,a,-,-,ab,a,a,…
*M219	D2.15	a,a,-,-,a,ab,ab,ab,a,a,-,a,ab,a,a,ab,ab,a,a,a,a,-,a,ab,ab,-,ab,a,a,ab,-,ab,a,ab,ab,a,ab,-,a,a,ab,a,ab,a,ab,ab,ab,a,a,a,ab,a,a,a,a,a,a,a,ab,-,ab,a,a,-,ab,-,ab,-,-,a,a,a,-,ab,-,ab,-,ab,a,-,ab,-,ab,ab,-,ab,-,-,a,a,a,ab,a,ab,-,a,a,a,ab,a,ab,a,a,-,a,a,-,-,-,-,ab,a,-,a,a,a,a,a,ab,ab,ab,ab,a,ab,ab,a,ab,ab,ab,ab,ab,ab,a,-,a,a,ab,ab,ab,a,a,ab,a,ab,-,a,a,-,a,ab,ab,a,a,a,a,-,a,-,a,ab,-,ab,a,a,-,ab,ab,a,-,-,…
*M224	D1.10	a,-,ab,a,ab,-,a,ab,a,-,-,-,ab,-,a,a,a,ab,-,a,a,-,-,ab,-,a,ab,a,a,-,ab,a,a,ab,-,ab,a,ab,-,ab,ab,-,-,-,a,a,ab,ab,a,ab,a,a,ab,ab,ab,a,a,-,ab,ab,ab,ab,a,-,a,ab,-,a,ab,ab,ab,-,ab,ab,ab,a,ab,-,a,a,-,ab,-,a,a,ab,ab,a,ab,a,ab,-,a,ab,ab,a,a,a,-,a,a,-,-,a,a,-,ab,a,ab,a,a,a,-,a,-,a,-,ab,ab,-,ab,a,ab,a,ab,ab,a,a,-,-,a,ab,ab,a,-,-,ab,ab,a,ab,ab,a,a,a,a,ab,ab,a,ab,a,-,ab,a,ab,ab,ab,a,a,a,ab,ab,ab,ab,a,ab,ab,-,…
*M225	D1.10	a,a,ab,a,ab,a,a,-,a,ab,-,ab,-,ab,a,a,a,-,a,a,a,ab,a,ab,ab,a,ab,a,-,a,ab,a,-,ab,a,ab,a,-,a,ab,-,ab,a,a,a,a,-,-,a,ab,a,-,ab,ab,-,a,a,ab,ab,ab,ab,ab,a,-,a,-,a,a,-,ab,ab,a,-,ab,ab,-,ab,ab,a,a,ab,ab,ab,a,a,-,ab,a,ab,a,-,ab,-,ab,ab,a,a,-,a,a,a,-,-,a,a,a,ab,a,ab,a,a,a,ab,a,ab,-,ab,ab,ab,a,ab,-,ab,-,-,-,-,a,-,a,a,ab,ab,a,-,ab,ab,ab,a,ab,ab,a,a,-,a,ab,ab,a,ab,a,ab,ab,-,ab,ab,ab,a,a,-,ab,ab,-,ab,a,ab,ab,ab…
*M234	B3.7	a,a,ab,a,ab,-,ab,b,a,ab,ab,ab,b,-,-,ab,ab,ab,a,a,a,ab,a,b,b,-,b,a,a,ab,ab,-,a,b,ab,ab,ab,-,a,-,b,ab,ab,-,ab,ab,b,ab,a,ab,ab,-,ab,-,ab,-,-,ab,b,ab,b,-,a,-,-,ab,ab,a,ab,ab,ab,a,-,b,b,ab,ab,b,a,-,b,-,b,ab,ab,b,b,a,-,a,ab,-,a,-,ab,a,a,a,ab,a,-,a,a,-,a,a,b,ab,b,ab,-,a,ab,a,ab,a,ab,ab,b,-,b,-,ab,ab,b,ab,ab,ab,ab,-,ab,b,ab,a,a,ab,b,-,-,ab,ab,ab,a,ab,a,ab,ab,a,ab,ab,b,-,a,ab,ab,b,a,a,a,b,b,b,ab,a,ab,-,b,…
*M238	D2.15	-,ab,-,ab,ab,-,a,-,ab,ab,a,ab,a,ab,ab,a,a,ab,ab,-,ab,-,-,-,a,a,a,-,ab,a,ab,a,ab,a,a,ab,-,a,ab,ab,a,ab,a,ab,-,a,a,ab,ab,-,a,ab,ab,-,ab,ab,ab,ab,a,ab,a,ab,ab,a,a,ab,a,ab,ab,ab,ab,-,a,a,a,a,ab,a,-,-,a,-,a,a,-,a,a,ab,-,ab,ab,a,ab,a,ab,ab,ab,ab,a,-,-,ab,ab,ab,ab,ab,a,a,a,-,a,ab,ab,ab,ab,ab,ab,ab,a,a,a,-,-,a,a,ab,a,a,a,a,a,a,ab,ab,-,ab,a,a,-,-,ab,a,ab,a,-,ab,ab,ab,ab,a,-,ab,-,ab,ab,a,-,ab,ab,a,a,-,-,ab…
*M241	D1.10	ab,ab,a,ab,a,ab,ab,a,ab,a,ab,a,a,a,-,-,-,a,ab,ab,ab,-,-,a,a,ab,-,ab,-,ab,a,ab,ab,a,ab,a,ab,a,ab,a,a,a,ab,ab,-,-,a,a,ab,a,ab,ab,a,a,a,ab,-,a,a,a,a,a,ab,ab,-,a,ab,ab,a,a,a,ab,-,a,a,ab,a,a,ab,ab,a,a,a,ab,ab,a,a,ab,a,ab,-,-,ab,-,a,ab,ab,ab,ab,ab,ab,-,ab,ab,-,ab,a,ab,a,ab,ab,ab,a,-,a,ab,-,a,a,ab,a,ab,a,ab,a,a,ab,ab,-,ab,-,a,-,ab,ab,a,a,a,ab,a,a,ab,ab,-,ab,-,a,ab,a,ab,a,a,-,a,a,a,-,ab,-,a,a,a,a,ab,a,a,…
*M246	D2.15	ab,ab,-,ab,ab,a,a,a,ab,ab,a,ab,-,ab,ab,a,a,-,ab,-,ab,ab,ab,a,a,a,a,ab,ab,a,ab,a,ab,-,a,ab,a,a,ab,a,a,ab,-,ab,a,a,a,-,ab,ab,-,ab,ab,ab,ab,ab,ab,-,a,-,a,ab,ab,a,a,ab,a,-,ab,ab,ab,ab,a,a,a,a,ab,a,ab,-,a,ab,a,a,a,a,a,ab,ab,-,ab,a,ab,a,-,ab,ab,ab,a,-,-,ab,ab,ab,ab,ab,a,a,a,a,a,ab,ab,ab,ab,ab,ab,ab,a,a,a,a,ab,a,a,ab,a,a,a,a,a,a,ab,ab,ab,-,a,a,a,ab,ab,a,-,a,-,ab,-,ab,ab,a,a,-,ab,ab,ab,a,ab,ab,ab,-,a,a,a…
*M249	B3.7	-,-,ab,-,-,ab,ab,b,a,ab,-,ab,b,ab,a,ab,-,ab,a,a,a,ab,-,b,b,ab,b,-,a,ab,ab,-,-,b,ab,ab,ab,-,-,b,b,ab,ab,a,ab,-,b,-,-,ab,-,a,ab,ab,ab,a,-,ab,-,ab,b,ab,a,ab,ab,ab,ab,a,ab,ab,ab,a,b,b,-,ab,ab,b,a,-,b,ab,b,ab,ab,b,b,-,ab,a,ab,b,a,b,ab,-,a,a,ab,-,ab,-,-,a,a,a,b,ab,b,ab,ab,a,ab,a,ab,a,ab,-,b,ab,-,ab,ab,ab,b,ab,-,ab,-,ab,ab,b,ab,a,a,ab,b,b,-,ab,ab,ab,a,ab,a,ab,ab,a,ab,ab,b,ab,a,ab,-,b,a,a,a,b,b,b,ab,a,ab…
*M250	D2.15	ab,ab,ab,ab,ab,a,a,a,-,ab,a,ab,a,ab,ab,a,a,ab,ab,ab,ab,ab,ab,a,a,a,-,ab,ab,a,ab,a,ab,-,a,ab,a,a,ab,a,a,ab,a,ab,-,a,a,ab,ab,ab,-,ab,ab,ab,ab,ab,ab,ab,a,ab,-,ab,ab,a,a,ab,a,ab,ab,ab,ab,ab,a,a,a,a,ab,a,ab,-,a,-,a,a,a,-,a,ab,ab,ab,ab,a,ab,a,ab,ab,ab,ab,-,ab,a,ab,ab,ab,ab,ab,a,a,-,a,a,ab,ab,ab,ab,ab,ab,ab,a,a,a,a,ab,a,-,ab,a,-,a,a,a,-,ab,ab,ab,ab,a,-,a,-,ab,a,ab,a,ab,ab,ab,ab,ab,a,a,ab,-,ab,ab,a,ab,ab…
*M251	D2.15	-,ab,-,ab,ab,-,a,-,-,ab,a,ab,a,ab,ab,a,a,-,ab,ab,ab,ab,ab,a,a,a,a,ab,ab,a,ab,-,ab,a,a,ab,a,-,ab,a,a,ab,a,ab,a,a,a,-,ab,-,a,ab,-,ab,ab,ab,ab,ab,a,ab,a,ab,-,a,-,-,a,ab,ab,ab,ab,ab,-,-,a,a,ab,a,-,a,-,ab,-,-,a,a,a,ab,ab,-,ab,a,ab,a,ab,ab,ab,ab,-,ab,-,-,ab,ab,-,ab,a,a,-,a,a,ab,-,ab,ab,-,ab,-,a,a,a,a,ab,a,a,ab,a,a,a,a,-,a,ab,ab,ab,-,a,a,a,ab,ab,a,ab,a,-,ab,ab,ab,ab,a,a,-,ab,ab,ab,-,ab,ab,ab,a,-,a,ab,ab…
*M255	D2.15	-,-,ab,ab,ab,a,-,-,ab,ab,a,ab,a,-,ab,a,-,ab,ab,-,ab,ab,ab,a,a,a,a,ab,ab,-,ab,a,ab,a,a,ab,a,a,-,a,a,ab,a,ab,-,a,a,ab,ab,ab,a,ab,-,ab,ab,ab,ab,ab,a,ab,-,ab,ab,a,-,ab,a,-,-,ab,ab,ab,a,a,a,-,ab,a,ab,a,a,ab,a,a,a,a,a,ab,ab,ab,ab,a,ab,a,ab,ab,ab,ab,-,ab,a,-,ab,ab,-,-,a,a,a,a,a,ab,-,ab,ab,ab,ab,ab,a,a,a,a,ab,a,a,ab,a,-,a,a,a,-,ab,ab,ab,ab,-,a,a,-,ab,a,ab,a,ab,ab,ab,ab,ab,a,a,ab,-,ab,-,a,-,ab,ab,a,-,a,ab…
*M257	D2.15	ab,ab,ab,ab,-,a,a,a,ab,ab,-,ab,-,ab,ab,-,a,ab,ab,-,ab,ab,ab,a,a,-,a,-,ab,a,ab,a,-,a,a,ab,a,a,ab,a,a,-,a,ab,-,a,a,-,ab,ab,-,ab,ab,ab,ab,ab,ab,ab,-,ab,-,-,-,-,a,ab,a,-,ab,ab,ab,ab,a,a,a,a,-,a,ab,-,a,ab,a,a,-,a,a,-,ab,ab,ab,a,ab,a,ab,-,ab,ab,a,ab,-,ab,ab,ab,ab,ab,a,a,-,a,a,ab,ab,ab,ab,ab,ab,ab,a,a,a,a,ab,-,a,ab,a,a,a,a,a,a,-,ab,ab,ab,a,a,a,-,ab,a,ab,-,ab,ab,ab,ab,ab,a,a,-,ab,-,ab,a,ab,ab,ab,a,a,a,ab…
*M261	D1.10	-,ab,a,-,a,-,ab,-,ab,-,ab,a,-,a,ab,ab,a,a,ab,ab,ab,a,a,a,a,-,a,ab,-,-,a,-,ab,a,-,a,ab,-,ab,a,-,a,ab,-,ab,-,a,a,ab,a,ab,ab,-,a,a,ab,ab,a,-,a,a,-,ab,ab,ab,a,ab,ab,a,-,a,ab,a,a,a,ab,a,-,-,ab,a,a,a,ab,ab,a,-,-,a,-,a,a,-,-,a,ab,-,ab,ab,ab,-,ab,-,ab,ab,-,a,-,a,-,ab,ab,-,ab,-,ab,a,a,a,ab,a,-,a,ab,-,-,-,-,ab,-,ab,a,a,ab,ab,a,a,a,ab,a,a,-,ab,ab,-,a,a,-,a,ab,a,a,ab,a,a,a,ab,-,ab,a,a,a,a,ab,a,-,a,a,-,ab,ab,…
*M267	D2.15	ab,ab,ab,-,ab,a,a,-,ab,ab,a,-,a,ab,ab,a,a,ab,ab,-,ab,ab,ab,a,a,a,a,ab,ab,a,ab,a,ab,a,-,ab,a,a,ab,a,a,ab,a,ab,a,a,a,ab,ab,-,a,ab,ab,-,ab,ab,ab,ab,a,ab,-,ab,ab,a,a,ab,-,-,ab,ab,ab,ab,a,-,a,a,ab,-,ab,a,a,ab,a,a,a,-,-,ab,ab,ab,ab,a,ab,a,ab,-,-,ab,-,ab,a,ab,ab,ab,ab,ab,a,-,a,-,a,ab,ab,-,ab,ab,ab,ab,-,a,a,a,ab,a,a,-,-,-,a,a,a,a,ab,-,-,ab,a,a,a,-,ab,a,ab,a,-,ab,ab,ab,-,a,a,-,ab,-,ab,-,ab,ab,ab,a,a,a,-,a…
*M269	D2.15	ab,ab,ab,ab,-,a,a,a,ab,ab,a,ab,-,ab,ab,a,a,ab,ab,ab,ab,-,ab,-,a,a,a,ab,ab,a,ab,a,ab,a,a,ab,a,a,ab,a,-,ab,a,ab,a,a,a,-,ab,ab,a,-,ab,ab,ab,-,-,-,-,-,a,ab,ab,a,a,ab,-,ab,ab,-,-,ab,-,a,-,-,ab,a,ab,-,a,ab,a,a,a,a,-,ab,ab,ab,-,a,ab,a,-,ab,ab,ab,a,-,a,-,ab,-,ab,ab,a,a,a,a,a,ab,ab,ab,ab,-,ab,ab,a,a,a,a,ab,a,a,ab,a,a,-,a,a,a,-,ab,ab,ab,a,-,a,-,ab,a,ab,-,ab,ab,-,ab,ab,a,a,-,-,ab,ab,a,ab,ab,ab,a,a,-,ab,ab,a…
*M271	D2.15	-,-,a,a,-,ab,ab,ab,a,a,ab,-,ab,a,a,-,ab,-,-,a,a,a,a,-,ab,-,ab,a,-,ab,a,ab,-,ab,ab,-,ab,ab,a,ab,ab,a,ab,a,ab,-,ab,a,-,a,ab,-,a,-,-,a,-,a,ab,a,ab,a,-,ab,ab,a,ab,a,a,-,a,a,ab,ab,-,ab,-,ab,a,ab,ab,a,ab,ab,ab,ab,ab,a,a,a,-,ab,a,ab,a,-,a,a,ab,a,-,a,a,a,a,a,ab,ab,ab,ab,ab,a,-,-,a,-,a,a,-,-,-,-,a,ab,ab,-,ab,ab,ab,ab,ab,ab,a,a,a,a,ab,ab,ab,a,a,-,a,-,a,a,a,a,a,ab,ab,a,a,a,a,-,a,a,a,ab,ab,ab,a,-,-,ab,ab,-,a…
*M274	D2.15	-,a,a,a,a,ab,ab,ab,a,a,ab,a,ab,a,a,ab,ab,-,a,a,a,a,a,ab,ab,ab,-,-,a,-,a,ab,a,ab,ab,a,ab,-,a,ab,ab,a,ab,a,ab,ab,ab,-,a,-,ab,a,a,a,a,-,-,a,ab,a,ab,a,a,ab,ab,a,ab,a,-,a,-,a,ab,ab,ab,ab,a,ab,a,ab,-,a,-,ab,ab,ab,ab,-,a,a,-,ab,a,ab,a,a,a,a,ab,a,ab,a,a,-,-,a,ab,ab,ab,ab,ab,a,a,a,a,a,a,a,ab,ab,ab,ab,a,ab,ab,-,-,-,ab,-,ab,ab,a,a,a,-,ab,ab,ab,a,a,ab,-,ab,a,a,a,a,a,-,-,a,a,a,a,ab,a,a,a,ab,ab,ab,a,-,a,ab,ab,…
*M277	D2.15	a,a,-,-,a,ab,ab,ab,a,a,-,a,ab,a,-,ab,ab,a,a,a,a,a,a,ab,ab,ab,ab,a,a,ab,a,ab,a,ab,ab,a,ab,ab,a,-,ab,a,ab,a,ab,ab,ab,a,a,a,ab,-,a,a,a,-,-,a,-,a,ab,a,a,ab,-,a,ab,-,a,a,a,a,ab,ab,-,ab,a,ab,a,ab,ab,a,ab,ab,ab,-,ab,a,-,a,a,-,a,ab,a,a,a,a,ab,a,ab,a,-,a,a,a,ab,ab,-,ab,ab,a,-,a,a,a,a,a,ab,ab,ab,ab,a,ab,ab,a,ab,-,ab,-,ab,-,a,a,a,a,ab,ab,ab,a,-,ab,-,ab,-,-,-,a,a,ab,ab,-,a,a,a,ab,a,a,a,-,ab,ab,a,a,a,ab,ab,a,…
*M278	D2.15	a,a,a,a,a,ab,ab,ab,a,a,ab,-,ab,a,a,-,ab,a,-,a,a,-,a,ab,-,-,ab,-,-,ab,-,ab,a,ab,ab,a,-,ab,-,ab,ab,a,ab,a,ab,-,ab,a,-,a,ab,a,a,a,a,a,a,a,-,a,ab,a,a,-,-,a,-,a,a,a,a,a,-,ab,ab,ab,-,ab,a,ab,ab,a,ab,ab,-,ab,ab,a,a,a,a,ab,a,-,-,a,a,-,ab,-,ab,a,a,-,a,-,ab,ab,ab,ab,ab,-,a,a,a,a,a,a,ab,ab,ab,-,-,ab,ab,-,ab,ab,ab,-,ab,ab,a,a,a,-,ab,ab,ab,-,a,ab,a,ab,a,a,a,a,a,ab,ab,a,a,a,a,ab,a,a,-,ab,ab,-,a,-,a,ab,ab,a,a,a…
*M279	D2.15	a,a,a,-,a,ab,ab,ab,a,a,ab,a,ab,-,a,ab,-,-,a,a,a,-,a,-,ab,ab,ab,-,a,ab,a,ab,-,ab,ab,a,-,ab,a,ab,ab,a,ab,a,ab,-,ab,a,a,a,ab,a,a,a,a,-,a,a,ab,a,ab,a,a,ab,-,-,ab,a,a,a,-,-,-,ab,ab,ab,a,ab,a,ab,ab,a,ab,ab,ab,ab,-,a,a,a,a,ab,-,-,a,a,a,a,ab,-,ab,a,-,a,a,a,ab,ab,-,ab,-,a,-,a,a,a,a,a,ab,-,ab,ab,a,ab,ab,a,ab,-,ab,ab,ab,ab,-,-,-,-,ab,ab,-,a,a,ab,a,-,a,a,a,a,a,ab,ab,a,a,-,-,ab,a,a,a,ab,ab,ab,a,a,-,-,ab,a,a,a…
*M280	D2.15	a,a,a,a,a,ab,-,ab,a,a,ab,a,ab,-,a,ab,ab,a,a,a,a,a,-,ab,ab,ab,ab,a,a,-,a,ab,a,ab,-,-,ab,ab,a,ab,ab,a,ab,-,ab,ab,ab,a,a,-,ab,-,a,-,a,a,a,a,-,a,ab,a,a,-,ab,a,ab,-,-,a,a,a,ab,ab,ab,ab,a,ab,-,ab,-,-,ab,ab,-,ab,ab,-,a,a,a,ab,a,ab,a,a,-,-,-,a,-,a,-,-,-,a,ab,ab,-,ab,ab,a,a,a,a,-,a,-,ab,ab,ab,ab,a,ab,ab,a,-,ab,ab,ab,-,ab,a,a,a,a,ab,ab,-,a,a,ab,a,ab,a,a,a,-,a,ab,-,a,a,a,a,ab,a,a,a,ab,-,ab,a,a,a,ab,-,a,a,ab…
*M286	D2.15	a,a,a,a,-,ab,-,ab,-,-,ab,a,ab,a,a,ab,ab,a,a,a,a,a,a,ab,-,ab,ab,-,a,-,-,ab,a,-,ab,a,-,-,a,ab,ab,a,ab,a,ab,-,-,-,a,a,ab,a,a,a,-,a,-,a,ab,a,ab,a,-,ab,ab,a,ab,-,a,a,-,a,-,ab,ab,ab,a,ab,-,ab,ab,a,-,ab,ab,ab,ab,a,-,a,a,ab,a,-,a,a,a,a,-,a,ab,a,a,a,a,a,ab,ab,ab,ab,-,a,a,a,a,a,a,a,ab,ab,ab,ab,-,ab,-,a,ab,ab,ab,ab,ab,ab,a,a,-,a,ab,-,ab,a,a,ab,a,-,-,a,a,-,a,ab,ab,a,a,a,-,ab,a,a,a,ab,ab,ab,a,-,a,ab,ab,a,-,ab…
*M288	B3.7	a,a,ab,-,ab,ab,ab,-,a,ab,ab,ab,b,ab,a,ab,b,ab,a,a,-,-,ab,-,b,-,-,a,a,ab,-,ab,a,b,ab,ab,ab,b,-,b,b,ab,-,a,ab,ab,b,ab,-,ab,ab,a,ab,ab,ab,a,a,ab,b,ab,b,ab,a,ab,-,ab,ab,a,ab,ab,ab,a,b,b,b,ab,ab,b,a,ab,b,ab,b,ab,ab,-,b,-,ab,a,ab,b,a,b,ab,a,a,-,ab,a,-,a,a,-,a,a,b,ab,-,ab,ab,a,-,-,-,a,ab,ab,b,-,b,ab,ab,ab,b,ab,ab,ab,ab,ab,ab,b,ab,a,a,ab,b,-,-,-,-,ab,a,-,a,ab,ab,a,-,ab,b,ab,-,ab,ab,b,-,-,a,b,b,b,-,a,ab,b…
*M290	D1.10	a,a,ab,a,ab,a,a,ab,a,ab,a,ab,ab,ab,-,a,ab,ab,-,-,a,-,-,ab,ab,a,ab,a,a,a,ab,a,-,-,a,ab,a,ab,-,ab,ab,-,a,a,a,a,ab,ab,-,ab,a,-,ab,-,ab,-,a,ab,ab,ab,ab,ab,-,a,a,ab,a,a,ab,-,ab,a,ab,ab,ab,-,ab,ab,a,a,ab,ab,ab,a,a,ab,ab,a,ab,-,ab,ab,a,ab,ab,-,a,a,a,a,a,-,a,a,a,a,-,-,-,a,a,a,ab,a,ab,-,ab,ab,ab,a,ab,a,ab,a,ab,ab,a,a,a,a,a,ab,ab,a,a,ab,ab,-,a,ab,ab,a,a,a,-,ab,ab,a,ab,a,ab,ab,a,ab,ab,ab,-,a,a,ab,ab,ab,ab,a…
*M292	D1.10	-,-,a,ab,a,-,ab,a,ab,-,-,a,a,-,ab,ab,a,a,ab,ab,ab,a,a,a,-,ab,a,ab,ab,ab,a,ab,ab,-,-,-,ab,a,-,a,-,a,ab,-,ab,ab,a,-,ab,-,-,-,a,-,a,ab,ab,a,-,a,a,a,ab,ab,-,a,ab,ab,a,-,a,ab,a,a,a,ab,a,a,ab,-,a,a,a,ab,ab,a,a,ab,a,-,a,a,ab,a,a,ab,ab,-,-,ab,ab,-,ab,ab,ab,ab,a,ab,a,ab,-,-,a,ab,a,ab,a,-,a,ab,a,ab,a,ab,a,-,ab,ab,ab,ab,ab,a,-,-,ab,a,a,a,-,a,a,ab,ab,ab,-,a,a,ab,-,ab,a,a,ab,a,a,a,ab,ab,-,a,a,-,-,ab,a,-,a,a,-…
*M293	D2.15	ab,-,ab,ab,ab,a,a,a,ab,ab,a,ab,a,ab,ab,a,a,ab,ab,ab,ab,ab,ab,a,-,a,a,ab,ab,a,ab,a,ab,a,a,-,a,-,ab,-,a,ab,a,ab,a,a,a,ab,ab,ab,a,ab,ab,ab,ab,ab,-,ab,a,ab,a,ab,-,a,a,ab,a,ab,-,ab,ab,-,a,a,a,a,ab,-,ab,-,a,ab,a,a,a,a,-,ab,ab,ab,-,a,-,a,ab,-,ab,ab,a,ab,a,ab,-,ab,ab,ab,a,a,a,-,a,ab,-,ab,ab,-,ab,ab,a,a,-,a,ab,-,a,ab,a,a,a,a,a,a,-,ab,-,ab,a,a,-,ab,ab,a,ab,a,ab,ab,ab,-,-,a,a,ab,ab,-,ab,a,ab,ab,ab,a,a,a,-,a…
*M294	D2.15	ab,ab,ab,ab,ab,a,a,a,ab,ab,a,ab,a,ab,ab,-,-,ab,-,-,ab,ab,ab,a,a,a,a,ab,ab,-,-,a,-,a,-,ab,a,a,ab,-,a,ab,a,ab,a,-,a,ab,ab,ab,a,ab,ab,ab,-,-,ab,ab,a,ab,-,ab,ab,a,-,ab,a,ab,ab,ab,-,ab,a,a,-,-,ab,a,ab,a,a,ab,a,a,a,a,-,ab,ab,ab,ab,a,ab,a,ab,-,ab,-,a,ab,a,-,ab,ab,ab,ab,a,a,a,-,a,ab,-,ab,ab,ab,ab,ab,a,a,a,-,ab,a,-,ab,a,-,a,a,a,a,ab,ab,ab,ab,a,a,a,ab,ab,a,ab,a,ab,ab,ab,ab,ab,a,-,ab,ab,ab,-,a,ab,ab,ab,a,a,…
*M296	D1.10	ab,ab,a,ab,a,ab,ab,a,ab,a,ab,-,a,a,ab,ab,a,a,-,ab,ab,-,a,a,a,ab,a,ab,ab,-,a,ab,ab,a,ab,a,ab,a,-,a,-,a,ab,ab,ab,ab,a,a,ab,a,ab,ab,a,a,a,ab,ab,a,a,a,a,-,ab,ab,-,a,ab,ab,a,a,-,-,a,-,a,ab,a,a,-,ab,-,a,-,ab,ab,a,a,-,a,ab,a,-,-,-,-,ab,ab,ab,ab,ab,ab,ab,ab,ab,ab,ab,a,ab,a,ab,ab,ab,a,ab,a,-,a,a,a,ab,a,ab,a,-,a,a,ab,ab,ab,ab,ab,a,a,ab,ab,a,a,-,ab,a,-,ab,ab,a,-,a,a,ab,a,ab,a,a,ab,a,a,-,ab,ab,ab,a,a,a,-,ab,…
*M300	D1.10	ab,ab,-,ab,-,ab,ab,a,-,-,ab,a,a,a,ab,ab,a,a,ab,ab,-,a,-,a,a,-,a,ab,ab,-,a,ab,-,a,ab,a,ab,a,ab,a,a,a,ab,ab,ab,ab,-,a,ab,a,ab,ab,a,a,a,ab,ab,a,a,a,a,a,-,-,-,a,-,-,a,a,a,ab,a,-,a,-,a,a,-,ab,-,a,a,ab,ab,a,-,-,a,ab,a,-,ab,a,a,ab,ab,-,ab,ab,-,-,ab,ab,ab,ab,a,ab,a,ab,ab,ab,a,-,a,ab,-,a,a,ab,a,ab,a,ab,-,-,ab,ab,-,-,ab,a,-,ab,ab,a,a,a,ab,a,a,ab,ab,a,ab,-,-,ab,a,ab,a,a,ab,-,a,-,-,ab,-,a,a,-,a,ab,a,a,a,a,a,…
*M301	D1.10	a,a,ab,a,-,a,-,ab,a,-,a,ab,-,ab,a,a,ab,ab,-,-,a,ab,ab,ab,ab,a,ab,a,a,a,ab,a,a,ab,a,ab,a,ab,a,ab,ab,ab,a,-,a,a,ab,ab,a,ab,a,a,ab,ab,ab,a,-,ab,ab,ab,ab,-,a,-,a,ab,a,a,-,ab,ab,-,ab,ab,ab,a,ab,ab,a,-,ab,ab,ab,a,a,ab,ab,a,-,-,ab,ab,a,ab,ab,-,a,a,a,a,a,-,-,a,a,a,ab,a,ab,a,-,a,ab,-,ab,a,ab,-,ab,a,ab,-,ab,a,ab,ab,a,a,-,a,a,ab,ab,a,-,-,ab,-,a,ab,ab,a,a,ab,a,ab,-,a,ab,a,ab,ab,a,ab,ab,ab,a,a,a,ab,ab,ab,ab,a…
*M302	D1.10	ab,-,-,-,-,ab,ab,a,ab,a,ab,a,a,-,ab,ab,a,a,ab,ab,ab,a,a,-,a,ab,a,ab,ab,ab,a,ab,-,a,ab,a,-,a,-,a,a,a,-,ab,ab,ab,a,a,ab,a,-,ab,-,a,a,ab,ab,-,a,a,a,a,ab,-,ab,a,ab,ab,a,-,a,-,a,-,-,ab,a,a,ab,ab,a,a,a,ab,ab,a,-,ab,a,ab,a,a,ab,-,a,-,-,ab,ab,ab,-,ab,-,ab,ab,ab,a,ab,a,-,ab,ab,a,ab,-,ab,a,a,a,ab,-,ab,-,-,a,-,ab,ab,ab,ab,ab,-,a,ab,ab,a,a,a,-,a,a,ab,ab,a,ab,a,-,ab,-,ab,a,a,ab,a,a,a,ab,ab,ab,a,a,a,a,ab,a,a,a…
*M305	D2.15	a,-,a,a,-,-,ab,ab,a,a,ab,a,ab,a,a,ab,ab,a,-,a,a,-,a,-,ab,ab,ab,-,-,ab,-,ab,a,ab,-,a,ab,ab,a,ab,ab,a,-,-,ab,ab,ab,a,a,a,ab,a,a,a,a,a,-,a,ab,-,ab,a,a,ab,ab,a,ab,a,a,a,a,a,-,-,ab,ab,a,ab,a,ab,ab,a,ab,ab,ab,ab,ab,a,a,a,a,ab,a,ab,a,a,a,-,-,a,ab,a,a,a,a,a,ab,ab,-,ab,ab,a,a,a,a,a,a,a,ab,ab,ab,ab,a,ab,ab,a,-,-,ab,ab,ab,ab,a,a,a,a,-,ab,ab,a,a,ab,a,ab,a,a,-,-,a,ab,-,a,a,-,a,ab,-,a,a,ab,ab,ab,-,a,a,-,ab,a,a…
*M306	D2.15	ab,ab,ab,-,ab,a,a,a,ab,ab,a,ab,a,ab,-,a,a,-,ab,ab,ab,-,-,-,a,-,a,ab,-,a,ab,-,ab,a,a,ab,a,-,ab,a,a,ab,-,ab,a,a,-,ab,ab,-,a,ab,ab,ab,ab,-,-,-,a,ab,a,-,ab,a,a,ab,-,ab,ab,ab,ab,ab,a,a,a,a,ab,-,ab,a,a,-,a,a,-,-,-,-,ab,ab,ab,a,-,a,ab,ab,ab,ab,a,-,a,-,-,ab,ab,ab,a,a,a,a,a,-,ab,ab,-,ab,ab,ab,a,a,-,a,ab,a,-,-,-,a,a,a,a,a,ab,ab,-,-,a,-,a,ab,ab,a,-,a,ab,ab,ab,ab,ab,-,-,-,-,ab,ab,-,ab,-,ab,-,-,a,ab,-,ab,a,a,…
*M308	D1.10	ab,ab,a,ab,a,ab,ab,a,ab,a,ab,-,a,a,-,ab,a,a,ab,ab,ab,a,a,a,a,ab,a,ab,ab,ab,a,ab,-,a,ab,a,ab,a,ab,a,-,a,ab,-,ab,ab,-,a,ab,a,-,ab,a,a,a,ab,ab,-,a,a,a,a,ab,ab,ab,a,ab,ab,a,a,-,ab,a,a,a,ab,a,a,ab,ab,a,a,a,-,-,a,-,ab,a,ab,a,-,ab,-,a,ab,-,ab,-,ab,ab,ab,ab,-,-,ab,a,ab,a,-,ab,ab,a,ab,a,ab,a,a,a,ab,-,ab,a,ab,a,-,ab,ab,ab,ab,ab,a,a,ab,ab,a,a,a,ab,a,-,ab,-,a,ab,a,a,ab,a,ab,a,a,ab,a,-,a,ab,ab,-,a,a,a,a,-,a,a…
*M312	D1.10	ab,ab,a,ab,a,ab,ab,a,ab,a,ab,a,a,a,ab,-,a,-,ab,ab,ab,-,-,a,-,-,-,ab,ab,ab,a,ab,ab,a,ab,a,ab,a,ab,a,a,a,ab,ab,ab,ab,a,a,ab,a,ab,ab,a,-,-,ab,ab,a,a,-,a,a,-,ab,ab,a,ab,ab,a,a,-,-,-,a,a,ab,a,-,-,-,a,a,a,-,ab,-,a,ab,a,-,a,a,ab,a,a,ab,ab,ab,ab,-,ab,ab,ab,ab,ab,ab,a,-,a,-,ab,-,a,ab,a,-,a,-,a,ab,a,ab,a,-,a,a,ab,-,ab,ab,ab,a,a,-,-,a,a,a,ab,-,-,ab,ab,-,ab,-,a,ab,a,-,a,-,ab,-,-,a,ab,ab,-,a,-,-,a,ab,a,a,a,a,…
*M315	D2.15	a,a,a,a,a,ab,ab,ab,a,a,ab,a,ab,a,-,-,-,-,a,a,a,-,-,-,ab,-,ab,-,a,ab,a,-,a,ab,ab,a,ab,ab,a,ab,ab,a,ab,a,ab,-,ab,a,a,-,ab,a,-,a,-,-,a,a,ab,a,ab,-,-,ab,-,a,ab,a,-,-,a,-,ab,ab,ab,ab,a,ab,a,ab,ab,a,-,-,ab,ab,ab,a,a,a,a,ab,-,ab,a,a,a,-,-,-,ab,a,-,a,a,a,ab,-,ab,ab,ab,a,a,-,a,a,a,-,ab,ab,ab,ab,a,ab,ab,a,ab,ab,ab,ab,ab,ab,a,a,a,a,ab,ab,ab,-,a,ab,a,-,a,a,a,-,a,ab,ab,-,a,a,a,ab,-,a,a,ab,ab,ab,-,-,a,ab,-,-,-…
*M317	D2.15	a,a,-,a,a,ab,ab,ab,a,a,-,a,ab,a,a,-,ab,a,-,-,a,a,a,ab,ab,ab,-,a,-,ab,a,ab,a,-,-,-,ab,ab,a,ab,ab,a,ab,a,-,ab,ab,a,a,a,ab,a,a,a,a,a,a,a,ab,a,ab,-,a,ab,-,a,ab,-,a,a,a,a,ab,ab,ab,ab,a,ab,a,ab,ab,a,ab,ab,ab,ab,ab,a,a,a,a,ab,a,ab,a,a,a,a,-,a,ab,a,a,a,a,a,ab,-,ab,ab,ab,-,a,a,-,a,a,a,ab,ab,ab,ab,a,ab,ab,a,ab,ab,-,ab,ab,-,-,a,a,a,ab,ab,ab,-,a,-,a,ab,a,-,-,a,a,ab,ab,a,a,a,a,ab,a,a,-,ab,ab,-,a,a,a,ab,ab,a,a…
*M320	D2.15	a,-,a,a,-,ab,-,ab,a,a,-,a,ab,a,a,ab,ab,a,-,a,-,a,a,ab,ab,ab,ab,a,a,ab,a,ab,a,ab,-,a,ab,ab,-,ab,ab,-,-,a,-,ab,ab,a,a,-,ab,-,a,a,-,-,-,a,ab,a,ab,a,-,ab,ab,a,ab,a,a,a,-,a,-,-,ab,ab,a,ab,-,ab,ab,-,ab,-,-,-,ab,a,a,a,a,ab,a,ab,a,a,a,a,ab,a,ab,a,a,a,a,a,ab,ab,ab,ab,ab,-,a,a,a,a,a,-,-,-,ab,ab,a,ab,ab,a,ab,ab,ab,-,-,ab,a,a,-,a,ab,ab,ab,a,a,ab,a,ab,a,a,a,a,a,ab,ab,a,a,a,a,ab,a,a,a,ab,-,ab,a,a,a,ab,-,-,-,ab…
*M322	D2.15	-,-,a,a,a,ab,ab,-,a,a,ab,-,ab,a,a,ab,ab,a,a,a,a,a,a,ab,-,ab,ab,a,a,ab,a,ab,a,ab,ab,a,ab,ab,a,-,-,a,ab,a,-,ab,ab,a,-,-,ab,a,a,a,a,a,-,a,ab,a,ab,a,a,ab,ab,a,ab,a,a,-,-,a,ab,-,ab,ab,-,ab,a,ab,ab,a,ab,ab,ab,-,-,a,a,a,a,ab,a,ab,a,a,a,-,ab,-,ab,a,-,a,a,a,ab,ab,ab,ab,ab,a,a,a,-,a,a,a,ab,ab,a,ab,a,-,ab,-,-,ab,ab,ab,ab,-,a,a,-,a,ab,ab,-,-,a,ab,-,ab,a,-,-,a,a,ab,ab,a,-,a,a,ab,a,a,a,ab,-,ab,a,a,a,ab,ab,a,a,…
*M331	D2.15	ab,ab,ab,ab,ab,a,a,ab,ab,ab,a,ab,-,ab,ab,a,a,ab,-,ab,ab,ab,ab,a,a,a,a,ab,-,a,ab,a,ab,a,a,ab,a,-,-,a,a,ab,a,-,-,a,a,ab,ab,ab,a,-,ab,ab,ab,ab,ab,-,a,-,a,-,ab,a,a,ab,a,-,-,ab,-,ab,-,a,a,-,ab,a,ab,a,a,ab,a,a,a,a,a,ab,ab,ab,ab,a,-,a,-,ab,-,ab,a,ab,-,ab,-,ab,ab,ab,a,-,a,a,-,ab,-,ab,ab,-,ab,ab,a,-,ab,a,ab,a,-,ab,a,a,a,a,-,a,ab,ab,-,ab,a,a,a,ab,ab,a,ab,a,ab,ab,ab,ab,ab,a,-,-,-,ab,-,-,-,ab,ab,-,a,a,ab,ab,…
*M333	D2.15	ab,ab,-,ab,ab,a,-,ab,ab,ab,a,ab,a,ab,ab,a,a,ab,ab,ab,ab,ab,ab,a,a,a,a,ab,ab,a,ab,-,ab,a,a,ab,a,-,-,a,a,ab,-,-,-,a,a,ab,ab,ab,a,-,ab,ab,ab,-,ab,ab,a,-,a,ab,ab,a,a,-,a,ab,-,-,ab,-,a,a,a,a,ab,a,ab,-,a,ab,-,a,a,a,-,ab,ab,ab,-,a,ab,a,ab,ab,ab,-,a,ab,-,ab,ab,ab,ab,-,a,a,a,a,a,ab,ab,ab,-,ab,-,ab,a,a,ab,a,ab,-,a,ab,a,a,a,a,a,a,ab,ab,ab,ab,-,a,a,ab,ab,a,ab,a,ab,ab,ab,ab,-,a,a,ab,-,ab,ab,a,ab,ab,ab,-,a,a,-…
*M335	D1.10	a,a,-,a,ab,a,a,ab,a,ab,a,ab,ab,ab,a,a,ab,-,-,a,a,ab,ab,-,ab,a,ab,a,-,-,-,a,a,ab,a,ab,a,-,-,ab,ab,ab,a,a,a,a,-,ab,a,ab,-,-,ab,-,-,a,a,-,ab,ab,ab,-,a,a,a,ab,a,-,ab,-,ab,a,-,ab,ab,a,ab,ab,a,a,ab,ab,-,a,a,-,ab,-,ab,a,ab,ab,a,-,ab,-,a,a,a,a,-,-,a,a,-,a,ab,-,-,-,a,a,-,a,ab,a,ab,ab,-,a,ab,-,ab,a,ab,ab,a,a,-,a,-,ab,ab,a,-,ab,ab,ab,a,-,ab,a,a,ab,a,-,ab,a,-,a,ab,ab,a,-,-,ab,a,a,a,ab,ab,ab,ab,-,-,ab,ab,ab,-…
*M339	D2.15	a,a,a,-,a,ab,ab,-,a,a,ab,-,ab,a,a,ab,ab,a,a,a,a,-,a,ab,ab,-,ab,a,a,ab,a,ab,a,ab,-,a,-,ab,a,ab,ab,a,ab,a,-,ab,ab,-,a,a,ab,a,a,-,a,a,a,a,ab,a,ab,-,a,-,ab,a,-,a,a,a,a,a,-,ab,-,-,-,ab,a,-,ab,a,ab,ab,ab,ab,ab,-,a,a,a,ab,a,ab,a,-,a,a,ab,a,-,a,a,a,a,a,ab,ab,ab,ab,ab,a,a,a,a,a,-,a,ab,ab,a,ab,-,ab,ab,-,ab,ab,ab,ab,ab,ab,a,a,a,a,ab,ab,ab,a,a,ab,a,ab,a,a,a,a,a,-,ab,a,a,a,a,ab,a,a,a,ab,ab,ab,a,a,a,ab,ab,a,a,…
*M341	D1.10	a,a,ab,a,ab,a,a,ab,a,ab,a,ab,ab,ab,a,a,ab,ab,a,a,a,-,-,ab,ab,a,ab,a,a,a,ab,a,a,ab,-,-,a,ab,-,ab,ab,ab,a,-,a,a,ab,-,a,ab,a,-,-,-,ab,a,a,ab,-,ab,ab,ab,a,-,a,-,a,a,ab,ab,ab,a,ab,ab,ab,a,ab,ab,a,a,ab,ab,ab,a,a,ab,ab,-,ab,-,ab,-,a,ab,ab,a,a,a,a,a,a,a,a,-,a,a,ab,a,ab,a,a,a,ab,-,ab,a,ab,ab,ab,-,ab,-,ab,a,ab,ab,a,a,a,a,a,ab,-,a,-,ab,ab,ab,a,ab,ab,a,a,ab,a,ab,ab,a,ab,-,ab,-,-,ab,ab,ab,a,a,a,ab,ab,-,ab,a,a…
*M342	B3.7	a,a,ab,a,ab,ab,ab,ab,a,ab,ab,-,b,ab,-,ab,b,-,a,a,-,ab,-,b,b,ab,b,a,a,ab,ab,-,a,b,-,ab,-,b,a,b,b,ab,-,a,-,-,b,ab,a,ab,ab,a,ab,ab,ab,a,a,ab,b,ab,b,-,a,ab,ab,-,ab,a,ab,-,ab,a,b,b,-,ab,ab,-,a,ab,b,ab,b,ab,ab,b,b,a,ab,-,ab,b,a,b,ab,a,a,a,ab,-,ab,a,-,a,a,a,-,ab,b,-,ab,a,ab,-,ab,a,ab,ab,b,-,-,ab,ab,ab,b,ab,ab,ab,ab,-,ab,-,ab,a,a,ab,-,-,ab,ab,ab,-,-,-,a,-,ab,a,ab,-,b,ab,a,ab,-,b,-,-,a,b,b,b,ab,a,ab,b,b,a…
*M343	B3.7	b,b,ab,b,ab,ab,ab,ab,b,ab,ab,ab,a,ab,b,ab,a,ab,b,b,b,ab,ab,a,a,ab,a,b,b,ab,ab,ab,b,a,ab,ab,ab,a,b,a,a,-,-,b,ab,ab,a,ab,b,-,ab,-,ab,-,ab,b,b,ab,-,ab,-,ab,b,ab,ab,ab,ab,b,-,ab,ab,-,a,-,-,ab,ab,a,-,ab,a,-,a,-,ab,a,a,-,ab,-,-,-,b,a,ab,b,b,b,-,b,ab,b,b,b,b,-,a,ab,a,ab,-,b,-,-,ab,b,ab,ab,a,-,ab,ab,ab,ab,a,ab,ab,-,ab,ab,ab,a,ab,b,b,ab,-,a,ab,ab,-,ab,-,a,-,ab,ab,b,ab,ab,a,ab,b,-,ab,a,b,b,b,a,a,a,ab,b,ab,…
*M344	D1.10	a,-,ab,a,ab,a,a,ab,a,ab,a,ab,ab,ab,a,a,ab,-,a,a,a,ab,ab,ab,-,a,-,a,a,a,-,a,a,ab,-,ab,a,ab,-,ab,ab,ab,a,a,a,a,ab,-,a,ab,a,a,ab,ab,ab,a,a,ab,ab,ab,ab,-,a,-,-,ab,a,a,ab,ab,-,a,ab,ab,ab,-,-,ab,a,a,ab,ab,ab,a,a,ab,ab,a,ab,a,ab,ab,a,ab,ab,a,a,a,a,a,-,a,a,a,a,a,ab,a,ab,a,a,a,ab,a,-,a,-,ab,ab,a,ab,a,ab,a,ab,-,a,a,a,a,-,ab,ab,-,a,-,-,-,a,-,ab,-,a,ab,a,ab,-,a,ab,a,ab,ab,-,ab,ab,ab,a,a,a,-,ab,ab,ab,a,-,ab,a…
*M346	D1.10	a,a,ab,a,ab,a,a,ab,a,ab,a,ab,ab,ab,a,a,-,ab,-,a,-,ab,ab,ab,ab,a,-,a,a,a,ab,a,a,ab,a,ab,a,ab,a,-,ab,ab,a,a,a,a,-,ab,a,ab,a,a,ab,ab,ab,a,-,ab,ab,-,ab,ab,a,-,a,ab,a,a,-,ab,-,a,ab,ab,ab,a,ab,-,a,a,ab,ab,ab,a,a,-,ab,-,ab,a,ab,ab,-,ab,ab,-,a,-,a,a,a,a,a,a,a,a,ab,a,ab,a,a,a,ab,a,-,-,ab,-,ab,-,ab,a,ab,-,-,ab,a,a,a,a,a,ab,ab,a,a,-,ab,-,a,-,ab,-,a,ab,a,ab,ab,a,ab,a,-,ab,a,ab,ab,ab,a,-,a,-,ab,-,ab,a,ab,ab,a…
*M347	D1.10	a,a,ab,a,ab,a,a,ab,a,-,a,ab,ab,ab,-,a,-,ab,a,a,a,-,-,ab,ab,a,ab,a,a,a,-,a,a,ab,a,-,a,ab,a,ab,ab,ab,-,a,a,a,ab,ab,a,-,a,-,ab,ab,-,a,a,ab,ab,-,-,ab,a,a,a,ab,a,-,ab,ab,-,a,ab,-,-,a,ab,ab,a,-,ab,ab,ab,-,a,-,ab,a,ab,a,-,ab,a,ab,ab,a,a,-,a,-,a,-,a,a,a,a,ab,-,ab,a,-,a,ab,a,ab,a,ab,ab,-,a,ab,a,-,a,ab,ab,a,a,a,a,a,ab,-,a,-,ab,ab,ab,-,ab,ab,-,a,ab,a,ab,ab,a,ab,a,ab,-,a,-,ab,-,-,-,a,ab,-,ab,ab,a,ab,ab,-,ab,…
*M348	B3.7	-,a,ab,a,ab,ab,ab,ab,-,ab,-,ab,b,ab,a,ab,b,ab,a,a,a,ab,ab,b,b,-,b,a,a,ab,ab,ab,a,b,ab,ab,ab,b,-,b,b,ab,ab,a,ab,-,b,ab,a,ab,ab,a,ab,ab,ab,-,a,ab,b,-,b,ab,a,ab,ab,ab,ab,a,-,ab,ab,a,b,-,b,ab,ab,-,a,ab,b,-,b,ab,ab,b,b,a,-,-,ab,b,a,-,ab,-,a,a,ab,a,ab,a,-,a,-,a,-,ab,b,ab,ab,a,ab,a,-,a,ab,ab,b,ab,ab,ab,-,ab,b,ab,-,-,ab,-,ab,b,ab,-,a,ab,b,ab,-,ab,ab,-,a,b,a,ab,-,a,ab,ab,-,-,-,ab,ab,b,a,-,a,b,b,-,ab,a,ab,…
*M349	B3.7	-,a,ab,a,ab,ab,ab,-,a,ab,ab,ab,b,ab,a,ab,b,ab,a,a,-,ab,ab,b,b,ab,b,a,a,-,ab,ab,a,b,ab,ab,ab,b,a,b,-,ab,ab,a,ab,ab,b,-,a,ab,ab,a,ab,ab,ab,a,a,ab,b,ab,b,ab,-,-,ab,ab,ab,a,ab,-,ab,-,b,b,b,ab,-,b,a,ab,b,ab,-,ab,ab,b,b,a,ab,a,ab,b,a,b,ab,a,a,a,ab,-,ab,a,a,a,-,a,-,ab,b,-,ab,a,ab,-,ab,-,-,ab,b,ab,-,ab,ab,ab,b,ab,-,ab,ab,ab,ab,b,ab,-,-,ab,b,-,ab,ab,ab,ab,a,b,a,-,ab,a,ab,ab,-,ab,a,ab,ab,b,a,a,-,b,b,b,-,a,…
*M350	B3.7	a,a,ab,a,ab,ab,ab,ab,a,ab,ab,ab,b,ab,a,-,b,ab,a,a,-,ab,ab,b,-,-,b,-,-,ab,-,-,a,b,ab,ab,ab,b,a,b,b,ab,ab,-,-,ab,b,-,a,ab,-,a,ab,ab,-,-,a,ab,-,ab,b,-,a,ab,ab,ab,ab,a,ab,ab,-,a,b,b,b,ab,ab,b,a,ab,b,ab,b,ab,ab,b,-,a,ab,a,ab,b,a,b,ab,a,-,-,ab,a,ab,a,a,a,-,a,b,ab,b,ab,ab,a,ab,a,ab,a,-,-,b,ab,-,ab,ab,ab,-,ab,ab,ab,ab,ab,ab,b,ab,ab,a,ab,b,ab,ab,ab,-,ab,a,b,a,ab,ab,-,ab,-,-,ab,a,ab,-,b,a,-,a,b,b,b,ab,a,ab…
*M354	B3.7	-,a,ab,a,-,ab,ab,-,a,ab,ab,ab,b,ab,a,ab,-,ab,a,a,a,ab,ab,b,b,ab,b,a,-,-,ab,ab,a,-,ab,-,ab,-,a,b,b,ab,ab,a,ab,-,b,ab,a,ab,ab,a,ab,ab,-,a,a,ab,b,ab,b,ab,a,ab,-,ab,ab,a,-,ab,ab,a,b,b,b,ab,-,b,a,ab,b,-,b,ab,-,b,b,a,ab,a,ab,-,a,b,-,a,a,a,-,a,ab,a,-,-,a,a,b,ab,b,ab,ab,a,ab,-,ab,a,ab,ab,b,ab,ab,ab,ab,ab,b,-,ab,ab,ab,ab,ab,-,ab,ab,-,-,b,ab,-,ab,ab,ab,a,b,a,-,ab,a,ab,-,b,ab,-,ab,-,-,a,a,a,b,b,b,ab,a,-,b,b…
*M355	B3.7	b,b,ab,b,ab,ab,ab,ab,b,ab,-,ab,a,ab,-,ab,a,ab,b,b,-,ab,ab,a,a,-,-,-,b,-,-,ab,b,a,ab,ab,ab,a,-,a,-,ab,ab,b,-,ab,a,ab,b,ab,ab,-,ab,ab,ab,b,b,ab,a,-,a,-,b,ab,ab,ab,ab,-,ab,-,ab,b,a,a,-,-,ab,-,b,-,a,ab,-,-,ab,-,a,b,ab,b,ab,a,b,a,-,-,b,b,ab,-,ab,b,b,b,b,b,a,ab,a,ab,ab,b,-,b,-,b,ab,-,a,-,-,ab,ab,ab,a,ab,ab,ab,ab,ab,ab,-,ab,ab,-,ab,-,ab,ab,ab,ab,-,b,a,b,ab,ab,b,ab,ab,a,ab,b,ab,ab,a,b,b,b,a,a,a,ab,b,ab,-…
*M356	B3.7	a,a,-,a,ab,ab,ab,ab,-,ab,ab,-,b,ab,a,-,b,ab,a,-,a,ab,ab,-,b,ab,b,a,a,ab,-,ab,a,b,ab,-,ab,b,-,b,b,ab,ab,a,ab,-,b,ab,-,ab,ab,a,-,-,-,a,a,ab,-,ab,b,-,a,ab,-,ab,-,a,-,ab,-,a,b,b,b,ab,ab,b,a,ab,b,-,b,ab,ab,b,b,a,ab,a,ab,-,-,-,ab,a,a,-,ab,a,ab,a,a,a,a,a,-,ab,-,ab,ab,-,ab,a,ab,a,ab,ab,b,ab,ab,ab,-,ab,b,ab,ab,ab,-,ab,ab,b,-,-,a,ab,b,ab,ab,ab,-,ab,a,b,-,ab,ab,a,ab,ab,b,ab,a,ab,-,b,a,a,a,b,b,-,ab,a,ab,b,-,…
*M357	B3.7	-,a,-,a,ab,ab,-,ab,a,-,ab,ab,b,ab,a,ab,-,ab,a,a,a,ab,ab,b,b,ab,b,a,a,ab,ab,ab,a,b,ab,ab,ab,b,a,b,b,ab,ab,-,ab,-,b,ab,a,ab,ab,a,ab,ab,-,a,-,ab,b,-,-,ab,-,ab,ab,ab,ab,a,ab,ab,ab,-,-,-,b,-,-,b,-,ab,b,ab,b,ab,ab,-,b,a,ab,a,ab,b,a,b,ab,a,a,a,ab,a,ab,-,a,a,a,a,b,ab,-,-,ab,a,ab,a,ab,a,ab,ab,b,ab,ab,ab,ab,ab,b,ab,ab,ab,ab,ab,ab,b,ab,-,-,ab,-,ab,ab,ab,ab,-,a,-,a,ab,ab,a,ab,ab,-,ab,a,ab,-,b,-,a,a,-,b,b,ab,…
*M360	D1.10	ab,ab,a,ab,a,ab,ab,a,ab,a,ab,a,a,a,ab,ab,a,a,ab,ab,-,a,-,a,-,ab,a,-,-,ab,-,-,ab,-,ab,-,ab,a,ab,a,a,-,-,ab,ab,ab,a,a,ab,a,ab,ab,a,a,a,ab,ab,-,a,a,a,-,-,ab,ab,a,ab,ab,a,a,a,-,a,a,-,ab,-,-,ab,ab,a,a,a,-,ab,a,a,ab,a,ab,a,a,ab,a,-,ab,ab,ab,ab,ab,ab,ab,ab,ab,ab,ab,-,ab,a,ab,ab,ab,a,ab,-,ab,a,a,a,ab,a,-,-,ab,-,a,ab,ab,ab,ab,ab,a,a,a,ab,a,a,ab,ab,a,a,ab,ab,a,ab,ab,a,ab,a,ab,a,a,-,a,a,a,ab,-,-,a,-,a,a,ab,…
*M362	D1.10	ab,-,-,ab,a,ab,ab,a,ab,a,ab,a,a,a,ab,ab,a,a,ab,ab,-,a,a,a,a,-,a,-,-,ab,a,ab,ab,-,-,a,ab,a,ab,a,a,-,ab,ab,ab,ab,a,a,-,a,ab,ab,a,a,a,ab,ab,a,a,a,a,a,ab,ab,ab,a,ab,ab,a,a,a,ab,a,a,-,ab,a,a,ab,ab,-,-,a,ab,ab,a,a,ab,a,ab,a,a,ab,a,a,ab,ab,ab,ab,ab,ab,ab,ab,ab,ab,ab,a,-,a,ab,ab,ab,a,ab,a,ab,a,-,a,-,a,ab,a,ab,a,a,ab,ab,ab,ab,ab,a,a,-,ab,a,a,ab,ab,a,a,ab,ab,-,ab,-,a,ab,a,ab,-,a,ab,a,-,a,ab,ab,ab,a,a,a,a,a…
*M365	D1.10	ab,ab,a,ab,-,-,ab,-,ab,-,ab,a,a,a,-,ab,a,a,ab,ab,ab,a,a,-,-,ab,a,-,ab,ab,a,ab,ab,a,-,-,ab,a,ab,a,-,a,-,ab,ab,ab,-,a,-,a,-,ab,a,-,-,ab,ab,a,-,a,-,a,-,ab,-,a,ab,ab,-,-,-,-,a,a,a,ab,a,a,ab,ab,a,a,-,ab,-,a,a,ab,a,ab,a,-,ab,a,a,ab,ab,ab,ab,-,ab,-,ab,ab,-,ab,a,ab,a,ab,ab,ab,a,ab,a,ab,a,a,a,-,-,-,-,-,-,-,ab,ab,ab,-,ab,a,a,a,ab,a,-,-,ab,a,a,ab,ab,a,ab,ab,a,ab,a,ab,a,a,-,a,a,a,ab,ab,ab,a,-,a,a,ab,a,-,a,a,…
*M369	D1.10	-,ab,a,ab,a,ab,-,-,ab,a,ab,a,a,a,-,ab,a,a,ab,-,ab,a,a,a,-,ab,a,ab,-,ab,a,ab,ab,a,ab,a,ab,a,ab,a,a,a,-,ab,ab,ab,a,-,ab,a,-,ab,-,a,-,-,-,a,-,a,a,a,ab,ab,-,a,ab,ab,a,a,a,ab,-,a,a,-,a,a,ab,ab,a,a,a,ab,ab,a,-,ab,a,-,a,a,ab,a,a,ab,ab,-,ab,ab,ab,ab,ab,ab,ab,ab,a,ab,a,-,ab,ab,a,ab,-,ab,a,-,a,ab,a,-,a,ab,a,a,ab,ab,ab,-,ab,a,a,a,ab,a,a,ab,ab,a,a,ab,ab,a,ab,-,a,ab,a,ab,a,a,ab,a,a,a,-,ab,-,a,a,a,a,ab,a,a,a,a…
*M370	B3.7	ab,ab,-,ab,b,a,a,b,ab,b,a,b,-,-,-,a,ab,b,ab,ab,ab,b,b,ab,ab,a,ab,ab,ab,a,b,-,-,ab,a,b,-,ab,ab,ab,ab,-,a,ab,a,a,ab,-,-,-,-,ab,b,b,b,ab,ab,b,-,b,-,b,-,a,a,b,a,ab,b,b,b,ab,ab,ab,ab,a,-,-,ab,-,ab,b,ab,a,-,ab,ab,ab,b,ab,b,ab,ab,ab,-,ab,ab,ab,a,ab,a,ab,ab,-,ab,ab,ab,a,ab,a,a,ab,-,ab,-,ab,b,b,ab,a,-,a,b,a,ab,b,-,-,a,a,a,ab,b,-,ab,b,ab,a,a,-,b,a,ab,ab,ab,-,b,ab,b,a,ab,b,ab,b,-,ab,ab,ab,ab,ab,-,ab,b,ab,b,…
*M374	D1.10	ab,ab,a,ab,a,ab,ab,a,ab,a,-,a,a,a,ab,ab,a,a,ab,ab,ab,-,a,a,a,ab,a,ab,-,ab,-,-,ab,a,ab,a,ab,a,-,a,a,a,-,ab,ab,ab,a,a,-,-,ab,-,a,a,a,-,ab,-,a,a,a,-,ab,ab,ab,a,-,ab,-,a,a,ab,a,a,a,ab,a,-,ab,ab,a,a,a,ab,-,a,a,ab,a,-,a,a,ab,-,a,ab,ab,ab,ab,ab,ab,ab,-,ab,ab,ab,a,ab,-,ab,ab,ab,a,ab,a,ab,a,a,a,-,a,ab,a,ab,a,a,ab,ab,ab,ab,ab,-,a,a,ab,a,a,ab,ab,a,a,ab,ab,-,ab,ab,-,ab,-,-,a,a,ab,a,-,a,ab,ab,ab,a,a,a,-,ab,a,…
*M375	B3.7	ab,-,a,ab,a,-,b,a,-,-,b,a,ab,a,ab,b,ab,a,ab,ab,ab,a,-,ab,ab,b,ab,ab,-,b,-,b,ab,-,b,-,b,ab,-,ab,ab,-,b,ab,b,b,-,-,ab,a,b,ab,a,a,a,-,-,a,ab,a,ab,a,b,b,b,a,b,ab,a,a,-,ab,-,ab,ab,b,-,-,ab,b,ab,-,ab,b,b,-,ab,-,-,ab,a,ab,ab,ab,ab,ab,ab,-,b,ab,b,ab,ab,ab,ab,ab,-,b,ab,b,-,ab,a,ab,a,-,-,a,ab,-,a,b,a,b,ab,-,b,b,b,-,b,ab,a,a,ab,a,ab,b,b,-,a,b,ab,-,-,ab,a,ab,a,b,ab,a,ab,a,a,ab,ab,ab,-,ab,ab,-,a,-,a,ab,ab,a,a…
*M376	B3.7	ab,ab,b,-,b,a,a,-,ab,-,a,b,ab,b,ab,a,-,b,-,-,ab,b,b,ab,ab,-,ab,ab,-,a,b,-,ab,ab,a,b,a,ab,ab,ab,ab,b,a,ab,a,-,ab,b,ab,b,a,ab,b,-,b,-,ab,b,ab,b,ab,-,a,a,-,b,a,ab,b,b,-,ab,ab,ab,-,a,b,ab,ab,a,ab,b,ab,a,a,ab,ab,ab,b,ab,b,ab,-,ab,-,ab,ab,ab,a,-,a,-,ab,ab,-,-,-,-,-,a,a,ab,b,ab,b,ab,b,-,ab,a,-,-,b,-,ab,-,a,a,a,a,-,ab,b,b,ab,-,ab,a,-,b,b,a,ab,ab,-,-,b,ab,-,a,ab,b,-,b,b,ab,ab,ab,ab,ab,ab,ab,b,ab,b,-,ab,b,…
*M377	D1.10	ab,ab,a,ab,a,-,ab,a,ab,a,ab,a,a,-,ab,ab,-,-,ab,ab,ab,a,a,a,a,ab,a,-,ab,ab,a,ab,ab,a,ab,-,ab,a,-,a,a,-,ab,ab,ab,ab,a,a,ab,a,ab,ab,a,-,a,ab,ab,a,a,a,a,-,ab,ab,ab,a,ab,ab,a,a,a,ab,-,a,a,ab,-,a,ab,ab,a,a,a,ab,-,a,a,-,-,ab,a,a,-,a,a,ab,ab,ab,-,ab,ab,ab,ab,ab,ab,ab,a,ab,-,ab,ab,ab,a,ab,a,ab,-,a,-,-,a,ab,a,ab,a,a,ab,-,ab,ab,ab,a,a,a,ab,a,a,ab,ab,a,-,ab,-,a,ab,ab,a,ab,a,ab,a,a,ab,a,a,a,ab,ab,ab,a,-,-,a,a…
*M384	D2.15	a,a,a,a,-,ab,ab,a,a,-,ab,a,ab,a,a,ab,ab,a,a,a,a,a,a,-,ab,-,ab,a,a,-,a,-,a,ab,ab,a,-,ab,a,ab,ab,a,ab,a,ab,ab,ab,a,a,a,ab,a,a,a,-,a,a,a,-,a,ab,a,ab,ab,ab,a,ab,a,a,-,a,a,-,ab,-,ab,a,-,a,-,-,a,ab,ab,ab,ab,ab,a,a,a,a,ab,a,-,ab,-,a,a,ab,a,ab,a,a,a,a,-,ab,ab,ab,ab,ab,a,a,a,-,a,a,-,ab,ab,a,-,a,ab,ab,a,ab,ab,-,-,ab,ab,a,a,a,a,-,ab,ab,a,a,-,a,ab,a,a,a,a,-,-,ab,-,-,a,a,ab,a,a,a,ab,ab,ab,a,a,-,ab,-,a,a,ab,ab…
*M385	D2.15	a,a,a,a,a,ab,ab,a,a,a,ab,a,ab,a,a,ab,ab,a,a,a,a,-,a,ab,ab,ab,ab,a,a,ab,a,ab,a,-,ab,a,ab,-,a,ab,ab,a,ab,a,ab,-,ab,a,a,a,-,a,a,a,-,a,a,a,ab,a,ab,a,ab,ab,-,a,ab,a,a,a,-,a,ab,ab,ab,ab,a,ab,a,ab,ab,-,ab,ab,ab,-,ab,a,-,a,a,ab,a,ab,ab,a,a,-,-,a,ab,-,a,a,-,a,ab,ab,ab,ab,ab,a,a,-,a,a,-,a,-,ab,a,ab,a,ab,ab,-,-,ab,ab,ab,ab,ab,a,-,a,a,ab,ab,ab,a,-,ab,a,ab,a,a,a,a,a,ab,ab,a,a,a,a,ab,-,a,a,ab,ab,ab,-,-,-,ab,ab…
*M386	D2.15	-,a,-,a,a,ab,-,-,a,-,ab,a,ab,a,-,-,ab,a,a,a,a,a,a,ab,-,ab,ab,a,a,ab,a,ab,a,ab,ab,a,ab,ab,a,ab,ab,a,ab,a,ab,ab,ab,a,a,a,-,a,-,a,a,-,a,a,ab,-,ab,a,ab,ab,ab,a,-,a,a,a,a,-,ab,-,ab,ab,a,-,a,ab,-,a,ab,ab,ab,ab,-,a,-,a,a,ab,a,-,ab,a,a,-,ab,a,ab,a,a,a,a,a,ab,ab,ab,ab,ab,a,a,-,a,-,-,-,ab,ab,a,-,a,ab,ab,a,ab,ab,-,ab,ab,ab,a,a,a,-,-,ab,ab,a,a,ab,-,ab,a,a,a,-,-,-,ab,-,a,a,a,ab,a,a,a,ab,ab,-,a,-,a,ab,ab,a,a,a…
*M389	B3.7	a,a,ab,a,ab,-,ab,ab,a,ab,ab,ab,b,ab,a,ab,b,ab,a,a,a,ab,-,b,b,ab,b,a,a,ab,ab,ab,a,b,ab,ab,ab,-,a,b,b,ab,ab,-,ab,ab,b,-,a,ab,ab,a,ab,ab,-,a,a,ab,b,ab,b,ab,-,ab,ab,ab,ab,a,ab,ab,-,-,b,b,b,-,ab,-,a,-,b,ab,-,-,ab,b,b,a,-,a,ab,b,a,b,b,-,a,a,ab,a,ab,-,ab,a,a,a,b,ab,b,ab,ab,a,ab,a,-,-,-,ab,b,ab,ab,ab,-,-,b,ab,-,-,ab,-,-,b,-,-,a,ab,b,ab,ab,ab,ab,ab,a,b,a,-,ab,-,ab,ab,-,ab,a,-,ab,b,a,a,a,b,b,b,ab,-,ab,b,b,…
*M391	D2.15	-,ab,ab,-,-,-,a,ab,ab,ab,a,ab,a,ab,ab,a,a,ab,ab,ab,ab,ab,ab,-,a,a,a,ab,ab,a,ab,a,-,a,a,ab,a,a,-,a,a,-,a,ab,-,a,a,ab,ab,ab,a,ab,ab,ab,ab,ab,ab,ab,a,ab,-,ab,-,a,-,ab,a,-,ab,ab,ab,ab,a,a,a,a,ab,a,ab,a,a,ab,a,-,a,a,a,-,ab,ab,ab,a,ab,a,a,ab,ab,ab,a,-,a,ab,ab,ab,ab,-,a,a,a,a,-,-,ab,ab,ab,ab,ab,ab,-,a,ab,a,ab,a,a,-,a,-,a,a,a,a,ab,ab,ab,ab,-,a,-,ab,ab,a,ab,a,ab,ab,ab,ab,ab,a,a,ab,-,ab,-,a,ab,ab,ab,a,a,-,…
*M392	D2.15	ab,ab,-,ab,ab,a,a,ab,ab,ab,a,ab,a,-,ab,a,a,ab,ab,ab,ab,-,ab,a,a,a,-,-,ab,a,ab,a,-,a,a,ab,a,a,-,a,a,ab,-,ab,a,-,a,ab,ab,ab,-,ab,ab,ab,ab,ab,ab,ab,a,ab,a,ab,a,a,a,ab,a,ab,ab,ab,ab,ab,a,a,a,a,ab,a,ab,a,a,ab,a,a,a,a,-,ab,ab,ab,ab,-,ab,a,a,ab,ab,ab,a,ab,-,ab,ab,ab,ab,ab,a,a,a,a,a,ab,ab,ab,ab,-,ab,ab,a,a,ab,a,ab,a,a,ab,a,a,a,a,a,-,ab,ab,ab,ab,a,a,a,ab,ab,a,ab,-,ab,ab,ab,-,ab,a,a,-,ab,ab,ab,a,ab,ab,ab,a…
*M393	D2.15	ab,-,ab,ab,-,a,-,ab,-,ab,a,ab,a,ab,-,a,-,ab,ab,ab,ab,ab,ab,a,-,a,a,-,ab,a,ab,a,ab,a,a,ab,a,a,ab,-,-,ab,a,-,a,a,a,ab,ab,ab,a,-,ab,-,ab,ab,ab,ab,a,ab,a,-,-,a,a,ab,a,ab,ab,ab,ab,ab,a,a,a,a,-,a,ab,-,a,ab,a,a,a,-,a,ab,-,ab,ab,a,ab,a,a,-,ab,ab,a,ab,a,ab,-,ab,ab,ab,a,a,a,a,a,ab,ab,ab,ab,ab,-,ab,-,a,ab,a,ab,a,a,ab,a,a,-,a,-,a,ab,ab,ab,ab,a,a,a,ab,ab,a,ab,a,ab,ab,ab,ab,ab,a,a,-,ab,-,ab,a,-,ab,ab,a,a,a,ab,…
*M394	B3.7	-,a,-,a,ab,ab,ab,-,a,ab,ab,ab,b,-,a,ab,-,ab,-,-,a,ab,ab,b,b,ab,b,a,a,ab,ab,-,a,-,ab,ab,ab,b,a,b,b,ab,ab,a,ab,ab,b,-,a,ab,ab,-,-,ab,ab,a,a,ab,-,ab,b,ab,ab,ab,ab,ab,ab,a,ab,-,-,a,b,b,-,ab,ab,b,a,ab,b,ab,b,-,ab,b,b,-,ab,a,ab,b,a,b,b,a,a,a,ab,a,ab,a,ab,a,a,a,b,ab,b,ab,ab,-,-,a,ab,a,ab,-,b,-,ab,ab,ab,ab,b,ab,ab,ab,ab,-,ab,b,ab,ab,-,ab,-,-,-,-,ab,ab,-,b,a,a,ab,-,-,-,b,ab,a,ab,ab,b,a,a,a,b,b,b,-,-,-,-,b…
*M396	D2.15	-,ab,ab,-,ab,a,a,ab,ab,-,-,ab,a,ab,ab,a,a,ab,ab,ab,ab,ab,ab,a,a,a,a,-,ab,a,ab,-,ab,a,a,ab,a,a,ab,a,a,ab,a,ab,-,a,a,-,ab,ab,-,ab,-,ab,ab,-,ab,ab,a,ab,a,ab,a,a,a,-,-,ab,-,ab,ab,ab,a,a,-,a,ab,a,-,a,a,ab,a,-,a,a,-,ab,ab,ab,ab,-,ab,a,a,ab,ab,ab,a,ab,a,-,ab,-,ab,ab,-,a,a,a,-,ab,ab,-,ab,ab,ab,-,a,a,ab,a,ab,a,a,-,a,a,a,a,a,-,ab,ab,-,-,-,a,a,-,ab,a,-,a,ab,ab,ab,ab,ab,a,-,ab,ab,ab,ab,a,ab,ab,ab,a,a,a,ab,ab…
*M397	B3.7	b,-,-,b,ab,ab,-,ab,b,ab,ab,-,a,ab,-,-,a,-,b,b,b,-,ab,-,a,-,a,b,b,ab,ab,ab,b,-,ab,ab,ab,a,b,a,a,ab,ab,b,ab,ab,-,ab,-,ab,ab,b,-,ab,-,-,b,ab,-,-,-,-,ab,ab,-,ab,ab,-,ab,ab,ab,b,a,a,a,ab,ab,-,b,ab,a,-,a,ab,ab,a,-,b,ab,b,ab,a,b,-,-,b,b,b,ab,b,ab,b,ab,b,b,-,-,-,a,ab,-,b,-,-,ab,b,ab,-,a,ab,ab,ab,-,-,a,ab,ab,-,-,ab,-,a,ab,ab,b,ab,a,-,ab,ab,-,ab,b,-,-,b,ab,b,-,-,a,-,b,ab,ab,a,b,b,b,-,a,-,-,b,-,-,-,ab,ab,-,…
*M398	D1.10	-,a,-,a,ab,a,a,ab,a,ab,a,ab,ab,ab,a,a,ab,ab,a,a,a,ab,-,ab,ab,-,ab,a,a,a,ab,-,a,ab,a,ab,-,ab,a,-,ab,ab,a,a,a,a,ab,ab,a,ab,a,a,ab,ab,ab,a,a,ab,ab,ab,ab,ab,a,-,a,ab,a,a,ab,ab,ab,a,ab,ab,ab,a,ab,-,a,-,ab,ab,ab,a,a,-,ab,a,ab,a,ab,-,a,ab,ab,a,-,a,a,a,a,-,ab,a,a,a,ab,a,ab,-,a,-,ab,a,ab,a,ab,ab,-,a,ab,a,ab,a,ab,ab,-,a,-,-,a,-,ab,-,-,ab,ab,a,a,ab,-,a,-,ab,a,a,-,a,ab,a,ab,ab,a,ab,ab,ab,-,a,a,ab,ab,-,ab,a,a…
*M400	D1.10	-,ab,a,-,a,ab,ab,a,ab,a,-,-,a,a,ab,ab,a,a,ab,ab,ab,a,a,-,a,ab,-,ab,ab,ab,a,ab,ab,-,ab,a,-,a,ab,a,a,-,ab,ab,ab,ab,a,a,ab,a,ab,ab,a,a,a,ab,ab,-,a,-,a,a,-,ab,ab,a,ab,ab,a,a,-,ab,-,a,a,-,a,-,ab,-,a,a,-,ab,ab,a,a,ab,a,ab,-,-,-,a,a,ab,ab,ab,ab,ab,-,ab,a,ab,-,-,-,ab,a,ab,ab,-,-,ab,a,ab,a,a,a,ab,-,ab,a,ab,a,-,-,ab,ab,ab,-,a,a,-,-,-,-,ab,ab,a,a,ab,ab,a,ab,-,-,ab,a,ab,a,a,ab,a,a,a,ab,ab,ab,a,a,a,a,-,a,a,a,…
*M401	D1.10	a,a,ab,a,ab,a,-,ab,a,ab,a,-,ab,ab,a,a,ab,-,a,a,-,ab,-,ab,ab,a,ab,-,a,a,ab,a,a,-,a,-,a,ab,-,ab,ab,ab,a,-,a,a,-,-,a,ab,a,a,ab,-,ab,a,-,ab,ab,-,-,ab,a,a,a,ab,a,a,ab,-,ab,a,-,ab,ab,a,ab,ab,a,a,-,ab,ab,a,a,ab,ab,a,ab,-,ab,ab,a,ab,ab,a,a,a,-,-,a,a,ab,a,a,-,-,a,ab,a,a,a,-,a,ab,a,ab,-,ab,a,ab,a,ab,-,ab,-,a,a,a,a,a,ab,ab,ab,a,ab,ab,a,a,ab,ab,a,a,ab,a,a,ab,a,ab,-,ab,ab,a,-,ab,ab,a,a,a,-,-,ab,ab,a,ab,ab,ab,…
*M407	D1.10	-,ab,-,ab,a,ab,-,a,-,a,ab,a,a,a,ab,ab,a,a,ab,ab,-,-,a,a,-,ab,a,ab,ab,ab,a,-,ab,a,ab,a,ab,-,-,a,-,a,ab,-,ab,ab,a,a,ab,a,ab,ab,a,a,a,-,-,a,-,a,a,a,ab,ab,-,-,ab,ab,-,a,-,ab,-,a,a,ab,a,a,-,ab,a,-,a,ab,ab,a,-,ab,a,ab,a,a,-,a,a,ab,-,ab,ab,ab,-,ab,-,ab,-,ab,-,ab,a,-,ab,-,a,ab,a,-,a,a,a,ab,a,ab,a,-,-,-,ab,-,ab,ab,ab,a,a,-,ab,a,a,ab,ab,a,a,-,ab,a,ab,ab,a,-,a,ab,a,a,-,a,a,-,ab,ab,ab,-,a,a,-,ab,a,a,a,a,a,ab…
*M408	B3.7	ab,-,a,ab,a,b,b,a,ab,a,-,-,ab,a,ab,b,ab,a,ab,ab,ab,a,a,ab,ab,b,ab,ab,ab,b,a,b,ab,-,b,a,b,-,-,ab,-,a,b,-,b,b,ab,a,ab,a,b,-,-,a,-,-,-,a,ab,a,ab,a,-,b,-,-,-,-,a,a,-,ab,ab,ab,ab,b,-,ab,ab,b,-,a,ab,b,-,ab,-,-,-,ab,a,ab,ab,ab,-,ab,ab,-,-,ab,b,ab,a,ab,ab,ab,ab,-,-,b,-,ab,-,ab,a,ab,a,a,ab,b,a,b,a,b,ab,-,-,b,b,-,-,ab,a,a,ab,a,-,-,-,a,a,b,ab,ab,-,ab,a,-,-,b,-,ab,-,a,a,ab,-,ab,ab,ab,ab,ab,a,ab,a,ab,ab,a,a,b…
*M409	D2.15	ab,-,ab,ab,ab,a,a,ab,ab,-,a,ab,-,-,ab,a,a,ab,ab,ab,ab,ab,-,a,-,a,a,ab,-,-,ab,a,-,a,a,ab,a,a,ab,a,a,ab,a,ab,a,a,a,ab,ab,ab,a,ab,ab,-,-,ab,-,ab,a,ab,a,ab,a,a,a,-,a,ab,ab,ab,ab,ab,a,a,a,a,-,-,-,a,a,ab,-,-,a,a,a,ab,ab,ab,ab,a,ab,a,a,ab,ab,-,a,ab,a,ab,ab,ab,-,ab,a,a,a,a,a,-,-,ab,ab,ab,-,ab,a,a,ab,a,ab,-,a,ab,a,a,a,-,a,a,ab,ab,ab,ab,a,a,a,ab,ab,a,ab,a,ab,-,ab,ab,ab,a,a,a,-,ab,ab,-,-,ab,-,a,a,a,ab,-,ab,…
*M411	B3.7	ab,-,-,-,a,b,b,a,ab,a,b,a,ab,a,-,-,ab,a,ab,ab,ab,a,a,-,ab,b,ab,ab,-,b,a,b,ab,ab,b,a,b,ab,ab,-,ab,a,-,ab,b,b,ab,a,-,a,b,-,a,-,a,ab,ab,a,ab,a,-,a,b,b,b,a,b,-,a,a,a,ab,ab,ab,ab,b,a,ab,ab,b,ab,a,ab,b,b,ab,ab,ab,a,-,-,ab,ab,ab,ab,ab,ab,ab,b,ab,b,ab,a,-,ab,-,ab,b,ab,-,b,ab,a,ab,a,ab,a,a,-,b,a,b,a,b,ab,a,b,b,b,b,-,ab,a,a,ab,a,ab,b,b,-,a,-,ab,ab,ab,-,a,ab,a,-,ab,-,ab,a,a,ab,-,ab,ab,ab,ab,ab,a,ab,a,ab,ab,…
*M417	D2.15	ab,-,ab,ab,ab,a,a,ab,ab,ab,a,ab,a,ab,-,a,a,-,ab,-,ab,-,ab,-,a,a,-,ab,ab,-,ab,a,-,-,a,ab,-,a,-,a,a,ab,a,-,a,a,-,ab,ab,ab,a,-,ab,ab,ab,ab,ab,-,a,ab,-,ab,a,a,a,ab,a,ab,ab,-,ab,ab,a,a,a,-,ab,a,ab,-,a,ab,a,a,a,-,a,ab,ab,-,-,a,ab,-,a,ab,ab,ab,-,ab,a,ab,ab,ab,ab,ab,a,a,-,a,a,ab,ab,ab,ab,ab,ab,ab,a,a,ab,a,-,a,a,ab,-,a,a,-,a,a,ab,-,-,ab,a,a,a,ab,-,a,ab,a,ab,ab,ab,ab,ab,a,a,-,ab,ab,ab,a,ab,-,ab,a,-,a,ab,ab…
*M418	D2.15	-,ab,ab,ab,-,-,-,ab,ab,ab,a,ab,a,-,-,a,a,ab,ab,ab,ab,ab,ab,a,a,a,a,ab,ab,a,-,a,ab,a,a,ab,a,a,ab,a,a,ab,a,ab,a,a,a,ab,ab,ab,-,-,ab,ab,ab,ab,ab,ab,-,ab,a,ab,a,a,a,-,a,ab,-,ab,ab,ab,a,a,a,-,ab,a,ab,a,a,ab,a,-,a,a,a,-,ab,-,ab,a,ab,a,a,ab,ab,ab,a,-,a,-,ab,-,ab,-,a,a,a,a,a,ab,ab,ab,-,ab,ab,ab,a,a,-,a,ab,a,a,-,-,a,a,a,a,a,ab,ab,-,ab,a,-,a,ab,ab,a,ab,a,ab,ab,ab,-,ab,-,a,a,ab,ab,ab,a,-,ab,ab,a,a,a,ab,ab,a…
*M420	D2.15	-,-,ab,ab,ab,-,a,-,ab,ab,a,-,a,ab,-,a,-,ab,ab,ab,ab,ab,ab,a,a,a,-,ab,ab,a,ab,-,ab,-,a,-,a,a,ab,a,a,ab,a,ab,a,a,a,ab,-,ab,-,ab,ab,ab,ab,ab,ab,-,a,ab,a,ab,a,a,a,ab,-,ab,ab,ab,ab,ab,a,-,a,a,ab,-,ab,-,a,ab,-,a,a,a,a,-,ab,ab,-,-,-,-,-,ab,ab,ab,a,ab,a,-,ab,ab,-,ab,a,a,-,a,a,ab,-,ab,-,ab,ab,ab,a,a,ab,a,ab,a,a,-,a,a,-,-,a,a,-,ab,ab,ab,a,a,a,ab,ab,a,ab,a,ab,ab,ab,ab,ab,a,a,a,ab,ab,ab,a,-,ab,ab,a,a,-,ab,ab…
*M421	B3.7	ab,ab,-,ab,b,a,a,b,ab,b,a,-,ab,b,ab,a,ab,-,ab,ab,-,b,-,ab,ab,a,ab,ab,ab,a,b,a,ab,-,a,b,-,ab,ab,ab,-,b,a,-,a,a,ab,b,ab,-,a,ab,b,b,b,ab,ab,b,ab,b,ab,b,-,a,a,-,a,ab,b,b,b,-,ab,-,ab,a,b,ab,ab,a,-,-,ab,-,a,ab,ab,ab,b,-,b,ab,ab,ab,-,ab,ab,ab,a,ab,a,ab,b,ab,ab,ab,ab,a,ab,-,-,ab,b,ab,b,ab,b,b,ab,a,b,a,b,a,-,b,a,a,a,a,a,ab,b,-,ab,b,ab,-,a,b,-,a,ab,ab,ab,ab,b,ab,b,a,-,ab,ab,b,b,-,ab,ab,-,ab,ab,ab,b,-,b,ab,…
*M429	D1.10	a,a,ab,a,ab,-,-,ab,a,ab,-,-,ab,ab,a,a,-,ab,a,a,-,ab,ab,ab,ab,a,-,a,a,a,ab,a,a,-,-,-,-,-,a,-,-,-,a,a,-,a,ab,ab,a,ab,a,a,ab,ab,ab,a,a,-,-,ab,ab,-,a,a,a,ab,-,a,ab,ab,-,a,-,ab,ab,a,ab,ab,a,a,ab,ab,ab,a,a,-,ab,a,ab,a,ab,ab,a,ab,ab,a,a,a,a,a,a,a,-,a,a,-,ab,a,-,a,a,-,ab,a,ab,a,-,ab,ab,a,ab,-,ab,a,ab,-,-,a,-,a,a,ab,ab,ab,a,ab,ab,-,a,ab,-,-,a,ab,a,a,ab,a,-,a,-,ab,a,ab,ab,ab,a,a,-,ab,ab,ab,-,a,ab,ab,-,-,ab…
*M431	D1.10	a,a,-,a,-,a,-,ab,a,ab,a,-,ab,ab,a,-,ab,ab,a,a,a,ab,ab,ab,ab,a,ab,a,a,a,ab,a,-,ab,-,-,-,-,-,ab,ab,ab,-,a,a,a,ab,-,a,-,-,a,ab,ab,ab,a,a,ab,ab,ab,-,ab,a,a,a,ab,a,a,ab,ab,ab,a,ab,-,ab,a,ab,ab,-,a,-,ab,ab,a,a,-,ab,a,ab,-,ab,ab,a,ab,ab,-,a,a,a,a,a,a,ab,a,-,-,ab,-,ab,a,a,a,ab,a,ab,a,ab,-,ab,a,ab,a,-,a,-,ab,-,a,a,a,a,ab,ab,-,a,ab,ab,-,a,ab,ab,-,-,ab,a,a,ab,a,ab,-,ab,ab,a,ab,ab,ab,a,-,a,ab,ab,-,-,a,ab,ab,…
*M438	D1.10	a,a,ab,a,ab,a,-,ab,a,ab,a,ab,ab,ab,a,a,-,ab,a,a,a,ab,-,ab,ab,-,ab,a,a,-,ab,-,a,ab,-,ab,-,ab,a,ab,-,ab,-,a,a,a,ab,a,a,ab,a,a,ab,-,ab,a,a,ab,-,-,ab,ab,a,a,a,-,a,a,ab,ab,ab,a,ab,ab,ab,a,ab,ab,a,-,ab,ab,ab,a,a,ab,-,a,ab,-,ab,ab,-,ab,ab,a,a,a,a,a,a,-,ab,a,a,a,ab,a,ab,a,a,a,ab,-,ab,a,ab,ab,-,a,ab,a,ab,a,ab,ab,a,-,a,a,a,ab,ab,ab,a,ab,ab,a,-,-,-,a,-,ab,a,-,ab,a,ab,a,ab,-,a,ab,ab,-,a,a,a,ab,ab,ab,-,a,ab,a…
*M439	D1.10	a,a,ab,-,ab,a,a,-,-,ab,a,ab,ab,ab,a,a,-,ab,a,a,a,ab,ab,ab,-,a,-,a,a,a,ab,a,a,ab,a,ab,-,ab,a,-,-,-,a,a,a,a,ab,-,-,ab,-,a,ab,ab,-,a,a,ab,ab,-,ab,-,a,-,a,ab,a,a,ab,ab,ab,a,ab,ab,ab,a,ab,ab,a,a,ab,-,ab,-,a,-,ab,a,ab,a,ab,ab,a,ab,ab,a,a,a,a,-,-,a,ab,a,a,-,ab,-,-,a,a,a,ab,a,ab,a,ab,ab,ab,a,ab,a,ab,-,ab,ab,a,a,a,-,a,ab,ab,ab,a,ab,ab,-,a,ab,ab,a,a,ab,a,-,ab,a,ab,-,-,-,a,ab,ab,ab,a,a,a,ab,ab,ab,ab,a,ab,ab…
*M440	D1.10	-,ab,a,ab,a,ab,ab,a,ab,-,ab,a,-,a,ab,ab,a,a,ab,ab,ab,-,-,a,a,ab,a,ab,ab,ab,a,ab,ab,a,-,a,ab,-,ab,a,a,a,ab,-,ab,ab,a,-,-,-,ab,ab,a,a,a,ab,ab,a,a,a,-,a,ab,ab,ab,a,ab,ab,a,a,a,ab,-,-,-,ab,a,a,ab,-,a,a,a,ab,ab,a,a,ab,a,ab,a,a,ab,a,-,ab,-,ab,ab,ab,ab,ab,-,-,ab,ab,a,ab,a,ab,ab,ab,a,ab,a,ab,a,a,a,ab,a,-,a,-,a,a,ab,ab,ab,ab,-,-,a,-,-,a,a,ab,ab,a,a,ab,ab,-,-,ab,a,ab,-,ab,a,a,ab,a,-,a,ab,ab,-,a,-,a,a,ab,a,…
*M442	D1.10	ab,ab,a,ab,a,ab,ab,a,ab,a,ab,a,a,a,ab,ab,a,a,ab,ab,ab,a,a,a,a,ab,a,ab,-,ab,-,ab,ab,a,ab,a,ab,-,ab,a,a,a,ab,-,ab,ab,a,-,ab,a,ab,ab,a,-,a,ab,ab,a,-,a,a,-,ab,ab,-,a,ab,ab,a,a,a,-,a,-,a,ab,a,a,ab,-,a,-,a,ab,ab,a,a,ab,a,-,a,a,ab,a,a,ab,ab,ab,ab,ab,ab,-,a,ab,-,ab,a,ab,-,ab,ab,ab,a,-,a,-,-,a,a,ab,a,ab,a,ab,-,a,ab,ab,-,ab,ab,a,a,a,ab,a,a,ab,ab,-,a,ab,ab,a,ab,ab,a,ab,a,ab,a,-,-,-,a,a,ab,ab,ab,a,-,a,a,-,a,…
*M452	D1.10	ab,ab,a,-,a,ab,ab,a,-,-,ab,-,a,-,ab,ab,a,-,-,ab,ab,a,a,a,a,-,a,ab,ab,-,-,ab,ab,a,ab,a,ab,a,-,a,a,a,ab,-,ab,ab,-,ab,ab,a,-,-,-,a,a,-,ab,a,a,a,a,a,ab,ab,ab,a,ab,-,a,a,a,ab,a,a,a,ab,a,a,ab,ab,a,-,a,ab,ab,a,a,-,a,ab,a,a,-,-,a,ab,ab,ab,ab,ab,ab,ab,-,ab,-,ab,a,ab,a,ab,ab,ab,a,ab,-,ab,a,a,a,ab,a,ab,a,-,-,-,ab,ab,ab,ab,ab,a,-,-,ab,a,a,ab,ab,-,a,ab,ab,a,-,-,a,ab,-,-,a,a,-,a,-,a,ab,ab,ab,a,a,a,a,ab,a,a,a,a…
*M455	D2.15	a,-,a,-,-,ab,ab,a,a,-,ab,-,-,a,a,ab,ab,a,a,a,a,a,a,-,-,ab,-,-,a,ab,a,-,a,ab,ab,a,-,ab,a,-,ab,-,-,a,ab,ab,ab,a,a,a,ab,a,a,-,-,a,a,a,ab,a,ab,a,ab,ab,ab,-,ab,a,a,a,a,a,ab,ab,ab,ab,a,ab,a,-,-,-,ab,-,-,-,ab,a,a,a,a,ab,a,ab,ab,a,-,-,ab,-,ab,a,a,a,a,a,ab,ab,ab,ab,ab,a,a,a,-,a,-,a,ab,ab,a,ab,-,ab,ab,a,-,ab,ab,ab,ab,ab,-,ab,a,a,ab,-,ab,-,a,ab,a,ab,a,-,-,a,-,ab,ab,ab,-,a,a,ab,a,a,a,-,ab,-,a,a,a,-,-,a,a,-,-…
*M460	D1.10	ab,ab,a,ab,-,ab,-,a,ab,-,ab,a,a,-,-,-,a,a,ab,-,-,a,a,-,a,ab,a,ab,ab,ab,a,ab,ab,a,ab,a,ab,a,ab,-,a,a,ab,-,ab,ab,a,ab,ab,a,ab,ab,a,a,a,-,ab,a,a,-,-,a,ab,ab,ab,a,ab,ab,a,a,a,ab,a,a,-,ab,a,-,ab,ab,a,a,-,-,ab,a,a,ab,a,ab,-,-,ab,a,a,-,-,ab,ab,ab,ab,-,a,ab,ab,ab,a,-,a,ab,-,ab,a,ab,a,ab,a,a,-,ab,-,-,a,ab,a,a,-,ab,-,ab,ab,a,a,-,ab,a,a,ab,ab,a,a,ab,-,a,ab,-,a,ab,a,-,a,a,ab,-,a,a,ab,-,ab,a,a,a,a,-,a,a,a,a,a…
*M461	D1.10	ab,ab,a,ab,a,ab,ab,-,ab,a,ab,a,a,a,-,ab,a,-,ab,ab,-,a,a,a,a,ab,-,ab,-,ab,a,ab,-,a,-,-,ab,-,ab,a,a,a,-,ab,ab,ab,-,-,ab,a,ab,ab,-,a,a,ab,ab,a,-,a,-,a,-,ab,-,a,ab,-,a,a,a,ab,-,a,a,ab,-,a,ab,ab,-,a,a,-,ab,a,a,ab,a,ab,a,a,ab,a,a,ab,ab,-,ab,ab,ab,ab,a,ab,ab,-,a,ab,a,ab,ab,ab,a,ab,a,ab,-,a,a,ab,a,ab,a,ab,a,a,ab,ab,ab,-,ab,a,a,a,ab,a,a,-,ab,a,a,ab,-,a,ab,ab,-,ab,a,ab,a,a,ab,-,a,a,-,ab,ab,a,a,a,-,-,a,a,a,…
*M462	D2.15	-,a,a,-,a,ab,ab,-,a,-,-,-,-,a,a,ab,-,-,a,a,a,a,a,-,ab,ab,ab,a,a,-,a,ab,-,ab,ab,a,-,ab,-,-,ab,a,-,a,ab,ab,-,a,a,a,-,-,-,-,a,a,a,a,-,a,-,a,ab,ab,ab,a,ab,a,a,-,a,a,ab,ab,ab,ab,a,ab,a,ab,-,a,ab,-,ab,ab,ab,-,a,a,-,ab,-,ab,-,a,a,a,ab,a,ab,a,a,-,-,-,ab,ab,ab,-,ab,a,a,a,a,a,-,a,-,ab,-,-,a,-,ab,a,ab,-,-,ab,ab,ab,a,ab,-,-,ab,ab,-,a,a,ab,a,ab,a,a,a,-,a,ab,-,-,a,a,a,-,a,a,a,-,ab,ab,a,a,a,-,ab,-,a,ab,ab,ab,-,…
*M469	D2.15	a,a,a,a,a,ab,ab,a,a,a,-,a,ab,a,-,ab,-,a,a,a,a,a,a,ab,ab,ab,ab,a,a,ab,-,ab,a,ab,-,a,ab,ab,a,ab,ab,a,ab,a,ab,ab,ab,a,a,a,ab,a,-,a,a,a,a,a,ab,a,ab,a,ab,-,-,a,ab,-,a,a,a,a,ab,-,-,ab,-,ab,-,ab,ab,a,ab,-,ab,-,ab,a,a,a,-,ab,a,ab,-,a,-,a,ab,a,-,a,a,-,a,-,ab,ab,ab,ab,ab,a,a,a,-,a,a,-,ab,ab,-,-,a,ab,ab,-,ab,-,a,ab,ab,ab,-,ab,a,a,-,ab,ab,a,a,-,-,ab,a,a,a,-,a,ab,ab,ab,a,-,a,ab,a,a,a,-,ab,ab,a,a,a,ab,ab,a,a,a…
*M470	D2.15	a,a,a,a,a,ab,ab,a,a,a,ab,-,ab,a,a,ab,ab,a,a,a,a,a,a,ab,ab,ab,ab,a,a,ab,a,ab,a,-,ab,a,ab,ab,a,ab,ab,-,-,-,ab,-,ab,a,a,a,ab,a,a,a,a,a,a,-,ab,a,ab,-,ab,ab,ab,a,-,a,a,a,a,a,ab,ab,-,ab,-,ab,a,ab,ab,a,ab,ab,ab,ab,-,a,a,-,a,ab,a,ab,ab,a,a,a,ab,-,ab,-,-,a,a,a,ab,ab,ab,-,-,a,a,a,-,a,a,a,ab,ab,a,ab,-,ab,ab,a,ab,-,a,ab,ab,-,a,ab,a,a,ab,ab,ab,a,a,ab,a,-,a,a,a,a,a,ab,ab,ab,-,a,a,ab,a,a,a,ab,ab,-,a,-,a,ab,ab,a…
*M471	D2.15	-,a,a,-,a,ab,ab,-,a,a,-,a,ab,a,a,ab,ab,-,-,-,-,a,a,ab,ab,ab,ab,-,-,-,-,-,a,ab,-,a,ab,-,a,ab,ab,a,-,a,ab,ab,ab,a,a,a,ab,a,a,a,a,a,a,-,-,a,ab,a,ab,-,ab,a,ab,a,a,a,a,a,-,ab,ab,ab,a,ab,-,ab,ab,-,ab,ab,ab,ab,ab,a,-,a,a,ab,a,ab,-,-,a,a,ab,-,ab,a,-,a,a,a,ab,ab,ab,-,ab,a,a,-,-,-,a,a,ab,-,-,ab,a,-,ab,a,ab,ab,a,ab,ab,ab,a,ab,a,a,-,ab,-,a,a,ab,a,ab,a,a,a,a,a,ab,ab,ab,a,a,a,-,a,-,a,ab,ab,ab,-,a,-,ab,ab,a,a,a…
*M479	D2.15	a,a,a,a,a,ab,ab,a,a,a,-,a,ab,-,a,ab,ab,a,a,-,a,a,a,ab,-,ab,ab,a,-,ab,-,-,a,ab,-,a,ab,ab,-,-,ab,a,ab,a,-,ab,ab,a,-,a,ab,-,-,a,a,a,-,a,ab,a,ab,a,ab,-,-,-,ab,a,a,a,a,-,ab,-,ab,ab,a,ab,-,-,-,a,ab,ab,ab,ab,ab,-,a,a,-,ab,a,-,ab,a,a,a,-,-,ab,a,a,a,a,a,ab,ab,ab,ab,ab,a,a,-,a,a,a,a,ab,ab,a,ab,a,ab,-,a,ab,ab,-,ab,ab,ab,a,ab,a,a,ab,ab,ab,a,a,ab,a,ab,-,a,a,a,a,ab,ab,ab,-,a,a,-,a,a,a,-,ab,ab,a,a,a,ab,-,a,a,ab…
*M480	D1.10	ab,ab,a,ab,a,ab,ab,-,ab,a,ab,a,-,a,ab,-,a,-,-,ab,ab,a,a,a,a,ab,a,ab,ab,ab,-,ab,-,-,ab,a,ab,a,ab,a,a,a,ab,ab,ab,ab,a,-,ab,a,ab,ab,a,a,a,ab,ab,a,a,a,-,a,-,ab,ab,a,ab,-,a,a,a,ab,-,a,a,ab,a,-,ab,ab,a,a,-,ab,ab,a,a,-,a,ab,-,a,ab,a,-,ab,ab,ab,ab,-,ab,a,a,ab,ab,ab,a,-,a,ab,ab,ab,a,ab,a,ab,a,a,a,ab,a,ab,a,ab,a,a,ab,ab,ab,ab,ab,a,a,a,ab,a,a,ab,ab,a,a,-,-,a,ab,ab,a,-,a,-,a,a,ab,-,a,a,-,-,ab,a,a,a,a,ab,a,-,…
*M482	B3.7	ab,ab,b,ab,-,-,-,b,ab,b,a,b,ab,b,ab,a,ab,b,ab,ab,ab,b,b,ab,ab,a,ab,ab,-,a,b,a,ab,ab,a,b,-,ab,ab,-,ab,b,a,ab,a,a,ab,-,ab,b,-,ab,b,-,b,ab,ab,b,ab,b,ab,b,a,a,a,b,a,-,b,b,-,ab,ab,ab,ab,a,b,-,ab,a,ab,b,ab,a,a,ab,-,ab,b,ab,b,ab,-,ab,ab,ab,ab,ab,a,ab,a,b,-,ab,ab,ab,-,a,-,a,-,ab,b,ab,b,ab,-,b,ab,a,b,a,b,-,ab,b,a,a,-,a,a,ab,b,ab,ab,b,ab,a,a,b,b,-,ab,ab,ab,-,b,ab,b,a,-,ab,ab,b,b,ab,ab,ab,ab,ab,ab,-,b,-,b,-…
*M485	D1.10	a,-,ab,a,ab,a,-,ab,-,ab,a,ab,ab,-,a,a,ab,-,-,a,-,ab,-,-,ab,a,ab,-,a,a,-,a,-,-,a,ab,a,ab,a,-,-,ab,a,a,a,a,-,a,a,ab,a,a,ab,ab,ab,a,-,ab,ab,ab,ab,ab,a,a,a,ab,-,a,-,ab,ab,a,ab,ab,-,a,ab,ab,a,-,ab,ab,ab,a,a,-,-,a,ab,-,ab,ab,-,ab,ab,a,a,-,a,a,a,ab,ab,a,a,a,ab,a,ab,a,-,-,ab,a,ab,a,ab,-,ab,-,ab,-,ab,a,ab,ab,a,a,a,a,a,ab,ab,ab,a,ab,ab,a,-,ab,ab,a,a,ab,a,-,ab,a,ab,a,ab,ab,-,-,-,ab,a,a,a,-,ab,ab,ab,a,-,ab,a…
*M486	D1.10	a,a,ab,a,ab,a,-,ab,a,ab,a,ab,ab,ab,a,a,-,ab,-,a,a,ab,ab,ab,ab,a,ab,a,a,a,ab,a,a,ab,-,ab,a,ab,a,ab,ab,ab,a,a,a,a,-,a,-,ab,a,a,-,-,ab,a,a,ab,ab,ab,ab,ab,a,-,a,-,a,a,ab,-,ab,a,ab,ab,ab,a,-,ab,a,a,ab,ab,ab,a,-,-,ab,a,ab,a,ab,ab,-,ab,-,a,-,a,a,a,a,ab,ab,a,a,a,ab,a,-,a,a,a,ab,-,ab,a,ab,ab,ab,a,ab,a,ab,a,ab,-,-,a,a,a,a,ab,-,ab,a,ab,ab,a,-,ab,ab,a,a,-,a,a,ab,-,ab,a,ab,ab,a,-,ab,ab,-,-,a,ab,-,-,ab,a,-,ab,…
*M488	D1.10	-,a,-,a,-,a,a,ab,-,ab,a,ab,ab,ab,a,a,ab,ab,a,a,a,ab,-,ab,ab,a,ab,-,a,a,ab,a,a,ab,a,ab,a,ab,-,ab,ab,ab,a,a,a,a,ab,-,a,ab,a,-,ab,-,ab,a,a,-,ab,ab,ab,ab,a,-,a,ab,a,a,ab,-,ab,a,ab,-,ab,a,ab,-,-,a,ab,-,ab,a,a,ab,ab,a,ab,a,ab,-,a,ab,ab,a,a,-,a,a,a,-,ab,a,a,a,ab,a,ab,a,a,a,-,-,-,a,ab,ab,-,a,-,-,-,a,-,ab,a,a,-,a,a,ab,ab,-,a,ab,-,a,a,ab,ab,a,a,ab,a,a,-,a,ab,a,ab,ab,a,ab,ab,-,-,a,a,ab,ab,ab,ab,a,ab,ab,ab,a…
*M489	B3.7	ab,-,-,ab,a,b,b,ab,ab,a,b,a,ab,a,-,b,ab,a,-,ab,ab,-,a,ab,-,b,ab,ab,ab,b,a,b,ab,ab,b,a,b,ab,-,-,-,a,b,ab,b,b,ab,ab,ab,a,b,ab,a,a,a,ab,ab,a,ab,a,ab,-,b,b,b,a,b,ab,a,a,a,-,ab,ab,-,b,a,ab,ab,b,ab,a,ab,-,b,ab,ab,ab,a,ab,-,ab,ab,ab,ab,ab,ab,ab,b,ab,b,a,a,ab,ab,ab,ab,b,ab,b,-,ab,a,ab,a,ab,-,a,-,b,a,b,-,b,ab,a,b,b,ab,b,-,-,-,-,ab,a,-,b,b,a,a,-,-,-,ab,-,a,-,a,-,ab,ab,ab,a,a,ab,ab,ab,ab,ab,ab,ab,a,ab,a,ab,…
*M490	B3.7	ab,-,a,-,a,-,-,ab,ab,a,b,a,ab,a,ab,b,ab,a,ab,ab,ab,a,a,-,ab,-,ab,-,ab,b,a,b,-,ab,b,a,b,ab,ab,ab,-,-,b,ab,-,-,ab,-,-,a,b,-,a,a,a,ab,ab,a,ab,a,-,-,b,b,b,a,-,ab,a,a,a,-,ab,ab,ab,b,a,-,ab,b,ab,a,-,b,b,ab,ab,ab,a,ab,-,-,ab,ab,ab,ab,ab,-,b,ab,b,-,-,-,ab,ab,ab,-,ab,b,b,-,a,ab,-,ab,a,a,ab,-,-,b,a,b,ab,a,b,-,ab,-,b,ab,-,ab,-,a,ab,b,b,a,a,b,-,ab,ab,-,a,-,a,-,ab,ab,ab,a,-,ab,ab,ab,-,ab,ab,ab,-,ab,a,-,ab,-,-…
*M499	D1.10	ab,ab,a,-,a,ab,-,-,ab,-,ab,a,a,a,ab,ab,-,a,ab,ab,ab,a,a,-,a,ab,a,ab,ab,ab,a,ab,-,-,ab,a,ab,-,-,a,-,a,ab,ab,ab,-,a,-,ab,a,ab,ab,a,a,-,ab,ab,a,a,a,a,-,ab,-,ab,a,-,ab,a,a,a,-,-,a,a,-,a,-,ab,-,-,a,-,-,ab,a,-,ab,a,ab,-,-,ab,a,a,-,ab,ab,ab,-,-,-,a,ab,ab,-,a,ab,-,ab,ab,ab,a,ab,-,ab,a,a,a,-,a,ab,a,ab,a,a,ab,ab,ab,ab,ab,-,-,a,-,a,a,ab,ab,a,a,-,ab,-,ab,ab,-,ab,-,ab,a,a,-,a,a,-,ab,ab,ab,a,-,a,a,ab,a,a,a,a,a…
*M501	D1.10	a,-,-,a,ab,a,a,ab,a,ab,a,ab,ab,ab,-,a,ab,ab,a,a,a,ab,ab,ab,ab,-,ab,a,-,a,ab,a,a,ab,-,ab,a,ab,a,ab,ab,-,-,a,a,a,ab,a,a,ab,a,a,ab,ab,-,a,a,-,ab,-,ab,ab,-,a,-,ab,a,-,ab,ab,ab,a,ab,ab,ab,a,ab,ab,a,a,ab,ab,ab,a,-,-,ab,a,ab,a,-,ab,a,ab,ab,-,-,-,a,a,a,ab,ab,a,a,-,ab,-,-,-,-,a,ab,a,-,a,ab,ab,-,a,-,a,ab,-,ab,ab,a,a,-,a,-,ab,-,ab,-,ab,-,a,a,ab,-,a,a,-,-,a,ab,a,ab,a,ab,ab,-,ab,ab,-,a,a,a,ab,ab,-,ab,a,-,ab,a…
*M502	D1.10	ab,-,a,ab,a,ab,-,-,-,a,ab,a,a,a,-,ab,a,a,ab,ab,ab,a,a,-,-,ab,a,-,ab,ab,a,ab,ab,a,ab,a,ab,-,ab,a,a,a,ab,ab,ab,ab,a,ab,-,a,ab,ab,a,a,a,ab,ab,a,a,a,-,a,-,-,ab,a,ab,ab,-,a,a,ab,a,a,a,-,a,-,ab,ab,a,a,a,ab,ab,a,a,-,a,ab,a,a,ab,a,-,ab,ab,ab,ab,ab,ab,a,a,-,ab,ab,-,ab,-,ab,ab,-,a,-,a,-,a,a,a,ab,a,-,a,ab,a,a,ab,ab,ab,ab,ab,a,-,a,-,a,a,ab,ab,a,a,ab,ab,-,ab,ab,a,ab,a,ab,a,a,-,a,a,a,-,ab,ab,a,a,a,a,ab,-,a,a,a…
*M524	D2.15	ab,ab,ab,ab,-,-,a,-,-,ab,a,ab,a,ab,ab,a,a,ab,ab,ab,ab,ab,ab,a,-,-,a,ab,-,a,ab,a,ab,a,a,-,a,a,ab,a,a,ab,a,-,a,a,a,ab,ab,a,-,ab,ab,ab,ab,-,-,-,a,-,a,-,a,a,a,-,a,ab,ab,ab,ab,ab,a,a,a,a,-,a,ab,-,a,ab,a,a,a,a,a,ab,-,ab,-,a,ab,a,-,ab,ab,ab,a,-,a,ab,ab,-,-,ab,-,a,a,a,a,ab,ab,ab,ab,ab,ab,ab,a,a,ab,-,ab,-,a,ab,a,a,ab,-,a,a,ab,a,-,ab,a,a,a,ab,-,a,ab,a,ab,ab,ab,-,ab,a,a,a,ab,-,ab,a,-,ab,ab,a,a,a,ab,ab,ab,a,…
*M525	D2.15	-,ab,-,ab,ab,a,a,a,-,ab,a,ab,a,ab,ab,a,-,ab,ab,ab,ab,ab,-,a,-,a,a,ab,ab,a,ab,a,ab,a,a,ab,-,-,ab,a,-,ab,a,ab,a,a,a,ab,ab,a,a,ab,ab,-,ab,ab,ab,ab,-,ab,a,ab,a,-,a,-,a,ab,ab,ab,ab,ab,a,a,a,a,ab,a,ab,a,-,ab,a,-,-,a,a,ab,ab,ab,ab,a,ab,-,a,ab,ab,ab,a,-,a,ab,ab,ab,ab,-,a,a,a,a,-,ab,ab,ab,ab,ab,ab,-,a,a,-,-,ab,a,a,ab,a,a,ab,a,-,a,ab,a,ab,ab,a,a,a,ab,ab,a,ab,a,-,ab,ab,ab,ab,a,a,a,ab,ab,ab,a,ab,ab,ab,a,a,a,…
*M526	D2.15	ab,-,ab,ab,ab,-,-,a,ab,ab,a,ab,a,ab,ab,a,a,-,ab,ab,ab,ab,ab,a,a,a,a,ab,ab,a,ab,a,-,-,a,ab,-,a,-,-,a,-,a,ab,-,a,-,ab,ab,a,a,ab,-,ab,ab,ab,-,ab,-,ab,a,ab,a,a,a,ab,a,ab,ab,ab,ab,ab,a,a,-,a,ab,a,ab,a,a,-,a,-,a,a,-,ab,ab,ab,-,a,ab,a,a,ab,ab,ab,a,ab,-,-,ab,ab,-,-,a,a,a,a,a,ab,-,ab,ab,ab,ab,ab,-,a,ab,a,ab,-,a,ab,a,-,ab,a,a,a,ab,a,ab,ab,a,a,-,-,ab,a,ab,a,ab,ab,ab,-,ab,a,-,-,ab,ab,ab,a,-,ab,ab,a,a,a,ab,ab…
*M528	D2.15	-,ab,ab,ab,-,a,a,-,ab,ab,a,ab,a,ab,ab,-,a,ab,ab,ab,ab,ab,ab,a,a,a,a,ab,ab,a,-,-,ab,a,-,ab,a,a,ab,a,-,ab,a,ab,a,a,a,-,ab,a,a,ab,ab,-,-,ab,ab,ab,a,ab,a,-,a,a,-,ab,a,ab,ab,ab,ab,ab,a,a,a,a,-,a,ab,a,a,ab,a,a,a,a,a,ab,ab,ab,ab,a,ab,a,a,ab,ab,ab,a,ab,a,ab,ab,ab,ab,ab,a,-,a,a,a,ab,ab,ab,ab,ab,ab,ab,a,-,ab,a,-,a,a,-,a,a,ab,a,a,a,-,a,ab,ab,a,a,a,-,ab,-,-,-,ab,ab,ab,-,ab,a,a,a,ab,ab,ab,a,ab,ab,ab,-,a,a,ab,…
*M529	D2.15	-,ab,ab,ab,ab,a,a,a,ab,ab,a,ab,a,ab,ab,-,a,ab,ab,ab,ab,-,ab,a,a,a,a,ab,ab,a,ab,a,ab,a,a,ab,-,a,ab,-,a,-,-,ab,a,a,a,-,ab,-,-,-,-,-,-,ab,ab,-,-,-,a,ab,a,-,a,ab,a,ab,ab,ab,ab,ab,-,a,-,a,ab,a,ab,a,-,ab,a,-,a,a,-,ab,ab,-,ab,a,ab,a,-,ab,ab,-,a,ab,a,ab,ab,-,ab,ab,-,a,a,a,-,-,ab,ab,ab,ab,-,ab,-,a,ab,-,ab,a,a,-,-,-,ab,a,a,a,ab,a,ab,ab,a,a,a,ab,ab,a,ab,a,ab,ab,-,ab,ab,-,-,a,ab,ab,ab,a,ab,ab,ab,a,a,a,ab,ab,…
*M530	D2.15	ab,ab,-,-,ab,a,a,-,-,ab,a,ab,-,ab,ab,a,a,ab,ab,ab,ab,ab,ab,-,a,a,a,ab,ab,a,ab,a,ab,a,a,-,a,a,ab,-,a,ab,a,ab,a,a,a,ab,ab,-,-,ab,ab,ab,ab,ab,-,ab,a,-,-,ab,-,a,a,ab,-,ab,ab,ab,ab,ab,a,-,a,a,ab,a,ab,a,a,-,a,a,-,a,a,ab,ab,-,ab,a,ab,-,-,ab,-,ab,a,ab,a,ab,ab,ab,ab,ab,a,a,a,-,a,-,ab,ab,ab,ab,ab,ab,a,a,ab,a,ab,-,a,ab,a,a,ab,a,a,a,ab,-,-,ab,a,a,a,ab,-,a,ab,a,ab,-,ab,ab,ab,a,-,a,ab,ab,ab,a,ab,ab,ab,a,a,a,ab…
*M531	D2.15	ab,ab,ab,ab,ab,a,a,a,ab,ab,a,ab,a,ab,-,a,a,-,ab,ab,-,ab,ab,a,a,-,a,ab,ab,a,-,a,ab,a,a,ab,a,-,-,-,-,ab,a,ab,a,a,a,ab,-,a,a,ab,ab,-,ab,ab,ab,ab,a,ab,a,ab,a,-,a,ab,a,-,-,ab,ab,ab,a,-,a,-,ab,a,ab,a,a,ab,a,a,a,a,a,ab,ab,ab,ab,-,ab,a,-,ab,ab,-,a,-,a,ab,ab,ab,ab,ab,a,a,a,a,a,ab,-,ab,ab,-,ab,ab,a,a,-,-,ab,-,a,-,a,a,ab,a,a,a,ab,a,ab,ab,a,a,a,-,ab,a,ab,a,ab,ab,ab,ab,ab,a,a,a,-,-,ab,a,ab,ab,ab,a,a,a,ab,ab,a…
*M534	D2.15	ab,ab,-,ab,ab,a,a,a,ab,ab,a,ab,a,ab,ab,a,-,ab,ab,ab,ab,ab,-,a,a,-,a,-,ab,a,ab,-,ab,a,a,-,a,a,ab,-,a,ab,a,ab,a,a,a,ab,ab,a,a,-,ab,-,ab,ab,ab,-,a,ab,a,-,a,a,a,ab,-,ab,ab,ab,ab,ab,a,a,a,a,ab,a,ab,a,a,-,a,-,a,a,a,ab,ab,ab,ab,a,ab,a,a,ab,ab,ab,a,-,a,ab,ab,ab,ab,ab,-,a,a,-,a,ab,ab,ab,ab,ab,ab,ab,a,a,-,a,ab,a,a,ab,a,a,ab,-,-,-,-,-,ab,ab,a,-,a,ab,-,a,ab,a,ab,ab,-,ab,ab,a,a,a,ab,ab,ab,a,ab,ab,ab,a,a,a,ab,…
*M538	B3.7	b,ab,a,ab,a,b,-,ab,ab,a,-,a,ab,a,-,b,ab,a,ab,ab,ab,a,-,ab,ab,b,ab,ab,ab,b,a,b,-,ab,-,a,b,ab,ab,ab,-,a,b,ab,b,b,ab,ab,ab,ab,b,-,a,a,a,ab,-,a,ab,a,ab,a,b,b,b,-,b,ab,a,a,a,ab,ab,ab,-,-,a,ab,ab,b,-,a,ab,b,b,ab,ab,-,a,ab,a,ab,ab,ab,ab,-,ab,ab,b,ab,b,a,-,ab,ab,-,ab,b,-,b,b,ab,-,ab,a,ab,a,-,ab,b,a,b,-,b,ab,a,b,b,ab,b,b,ab,a,ab,ab,a,ab,b,b,a,a,b,ab,ab,ab,ab,a,ab,a,b,-,ab,ab,a,a,ab,ab,ab,ab,-,-,ab,a,-,-,a…
*M539	B3.7	a,ab,b,ab,b,a,a,ab,ab,b,a,b,ab,b,ab,-,ab,-,ab,ab,ab,-,b,ab,ab,a,ab,ab,-,a,-,a,ab,-,-,b,a,ab,-,ab,ab,b,a,ab,a,-,-,ab,ab,ab,-,ab,b,-,b,ab,ab,b,-,b,ab,-,a,a,a,b,a,ab,b,b,-,-,-,ab,ab,a,b,ab,ab,a,ab,-,ab,a,a,ab,ab,ab,b,-,-,ab,-,ab,ab,ab,ab,ab,a,ab,a,b,b,ab,ab,ab,ab,-,-,-,a,-,b,-,-,-,-,b,ab,a,b,a,b,a,ab,b,a,a,-,a,-,ab,b,ab,-,-,ab,a,a,-,b,a,-,ab,ab,ab,b,-,b,a,ab,ab,-,-,b,ab,ab,ab,-,ab,ab,ab,b,-,-,ab,-,b…
*M542	D2.15	a,ab,-,-,-,-,a,a,ab,ab,a,ab,a,ab,ab,a,-,ab,-,-,-,-,ab,a,a,-,a,-,ab,a,ab,a,-,a,a,ab,a,-,ab,a,a,ab,a,ab,a,a,a,ab,-,-,a,ab,ab,-,ab,ab,ab,ab,-,ab,-,ab,-,a,a,ab,a,-,ab,ab,ab,ab,a,a,-,a,ab,a,ab,a,a,ab,a,a,-,-,a,ab,ab,ab,ab,a,ab,a,a,ab,ab,ab,-,ab,a,ab,ab,ab,ab,ab,-,a,a,a,-,-,-,ab,-,ab,ab,ab,a,a,ab,-,ab,-,a,ab,a,a,ab,a,a,-,ab,-,ab,ab,-,a,a,ab,ab,a,ab,a,ab,ab,ab,ab,ab,a,a,a,ab,ab,ab,a,ab,ab,ab,-,a,a,ab,ab…
*M548	D2.15	a,ab,ab,-,ab,-,a,a,ab,ab,a,ab,a,ab,ab,a,a,ab,ab,-,ab,ab,ab,a,a,a,a,-,ab,a,-,a,ab,a,a,-,a,a,ab,a,a,ab,-,ab,-,a,-,-,ab,a,a,ab,ab,ab,ab,ab,ab,ab,a,-,a,ab,a,a,-,ab,a,-,ab,ab,ab,ab,a,a,a,a,ab,-,ab,a,a,ab,a,a,a,-,-,ab,ab,ab,-,a,-,a,a,ab,ab,ab,a,ab,a,ab,ab,ab,-,ab,a,a,a,-,a,ab,ab,ab,-,-,ab,-,a,-,ab,a,ab,a,-,-,-,a,ab,a,-,a,ab,a,ab,ab,-,a,a,ab,ab,-,ab,a,ab,ab,ab,ab,ab,a,-,a,ab,-,ab,-,ab,ab,ab,a,a,-,ab,ab,…
*M560	D2.15	ab,-,a,a,-,ab,-,-,a,a,-,a,a,a,a,ab,ab,a,a,a,a,a,a,ab,ab,-,ab,a,-,ab,a,-,a,ab,ab,a,ab,ab,-,ab,ab,a,ab,-,ab,ab,ab,a,a,ab,ab,-,a,a,a,a,a,a,ab,a,ab,a,-,ab,ab,a,-,a,a,a,a,a,-,-,ab,ab,a,-,-,ab,ab,a,-,ab,ab,ab,ab,a,a,a,a,ab,a,ab,ab,a,a,a,-,a,ab,a,a,a,a,a,-,ab,ab,ab,ab,a,-,a,a,a,a,a,-,ab,a,ab,a,ab,ab,a,ab,ab,a,ab,-,-,a,ab,a,a,ab,ab,ab,a,a,ab,a,ab,a,a,a,a,a,ab,ab,ab,a,-,a,ab,-,a,a,-,ab,ab,-,a,a,ab,ab,a,a,…
*M561	D2.15	ab,a,a,a,a,ab,ab,ab,-,a,ab,a,a,a,a,ab,ab,a,a,a,-,a,a,ab,ab,ab,ab,-,a,ab,a,-,a,ab,ab,a,ab,ab,a,ab,-,-,ab,-,ab,ab,ab,a,a,ab,ab,a,a,a,-,a,a,a,ab,a,ab,a,-,ab,ab,a,ab,a,a,a,a,a,ab,-,ab,ab,-,-,a,ab,ab,a,ab,-,ab,ab,ab,a,a,a,-,ab,a,-,ab,a,a,-,ab,a,-,a,a,-,a,a,-,ab,ab,ab,ab,a,a,a,a,-,a,a,ab,ab,-,ab,a,ab,ab,a,ab,ab,a,-,ab,ab,a,ab,-,a,ab,ab,ab,a,a,-,-,-,a,a,a,a,a,ab,-,ab,-,a,a,ab,a,a,a,ab,ab,ab,a,-,a,ab,ab,…
*M563	D2.15	ab,a,-,a,a,ab,ab,ab,a,a,ab,a,a,a,a,ab,ab,a,a,a,a,a,a,ab,ab,ab,-,a,a,ab,-,ab,a,-,ab,a,ab,ab,a,ab,ab,-,ab,a,ab,ab,ab,a,a,ab,ab,a,a,a,a,a,-,a,ab,a,-,a,ab,-,ab,a,ab,a,-,a,-,a,ab,ab,ab,ab,-,ab,-,-,ab,a,-,ab,ab,ab,ab,-,a,a,a,-,a,ab,ab,a,a,a,ab,a,ab,a,a,a,a,a,ab,ab,ab,ab,ab,-,a,a,a,a,a,-,ab,ab,a,ab,a,ab,ab,a,ab,ab,a,ab,ab,ab,a,ab,-,a,ab,ab,ab,a,-,ab,a,ab,a,a,a,a,a,-,-,ab,a,a,a,ab,a,a,a,ab,ab,ab,a,a,a,ab…
*M565	D2.15	ab,a,a,a,a,ab,-,ab,a,-,ab,a,a,a,a,ab,ab,a,a,a,a,a,a,ab,ab,ab,ab,a,a,ab,a,-,a,ab,ab,a,ab,-,a,-,ab,-,ab,a,ab,ab,ab,a,a,ab,ab,a,a,a,a,a,a,a,ab,a,-,a,ab,ab,ab,a,-,a,-,-,a,a,ab,ab,-,ab,a,ab,a,ab,-,a,ab,ab,-,ab,ab,a,a,a,-,ab,-,ab,ab,a,a,a,ab,a,ab,a,a,a,a,-,ab,ab,ab,-,ab,a,a,-,a,a,-,a,ab,-,a,ab,a,ab,ab,-,ab,ab,a,-,ab,ab,a,-,a,a,ab,ab,ab,a,-,ab,a,ab,a,a,a,-,a,ab,ab,ab,a,a,-,ab,a,-,a,ab,ab,ab,a,-,a,ab,ab,…
*M566	B3.7	ab,b,-,b,-,ab,ab,a,b,ab,ab,-,ab,ab,ab,ab,-,ab,b,b,b,b,-,a,a,ab,a,b,b,-,ab,-,b,a,-,-,ab,a,b,a,a,ab,ab,b,ab,ab,a,b,b,a,ab,b,ab,ab,ab,b,-,-,-,ab,a,ab,ab,ab,-,ab,ab,b,ab,-,ab,b,a,a,a,ab,ab,-,b,ab,a,ab,a,-,ab,-,a,b,ab,b,ab,a,b,a,-,b,b,b,ab,b,ab,ab,-,b,-,b,a,ab,a,ab,ab,b,ab,b,-,b,ab,ab,a,ab,ab,ab,ab,ab,-,ab,ab,ab,-,ab,ab,-,ab,a,b,ab,a,ab,ab,ab,ab,ab,-,a,b,b,ab,b,ab,-,a,-,-,ab,ab,a,b,-,b,a,-,a,ab,b,ab,a…
*M567	D2.15	-,a,a,a,a,ab,ab,-,a,a,ab,a,a,a,a,-,-,a,a,-,a,-,-,ab,ab,ab,ab,-,a,ab,a,-,a,ab,ab,a,ab,-,a,ab,ab,-,ab,a,ab,ab,-,a,a,-,ab,a,a,-,-,-,a,a,-,a,ab,a,-,-,ab,a,ab,a,a,a,-,-,ab,-,ab,-,a,-,a,ab,ab,a,ab,ab,ab,-,ab,a,a,a,a,ab,a,ab,ab,a,a,a,ab,a,ab,-,a,a,a,a,ab,-,ab,ab,ab,a,a,a,a,a,a,a,-,-,a,ab,a,ab,-,a,ab,ab,a,ab,ab,ab,a,ab,a,a,-,-,ab,a,a,ab,a,ab,-,a,a,-,-,ab,-,ab,a,a,a,ab,a,a,a,-,ab,ab,-,a,a,ab,-,a,a,ab,ab,a…
*M570	B3.7	ab,b,ab,b,ab,ab,ab,-,b,-,ab,-,ab,ab,ab,ab,a,ab,b,b,-,b,ab,a,a,-,a,b,b,-,ab,ab,-,-,ab,ab,ab,a,b,a,a,ab,ab,-,ab,ab,a,b,b,a,ab,b,ab,-,ab,b,b,ab,a,-,a,ab,ab,ab,ab,ab,ab,b,ab,ab,ab,b,a,a,a,ab,-,-,b,ab,a,ab,a,-,ab,a,-,b,ab,-,-,-,-,a,-,b,b,b,ab,b,ab,ab,ab,b,b,b,-,ab,a,-,-,b,ab,b,ab,b,ab,ab,-,ab,ab,-,ab,ab,-,ab,ab,ab,b,ab,ab,a,ab,a,-,-,a,-,ab,ab,ab,ab,-,a,-,-,-,b,ab,ab,a,a,-,ab,ab,a,b,-,b,a,a,a,ab,b,-,a,…
*M571	B3.7	ab,a,-,a,ab,ab,ab,b,-,ab,-,ab,ab,ab,ab,-,b,ab,a,a,-,a,-,-,b,ab,b,a,a,ab,ab,ab,a,-,-,a,-,b,a,b,b,ab,-,a,-,ab,b,a,a,b,ab,a,-,ab,ab,-,a,ab,-,ab,b,ab,ab,-,ab,ab,ab,a,ab,ab,ab,a,b,b,-,-,ab,ab,a,ab,b,ab,b,ab,-,-,b,a,ab,a,ab,b,a,b,-,a,a,a,-,-,-,ab,ab,a,a,a,b,ab,b,ab,ab,a,ab,a,-,a,-,ab,b,ab,ab,ab,ab,ab,b,ab,ab,ab,a,ab,ab,b,ab,b,-,ab,b,ab,ab,ab,ab,ab,a,b,-,a,ab,a,ab,ab,b,-,-,ab,ab,b,a,a,a,b,b,b,ab,a,ab,b,…
*M572	D2.15	a,-,ab,ab,ab,a,a,a,ab,ab,a,ab,ab,ab,ab,a,-,-,ab,ab,ab,ab,ab,-,a,-,a,ab,ab,-,ab,a,ab,a,a,ab,a,a,ab,-,a,ab,a,ab,a,a,-,ab,-,a,a,-,ab,ab,ab,ab,ab,ab,a,ab,a,ab,a,a,-,ab,-,ab,ab,ab,ab,ab,a,a,a,a,ab,a,-,-,-,ab,a,a,-,a,a,ab,ab,ab,ab,a,ab,a,a,-,-,ab,-,ab,a,ab,ab,ab,ab,ab,a,a,a,a,a,ab,ab,ab,-,ab,ab,ab,a,a,ab,a,ab,a,a,ab,a,a,-,a,a,-,ab,-,ab,ab,-,a,-,ab,ab,a,ab,a,-,ab,ab,ab,ab,-,a,a,ab,ab,ab,a,-,-,ab,a,a,-,a…
*M576	B3.7	ab,b,ab,-,ab,ab,ab,a,b,ab,-,ab,ab,-,ab,ab,a,ab,b,b,b,-,ab,a,a,ab,a,b,-,ab,ab,ab,b,a,ab,-,ab,a,b,a,-,ab,-,-,ab,ab,-,b,b,a,ab,b,ab,ab,ab,b,b,ab,a,ab,a,-,ab,ab,ab,ab,ab,b,-,ab,ab,-,a,-,a,ab,ab,ab,b,ab,a,ab,a,ab,ab,a,a,b,ab,b,ab,a,b,a,a,b,b,b,ab,b,ab,ab,ab,b,b,b,-,ab,-,ab,-,b,ab,b,ab,-,ab,ab,a,ab,ab,ab,-,ab,-,ab,-,ab,b,ab,ab,a,ab,a,b,ab,-,ab,ab,ab,ab,ab,-,a,b,-,ab,b,ab,-,a,a,b,ab,ab,a,b,b,b,a,a,a,ab,…
*M578	D1.10	-,ab,a,ab,a,ab,ab,a,-,a,ab,a,-,-,a,-,a,a,-,-,ab,ab,a,a,a,ab,a,ab,-,ab,a,-,ab,a,ab,ab,ab,a,ab,a,a,-,ab,ab,-,ab,a,ab,ab,a,ab,ab,a,a,a,ab,ab,-,a,a,a,-,-,ab,ab,-,ab,ab,a,a,a,ab,a,a,-,ab,a,ab,ab,ab,a,a,a,ab,ab,a,a,ab,a,-,-,a,ab,a,a,ab,ab,-,ab,ab,ab,-,a,ab,ab,-,a,ab,a,ab,ab,ab,a,ab,a,ab,a,a,a,-,a,-,a,ab,a,a,ab,-,ab,-,-,a,a,a,ab,a,a,ab,ab,a,a,ab,ab,a,ab,-,a,ab,a,ab,a,a,ab,a,a,a,ab,ab,ab,-,a,-,a,ab,-,a,-…
*M579	D1.10	-,ab,-,ab,a,-,-,a,-,a,ab,a,-,-,a,ab,a,-,ab,ab,ab,ab,a,a,a,ab,-,ab,-,ab,a,-,-,-,ab,ab,-,a,ab,a,a,a,ab,ab,ab,ab,a,ab,-,a,ab,ab,-,a,a,ab,ab,a,a,-,a,a,-,ab,ab,a,-,ab,a,a,a,ab,a,a,a,ab,a,ab,-,ab,a,-,a,-,-,a,a,ab,a,-,ab,a,ab,a,a,-,ab,-,ab,ab,ab,a,a,ab,ab,ab,-,ab,-,ab,ab,ab,-,ab,a,ab,a,a,a,ab,a,-,a,ab,a,a,ab,ab,ab,ab,ab,-,-,a,-,a,-,ab,-,a,a,-,ab,a,ab,ab,-,ab,a,ab,a,a,ab,a,a,-,ab,-,ab,a,a,a,a,ab,a,a,a,a,…
*M580	B3.7	ab,a,ab,a,ab,ab,ab,b,a,ab,ab,ab,ab,ab,ab,-,b,ab,a,a,a,a,ab,-,b,ab,b,a,a,ab,ab,-,a,-,ab,-,-,-,a,b,-,ab,-,-,ab,ab,b,-,a,-,-,a,ab,ab,ab,a,a,ab,b,ab,b,-,ab,ab,ab,ab,ab,a,-,ab,ab,a,b,-,b,ab,ab,ab,-,ab,b,-,b,ab,ab,-,b,a,ab,a,a,-,a,b,-,-,a,a,ab,a,ab,ab,ab,a,-,a,b,ab,-,ab,ab,a,-,a,ab,a,ab,ab,-,-,ab,ab,ab,ab,-,ab,ab,ab,a,-,-,b,ab,b,-,ab,b,ab,ab,ab,ab,ab,-,-,a,-,-,a,ab,ab,b,b,-,ab,ab,b,a,a,-,b,b,b,ab,a,ab,…
*M583	B3.7	ab,a,-,a,ab,ab,-,b,a,-,ab,ab,ab,ab,-,ab,b,ab,a,-,a,a,ab,b,b,ab,-,a,a,ab,ab,ab,a,b,-,a,ab,-,a,b,b,-,ab,a,ab,a,b,a,-,b,ab,a,ab,-,ab,a,a,ab,-,ab,b,-,ab,ab,-,ab,-,a,ab,ab,ab,-,b,-,b,-,ab,ab,-,ab,b,ab,b,ab,ab,b,b,a,ab,a,a,b,a,b,-,-,-,a,ab,a,ab,ab,ab,a,a,a,b,ab,b,ab,ab,a,ab,-,ab,a,ab,-,b,ab,ab,ab,-,ab,-,ab,ab,-,a,ab,ab,b,-,b,a,-,-,ab,ab,ab,ab,ab,a,b,-,a,ab,-,ab,-,-,b,-,ab,ab,b,a,-,-,b,b,b,ab,-,ab,b,b,-…
*M584	D2.15	a,ab,-,ab,ab,a,a,a,-,ab,a,-,ab,ab,-,a,a,-,ab,ab,ab,ab,-,-,a,-,a,ab,ab,a,ab,a,ab,a,-,ab,a,a,ab,-,a,ab,a,ab,-,ab,a,ab,ab,-,a,ab,ab,ab,ab,ab,ab,-,a,ab,a,ab,-,a,a,ab,a,-,ab,ab,ab,ab,a,a,a,a,-,-,ab,a,a,-,-,-,a,a,a,ab,ab,ab,ab,a,ab,a,a,ab,ab,-,a,ab,a,-,ab,-,ab,ab,-,a,-,a,a,ab,ab,ab,ab,ab,ab,ab,a,-,ab,a,ab,a,-,ab,a,-,-,a,-,a,ab,a,ab,ab,a,a,a,ab,ab,-,ab,a,-,-,ab,-,ab,a,-,-,ab,ab,ab,a,ab,ab,-,a,a,a,ab,ab,…
*M585	D2.15	-,ab,ab,ab,ab,a,a,a,-,ab,-,ab,ab,-,ab,-,a,ab,ab,ab,ab,-,-,a,a,-,a,ab,ab,a,ab,-,-,a,a,ab,-,a,ab,a,a,-,a,-,-,ab,a,ab,ab,a,-,ab,ab,ab,ab,ab,ab,ab,a,ab,a,ab,a,a,a,ab,-,ab,-,ab,ab,-,a,a,a,a,ab,a,ab,a,a,ab,a,a,a,a,-,-,ab,ab,ab,a,ab,-,a,-,-,ab,a,ab,a,ab,-,ab,-,ab,a,a,a,a,a,ab,ab,ab,ab,-,ab,ab,-,a,ab,a,-,a,a,ab,-,a,-,-,a,-,-,a,ab,-,-,a,a,-,-,a,ab,a,ab,-,ab,ab,ab,a,a,a,ab,ab,ab,a,ab,ab,ab,a,a,a,ab,ab,-,-,…
*M589	D2.15	a,ab,ab,-,ab,-,a,-,-,ab,a,ab,ab,ab,-,a,a,ab,ab,ab,ab,ab,ab,-,a,a,-,ab,ab,a,ab,-,ab,a,a,ab,a,a,ab,a,a,ab,a,ab,a,ab,a,-,ab,a,a,ab,ab,ab,ab,ab,ab,ab,a,ab,a,ab,a,a,-,-,a,ab,ab,ab,ab,ab,a,a,a,-,ab,a,ab,a,a,ab,-,a,a,-,a,ab,ab,ab,ab,-,-,-,-,ab,ab,ab,a,ab,a,ab,-,-,ab,ab,a,a,a,-,a,ab,ab,ab,-,ab,-,ab,a,-,ab,a,ab,a,a,a,a,a,ab,-,-,a,ab,a,ab,ab,a,a,a,ab,ab,a,ab,a,ab,ab,ab,-,ab,a,a,a,ab,ab,ab,a,ab,ab,ab,-,a,-,…
*M591	D2.15	a,ab,ab,ab,-,a,a,a,ab,ab,a,ab,ab,ab,ab,-,-,ab,ab,ab,ab,-,ab,-,a,a,-,-,ab,a,-,a,ab,a,a,ab,a,a,ab,-,-,ab,a,ab,a,ab,a,-,ab,-,a,ab,ab,ab,ab,ab,ab,ab,a,ab,a,-,a,a,-,-,a,ab,ab,ab,-,ab,-,a,-,a,ab,a,-,a,-,ab,a,a,a,a,-,ab,ab,ab,ab,a,ab,a,-,ab,-,ab,a,ab,-,ab,ab,ab,ab,ab,a,a,a,a,a,ab,ab,ab,ab,ab,ab,ab,-,a,ab,-,ab,a,a,a,a,a,ab,a,a,a,ab,a,ab,-,a,-,a,ab,ab,a,ab,a,ab,ab,-,ab,ab,a,a,-,ab,ab,ab,a,-,-,ab,a,a,a,ab,…
*M592	D1.10	ab,ab,a,ab,-,ab,ab,-,ab,a,ab,a,-,-,a,ab,a,a,ab,ab,ab,-,a,a,a,ab,a,ab,ab,-,a,ab,-,a,ab,ab,ab,a,ab,a,a,a,ab,ab,-,ab,a,-,ab,a,-,ab,a,-,a,ab,ab,a,a,a,-,a,ab,-,-,-,-,ab,a,a,a,ab,a,a,a,ab,a,ab,ab,ab,a,a,a,ab,ab,-,a,ab,a,ab,ab,a,-,a,a,ab,ab,ab,-,ab,ab,a,a,-,ab,ab,a,-,a,ab,-,ab,-,-,a,ab,a,-,a,ab,a,ab,a,ab,a,a,ab,ab,ab,ab,ab,a,a,a,ab,a,a,ab,ab,a,-,ab,ab,a,ab,-,a,ab,-,ab,a,-,-,a,-,a,ab,ab,ab,a,a,-,a,ab,-,a…
*M596	B3.7	ab,a,ab,a,ab,-,ab,-,a,ab,ab,ab,ab,ab,ab,ab,b,ab,a,a,-,a,-,b,b,ab,b,a,a,ab,ab,ab,a,b,ab,-,ab,b,a,b,b,-,ab,a,-,-,b,a,-,b,ab,a,ab,ab,ab,a,a,ab,b,ab,b,ab,ab,ab,ab,ab,ab,a,-,ab,ab,-,b,b,b,ab,-,ab,-,ab,b,ab,b,ab,-,b,b,a,-,a,a,b,a,b,b,a,a,-,ab,a,ab,ab,ab,a,a,-,b,ab,b,ab,-,a,ab,a,ab,a,ab,ab,b,ab,ab,ab,-,-,b,b,ab,ab,a,ab,ab,b,ab,b,a,-,b,ab,ab,ab,ab,ab,a,-,-,a,ab,a,ab,ab,b,b,a,ab,ab,b,a,a,a,b,b,-,-,-,-,-,b…
*M601	D2.15	a,ab,ab,ab,ab,a,a,-,ab,ab,a,ab,ab,ab,ab,a,a,ab,-,ab,ab,ab,ab,a,a,a,a,ab,ab,a,ab,a,-,-,a,ab,a,a,ab,a,a,-,-,ab,a,ab,a,-,ab,a,a,ab,-,-,ab,ab,ab,-,a,ab,a,ab,a,-,a,ab,a,ab,ab,ab,-,-,a,a,a,a,ab,-,ab,a,a,ab,a,-,a,a,a,ab,ab,ab,-,a,-,a,a,ab,-,ab,a,ab,a,ab,ab,ab,-,ab,-,-,a,a,a,ab,ab,-,ab,-,ab,ab,a,-,ab,a,ab,a,a,a,-,a,ab,a,a,a,ab,a,-,-,a,a,-,ab,ab,a,ab,a,ab,ab,ab,-,-,a,a,a,ab,ab,ab,a,ab,ab,ab,a,a,-,ab,-,ab,…
*M605	B3.7	a,ab,b,ab,b,a,a,ab,ab,b,a,b,b,b,b,-,ab,b,-,ab,ab,ab,-,ab,ab,a,-,ab,ab,a,b,a,-,-,a,ab,a,ab,ab,ab,-,b,a,ab,a,-,ab,ab,-,ab,a,ab,b,b,-,ab,ab,-,ab,b,ab,-,a,a,a,b,a,ab,-,b,b,ab,-,ab,ab,a,b,a,ab,a,ab,b,ab,a,-,ab,ab,a,b,ab,ab,ab,ab,ab,ab,ab,ab,ab,a,ab,a,b,b,ab,ab,ab,ab,a,ab,a,a,ab,b,ab,-,ab,b,b,ab,a,b,a,b,a,ab,ab,-,a,ab,a,-,ab,b,ab,ab,b,ab,a,a,b,b,a,ab,ab,-,ab,b,ab,b,a,ab,ab,ab,b,b,ab,ab,ab,ab,ab,-,ab,b,…
*M606	B3.7	b,-,a,ab,-,b,b,-,ab,a,b,-,a,a,a,b,ab,a,ab,ab,ab,ab,-,ab,ab,b,ab,ab,ab,b,a,b,ab,ab,b,ab,b,-,ab,-,ab,a,b,ab,b,ab,ab,-,ab,-,b,ab,a,a,a,ab,-,a,ab,a,ab,a,b,b,b,a,b,ab,a,a,a,-,-,ab,ab,b,a,b,ab,-,ab,-,ab,b,b,ab,ab,b,a,ab,ab,-,ab,ab,ab,-,ab,ab,b,-,b,a,a,ab,ab,-,-,b,ab,b,b,ab,a,-,a,ab,a,a,ab,b,a,b,-,-,ab,-,b,b,ab,b,b,ab,a,ab,ab,a,ab,b,b,a,a,b,ab,ab,ab,ab,a,ab,a,b,ab,ab,ab,a,a,-,ab,ab,-,ab,ab,ab,a,-,a,ab,a…
*M610	B3.7	a,-,b,ab,b,a,-,ab,ab,b,a,b,b,b,b,a,-,-,ab,ab,ab,ab,b,-,-,a,ab,ab,ab,a,b,a,ab,ab,a,ab,a,ab,-,ab,ab,b,a,ab,a,-,ab,ab,ab,b,a,ab,b,b,-,ab,ab,-,ab,b,ab,b,a,a,a,b,-,ab,b,-,b,ab,-,ab,ab,a,b,a,ab,a,-,b,ab,-,a,ab,ab,a,b,ab,ab,ab,ab,-,-,-,ab,-,a,ab,a,-,-,-,-,ab,ab,a,ab,a,a,ab,b,-,-,ab,b,b,-,-,b,-,-,a,-,ab,a,a,-,a,a,ab,-,ab,ab,b,ab,a,a,-,b,-,-,-,ab,-,b,ab,-,a,ab,ab,ab,-,b,ab,ab,-,-,ab,ab,ab,b,ab,b,ab,ab,-,b…
*M617	D1.10	a,a,ab,a,ab,a,a,ab,a,ab,a,-,-,ab,ab,a,ab,-,a,-,a,a,ab,ab,ab,a,ab,a,a,-,-,a,a,ab,a,a,a,ab,a,ab,ab,ab,-,a,a,a,ab,a,a,ab,-,-,ab,ab,ab,a,-,ab,ab,ab,-,ab,a,a,a,ab,a,-,ab,-,-,-,ab,-,ab,a,-,a,a,a,ab,ab,ab,a,a,ab,ab,a,-,a,a,ab,a,ab,ab,a,a,a,a,a,a,ab,ab,a,-,-,ab,a,-,a,a,-,-,-,-,a,ab,ab,ab,-,-,a,-,a,-,ab,a,-,a,a,a,ab,ab,ab,a,ab,ab,-,a,ab,ab,-,a,ab,a,a,ab,a,ab,a,ab,-,a,ab,ab,ab,a,a,-,ab,ab,ab,ab,a,ab,-,ab,a…
*M619	D2.15	ab,-,-,a,a,ab,ab,ab,a,a,ab,a,a,a,a,ab,ab,-,-,a,a,a,a,ab,ab,-,ab,a,a,ab,a,ab,a,ab,ab,a,ab,-,-,ab,ab,a,ab,a,ab,a,ab,-,a,-,ab,-,a,a,a,a,-,a,ab,a,ab,a,ab,ab,-,a,ab,a,a,-,a,a,-,ab,ab,ab,-,-,-,ab,ab,a,ab,-,ab,ab,ab,ab,-,a,a,ab,a,ab,ab,-,-,a,ab,a,ab,-,a,a,a,a,ab,ab,ab,ab,ab,a,a,a,a,a,a,a,-,ab,-,ab,a,ab,ab,ab,ab,ab,a,ab,-,ab,a,ab,a,-,-,ab,ab,-,-,ab,-,-,a,-,a,a,a,ab,-,ab,a,a,a,ab,a,a,a,ab,ab,ab,a,a,-,ab,a…
*M622	D1.10	a,a,ab,a,ab,-,a,ab,a,-,a,ab,ab,ab,ab,a,ab,-,-,a,a,-,ab,ab,ab,a,-,a,a,-,ab,a,a,ab,a,a,a,ab,a,ab,ab,ab,-,a,a,a,-,a,a,ab,a,a,-,ab,ab,a,a,ab,ab,ab,ab,ab,a,a,a,-,a,a,ab,-,ab,a,ab,-,ab,a,-,a,a,a,-,-,-,-,a,ab,ab,a,-,-,a,ab,a,ab,ab,a,-,-,a,-,a,ab,ab,a,-,a,ab,a,ab,-,a,-,ab,-,ab,a,-,-,ab,a,ab,a,ab,a,ab,ab,-,a,a,a,a,ab,ab,ab,a,ab,ab,a,a,ab,ab,a,a,ab,a,a,ab,a,ab,a,ab,ab,a,ab,ab,ab,-,a,a,ab,ab,-,ab,a,-,ab,ab,…
*M628	B3.7	b,ab,-,ab,a,b,b,ab,ab,a,b,a,a,a,-,b,ab,a,ab,ab,ab,ab,a,-,ab,b,ab,ab,ab,b,a,-,ab,-,b,ab,b,ab,ab,ab,ab,a,b,ab,b,ab,ab,ab,ab,a,b,ab,a,-,-,ab,-,a,-,a,-,a,b,b,b,a,b,ab,a,a,a,ab,ab,-,ab,b,a,b,ab,-,ab,a,ab,b,-,-,ab,b,a,ab,ab,ab,-,-,-,ab,ab,ab,b,ab,-,-,-,ab,ab,ab,ab,b,ab,b,-,-,a,ab,a,ab,a,a,ab,b,a,b,a,b,ab,ab,b,b,-,-,-,ab,a,ab,ab,-,ab,b,b,a,-,-,ab,ab,-,ab,a,ab,a,-,ab,-,ab,a,a,ab,ab,ab,ab,ab,ab,ab,a,-,a,a…
*M630	D1.10	a,a,ab,a,-,a,a,ab,a,ab,a,ab,ab,ab,ab,a,-,ab,a,a,a,-,ab,ab,ab,a,-,a,a,-,ab,a,-,-,-,a,a,-,a,ab,ab,ab,a,a,a,a,ab,a,a,ab,a,a,ab,-,ab,a,a,ab,ab,ab,-,ab,a,a,a,ab,a,a,-,ab,ab,-,-,ab,ab,-,-,a,a,-,ab,ab,-,a,a,-,ab,a,ab,a,-,ab,a,ab,-,a,-,a,a,-,-,-,-,a,a,a,ab,a,-,a,a,a,ab,a,ab,a,ab,-,ab,a,ab,a,-,-,ab,ab,a,a,a,a,a,ab,ab,ab,a,ab,ab,-,a,-,ab,a,-,ab,a,a,ab,a,ab,a,-,ab,a,-,-,ab,a,a,a,ab,ab,ab,-,a,ab,ab,ab,ab,-,a…
*M634	D2.15	a,ab,-,ab,-,a,a,a,ab,-,a,ab,-,ab,ab,a,a,ab,ab,ab,-,ab,ab,a,a,a,a,-,ab,-,-,a,ab,a,a,-,a,a,ab,a,a,ab,a,ab,a,ab,a,ab,ab,ab,a,ab,ab,ab,ab,ab,ab,ab,-,-,a,ab,-,a,-,ab,-,ab,ab,ab,ab,ab,-,-,a,a,-,a,ab,a,a,-,a,-,a,a,a,a,ab,ab,ab,-,-,a,a,ab,ab,-,a,ab,a,ab,ab,ab,ab,ab,-,a,a,a,a,-,ab,ab,ab,ab,ab,-,a,a,ab,a,ab,a,a,-,a,a,ab,-,-,a,ab,a,-,ab,a,-,-,-,ab,a,ab,a,ab,ab,ab,ab,ab,a,a,a,ab,ab,ab,a,ab,ab,ab,a,-,a,ab,ab,…
*M637	D1.10	ab,-,a,ab,a,ab,ab,a,-,-,ab,-,a,-,a,ab,-,a,ab,ab,ab,ab,a,-,a,ab,a,-,ab,-,a,ab,ab,a,ab,ab,-,a,ab,-,-,a,-,ab,ab,ab,a,ab,ab,a,ab,ab,a,-,a,ab,ab,a,-,a,-,a,ab,ab,ab,a,-,ab,a,a,a,ab,a,a,a,ab,-,-,ab,ab,a,-,a,ab,ab,a,-,-,a,ab,ab,a,ab,a,a,-,ab,ab,ab,ab,ab,a,a,ab,ab,ab,a,ab,-,ab,-,ab,a,ab,a,-,a,a,a,ab,a,ab,a,ab,a,a,ab,ab,-,ab,ab,a,a,a,ab,a,a,ab,ab,a,-,-,ab,a,ab,ab,a,ab,a,ab,a,a,ab,a,a,a,-,ab,ab,a,a,a,a,ab,a…
*M638	D1.10	-,-,a,ab,-,ab,ab,-,ab,a,ab,-,a,-,-,ab,-,a,-,ab,ab,ab,a,a,-,ab,-,ab,ab,ab,a,-,ab,a,ab,ab,ab,a,ab,a,a,-,ab,ab,-,ab,a,ab,ab,a,ab,-,a,a,a,ab,ab,a,-,a,a,a,ab,ab,ab,a,ab,ab,a,a,a,ab,-,a,a,ab,a,ab,ab,ab,-,a,a,-,-,-,a,ab,a,ab,ab,a,ab,a,a,-,ab,ab,ab,ab,ab,a,a,ab,ab,ab,a,ab,-,ab,ab,-,a,ab,-,-,a,a,-,ab,a,ab,a,ab,a,a,ab,ab,ab,-,ab,a,a,a,ab,a,a,-,ab,a,a,ab,ab,a,ab,-,a,ab,a,-,a,a,ab,a,a,a,-,ab,ab,-,a,-,a,-,a,a…
*M639	D2.15	a,-,ab,ab,ab,a,a,a,ab,ab,-,ab,ab,ab,ab,-,-,-,ab,ab,ab,ab,ab,-,a,a,a,-,ab,a,-,-,ab,a,a,-,a,-,ab,a,a,ab,a,ab,a,ab,a,ab,ab,ab,a,ab,-,ab,ab,ab,ab,ab,a,-,a,ab,-,-,-,ab,a,-,ab,ab,-,ab,a,a,a,a,ab,a,-,a,a,ab,a,a,a,a,a,a,ab,ab,ab,a,ab,a,a,-,ab,ab,a,-,a,ab,ab,ab,ab,ab,-,-,a,a,a,ab,ab,ab,-,ab,ab,-,a,a,ab,a,-,a,a,a,a,a,ab,a,a,-,ab,a,ab,ab,a,-,a,-,ab,a,ab,-,-,ab,ab,ab,ab,a,a,a,ab,ab,ab,a,ab,ab,ab,a,a,a,-,ab,a…
*M640	D2.15	a,ab,ab,-,ab,a,a,a,ab,ab,-,ab,ab,ab,ab,-,-,ab,ab,ab,ab,-,-,a,a,-,a,-,ab,a,ab,a,ab,a,a,ab,a,a,ab,-,a,ab,a,ab,a,ab,-,ab,ab,-,-,ab,ab,ab,ab,ab,ab,ab,a,-,a,ab,a,-,-,ab,a,ab,-,ab,ab,ab,-,a,a,a,ab,a,ab,-,a,ab,a,a,-,a,a,a,ab,ab,ab,a,-,a,a,ab,ab,ab,a,ab,a,ab,ab,ab,-,ab,a,-,-,a,-,ab,ab,ab,ab,-,-,-,a,a,ab,a,ab,-,-,a,-,a,ab,a,a,-,ab,-,ab,ab,a,a,a,ab,-,a,ab,-,-,ab,ab,ab,ab,a,a,a,ab,ab,ab,a,ab,ab,ab,a,a,a,ab,…
*M641	B3.7	ab,a,ab,a,ab,ab,ab,b,a,ab,-,-,ab,ab,ab,ab,-,ab,a,a,a,a,ab,b,-,ab,b,a,-,ab,ab,ab,a,b,ab,a,ab,b,-,b,-,ab,ab,-,ab,ab,b,a,-,-,ab,a,-,ab,ab,a,a,ab,-,-,b,-,ab,ab,ab,ab,-,a,-,ab,ab,a,b,b,b,ab,-,ab,-,ab,b,ab,b,-,-,b,b,-,ab,a,a,b,-,b,-,-,a,a,ab,a,ab,ab,ab,a,a,a,b,ab,b,ab,ab,a,ab,a,ab,a,-,ab,b,ab,ab,ab,ab,ab,b,b,ab,ab,a,ab,ab,-,ab,b,a,ab,b,ab,-,-,ab,ab,a,b,-,-,ab,a,ab,-,b,b,a,ab,-,b,a,a,a,b,b,b,ab,a,ab,b,b…
*M643	D1.10	ab,ab,a,ab,a,-,ab,a,ab,a,-,a,a,a,a,ab,a,a,ab,ab,ab,ab,a,a,-,ab,a,ab,ab,ab,-,-,ab,-,ab,ab,ab,a,ab,a,a,a,ab,ab,ab,a,a,-,ab,a,ab,ab,a,-,a,ab,ab,a,-,a,a,-,ab,ab,-,a,-,ab,-,-,a,ab,a,a,a,ab,a,-,ab,-,-,-,a,ab,ab,a,a,ab,a,ab,ab,-,ab,a,-,ab,ab,ab,ab,ab,ab,-,a,ab,ab,ab,a,ab,a,ab,ab,ab,a,ab,a,ab,a,a,a,ab,a,ab,a,ab,a,a,ab,ab,ab,ab,ab,a,a,a,ab,a,-,ab,-,a,a,-,ab,a,ab,ab,a,ab,a,ab,a,a,-,a,a,a,ab,ab,ab,a,a,a,-,a…
*M645	B3.7	b,ab,-,ab,a,b,b,ab,ab,a,b,a,a,a,a,b,ab,a,ab,-,ab,-,a,ab,ab,b,ab,ab,-,b,-,b,ab,ab,b,-,-,ab,ab,ab,ab,a,-,-,b,a,ab,ab,ab,a,b,ab,-,a,a,ab,ab,a,ab,a,ab,a,b,b,b,-,-,ab,-,a,-,ab,-,ab,ab,b,a,b,ab,-,-,a,ab,b,b,ab,ab,-,a,ab,ab,ab,ab,ab,ab,ab,ab,ab,b,ab,b,a,a,ab,ab,ab,ab,b,ab,b,b,-,a,-,a,ab,-,a,ab,b,-,b,-,b,-,ab,b,b,ab,b,b,ab,-,-,ab,a,ab,b,b,a,a,b,ab,ab,-,ab,a,ab,a,b,ab,ab,ab,-,a,ab,ab,ab,ab,ab,ab,ab,a,ab,a…
*M647	D1.10	ab,ab,a,ab,-,ab,ab,a,ab,a,-,a,-,a,a,ab,a,a,ab,ab,ab,ab,a,a,a,ab,a,ab,ab,ab,a,ab,-,a,ab,ab,-,a,ab,a,a,a,-,ab,ab,-,-,ab,-,a,ab,ab,a,a,a,-,ab,a,a,a,a,a,ab,ab,ab,a,ab,ab,a,a,-,ab,a,a,-,ab,a,ab,ab,ab,-,a,a,ab,ab,a,a,-,a,ab,ab,a,ab,a,a,ab,-,ab,-,-,ab,a,a,-,ab,-,-,ab,a,ab,ab,ab,a,ab,a,ab,a,a,a,ab,a,ab,a,-,a,a,ab,ab,ab,ab,ab,a,a,a,-,a,a,ab,ab,a,a,ab,ab,a,ab,ab,a,ab,a,ab,a,-,-,a,a,a,ab,ab,ab,a,a,a,-,ab,a,…
*M653	D1.10	ab,ab,a,ab,-,-,ab,-,ab,a,ab,-,a,a,a,ab,a,a,-,ab,ab,-,a,a,a,ab,a,ab,ab,ab,a,ab,ab,a,ab,ab,ab,a,-,a,a,a,ab,ab,ab,a,-,-,ab,a,-,-,a,a,a,ab,ab,-,a,a,a,a,ab,ab,ab,-,ab,ab,a,a,a,-,a,a,a,ab,a,-,-,ab,a,a,a,ab,-,a,a,ab,a,ab,ab,a,ab,a,a,ab,ab,ab,-,-,-,-,a,ab,-,ab,-,ab,a,-,ab,ab,a,ab,a,-,-,a,a,ab,a,-,a,ab,a,a,ab,ab,-,-,-,a,a,a,ab,a,a,ab,ab,a,-,ab,-,a,ab,ab,a,ab,a,-,a,a,ab,a,a,a,ab,ab,ab,a,a,a,a,ab,a,a,a,-,ab…
*M654	D1.10	ab,ab,a,ab,a,-,ab,a,ab,-,ab,a,a,a,a,ab,a,-,ab,ab,ab,ab,-,a,a,ab,a,ab,ab,-,a,-,ab,a,ab,-,-,a,ab,-,-,a,ab,-,ab,-,a,ab,ab,a,-,ab,-,a,a,ab,ab,a,a,-,a,a,ab,ab,ab,a,ab,-,a,a,a,ab,-,a,a,-,a,ab,-,ab,a,a,-,ab,ab,a,-,ab,a,-,-,a,ab,-,a,-,ab,ab,-,ab,-,a,a,ab,-,ab,a,ab,a,-,ab,ab,-,ab,a,ab,a,a,-,ab,a,ab,-,ab,a,a,-,ab,-,ab,ab,-,a,a,ab,a,a,-,ab,a,a,-,ab,-,-,ab,-,-,a,-,-,a,ab,a,a,a,ab,-,ab,a,-,a,-,-,a,-,a,a,ab,ab…
*M656	D1.10	ab,ab,-,ab,-,ab,ab,a,ab,a,ab,a,a,-,a,ab,a,a,ab,-,-,ab,a,a,a,ab,a,ab,ab,ab,a,ab,ab,a,-,ab,-,a,ab,a,-,a,ab,ab,ab,a,a,-,ab,a,ab,ab,a,-,a,ab,ab,-,a,a,a,a,ab,-,ab,a,ab,ab,a,a,-,ab,-,a,a,ab,a,-,-,ab,a,a,a,ab,ab,a,a,ab,a,ab,ab,-,ab,a,a,ab,-,ab,ab,-,ab,a,a,ab,ab,-,-,ab,-,ab,ab,ab,a,ab,a,ab,a,-,a,ab,a,ab,a,ab,a,a,-,ab,ab,ab,ab,a,a,a,-,-,a,ab,ab,-,a,ab,ab,-,ab,ab,a,-,-,ab,a,a,-,a,a,a,ab,-,ab,a,-,a,a,ab,a,a…
*M657	B3.7	ab,a,ab,a,ab,-,ab,b,a,ab,ab,ab,ab,-,-,-,b,ab,a,-,a,a,ab,b,b,-,b,-,a,ab,ab,ab,a,b,-,a,ab,b,a,b,-,ab,ab,a,-,ab,b,a,a,ab,ab,a,ab,ab,ab,-,a,ab,b,ab,b,ab,ab,ab,ab,ab,ab,a,ab,ab,ab,a,b,b,b,ab,ab,ab,a,ab,b,-,b,-,ab,-,b,ab,ab,-,a,b,a,b,b,a,-,-,ab,a,ab,ab,ab,a,a,a,b,ab,b,-,ab,a,-,a,ab,-,ab,ab,b,ab,ab,ab,ab,ab,b,b,ab,ab,-,-,-,b,ab,b,a,ab,b,ab,-,ab,ab,-,a,b,a,a,ab,a,ab,ab,b,b,-,ab,-,-,a,a,a,b,b,b,ab,-,ab,b,…
*M658	B3.7	ab,a,ab,a,-,ab,-,b,a,ab,-,ab,ab,ab,ab,ab,-,ab,a,-,a,a,ab,b,b,ab,-,a,-,ab,ab,ab,-,b,ab,a,ab,-,a,b,b,ab,ab,a,ab,ab,b,a,a,ab,ab,a,ab,ab,ab,a,a,ab,b,ab,-,ab,ab,-,-,ab,ab,a,-,ab,ab,a,b,b,b,ab,ab,ab,a,ab,b,ab,b,ab,ab,ab,b,ab,ab,a,a,-,a,b,b,a,a,-,ab,a,ab,ab,ab,-,a,a,-,ab,b,ab,ab,a,ab,a,ab,a,ab,ab,-,-,ab,ab,ab,ab,b,b,ab,ab,a,-,ab,b,ab,-,a,ab,b,ab,ab,ab,ab,ab,-,b,a,a,ab,a,ab,ab,b,-,-,ab,ab,b,a,a,a,b,b,-,a…
*M659	D2.15	ab,-,a,a,a,ab,ab,ab,a,a,ab,a,a,-,a,ab,ab,a,a,a,a,a,-,ab,-,ab,ab,a,-,ab,-,ab,a,ab,ab,a,ab,ab,-,ab,-,a,ab,a,ab,a,-,a,-,a,-,a,a,-,a,a,a,a,ab,a,ab,a,ab,ab,-,a,ab,a,a,a,a,a,ab,ab,ab,ab,-,ab,a,ab,ab,a,ab,-,-,-,-,ab,a,a,a,ab,a,ab,ab,-,a,-,ab,a,-,a,-,-,a,a,ab,ab,ab,ab,ab,a,-,a,a,a,a,a,ab,ab,a,-,a,ab,-,ab,ab,ab,a,ab,ab,ab,a,ab,a,a,ab,ab,ab,a,a,ab,a,ab,a,a,a,a,a,ab,-,ab,a,a,a,-,a,a,a,ab,ab,ab,a,-,a,ab,ab,a…
*M660	B3.7	ab,b,ab,b,ab,ab,ab,a,b,ab,ab,ab,ab,ab,-,ab,-,ab,-,b,-,b,ab,-,a,-,a,b,b,-,ab,ab,b,a,ab,b,-,a,b,-,a,ab,ab,-,-,ab,a,-,b,ab,-,b,ab,ab,-,b,-,ab,a,ab,a,ab,ab,-,-,ab,ab,b,-,ab,ab,b,a,a,a,-,ab,ab,b,ab,a,ab,a,ab,ab,ab,a,ab,ab,b,-,a,b,a,-,b,b,b,ab,b,ab,ab,ab,b,b,-,-,-,a,ab,ab,b,ab,b,ab,-,ab,ab,-,ab,-,ab,ab,-,a,a,ab,-,b,ab,ab,-,-,-,-,ab,a,ab,ab,ab,-,ab,b,a,b,b,ab,b,ab,ab,a,-,b,-,ab,a,b,b,b,a,a,a,-,b,ab,a,a,…
*M662	D1.10	ab,-,a,ab,-,ab,ab,-,ab,-,ab,a,-,a,a,ab,a,-,ab,-,ab,-,a,-,a,ab,-,ab,ab,ab,a,ab,-,a,ab,ab,ab,-,ab,a,a,a,-,ab,ab,a,a,ab,ab,a,ab,ab,a,a,a,-,ab,-,-,a,a,a,ab,ab,ab,-,-,ab,-,a,a,ab,a,a,-,ab,-,ab,ab,ab,a,a,-,ab,-,a,a,-,-,ab,ab,-,ab,a,a,ab,ab,ab,ab,ab,ab,a,a,ab,ab,ab,-,ab,a,ab,ab,-,a,ab,-,ab,a,-,a,-,a,ab,a,ab,a,a,ab,ab,ab,-,ab,a,a,a,-,a,a,ab,ab,a,a,ab,ab,-,-,ab,a,-,a,ab,a,a,-,a,a,-,-,ab,ab,a,a,-,a,ab,a,a,…
*M669	B3.7	ab,b,ab,-,ab,ab,-,-,ab,ab,ab,ab,ab,ab,ab,ab,a,-,-,b,b,b,ab,-,a,ab,a,b,-,-,ab,ab,b,a,ab,b,ab,a,b,a,a,ab,ab,b,-,-,-,b,b,ab,ab,b,ab,ab,ab,b,-,ab,a,ab,a,ab,ab,-,ab,-,ab,b,ab,ab,ab,b,a,a,-,ab,-,-,b,ab,a,ab,a,ab,ab,ab,a,ab,ab,b,b,a,b,a,a,b,-,b,ab,b,ab,ab,ab,b,-,b,a,ab,a,ab,-,-,ab,b,ab,-,ab,ab,-,-,ab,-,-,ab,a,a,ab,ab,-,ab,ab,a,ab,-,-,ab,a,ab,-,ab,-,ab,-,a,b,b,ab,b,ab,-,a,-,b,-,ab,-,b,-,b,-,-,-,-,b,ab,a,…
*M670	B3.7	ab,-,ab,b,ab,ab,ab,a,ab,ab,ab,ab,ab,ab,ab,ab,-,ab,-,-,b,b,ab,a,a,ab,-,b,-,ab,ab,ab,b,a,ab,b,ab,a,b,a,-,-,ab,b,ab,ab,a,b,b,ab,-,b,ab,ab,ab,b,b,ab,a,-,-,ab,ab,-,ab,ab,ab,b,ab,ab,ab,-,-,a,a,ab,ab,ab,b,ab,a,ab,a,ab,ab,ab,-,-,ab,b,b,a,b,a,a,-,b,b,ab,-,ab,-,ab,b,-,-,a,ab,-,ab,ab,b,ab,b,ab,b,ab,-,a,ab,ab,ab,ab,-,a,a,ab,-,b,ab,ab,a,ab,a,b,ab,a,ab,ab,ab,ab,-,b,-,-,-,ab,b,ab,ab,a,-,b,ab,ab,a,b,-,b,a,a,a,ab…
*M679	D1.10	ab,ab,a,-,a,ab,-,a,ab,a,-,-,a,a,a,ab,-,-,ab,ab,ab,ab,a,a,a,ab,a,ab,ab,ab,a,ab,-,a,-,ab,-,-,ab,a,a,a,ab,ab,ab,a,a,ab,ab,a,ab,ab,a,a,-,-,-,a,a,a,-,-,ab,ab,ab,a,ab,ab,a,a,-,ab,a,a,-,ab,a,ab,ab,ab,a,-,-,ab,ab,a,a,-,a,ab,ab,a,ab,a,-,ab,ab,ab,-,ab,-,a,a,ab,ab,ab,a,ab,a,ab,-,ab,-,ab,-,-,-,-,a,ab,a,-,a,ab,a,a,ab,ab,ab,ab,ab,a,-,a,ab,a,a,ab,ab,a,-,ab,ab,ab,ab,-,a,ab,a,ab,a,-,-,-,a,a,ab,ab,-,a,a,a,-,ab,a,-…
*M690	D1.10	a,a,ab,a,ab,-,-,ab,-,-,-,-,ab,ab,ab,a,ab,ab,a,-,a,-,ab,ab,ab,a,ab,a,a,a,-,a,a,ab,a,a,a,ab,-,-,ab,ab,-,a,-,ab,-,a,a,ab,a,a,ab,ab,-,a,a,-,ab,-,ab,ab,-,-,a,ab,a,-,ab,ab,-,a,ab,-,ab,a,ab,a,a,a,ab,-,ab,a,-,ab,-,a,-,a,-,ab,a,ab,ab,-,a,-,a,a,a,-,-,a,a,-,ab,a,ab,a,a,a,ab,a,-,a,ab,ab,-,a,ab,-,ab,-,ab,ab,a,a,a,a,a,ab,-,ab,a,ab,ab,a,a,ab,ab,a,a,-,a,a,ab,a,ab,a,ab,ab,-,ab,-,-,a,-,a,-,ab,ab,ab,a,ab,-,-,-,a,a,…
*M698	D1.10	a,a,ab,a,-,a,a,ab,-,ab,a,ab,-,ab,-,a,-,-,-,-,a,a,ab,ab,ab,a,ab,-,a,a,ab,a,a,ab,a,a,-,ab,a,-,ab,-,a,a,-,ab,ab,a,a,ab,a,a,ab,ab,ab,a,a,ab,ab,ab,ab,ab,a,a,a,ab,a,a,ab,ab,-,a,ab,ab,ab,-,ab,a,a,a,-,ab,ab,-,-,-,ab,a,ab,a,-,ab,-,ab,ab,a,a,a,a,-,-,ab,-,a,-,a,ab,a,-,-,-,-,-,-,ab,a,-,ab,ab,a,ab,a,ab,a,-,ab,a,a,-,a,a,-,ab,ab,a,ab,ab,a,-,ab,-,a,-,a,a,a,ab,a,-,-,ab,ab,-,ab,ab,-,-,a,a,ab,ab,ab,-,a,ab,ab,ab,ab,…
*M709	D1.10	-,ab,-,ab,a,ab,ab,a,ab,a,-,a,-,a,a,ab,a,a,-,ab,-,ab,a,a,a,ab,-,ab,-,ab,a,ab,ab,a,ab,ab,ab,a,ab,a,-,a,-,ab,ab,a,a,-,ab,a,ab,ab,-,a,a,ab,ab,-,a,a,-,-,-,ab,ab,-,ab,-,-,a,a,ab,-,a,a,ab,-,ab,ab,ab,a,-,a,ab,-,a,a,ab,-,ab,ab,-,-,a,-,ab,ab,ab,-,ab,ab,a,ab,ab,ab,ab,a,ab,-,ab,ab,ab,a,ab,-,ab,-,-,a,-,a,ab,-,-,-,a,ab,-,ab,ab,ab,a,a,a,ab,a,a,ab,-,a,a,ab,ab,ab,ab,ab,-,ab,a,ab,a,a,ab,a,a,a,-,ab,ab,a,a,a,a,ab,-,…
*M711	D1.10	ab,ab,a,ab,a,-,ab,a,ab,-,ab,a,a,-,a,ab,a,a,ab,ab,-,ab,a,a,a,ab,a,-,ab,ab,a,ab,ab,a,ab,-,-,-,-,a,a,-,ab,ab,ab,a,-,ab,ab,a,ab,ab,a,-,a,ab,-,-,a,a,a,a,ab,ab,ab,a,ab,-,a,-,a,ab,a,-,a,ab,a,ab,-,ab,a,a,a,ab,ab,a,a,ab,a,ab,ab,a,ab,a,a,ab,ab,ab,ab,ab,ab,a,ab,ab,ab,-,a,ab,a,-,ab,ab,a,-,a,ab,-,a,a,ab,a,ab,a,-,a,a,ab,ab,ab,ab,-,a,a,-,ab,a,a,ab,ab,-,a,-,ab,ab,ab,ab,a,ab,a,-,a,a,ab,a,-,a,ab,ab,ab,a,a,a,a,ab,a…
*M717	D1.10	a,a,ab,a,ab,a,a,ab,a,ab,a,ab,-,ab,-,a,ab,ab,a,a,a,-,-,ab,-,a,ab,a,a,-,ab,a,a,ab,a,a,a,ab,a,ab,-,ab,a,a,a,ab,ab,a,a,ab,a,a,-,-,ab,a,a,-,ab,ab,ab,ab,a,-,a,ab,-,-,ab,ab,ab,a,ab,ab,ab,a,ab,a,a,-,-,ab,ab,a,a,-,-,a,ab,a,-,ab,a,ab,ab,a,a,a,a,a,a,ab,a,a,a,a,ab,a,ab,a,a,-,ab,a,-,-,-,ab,ab,a,ab,a,ab,-,ab,ab,a,a,a,-,a,-,ab,ab,-,-,-,a,a,ab,ab,a,a,a,-,a,ab,a,ab,a,ab,-,a,ab,-,-,a,a,a,-,ab,-,-,a,ab,ab,ab,ab,-,a…
*M719	D1.10	-,a,ab,a,-,a,a,ab,a,ab,-,ab,-,ab,ab,a,ab,ab,a,a,-,a,ab,ab,-,a,ab,a,a,-,ab,a,-,ab,a,a,-,ab,-,ab,ab,-,a,a,a,ab,-,a,a,ab,a,a,ab,ab,ab,-,a,ab,ab,ab,-,-,-,a,a,ab,a,-,ab,ab,-,a,ab,ab,ab,a,-,a,-,a,ab,ab,ab,a,a,ab,ab,a,ab,a,a,ab,a,-,ab,-,a,-,a,a,a,ab,a,a,-,a,ab,a,ab,a,a,a,ab,a,ab,a,ab,ab,ab,a,-,a,-,a,-,ab,a,a,a,a,a,ab,ab,ab,a,ab,-,a,a,ab,ab,a,a,a,a,a,ab,a,-,a,ab,ab,a,ab,ab,ab,-,-,a,ab,ab,ab,ab,a,ab,ab,ab…
*M724	D2.15	ab,a,-,-,-,ab,ab,ab,ab,a,ab,a,a,a,a,ab,ab,-,a,a,a,-,a,ab,ab,ab,ab,-,a,ab,a,ab,a,ab,ab,a,ab,-,a,ab,ab,a,ab,a,ab,a,ab,-,a,-,ab,a,a,a,-,a,-,a,ab,a,ab,a,ab,ab,ab,a,ab,a,a,a,a,a,ab,ab,-,ab,a,-,a,ab,ab,-,ab,ab,ab,a,ab,-,a,a,a,-,a,ab,ab,a,a,a,ab,a,ab,a,-,a,a,a,ab,ab,ab,-,ab,a,a,a,a,a,a,a,ab,ab,a,ab,a,ab,ab,ab,-,ab,a,ab,-,ab,a,ab,a,a,ab,ab,-,a,a,-,a,ab,a,a,a,a,a,ab,ab,ab,a,a,-,ab,a,a,a,ab,ab,ab,a,a,a,ab,…
*M727	B3.7	ab,b,ab,-,ab,ab,ab,a,ab,ab,ab,ab,ab,ab,ab,-,a,ab,b,b,b,b,ab,a,a,-,a,b,-,-,ab,ab,b,a,ab,b,ab,a,-,a,a,-,ab,-,-,-,a,b,b,-,ab,b,ab,ab,ab,b,b,ab,a,ab,a,ab,ab,ab,ab,-,ab,b,ab,ab,ab,b,a,a,a,-,ab,ab,-,ab,a,ab,a,-,a,ab,a,ab,ab,b,b,-,b,a,a,-,b,b,ab,b,ab,ab,-,b,b,b,a,-,a,ab,-,b,ab,b,ab,-,ab,ab,a,ab,-,ab,ab,ab,a,a,ab,ab,b,ab,ab,a,-,a,b,ab,a,ab,-,ab,ab,-,b,ab,b,b,ab,b,ab,ab,a,a,b,ab,ab,a,b,b,b,a,a,a,ab,-,ab,a…
*M728	D1.10	a,-,ab,a,-,a,-,ab,a,ab,a,-,ab,ab,ab,a,ab,ab,a,a,a,a,-,-,-,-,ab,a,a,a,ab,a,a,ab,-,a,a,ab,a,ab,ab,ab,-,-,a,ab,ab,-,-,ab,a,a,ab,ab,ab,-,a,ab,ab,-,ab,ab,a,a,a,ab,-,a,ab,-,ab,a,ab,ab,ab,-,ab,a,-,a,ab,-,ab,a,ab,-,ab,a,ab,a,a,ab,a,ab,ab,-,a,a,-,a,a,ab,a,a,a,a,ab,a,ab,a,a,a,ab,a,ab,-,ab,-,ab,-,-,a,ab,a,-,ab,-,a,a,a,-,ab,ab,ab,a,ab,ab,a,a,ab,ab,a,a,-,a,-,ab,a,-,a,-,ab,a,ab,ab,-,a,-,-,ab,-,ab,ab,a,ab,ab,ab…
*M731	D1.10	a,a,ab,a,-,a,a,ab,a,ab,a,-,ab,ab,ab,a,ab,ab,-,a,-,a,ab,ab,ab,-,ab,a,a,-,ab,-,a,ab,a,a,a,ab,a,ab,-,ab,a,a,a,ab,ab,-,a,ab,a,a,ab,-,ab,-,a,-,ab,ab,ab,ab,a,a,-,ab,a,a,ab,-,ab,a,ab,ab,ab,a,ab,a,-,a,ab,ab,ab,a,ab,ab,ab,a,ab,a,a,ab,a,ab,ab,a,-,a,a,a,a,ab,a,a,-,a,ab,a,ab,a,a,a,-,a,ab,a,ab,ab,ab,a,-,a,ab,a,ab,ab,a,a,a,a,a,ab,-,ab,-,-,ab,a,a,ab,ab,a,a,a,a,a,ab,a,ab,a,ab,ab,a,ab,ab,-,a,a,a,-,ab,ab,ab,-,ab,-…
*M737	D2.15	a,ab,ab,ab,ab,a,a,a,a,ab,-,ab,ab,-,ab,a,a,ab,-,ab,ab,ab,ab,-,a,-,a,-,ab,a,-,a,ab,a,a,ab,a,a,-,-,a,ab,a,ab,a,ab,a,-,ab,ab,a,ab,ab,ab,ab,-,ab,ab,-,ab,a,ab,-,a,a,ab,-,ab,ab,-,-,-,a,-,a,a,-,a,ab,a,-,ab,a,a,-,ab,a,a,ab,ab,ab,a,ab,a,a,-,ab,ab,a,ab,-,-,ab,ab,ab,ab,a,a,-,a,a,ab,ab,ab,ab,ab,-,ab,a,a,ab,-,ab,a,a,a,a,-,ab,a,a,a,ab,a,ab,-,a,a,a,ab,ab,a,ab,-,-,ab,ab,ab,ab,a,a,a,ab,ab,ab,a,ab,ab,ab,-,a,a,-,ab,…
*M741	B3.7	ab,a,ab,-,ab,ab,ab,b,-,ab,ab,ab,-,ab,ab,ab,b,ab,-,a,a,a,ab,b,b,ab,b,a,a,ab,ab,ab,a,b,ab,a,ab,b,a,b,b,ab,ab,a,ab,-,b,a,a,-,ab,a,-,ab,ab,a,-,ab,b,ab,b,ab,ab,-,ab,ab,ab,a,ab,ab,ab,a,b,b,b,ab,ab,ab,a,ab,b,-,b,ab,b,-,b,-,ab,a,a,b,a,b,b,a,a,a,ab,-,ab,ab,a,a,a,a,b,ab,b,ab,ab,a,ab,a,ab,a,ab,ab,-,ab,-,ab,ab,ab,b,-,ab,ab,a,ab,-,b,ab,b,a,ab,b,ab,ab,ab,-,ab,a,ab,a,a,ab,a,ab,ab,-,b,a,ab,ab,b,-,a,a,b,b,b,ab,a,…
*M745	D2.15	a,ab,ab,ab,-,a,a,a,a,ab,a,ab,ab,ab,-,-,a,-,ab,ab,-,ab,ab,a,a,a,a,ab,ab,a,-,a,ab,a,a,ab,-,a,ab,a,a,ab,a,-,a,ab,a,ab,ab,ab,-,ab,ab,ab,ab,ab,ab,-,a,ab,a,-,a,a,a,-,a,ab,ab,ab,ab,-,a,a,-,a,ab,a,ab,-,a,ab,a,a,a,ab,a,a,ab,ab,ab,-,ab,-,a,-,ab,ab,-,ab,-,ab,-,ab,ab,ab,a,a,a,a,-,ab,ab,ab,ab,-,ab,-,a,a,ab,a,ab,a,a,a,a,a,ab,a,a,a,ab,a,-,ab,-,a,a,ab,-,a,ab,-,ab,-,ab,ab,ab,-,a,a,ab,ab,-,-,ab,ab,-,a,-,a,ab,ab,ab…
*M759	B3.7	b,ab,a,ab,-,b,-,ab,b,a,b,a,a,a,a,b,-,a,ab,ab,ab,ab,-,ab,ab,b,ab,ab,-,b,a,b,-,ab,-,ab,b,ab,ab,ab,-,a,b,ab,-,-,ab,ab,ab,a,b,ab,a,-,-,-,-,a,ab,a,ab,a,-,b,-,-,b,ab,a,a,a,ab,ab,ab,ab,b,a,b,ab,-,-,a,ab,b,ab,a,ab,b,a,ab,ab,ab,ab,ab,ab,-,-,ab,b,ab,b,a,ab,ab,ab,ab,-,-,ab,b,b,-,a,ab,a,ab,a,a,ab,b,a,b,ab,-,ab,-,-,b,b,b,b,ab,a,ab,ab,a,ab,b,b,a,a,b,-,b,ab,-,a,ab,a,-,ab,-,-,-,a,ab,ab,ab,ab,ab,ab,ab,a,ab,-,ab,a…
*M763	D1.10	-,a,ab,a,ab,a,-,ab,a,ab,a,ab,ab,ab,-,a,ab,ab,a,a,-,a,-,-,ab,a,-,a,a,a,ab,a,a,ab,a,a,a,ab,a,ab,ab,ab,a,a,a,ab,ab,a,a,ab,-,a,ab,ab,ab,-,a,ab,ab,-,ab,ab,a,a,a,ab,a,a,ab,ab,-,a,ab,ab,ab,-,ab,a,-,a,ab,ab,ab,a,ab,ab,ab,a,ab,-,a,ab,a,ab,ab,-,a,a,a,a,-,ab,a,a,a,a,ab,a,ab,a,-,a,ab,a,ab,a,ab,-,-,-,ab,-,-,a,ab,ab,-,-,-,a,a,ab,ab,-,a,ab,-,a,a,ab,ab,a,a,a,a,a,-,-,ab,a,ab,ab,a,ab,ab,ab,a,-,a,ab,ab,-,ab,a,ab,ab…
*M765	B3.7	ab,b,ab,-,ab,-,ab,a,ab,ab,ab,ab,ab,ab,ab,-,a,ab,b,-,b,b,-,a,-,ab,a,-,b,ab,ab,-,b,a,ab,b,-,a,b,a,a,ab,ab,b,-,ab,a,b,-,ab,ab,b,ab,ab,ab,b,-,ab,a,-,a,ab,ab,ab,ab,ab,-,b,-,ab,-,b,a,a,a,-,ab,ab,b,-,a,ab,a,-,a,ab,a,ab,ab,b,b,a,b,a,a,b,b,b,ab,b,-,ab,b,b,b,-,a,ab,a,ab,ab,b,-,b,ab,b,-,ab,-,ab,ab,ab,b,ab,a,a,ab,ab,-,ab,ab,a,-,-,b,ab,a,ab,-,-,-,ab,b,ab,b,b,ab,-,ab,ab,-,-,b,ab,-,a,b,b,-,a,-,a,ab,b,ab,a,ab,ab…
*M766	D1.10	a,a,ab,-,ab,a,a,ab,a,ab,-,ab,ab,ab,ab,a,ab,ab,a,-,a,a,ab,ab,-,a,-,a,a,a,-,a,a,ab,-,a,a,ab,a,ab,ab,-,-,a,a,ab,ab,a,a,-,-,a,ab,ab,-,a,-,-,ab,ab,ab,ab,-,-,a,ab,a,a,ab,ab,ab,a,ab,ab,ab,-,ab,a,a,-,-,ab,ab,a,ab,ab,ab,a,ab,-,a,ab,a,ab,a,a,a,a,a,a,-,ab,a,a,a,a,-,-,ab,a,-,a,ab,a,ab,a,ab,-,ab,a,ab,-,a,a,ab,-,a,-,a,a,a,-,ab,ab,a,ab,ab,a,-,ab,ab,-,-,a,a,-,ab,a,-,-,ab,ab,a,ab,ab,-,a,a,a,ab,-,ab,-,a,ab,-,-,ab,…
*M770	B3.7	ab,b,ab,-,ab,ab,ab,a,ab,ab,ab,ab,ab,ab,ab,-,-,-,b,-,b,-,ab,a,a,ab,a,b,-,ab,ab,-,-,a,ab,b,ab,a,-,-,a,-,ab,b,ab,ab,-,b,b,ab,ab,b,-,ab,ab,b,b,ab,a,ab,a,ab,ab,ab,ab,ab,ab,b,-,ab,ab,-,a,a,a,ab,ab,ab,b,ab,a,ab,a,-,a,ab,-,ab,ab,b,b,-,b,a,ab,b,b,b,ab,-,ab,ab,b,b,b,b,-,ab,-,ab,-,-,ab,b,ab,-,ab,ab,-,ab,-,-,b,-,a,a,-,ab,ab,ab,ab,a,-,-,b,-,a,ab,ab,ab,-,ab,b,ab,-,-,ab,b,ab,-,a,a,b,ab,ab,-,b,b,b,ab,a,a,-,b,-,a…
*M775	D2.15	ab,a,-,-,a,-,ab,ab,ab,-,ab,a,a,a,a,ab,ab,a,a,-,a,-,a,-,-,ab,ab,a,a,ab,a,ab,a,ab,ab,a,ab,-,a,ab,ab,a,ab,a,ab,-,ab,a,-,-,-,a,a,-,a,a,a,a,ab,a,ab,a,ab,ab,-,a,ab,a,a,a,a,a,ab,ab,ab,ab,-,ab,-,ab,ab,a,ab,-,-,a,ab,ab,-,a,a,ab,a,ab,ab,a,a,a,ab,a,ab,a,-,a,a,a,ab,ab,ab,ab,-,a,a,a,a,-,a,a,ab,-,a,ab,a,ab,ab,ab,ab,ab,ab,ab,ab,ab,a,ab,a,a,-,ab,ab,a,-,ab,a,ab,a,a,-,a,-,ab,ab,ab,a,a,a,ab,a,-,a,-,ab,ab,a,a,a,ab,a…
*M776	D2.15	-,a,a,-,a,ab,ab,ab,ab,-,-,a,a,a,a,ab,ab,a,a,-,a,a,a,ab,-,-,ab,a,-,ab,-,ab,a,-,ab,-,ab,ab,a,ab,ab,a,ab,a,ab,a,ab,a,-,a,ab,-,a,a,a,a,a,-,ab,a,ab,a,ab,ab,ab,a,-,-,-,a,a,a,ab,ab,ab,-,a,ab,a,ab,-,a,ab,ab,ab,a,ab,ab,a,a,a,ab,a,ab,ab,a,a,-,ab,a,ab,a,-,a,a,a,ab,-,ab,ab,ab,a,-,a,-,a,a,-,ab,ab,a,ab,-,ab,ab,ab,ab,ab,ab,ab,ab,ab,-,ab,a,a,ab,ab,-,-,a,ab,a,ab,a,a,a,a,-,ab,ab,-,a,a,a,-,-,a,a,a,ab,-,a,a,a,-,ab,-…
*M795	D2.15	ab,a,-,-,-,ab,ab,-,ab,a,-,a,a,-,a,-,ab,a,a,a,-,a,a,ab,ab,ab,a,a,a,ab,-,ab,a,-,ab,a,ab,ab,a,ab,ab,-,ab,a,ab,a,ab,a,a,a,ab,a,-,a,a,-,a,a,-,a,ab,a,ab,ab,ab,-,ab,a,a,a,-,a,-,ab,-,ab,a,ab,a,ab,ab,-,ab,ab,-,a,ab,ab,a,a,a,ab,a,ab,ab,a,-,a,ab,a,-,a,a,-,a,a,ab,-,ab,ab,ab,-,a,-,a,a,a,a,ab,ab,a,ab,a,ab,ab,ab,ab,ab,ab,ab,ab,-,-,ab,a,a,ab,-,ab,-,a,ab,a,ab,-,a,-,a,a,-,ab,-,a,-,a,ab,a,a,a,a,ab,ab,a,a,a,ab,ab,a,…
*M800	D1.10	ab,-,-,ab,-,ab,ab,-,ab,a,ab,a,a,a,-,ab,a,a,ab,ab,-,ab,a,a,a,ab,a,-,ab,ab,a,ab,ab,a,ab,ab,-,-,ab,a,a,a,ab,ab,ab,-,a,ab,ab,a,ab,-,a,a,a,ab,ab,a,-,a,a,a,ab,-,ab,a,ab,-,a,a,-,ab,a,a,-,-,a,ab,ab,ab,a,a,a,ab,a,a,a,ab,a,ab,ab,-,-,a,ab,ab,-,ab,-,ab,ab,a,ab,ab,-,-,a,-,a,-,ab,ab,a,ab,a,ab,a,a,a,-,a,ab,ab,ab,a,a,-,ab,ab,ab,ab,a,a,-,ab,a,-,ab,ab,-,a,ab,-,ab,ab,ab,a,ab,-,-,a,a,ab,a,a,a,-,-,ab,a,a,a,ab,-,-,a,a…
*M801	D2.15	ab,a,a,-,a,-,ab,ab,-,a,ab,a,a,a,a,ab,ab,a,-,a,a,-,a,ab,ab,ab,a,-,a,ab,a,ab,a,-,ab,-,-,-,a,ab,ab,a,ab,a,ab,a,ab,a,-,a,-,a,a,-,a,a,a,-,ab,a,ab,a,ab,ab,-,a,-,a,a,a,-,a,ab,ab,ab,ab,a,-,-,ab,ab,a,ab,-,ab,a,ab,-,a,a,a,-,a,-,ab,a,a,a,ab,-,ab,a,a,a,a,-,ab,-,ab,-,ab,a,a,-,a,a,a,a,ab,ab,a,ab,a,-,ab,ab,ab,ab,ab,ab,ab,ab,a,ab,a,-,-,-,ab,a,-,-,a,ab,a,a,a,-,a,-,ab,ab,a,a,a,ab,a,a,a,-,ab,ab,-,a,a,ab,ab,a,a,ab,-…
*M807	B3.7	-,ab,-,a,b,-,a,ab,a,b,a,-,-,b,b,a,ab,-,ab,-,ab,ab,b,-,ab,a,b,ab,-,a,-,a,ab,ab,a,ab,a,ab,ab,ab,ab,-,-,-,a,b,ab,ab,ab,b,a,ab,b,b,b,-,ab,b,ab,b,ab,b,a,a,a,b,a,ab,b,b,b,-,-,-,ab,a,b,-,ab,a,ab,b,ab,a,ab,-,ab,a,b,ab,-,ab,ab,ab,a,ab,ab,ab,a,ab,a,b,ab,ab,ab,ab,ab,-,ab,-,a,ab,b,ab,b,ab,b,b,ab,-,b,a,ab,-,ab,ab,a,a,a,a,a,-,b,ab,ab,b,ab,a,a,b,b,-,ab,a,ab,ab,b,ab,b,a,ab,-,ab,b,b,ab,ab,ab,ab,b,-,ab,ab,ab,b,ab,…
*M818	B3.7	b,ab,a,b,a,b,b,ab,b,-,b,a,-,a,a,b,-,a,ab,ab,ab,ab,-,-,-,b,a,ab,ab,b,-,b,-,ab,b,ab,b,ab,ab,ab,ab,-,b,ab,b,a,ab,ab,-,a,b,-,a,a,a,ab,ab,a,ab,a,-,a,b,b,b,a,b,ab,-,a,a,ab,-,ab,-,b,a,b,-,b,ab,a,ab,b,ab,a,ab,b,-,ab,ab,ab,ab,ab,b,ab,-,ab,b,ab,-,a,ab,ab,ab,ab,-,b,ab,-,b,ab,-,-,a,ab,a,a,ab,b,a,b,ab,b,ab,ab,b,b,b,b,-,ab,a,-,ab,a,ab,b,b,a,a,-,ab,b,ab,ab,a,ab,a,b,ab,ab,ab,-,a,-,ab,ab,-,-,ab,-,-,-,a,-,b,a,ab,b…
*M820	B3.7	-,ab,a,-,a,b,-,ab,-,-,b,-,a,a,a,b,ab,a,ab,ab,ab,b,a,ab,ab,-,a,ab,ab,b,a,b,-,-,-,ab,b,ab,-,-,ab,a,b,ab,b,a,ab,-,ab,a,-,ab,a,a,a,-,ab,a,ab,a,-,a,-,b,b,a,b,-,a,a,a,ab,ab,ab,ab,b,a,b,ab,b,ab,a,-,b,-,a,ab,-,-,ab,ab,ab,ab,ab,b,-,ab,ab,b,-,b,a,ab,ab,ab,-,ab,b,ab,-,-,ab,a,ab,a,ab,-,a,ab,-,a,b,ab,b,ab,ab,b,b,b,b,b,ab,a,ab,ab,-,-,b,b,a,-,b,ab,b,ab,ab,-,ab,a,b,-,-,b,-,-,ab,ab,ab,ab,a,ab,ab,ab,ab,a,-,-,a,ab,…
*M826	B3.7	a,ab,-,a,b,a,a,ab,a,b,a,-,b,b,b,-,ab,b,ab,ab,-,-,b,ab,ab,a,-,ab,ab,-,-,a,ab,ab,a,-,a,-,ab,ab,-,b,a,ab,a,b,-,ab,ab,b,a,ab,b,-,b,ab,ab,b,ab,-,ab,b,a,a,a,-,a,-,b,-,-,ab,ab,ab,ab,a,b,a,ab,a,ab,-,-,a,ab,-,-,a,-,ab,-,-,-,-,-,ab,ab,ab,-,ab,a,b,-,-,ab,ab,ab,-,-,a,a,ab,b,ab,b,ab,b,b,ab,-,b,a,-,-,ab,ab,a,a,a,a,a,-,b,ab,ab,b,ab,a,a,b,b,a,ab,-,ab,ab,b,-,b,a,ab,ab,a,b,-,-,ab,ab,ab,b,ab,-,ab,ab,b,ab,a,b,-,a,a,…
*M832	D1.10	ab,a,a,ab,a,ab,-,a,ab,a,ab,a,a,a,a,ab,a,a,ab,ab,ab,ab,a,a,-,ab,a,ab,-,ab,a,ab,-,a,ab,ab,ab,a,ab,a,-,-,ab,-,ab,a,a,ab,ab,a,ab,ab,a,a,a,ab,-,a,-,a,a,a,ab,ab,ab,a,ab,-,a,a,-,ab,-,a,a,ab,a,ab,ab,-,a,a,a,ab,a,a,a,ab,a,ab,ab,a,ab,-,-,ab,ab,ab,-,ab,ab,a,-,ab,ab,-,a,ab,a,ab,ab,ab,-,ab,a,ab,-,a,a,ab,-,ab,ab,-,a,a,-,ab,ab,ab,-,a,-,-,-,-,a,ab,ab,a,a,ab,-,-,-,ab,a,ab,a,-,a,a,ab,-,-,-,ab,ab,ab,a,a,a,ab,ab,a,a…
*M834	D2.15	ab,a,a,ab,a,-,ab,ab,ab,a,-,a,-,a,a,ab,-,-,a,a,a,-,a,ab,ab,ab,a,a,a,ab,a,ab,-,-,ab,a,ab,ab,a,ab,ab,a,ab,a,ab,a,ab,a,-,-,ab,a,-,a,a,a,a,a,ab,a,ab,-,-,ab,ab,a,ab,-,-,a,a,a,ab,ab,ab,ab,-,ab,a,ab,ab,a,-,ab,ab,a,ab,ab,a,a,-,-,-,ab,ab,-,a,-,ab,a,ab,-,a,-,a,a,-,ab,ab,ab,ab,a,a,a,a,a,a,a,-,ab,-,ab,a,-,ab,ab,ab,-,ab,ab,ab,ab,a,ab,a,a,ab,ab,-,a,a,ab,a,ab,-,-,a,a,a,ab,ab,ab,ab,a,a,ab,a,a,a,a,ab,ab,a,a,-,-,ab…
*M837	D2.15	ab,a,a,ab,-,ab,-,ab,ab,a,-,a,a,a,-,-,-,a,a,-,a,-,a,ab,-,ab,a,a,a,ab,a,ab,a,ab,-,a,ab,ab,a,ab,ab,a,ab,-,ab,a,ab,a,a,a,ab,a,-,a,a,a,a,a,ab,a,ab,a,-,ab,ab,a,ab,a,-,-,a,-,-,ab,ab,ab,a,ab,a,ab,ab,a,ab,-,ab,a,ab,-,a,a,a,-,a,ab,-,a,a,a,-,a,ab,a,a,a,a,a,ab,ab,ab,ab,ab,-,a,a,a,a,-,-,ab,ab,a,ab,-,ab,-,ab,ab,ab,ab,-,-,ab,a,-,a,a,ab,ab,ab,a,a,ab,a,ab,a,a,-,a,a,ab,ab,ab,-,a,a,ab,a,a,a,a,ab,ab,a,a,a,ab,ab,-,a,…
*M842	D2.15	ab,a,a,ab,a,ab,ab,-,ab,a,ab,a,a,a,a,-,ab,a,a,-,-,ab,a,-,-,ab,a,a,a,ab,a,ab,a,ab,ab,a,ab,ab,-,ab,ab,a,ab,a,-,-,ab,a,a,a,ab,a,a,a,a,-,a,-,ab,a,ab,a,ab,-,ab,-,ab,a,a,a,-,a,ab,ab,ab,ab,a,ab,a,-,ab,-,ab,ab,ab,-,ab,ab,a,a,a,ab,a,ab,ab,a,a,a,ab,a,ab,-,a,a,a,a,ab,ab,ab,ab,ab,a,a,a,a,a,a,a,ab,ab,a,ab,-,ab,ab,ab,-,ab,-,ab,ab,ab,a,ab,a,a,ab,ab,ab,a,a,ab,a,ab,a,-,a,a,-,ab,ab,-,ab,-,a,ab,a,a,a,a,ab,ab,a,a,a,a…
*M844	D1.10	-,a,a,ab,a,ab,ab,a,ab,a,ab,a,a,-,a,ab,a,a,ab,ab,ab,-,a,a,a,ab,a,ab,ab,ab,a,ab,ab,a,ab,ab,-,a,ab,a,a,a,ab,ab,ab,-,a,-,ab,a,ab,ab,-,a,a,ab,ab,a,a,a,a,a,ab,ab,ab,a,ab,ab,-,a,a,ab,-,a,-,-,a,ab,-,ab,a,a,a,ab,a,a,a,ab,a,ab,ab,a,ab,a,ab,ab,ab,-,ab,ab,ab,a,ab,ab,ab,ab,a,ab,a,ab,ab,ab,a,-,a,ab,-,a,a,ab,a,-,ab,-,-,-,ab,ab,ab,ab,ab,-,a,a,ab,a,-,-,ab,a,a,ab,ab,-,ab,ab,a,ab,-,ab,a,a,ab,a,a,a,ab,ab,ab,a,a,a,-,…
*M845	D1.10	ab,a,a,-,a,ab,ab,-,-,a,ab,a,-,a,-,ab,a,-,ab,-,-,ab,a,a,a,ab,a,ab,ab,ab,a,ab,ab,a,-,ab,ab,a,ab,a,-,a,ab,ab,-,a,a,ab,ab,a,ab,ab,a,a,-,ab,ab,a,a,a,a,a,ab,ab,ab,a,ab,ab,a,-,a,ab,-,a,a,-,a,ab,ab,-,a,a,-,ab,-,-,a,-,a,-,ab,a,ab,-,ab,ab,ab,-,-,ab,ab,a,ab,ab,a,ab,a,ab,a,ab,ab,ab,a,ab,-,ab,a,-,a,ab,a,ab,ab,ab,a,a,-,ab,-,ab,-,a,a,a,ab,a,a,ab,ab,a,a,ab,-,ab,ab,ab,a,ab,a,ab,a,a,-,a,-,a,ab,ab,ab,-,-,a,ab,-,a,a…
*M846	B3.7	b,a,a,-,a,b,b,ab,b,a,b,a,a,a,a,b,-,-,ab,-,ab,b,-,ab,ab,b,a,-,-,b,a,b,ab,ab,b,-,-,ab,ab,ab,-,a,-,ab,b,a,ab,ab,ab,a,b,-,a,a,a,ab,ab,a,ab,-,ab,a,-,-,-,a,b,ab,a,a,a,ab,ab,ab,ab,b,a,b,ab,b,ab,a,ab,b,ab,-,ab,b,a,ab,ab,-,ab,ab,b,ab,-,-,b,ab,-,a,ab,ab,-,ab,ab,b,-,-,b,-,a,ab,a,ab,a,a,ab,b,a,b,ab,b,ab,ab,-,-,b,b,-,-,a,-,ab,-,-,b,b,a,a,b,ab,b,ab,ab,a,ab,a,-,ab,-,b,a,a,-,ab,ab,ab,a,ab,-,-,ab,a,-,b,a,ab,b,b,a…
*M847	B3.7	a,b,b,a,b,a,a,ab,a,b,-,b,b,b,-,a,ab,b,ab,ab,ab,a,-,ab,-,-,-,ab,ab,a,b,a,-,ab,a,-,a,ab,-,ab,ab,b,a,ab,a,b,ab,ab,ab,b,a,ab,b,b,b,ab,ab,-,ab,b,ab,-,a,a,a,b,a,ab,b,b,b,ab,ab,ab,ab,a,b,-,ab,a,ab,b,ab,a,ab,b,-,a,-,ab,-,ab,ab,ab,a,ab,ab,ab,a,ab,a,b,ab,ab,b,ab,ab,a,ab,a,a,ab,b,ab,b,ab,b,b,-,a,-,a,ab,a,ab,ab,a,a,a,a,-,ab,-,ab,ab,b,ab,a,-,b,b,-,ab,-,ab,ab,b,-,b,a,ab,ab,a,b,b,-,ab,ab,ab,b,ab,ab,ab,ab,b,ab,a…
*M848	D1.10	ab,a,a,ab,a,ab,ab,a,ab,-,-,a,a,a,a,ab,a,-,ab,-,ab,ab,-,a,-,ab,-,ab,ab,-,a,ab,-,a,ab,ab,ab,-,ab,-,a,a,ab,-,-,a,a,ab,ab,a,ab,ab,a,a,a,ab,-,-,a,a,-,a,ab,ab,ab,a,ab,-,a,a,a,ab,a,-,-,ab,a,ab,ab,ab,a,a,a,ab,a,-,a,ab,a,ab,ab,-,ab,-,ab,ab,ab,ab,ab,ab,ab,a,ab,ab,a,ab,a,-,a,-,ab,ab,a,ab,a,ab,a,a,a,ab,a,ab,ab,ab,a,-,ab,ab,ab,ab,ab,a,a,-,-,a,-,ab,ab,a,a,ab,-,ab,ab,ab,-,ab,a,ab,-,a,-,a,a,a,ab,-,ab,a,-,a,ab,ab…
*M849	D1.10	ab,-,a,ab,-,ab,ab,-,ab,a,ab,-,a,a,a,-,a,-,ab,ab,ab,ab,a,a,a,ab,a,ab,ab,ab,a,ab,ab,-,ab,-,ab,-,ab,a,a,a,ab,ab,-,a,-,ab,ab,a,ab,ab,a,a,a,-,ab,a,a,a,-,a,-,-,ab,a,ab,ab,a,a,a,-,a,-,a,ab,a,-,ab,ab,-,-,-,ab,a,a,a,ab,a,-,-,a,ab,a,-,ab,ab,ab,ab,ab,ab,-,ab,ab,a,ab,a,ab,-,-,ab,ab,a,-,a,ab,a,a,a,ab,a,ab,-,-,a,a,ab,ab,ab,-,ab,a,-,a,ab,a,a,ab,ab,-,a,ab,ab,ab,ab,ab,a,-,-,ab,a,a,ab,a,a,-,ab,ab,ab,a,a,-,-,-,a,-,…
*M852	D2.15	ab,-,-,ab,a,ab,ab,-,ab,a,ab,a,a,a,-,ab,ab,a,a,a,a,ab,a,-,ab,-,a,a,a,ab,a,ab,a,ab,-,-,-,-,-,ab,ab,a,ab,a,ab,a,ab,a,a,-,ab,-,a,a,a,a,a,a,ab,a,ab,a,ab,ab,ab,a,ab,a,a,a,a,a,ab,ab,ab,ab,a,ab,a,ab,ab,a,ab,-,ab,a,ab,ab,a,a,-,-,-,ab,ab,-,a,a,ab,a,ab,a,a,a,ab,-,ab,-,-,-,-,a,a,a,-,a,a,-,ab,ab,-,ab,a,ab,ab,ab,-,ab,ab,ab,-,-,a,-,a,a,ab,ab,ab,a,a,ab,a,ab,a,a,a,a,a,-,ab,-,ab,a,a,ab,a,-,a,-,ab,ab,a,a,a,-,-,a,a,…
*M854	D2.15	ab,-,-,ab,a,-,ab,ab,-,a,-,a,-,a,-,ab,-,a,a,a,a,ab,-,ab,ab,ab,a,-,a,ab,a,ab,a,ab,ab,-,-,ab,a,-,ab,a,-,a,ab,a,ab,a,a,a,ab,a,a,a,a,a,a,a,ab,a,ab,a,ab,ab,ab,-,ab,a,a,a,a,-,-,ab,ab,ab,a,ab,a,ab,ab,a,-,ab,-,a,ab,ab,a,a,a,-,a,ab,-,a,a,-,ab,a,ab,a,a,-,ab,a,ab,ab,-,-,ab,a,-,a,a,a,a,a,ab,ab,a,ab,a,-,ab,ab,ab,ab,ab,ab,-,-,a,-,a,a,ab,-,ab,a,a,ab,a,ab,-,-,-,a,a,ab,ab,ab,ab,a,-,ab,a,a,a,a,ab,ab,a,a,-,-,-,a,a,-…
*M856	D2.15	ab,a,a,-,a,ab,ab,ab,ab,a,ab,-,a,a,a,-,ab,a,a,a,a,-,a,ab,ab,ab,a,-,a,ab,a,ab,-,ab,ab,a,ab,ab,a,-,ab,a,ab,a,-,a,ab,a,a,-,ab,-,a,a,-,a,a,a,ab,-,ab,a,ab,ab,ab,a,-,-,a,-,a,a,ab,ab,ab,ab,a,ab,a,-,-,a,-,ab,ab,a,-,ab,a,-,-,ab,a,-,ab,-,a,a,ab,-,ab,-,-,a,-,-,ab,ab,-,ab,ab,-,a,a,a,a,a,a,ab,ab,a,ab,-,ab,ab,ab,ab,ab,ab,-,ab,ab,a,ab,a,a,-,ab,ab,a,a,ab,a,ab,a,a,-,a,a,ab,-,ab,-,a,-,ab,a,a,a,a,ab,ab,a,a,-,ab,ab,-…
*M859	D2.15	ab,a,a,-,a,ab,ab,ab,ab,a,ab,a,a,a,a,-,-,a,a,a,a,ab,a,-,-,ab,a,a,a,ab,a,ab,a,ab,ab,a,ab,-,a,ab,ab,a,ab,a,ab,a,-,a,a,a,-,a,a,a,a,-,a,a,-,a,ab,a,ab,ab,ab,-,ab,a,a,a,a,-,ab,ab,ab,ab,a,ab,a,ab,ab,a,ab,ab,ab,a,ab,ab,a,a,a,ab,a,ab,ab,a,a,a,ab,a,ab,-,-,a,ab,a,ab,-,ab,ab,ab,a,a,a,a,a,a,a,ab,ab,a,ab,-,ab,-,ab,ab,ab,ab,ab,ab,ab,-,-,a,a,ab,ab,-,a,a,-,a,ab,a,-,a,-,a,ab,ab,-,-,a,a,ab,-,a,-,a,ab,-,a,a,a,-,ab,a,…
*M860	D2.15	ab,-,a,ab,a,ab,ab,ab,ab,a,ab,a,a,a,a,ab,-,a,-,a,a,ab,a,ab,-,ab,a,a,a,ab,a,ab,-,ab,ab,a,-,ab,a,-,ab,a,ab,-,ab,a,-,-,a,a,ab,a,a,a,a,a,a,-,ab,a,ab,a,ab,-,ab,a,-,a,a,a,a,-,ab,ab,-,ab,a,-,-,ab,ab,a,ab,ab,ab,a,-,ab,a,a,a,ab,a,ab,ab,a,a,-,ab,a,ab,-,a,a,ab,-,-,-,ab,-,ab,a,a,a,a,-,a,a,ab,ab,a,-,a,ab,-,ab,ab,ab,ab,ab,ab,ab,a,ab,a,-,ab,ab,-,a,a,-,-,ab,a,a,a,-,-,ab,ab,-,ab,a,a,ab,-,a,-,a,-,ab,a,-,a,ab,ab,-,a…
*M867	B3.7	ab,ab,ab,ab,ab,-,-,b,-,ab,ab,-,ab,ab,ab,-,b,ab,a,a,a,ab,ab,-,b,ab,-,a,a,ab,ab,ab,a,-,ab,a,-,b,a,b,b,ab,ab,a,ab,ab,b,a,a,ab,ab,a,ab,ab,-,a,a,ab,-,-,b,-,ab,-,-,ab,ab,-,ab,ab,ab,a,b,b,b,-,ab,ab,a,ab,b,ab,b,ab,b,-,b,ab,ab,a,a,b,a,-,-,a,a,a,ab,a,ab,ab,a,a,-,a,b,ab,b,ab,ab,a,ab,a,ab,a,ab,ab,-,ab,ab,ab,a,-,b,b,ab,ab,ab,ab,ab,-,ab,b,a,ab,b,ab,ab,-,ab,ab,a,ab,-,a,ab,a,ab,ab,b,b,-,-,ab,b,a,a,a,ab,b,b,a,a,a…
*M869	D2.15	-,a,-,ab,a,-,-,-,ab,a,ab,-,a,-,a,-,-,-,a,a,a,ab,a,ab,ab,ab,a,-,a,ab,a,ab,a,-,ab,-,ab,ab,a,ab,ab,-,ab,a,ab,-,ab,-,a,-,ab,a,a,a,a,a,a,-,ab,-,ab,a,-,ab,ab,a,ab,a,a,a,a,-,ab,ab,ab,-,a,ab,a,-,ab,a,ab,ab,ab,a,ab,ab,a,-,-,ab,a,ab,-,a,a,-,ab,a,ab,a,a,a,ab,a,-,ab,-,ab,ab,a,a,a,a,a,a,a,-,ab,a,ab,a,ab,ab,ab,ab,ab,ab,ab,ab,ab,a,ab,a,a,ab,ab,ab,a,a,-,-,ab,a,a,-,a,a,ab,ab,-,ab,a,a,-,a,-,-,-,ab,ab,-,a,a,ab,-,a,…
*M870	D2.15	ab,a,a,-,-,ab,ab,-,ab,a,ab,a,a,a,-,ab,ab,a,-,a,a,ab,a,ab,ab,ab,a,a,a,ab,a,-,a,ab,ab,a,ab,ab,a,ab,ab,-,ab,a,ab,a,ab,a,-,a,ab,a,-,-,a,a,a,-,-,a,-,a,ab,ab,ab,a,ab,a,a,a,-,a,ab,ab,ab,ab,-,ab,-,ab,-,a,ab,ab,ab,a,ab,ab,a,a,a,-,-,ab,ab,a,-,-,ab,a,ab,a,a,a,ab,-,-,-,ab,ab,ab,a,-,-,a,a,a,a,ab,ab,a,ab,a,ab,ab,ab,ab,-,ab,-,ab,ab,a,ab,a,-,ab,ab,ab,-,a,-,a,-,-,a,a,-,a,ab,ab,ab,ab,-,a,-,a,a,a,-,ab,-,a,-,-,ab,ab…
*M871	D2.15	ab,a,a,ab,-,-,ab,-,ab,a,-,a,-,a,a,ab,ab,-,a,a,a,ab,-,ab,ab,ab,a,-,-,ab,a,ab,a,-,ab,a,-,ab,a,-,ab,-,ab,a,-,a,ab,a,a,-,ab,ab,a,a,a,a,a,a,ab,a,ab,a,ab,ab,ab,a,ab,a,a,a,a,a,ab,ab,-,ab,a,ab,a,ab,-,a,ab,ab,ab,a,-,ab,a,a,a,ab,a,-,ab,a,-,a,ab,a,ab,a,a,-,-,a,ab,ab,ab,-,-,a,a,a,a,a,a,-,-,ab,a,ab,a,ab,-,ab,ab,ab,-,ab,ab,ab,a,ab,-,a,ab,ab,ab,a,a,ab,a,ab,a,a,a,a,a,-,ab,ab,ab,a,a,ab,a,a,a,a,ab,-,a,a,a,-,ab,a,-…
*M872	D2.15	ab,-,-,ab,a,ab,-,ab,ab,-,ab,a,a,a,a,ab,ab,-,-,a,a,ab,a,-,ab,ab,a,-,a,ab,a,ab,a,ab,ab,a,-,ab,a,-,ab,a,-,a,ab,-,ab,a,a,a,ab,ab,-,a,a,a,a,a,-,a,-,a,ab,ab,-,a,ab,a,a,a,a,a,-,-,ab,ab,a,ab,a,-,ab,a,ab,ab,ab,a,ab,-,a,a,a,ab,a,ab,ab,a,a,a,ab,a,ab,a,a,a,ab,a,ab,ab,ab,ab,ab,a,-,a,a,a,-,a,-,ab,a,ab,a,ab,ab,ab,ab,ab,ab,ab,ab,ab,a,ab,a,a,-,ab,ab,a,a,ab,a,ab,a,a,a,a,a,ab,ab,-,ab,a,a,ab,-,a,-,a,ab,ab,a,a,a,ab,a…
*M873	D1.10	a,ab,ab,-,ab,a,a,-,a,ab,a,ab,ab,ab,ab,-,-,-,a,a,a,a,ab,ab,ab,a,ab,-,-,a,ab,-,a,ab,-,a,a,-,a,-,ab,ab,a,-,-,ab,ab,a,a,ab,a,a,ab,ab,ab,-,-,ab,-,-,-,ab,a,a,-,ab,-,a,ab,ab,ab,a,ab,-,ab,a,ab,a,-,a,-,ab,-,-,ab,ab,-,a,-,a,a,ab,a,ab,a,a,a,a,a,a,a,ab,a,a,ab,a,ab,a,ab,a,a,a,-,-,-,a,ab,ab,ab,a,-,a,a,a,ab,ab,-,ab,a,a,a,ab,ab,-,a,ab,ab,a,a,ab,-,-,-,a,a,a,ab,-,ab,a,-,-,-,-,ab,-,a,a,a,ab,ab,ab,a,-,ab,ab,a,ab,a,-…
*M875	B3.7	ab,-,ab,ab,-,ab,-,b,-,ab,ab,ab,-,-,ab,-,b,ab,-,a,a,ab,ab,-,b,ab,ab,-,a,ab,-,-,a,b,ab,a,ab,b,a,-,b,ab,ab,a,ab,ab,b,a,a,ab,ab,-,ab,ab,ab,a,a,ab,b,ab,-,ab,ab,ab,ab,ab,-,a,ab,-,-,-,b,b,b,ab,ab,-,a,ab,b,ab,-,ab,b,ab,b,ab,ab,-,a,b,a,-,ab,a,a,a,ab,a,-,ab,-,a,b,a,b,ab,b,ab,ab,a,ab,a,ab,a,ab,ab,b,ab,ab,ab,a,ab,b,-,-,b,ab,-,ab,b,-,b,-,ab,b,ab,ab,-,ab,ab,a,ab,a,a,ab,a,ab,ab,b,b,-,-,ab,b,a,a,a,ab,b,b,a,a,ab,…
*M876	D1.10	-,ab,-,a,-,a,-,-,-,ab,-,ab,ab,ab,ab,a,ab,-,a,-,-,a,ab,ab,ab,-,ab,a,-,a,-,a,a,ab,a,a,a,ab,a,ab,ab,ab,a,a,a,ab,ab,a,a,ab,a,a,ab,ab,ab,a,a,ab,-,-,ab,ab,a,a,-,ab,a,a,ab,ab,ab,-,ab,ab,ab,a,ab,a,a,a,-,ab,ab,a,ab,ab,ab,a,ab,a,-,-,a,ab,a,a,a,-,a,-,a,ab,a,-,ab,a,ab,a,ab,a,a,a,ab,a,ab,a,-,ab,ab,-,ab,a,a,a,ab,ab,a,-,a,a,-,-,ab,ab,a,ab,ab,-,a,ab,ab,-,-,a,a,a,ab,-,ab,a,ab,ab,a,ab,ab,ab,-,a,a,ab,ab,ab,a,a,ab,-…
*M877	B3.7	ab,ab,-,ab,ab,ab,ab,-,ab,-,ab,ab,ab,ab,ab,ab,a,ab,b,b,b,ab,-,a,-,ab,ab,b,-,ab,ab,-,-,a,-,b,-,a,b,a,a,ab,ab,-,ab,ab,-,b,-,ab,ab,ab,ab,ab,ab,b,b,ab,a,ab,a,ab,ab,ab,ab,ab,ab,b,-,ab,-,-,a,a,a,ab,ab,ab,b,ab,a,ab,-,ab,a,ab,a,ab,ab,b,b,a,b,a,ab,b,-,b,-,b,ab,ab,b,b,a,b,a,ab,-,ab,-,b,-,b,ab,b,-,ab,-,ab,ab,-,b,ab,-,a,ab,a,-,-,ab,a,ab,a,-,-,-,ab,-,ab,ab,ab,b,-,b,b,ab,b,ab,ab,a,-,-,ab,ab,-,b,b,-,ab,a,-,b,b,a…
*M878	D1.10	-,ab,ab,a,ab,a,-,ab,a,ab,a,ab,ab,ab,ab,a,ab,ab,a,a,-,a,ab,-,ab,-,ab,a,a,a,ab,-,a,ab,a,-,a,ab,a,ab,-,ab,a,a,a,ab,ab,a,a,ab,a,a,ab,ab,ab,a,a,ab,-,ab,ab,ab,a,a,-,ab,a,a,-,ab,ab,-,ab,ab,ab,-,ab,a,a,a,ab,ab,ab,a,ab,ab,-,a,ab,-,a,ab,a,ab,a,-,a,a,a,a,a,ab,a,a,ab,a,-,a,-,a,-,a,-,a,ab,a,ab,ab,-,-,ab,a,a,a,ab,ab,a,ab,a,a,a,ab,ab,-,a,ab,ab,a,a,-,ab,a,a,a,a,a,ab,a,ab,-,ab,ab,a,ab,ab,ab,a,-,a,ab,ab,ab,a,-,ab,…
*M879	B3.7	ab,ab,ab,ab,ab,-,-,a,-,ab,ab,-,ab,ab,ab,ab,a,-,b,-,b,-,ab,a,a,ab,ab,b,b,ab,-,ab,-,a,ab,b,ab,a,b,a,a,ab,ab,b,ab,ab,a,b,b,ab,ab,ab,ab,-,ab,b,b,ab,-,ab,-,ab,-,-,ab,ab,ab,-,ab,ab,ab,b,a,a,a,ab,ab,ab,b,ab,-,ab,a,ab,-,-,a,ab,ab,-,-,a,b,a,ab,b,b,b,-,b,ab,ab,b,b,a,b,a,ab,a,-,ab,b,ab,b,ab,b,-,ab,a,ab,-,-,-,-,a,a,-,a,ab,ab,ab,a,ab,-,b,-,-,-,ab,ab,ab,-,b,ab,-,-,ab,b,ab,-,a,a,-,ab,-,a,b,b,b,ab,a,a,b,-,ab,a,a…
*M881	D1.10	a,ab,ab,a,ab,-,a,-,a,ab,-,ab,-,ab,ab,a,ab,ab,-,-,a,a,ab,-,ab,a,ab,a,-,a,ab,a,a,ab,a,a,-,ab,a,ab,ab,ab,a,a,a,ab,-,a,a,-,a,a,ab,ab,ab,a,a,ab,ab,ab,ab,ab,-,-,a,ab,-,a,ab,ab,ab,-,ab,ab,ab,a,ab,a,a,a,ab,ab,ab,a,ab,ab,-,a,ab,-,-,ab,a,ab,a,a,a,a,a,a,a,ab,a,-,ab,a,ab,a,ab,a,-,a,ab,a,ab,a,ab,ab,-,a,ab,-,a,-,ab,-,a,ab,-,a,-,ab,ab,ab,a,ab,-,a,a,ab,ab,a,-,-,a,a,ab,-,ab,-,ab,-,a,ab,ab,ab,a,a,a,ab,-,ab,a,-,ab,…
*M884	D1.10	a,ab,ab,a,-,-,a,-,a,ab,-,-,ab,-,-,a,ab,-,a,-,a,a,ab,ab,-,a,ab,a,a,a,ab,a,a,-,-,-,a,ab,a,ab,-,ab,a,a,a,ab,ab,a,-,-,a,a,ab,ab,ab,-,-,ab,ab,ab,-,ab,a,a,a,ab,a,a,ab,ab,-,a,ab,ab,ab,a,-,a,a,a,ab,ab,ab,a,ab,-,-,a,-,a,a,ab,a,ab,a,a,a,a,a,a,a,ab,a,a,ab,a,ab,a,ab,a,a,a,ab,-,-,a,ab,ab,ab,a,ab,a,a,a,ab,ab,a,-,a,a,-,ab,ab,ab,a,-,-,a,a,ab,-,a,a,-,-,a,ab,a,ab,a,ab,-,a,ab,-,ab,a,-,a,ab,ab,ab,a,-,ab,-,a,ab,a,a,-…
*M890	D1.10	a,-,ab,a,ab,a,a,ab,a,ab,-,ab,ab,ab,ab,a,ab,ab,a,a,a,a,ab,ab,ab,a,ab,a,a,a,-,a,a,-,a,a,a,ab,a,ab,ab,ab,a,-,a,a,ab,a,a,ab,-,a,-,ab,ab,-,a,-,ab,ab,ab,ab,a,-,a,ab,a,-,ab,ab,-,a,ab,-,ab,a,ab,-,a,-,ab,ab,ab,a,ab,ab,ab,-,-,-,-,ab,a,-,a,-,a,a,a,a,a,-,a,a,ab,a,ab,-,ab,a,a,-,ab,a,ab,-,ab,ab,ab,a,ab,a,a,-,ab,ab,a,ab,a,a,a,ab,ab,ab,-,-,ab,a,a,ab,ab,a,a,a,a,a,ab,a,-,a,ab,ab,a,ab,ab,-,a,a,a,ab,ab,ab,-,a,ab,ab,…
*M891	D2.15	ab,-,a,ab,a,ab,ab,-,ab,a,ab,a,a,a,a,ab,ab,a,a,a,a,-,a,ab,-,-,a,a,a,ab,a,ab,a,ab,ab,a,ab,ab,a,ab,ab,a,ab,-,-,a,ab,a,a,a,-,ab,a,a,a,a,a,a,ab,a,-,a,ab,ab,-,a,ab,a,a,a,-,-,-,ab,ab,ab,a,ab,-,ab,ab,a,-,ab,-,a,ab,ab,-,a,a,ab,a,ab,ab,-,a,a,ab,a,ab,a,a,-,ab,a,-,ab,ab,ab,ab,a,-,a,-,a,a,a,ab,ab,-,ab,-,ab,ab,-,ab,ab,ab,-,ab,ab,-,ab,-,-,-,ab,ab,a,a,-,-,ab,a,-,a,a,-,ab,-,ab,ab,a,a,ab,a,a,a,a,ab,ab,a,a,a,ab,-,a…
*M894	D2.15	ab,a,a,ab,-,ab,-,ab,ab,a,ab,a,-,a,a,ab,ab,a,a,a,a,ab,-,ab,ab,ab,a,-,a,ab,a,ab,a,ab,-,-,-,-,a,ab,ab,a,ab,a,ab,a,ab,a,a,a,-,ab,a,a,a,a,a,a,ab,a,ab,a,ab,ab,ab,a,-,-,a,-,a,a,ab,ab,ab,-,a,ab,a,-,ab,a,ab,ab,-,-,-,ab,a,-,a,ab,-,-,ab,-,a,a,ab,a,ab,a,a,a,ab,-,ab,ab,ab,ab,ab,a,a,a,a,a,a,-,ab,ab,a,-,a,ab,ab,ab,ab,ab,-,-,-,ab,a,ab,a,a,-,-,-,-,a,ab,a,ab,a,a,a,a,a,ab,-,ab,ab,a,-,-,a,a,a,a,ab,ab,a,-,a,ab,ab,a,a…
*M897	D1.10	a,-,ab,a,ab,a,a,-,a,-,a,ab,-,-,ab,a,-,ab,a,a,a,a,ab,ab,ab,a,ab,a,a,a,ab,-,-,-,a,a,a,ab,a,ab,ab,ab,-,a,a,a,-,a,a,ab,a,a,ab,ab,ab,-,a,-,-,ab,ab,ab,a,-,a,-,a,a,ab,ab,ab,a,ab,ab,ab,-,ab,a,a,a,ab,-,ab,a,ab,ab,ab,a,ab,a,a,ab,a,-,a,a,-,a,a,a,-,ab,a,a,-,a,ab,-,ab,a,-,a,ab,a,-,a,ab,ab,ab,a,ab,a,a,a,ab,ab,-,ab,a,a,a,ab,ab,-,a,-,ab,a,a,ab,-,-,a,a,-,a,ab,-,-,a,ab,ab,-,ab,-,ab,a,a,a,ab,ab,ab,a,a,-,-,a,ab,a,a,…
*M904	D2.15	ab,a,a,ab,-,ab,ab,ab,ab,a,ab,a,a,-,a,ab,ab,a,a,a,a,ab,-,ab,ab,ab,a,a,-,-,a,ab,-,ab,ab,a,ab,ab,a,ab,ab,a,ab,a,ab,a,-,a,a,a,ab,ab,a,-,a,-,a,a,ab,a,ab,a,ab,ab,ab,a,ab,a,a,a,a,a,-,ab,ab,ab,a,ab,a,ab,ab,a,ab,ab,-,a,ab,ab,a,a,a,ab,a,ab,ab,a,a,a,-,a,ab,a,a,a,ab,a,-,ab,ab,ab,-,a,-,a,a,a,a,a,-,ab,a,ab,a,ab,ab,-,ab,-,ab,ab,ab,ab,-,ab,-,a,ab,ab,ab,a,a,ab,a,ab,a,-,a,-,a,-,ab,ab,-,a,a,-,a,a,a,a,ab,ab,a,-,a,ab…
*M905	D2.15	ab,a,a,ab,a,-,ab,ab,ab,a,-,a,-,-,a,ab,ab,a,a,a,a,ab,a,ab,ab,ab,a,a,a,ab,a,-,a,-,ab,a,ab,ab,a,ab,-,a,ab,a,ab,a,ab,-,a,a,ab,ab,a,a,a,a,-,-,ab,a,ab,a,ab,ab,ab,a,ab,a,a,a,-,a,ab,ab,ab,ab,a,ab,-,ab,ab,a,ab,ab,ab,a,ab,ab,a,a,-,ab,a,ab,ab,-,a,a,ab,a,-,a,a,a,ab,a,ab,-,ab,-,ab,a,-,a,a,a,a,a,ab,ab,-,ab,a,-,ab,ab,ab,ab,ab,ab,ab,ab,a,-,a,a,ab,ab,ab,a,a,ab,a,ab,a,a,-,a,a,ab,ab,-,ab,a,a,ab,a,a,a,-,ab,ab,a,a,a,…
*M906	D2.15	ab,a,a,ab,a,ab,ab,ab,ab,-,ab,a,a,a,a,-,-,a,a,a,a,ab,-,ab,ab,ab,-,a,a,ab,a,ab,a,-,ab,a,ab,ab,a,-,ab,a,ab,a,ab,-,ab,a,a,a,ab,ab,a,a,a,a,a,a,-,-,-,a,ab,ab,ab,a,ab,a,a,a,a,a,-,ab,ab,-,-,ab,a,ab,ab,a,ab,ab,ab,a,-,-,a,-,-,ab,a,ab,ab,-,a,a,ab,a,ab,a,a,-,ab,a,ab,ab,ab,ab,-,a,a,a,a,a,a,a,ab,ab,a,ab,a,ab,ab,ab,ab,ab,ab,ab,-,ab,a,ab,-,a,ab,ab,ab,-,-,ab,a,ab,a,a,-,a,a,ab,ab,ab,ab,a,a,ab,-,a,a,a,ab,ab,a,-,a,a…
*M907	D2.15	ab,a,-,-,a,ab,-,ab,ab,a,ab,a,a,-,-,-,ab,a,a,-,a,ab,a,ab,ab,-,a,a,a,-,a,-,-,ab,ab,-,ab,ab,a,-,ab,a,ab,a,-,a,-,a,a,-,-,ab,a,a,a,a,a,a,ab,-,ab,a,ab,-,ab,a,ab,-,a,a,a,a,ab,ab,ab,ab,a,ab,a,ab,ab,a,ab,-,-,a,ab,ab,a,a,a,ab,-,ab,ab,a,a,a,ab,a,-,-,-,a,-,a,ab,ab,ab,ab,ab,-,a,-,a,a,a,a,-,-,a,ab,a,ab,-,-,ab,ab,ab,ab,ab,ab,-,ab,a,a,ab,ab,ab,-,a,ab,a,ab,a,a,a,-,a,ab,-,ab,ab,-,a,ab,a,a,a,a,ab,ab,a,-,a,ab,-,a,a,…
*M908	D2.15	ab,a,a,ab,a,ab,ab,ab,ab,a,ab,a,a,a,a,ab,ab,a,a,a,a,ab,a,-,ab,ab,-,-,a,ab,a,ab,a,-,-,a,ab,ab,a,-,ab,-,-,-,ab,a,ab,-,-,a,ab,ab,-,a,a,a,a,-,-,a,ab,a,ab,-,ab,-,ab,a,a,-,a,a,ab,ab,ab,ab,a,-,-,ab,ab,-,ab,-,ab,-,ab,ab,-,a,a,ab,a,-,ab,a,a,a,ab,a,ab,a,a,a,ab,a,-,ab,ab,ab,-,a,a,-,a,a,a,a,-,ab,-,ab,a,ab,ab,ab,ab,ab,ab,ab,-,ab,a,-,a,a,ab,ab,-,-,-,-,a,ab,a,a,a,-,a,ab,-,ab,-,a,a,-,a,a,a,a,ab,ab,a,a,a,ab,ab,-,a…
*M914	D1.10	-,-,ab,a,ab,-,a,ab,-,ab,-,ab,-,ab,-,a,ab,ab,a,a,a,a,ab,ab,ab,-,ab,a,a,a,ab,a,-,-,a,a,-,ab,a,ab,ab,ab,a,a,a,a,-,-,a,ab,a,a,ab,-,ab,a,-,ab,-,ab,ab,ab,a,-,a,ab,a,a,ab,ab,ab,-,ab,-,ab,a,ab,-,a,a,ab,ab,ab,a,ab,ab,ab,a,ab,a,a,ab,a,ab,-,a,a,a,a,a,a,-,-,a,ab,a,ab,a,ab,a,a,a,ab,a,ab,-,ab,ab,ab,a,ab,a,-,a,ab,-,a,ab,a,-,-,-,-,ab,a,ab,ab,a,a,ab,ab,a,a,a,a,a,ab,a,ab,-,ab,-,a,-,ab,ab,a,a,a,ab,-,ab,a,a,ab,ab,a,…
*M916	D1.10	a,ab,ab,a,-,-,a,ab,a,ab,a,ab,ab,ab,ab,a,ab,-,a,a,a,a,-,ab,ab,a,-,a,a,a,-,a,a,ab,a,a,a,ab,a,ab,ab,-,-,a,a,a,ab,a,a,ab,-,a,ab,-,ab,a,a,ab,-,ab,ab,ab,-,-,a,ab,a,-,-,-,ab,a,ab,ab,ab,-,ab,a,a,a,ab,ab,ab,a,ab,ab,ab,-,ab,a,a,ab,-,ab,a,a,-,a,a,-,-,-,a,-,ab,-,ab,a,ab,a,a,a,ab,a,ab,a,ab,ab,ab,a,ab,a,a,a,-,ab,a,ab,a,-,a,ab,ab,ab,a,-,-,a,-,ab,ab,a,a,-,a,a,-,a,-,a,ab,ab,-,-,ab,-,a,a,a,ab,ab,-,a,-,-,ab,-,ab,a,…
*M919	D1.10	a,ab,ab,-,ab,a,a,-,a,-,a,-,ab,ab,ab,-,ab,ab,a,a,a,a,ab,ab,ab,a,-,-,a,a,ab,a,a,ab,a,-,a,ab,a,ab,ab,ab,a,a,a,a,ab,a,a,ab,-,a,ab,-,ab,a,a,ab,ab,ab,ab,ab,a,a,a,ab,a,a,ab,ab,ab,a,ab,ab,-,a,ab,a,a,a,ab,ab,ab,a,ab,ab,-,a,-,a,a,ab,a,ab,a,a,a,a,a,a,a,ab,a,a,ab,a,ab,a,-,a,a,-,ab,a,-,a,-,ab,ab,-,ab,a,a,-,ab,ab,a,ab,a,a,-,ab,ab,-,a,-,ab,a,a,-,ab,a,a,a,a,a,ab,-,ab,a,ab,ab,a,ab,-,ab,a,a,a,-,ab,ab,-,-,ab,ab,a,a…
*M920	D1.10	-,ab,ab,a,ab,a,a,ab,a,ab,a,ab,ab,ab,ab,a,-,-,a,-,a,a,-,ab,ab,a,ab,a,a,-,ab,a,a,ab,a,a,a,-,a,ab,ab,ab,a,a,a,a,ab,-,a,ab,-,a,ab,ab,ab,a,a,ab,ab,ab,-,ab,a,a,a,ab,a,a,-,ab,-,-,ab,ab,-,a,-,a,-,a,ab,ab,-,a,ab,ab,ab,a,ab,a,a,ab,-,ab,a,a,-,a,a,a,a,-,a,a,ab,a,ab,a,-,a,a,a,ab,a,ab,a,-,ab,ab,-,ab,a,a,-,ab,ab,a,ab,a,a,a,ab,ab,ab,a,-,ab,-,a,ab,ab,a,-,a,a,a,ab,a,ab,a,ab,ab,a,ab,-,ab,a,a,a,ab,ab,ab,-,-,ab,-,-,a…
*M923	D1.10	-,ab,ab,a,ab,a,-,ab,a,-,a,ab,ab,ab,ab,-,ab,ab,a,-,a,-,ab,-,ab,a,ab,a,a,a,ab,-,a,ab,a,a,a,ab,-,-,ab,ab,a,-,-,a,ab,a,a,ab,-,a,ab,-,ab,a,a,ab,ab,-,ab,ab,-,a,a,ab,a,a,ab,ab,ab,-,ab,ab,-,-,ab,a,a,a,ab,ab,ab,a,ab,-,-,a,-,a,a,ab,a,ab,a,-,-,a,-,a,a,ab,a,a,ab,-,ab,a,ab,-,a,-,ab,a,ab,a,ab,ab,-,a,ab,a,a,-,ab,ab,a,ab,a,a,ab,ab,ab,ab,a,ab,ab,a,a,ab,ab,a,-,a,-,a,ab,a,ab,a,ab,ab,-,ab,ab,ab,a,-,a,ab,-,ab,a,a,ab,…
*M924	D2.15	ab,a,a,ab,-,ab,ab,ab,ab,a,-,a,a,a,-,ab,ab,a,a,a,a,ab,a,ab,ab,ab,a,a,-,ab,a,ab,a,ab,-,a,ab,ab,-,ab,ab,-,-,a,ab,a,ab,-,a,-,-,ab,a,a,-,a,a,a,ab,a,ab,a,-,ab,ab,a,ab,a,a,-,-,-,ab,ab,ab,ab,a,-,a,ab,ab,a,ab,ab,ab,a,ab,ab,a,a,a,ab,a,-,-,a,a,a,-,a,ab,a,a,a,ab,a,ab,ab,ab,ab,ab,a,a,a,a,a,a,a,ab,ab,a,ab,a,ab,ab,ab,ab,ab,ab,ab,ab,ab,-,ab,a,-,ab,ab,-,-,a,ab,a,-,a,a,a,a,a,ab,ab,ab,ab,a,a,-,a,a,a,a,ab,ab,a,a,a,a…
*M926	B3.7	ab,ab,ab,ab,-,ab,ab,a,ab,ab,ab,ab,ab,ab,ab,ab,a,ab,b,b,-,ab,-,a,a,ab,-,-,b,ab,ab,ab,b,a,-,b,-,a,b,a,a,ab,ab,b,ab,b,a,b,b,ab,ab,ab,ab,-,ab,b,b,ab,a,-,a,ab,ab,ab,ab,ab,ab,-,ab,ab,ab,b,a,-,a,ab,-,ab,b,ab,a,ab,a,ab,a,ab,a,ab,ab,b,-,a,b,a,ab,b,b,b,ab,b,ab,ab,b,b,a,b,a,ab,a,ab,ab,b,-,b,ab,b,-,ab,a,ab,ab,ab,-,ab,-,-,ab,a,-,ab,a,a,-,a,b,ab,a,ab,ab,ab,ab,-,b,-,b,b,ab,b,ab,ab,a,a,-,ab,-,a,b,b,b,ab,a,a,b,b,…
*M929	B3.7	ab,ab,ab,ab,ab,ab,-,a,-,ab,ab,ab,ab,ab,ab,ab,-,ab,b,b,b,-,ab,a,-,ab,ab,b,b,-,-,ab,b,a,ab,b,-,a,b,a,a,ab,ab,-,ab,b,a,b,-,-,-,ab,ab,ab,ab,b,-,ab,-,ab,-,ab,ab,ab,ab,-,ab,b,ab,ab,ab,b,a,-,a,ab,ab,ab,b,ab,a,ab,a,-,-,-,-,ab,ab,-,b,a,b,a,ab,b,-,b,ab,b,ab,ab,b,b,a,-,-,ab,-,ab,ab,-,ab,b,-,b,ab,ab,a,ab,ab,ab,b,-,-,a,-,a,ab,ab,a,-,ab,a,-,ab,-,-,-,ab,ab,ab,-,ab,b,b,ab,b,ab,ab,a,-,-,-,ab,a,b,b,b,ab,a,a,b,b,ab…
*M933	D1.10	-,ab,-,a,-,a,a,ab,-,ab,a,-,ab,-,ab,a,-,ab,a,a,-,a,ab,ab,ab,a,ab,a,a,-,ab,-,a,-,a,a,a,-,-,ab,ab,ab,a,a,a,-,ab,-,a,ab,a,a,ab,ab,ab,a,a,-,ab,-,ab,ab,-,a,a,ab,a,a,ab,-,ab,a,-,-,ab,a,ab,a,a,a,ab,ab,ab,a,ab,ab,ab,-,ab,a,-,ab,a,-,a,a,-,-,a,a,a,ab,a,a,ab,-,ab,a,ab,a,-,a,ab,-,-,a,ab,ab,ab,a,ab,a,a,a,ab,ab,a,ab,a,-,ab,ab,ab,ab,-,ab,ab,-,-,ab,ab,a,a,-,a,a,ab,a,ab,-,ab,ab,-,ab,ab,-,a,a,a,ab,ab,ab,a,a,ab,-,a,…
*M934	D1.10	a,ab,ab,a,ab,a,a,ab,-,ab,a,ab,ab,ab,ab,a,ab,ab,a,a,a,a,ab,ab,ab,a,ab,a,a,-,-,-,a,-,a,a,a,-,a,ab,ab,ab,a,-,a,a,ab,a,-,ab,a,a,ab,ab,ab,a,-,ab,ab,ab,ab,ab,-,a,a,ab,a,a,-,ab,-,-,ab,ab,ab,-,ab,a,a,a,ab,ab,ab,a,-,ab,ab,-,-,-,a,-,a,ab,a,a,a,a,a,a,a,ab,a,a,-,a,ab,a,ab,a,a,a,ab,-,ab,-,ab,ab,ab,a,ab,a,a,a,ab,ab,-,ab,a,a,ab,-,ab,ab,a,ab,ab,a,-,ab,ab,a,a,a,a,-,ab,a,-,a,-,ab,a,ab,ab,ab,a,a,-,ab,ab,-,-,a,ab,ab…
*M937	B3.7	-,-,ab,-,ab,ab,ab,a,ab,ab,ab,ab,ab,ab,ab,ab,a,ab,b,b,b,ab,ab,-,a,ab,ab,b,b,ab,ab,ab,b,a,-,b,ab,a,-,a,-,ab,ab,b,ab,-,-,-,b,ab,ab,-,ab,ab,ab,b,b,ab,a,ab,-,-,ab,ab,-,ab,-,b,ab,ab,ab,b,a,a,a,-,-,ab,-,-,-,ab,a,-,-,ab,a,ab,-,-,-,a,b,-,ab,b,-,b,-,b,ab,ab,-,b,-,b,a,ab,a,ab,ab,b,ab,b,ab,b,-,-,a,ab,ab,ab,b,-,a,a,ab,a,ab,ab,a,a,ab,a,b,ab,a,ab,-,ab,ab,ab,b,ab,b,b,ab,b,ab,ab,-,a,ab,ab,ab,a,b,b,-,ab,a,-,b,-,ab…
*M938	D1.10	a,-,ab,a,-,a,a,ab,a,ab,a,ab,ab,ab,ab,a,ab,ab,a,-,a,a,-,ab,ab,a,ab,a,a,a,ab,a,a,ab,a,a,a,ab,a,-,-,ab,a,a,-,a,ab,a,a,ab,a,a,ab,ab,ab,-,a,ab,ab,ab,ab,-,-,a,a,ab,a,a,ab,ab,ab,a,-,ab,ab,a,-,a,a,a,ab,ab,ab,a,ab,ab,ab,-,ab,a,a,ab,a,ab,a,a,a,a,a,a,-,ab,a,a,ab,a,ab,a,ab,-,a,a,ab,a,ab,a,ab,ab,-,a,ab,a,a,a,ab,ab,a,-,a,a,-,ab,ab,-,a,ab,ab,a,-,ab,ab,a,a,a,a,a,ab,a,-,a,ab,-,-,ab,ab,-,a,a,a,ab,ab,ab,a,a,ab,ab,a…
*M939	D1.10	a,ab,-,a,ab,a,a,ab,a,ab,a,-,ab,ab,ab,a,ab,ab,a,a,-,a,ab,ab,ab,a,ab,a,a,a,ab,a,a,ab,a,a,-,ab,a,ab,ab,ab,a,a,-,-,ab,a,a,ab,a,a,ab,-,-,a,a,ab,ab,ab,a,ab,a,-,a,-,a,a,ab,ab,ab,a,ab,-,ab,a,ab,a,a,a,ab,-,ab,a,-,ab,ab,a,ab,a,a,ab,a,-,a,a,a,a,-,a,a,ab,a,a,ab,a,ab,-,ab,a,a,a,ab,a,ab,a,ab,ab,-,a,ab,a,a,a,ab,-,a,ab,a,a,ab,ab,ab,ab,a,ab,ab,a,-,-,ab,a,a,a,a,a,-,-,ab,a,ab,ab,a,ab,ab,-,a,a,a,ab,ab,ab,a,-,ab,ab,a…
*M940	B3.7	ab,ab,ab,ab,ab,ab,ab,a,ab,-,ab,ab,ab,ab,ab,ab,a,ab,b,b,b,ab,ab,a,a,ab,ab,b,b,ab,-,-,-,a,ab,b,-,a,b,a,a,ab,ab,b,ab,b,a,-,-,-,ab,ab,ab,ab,ab,-,b,-,a,ab,ab,ab,ab,ab,-,ab,ab,b,ab,ab,ab,b,-,a,a,ab,ab,ab,b,ab,-,-,-,ab,a,ab,a,ab,ab,ab,b,a,b,a,ab,b,b,-,ab,-,ab,-,b,-,a,b,a,ab,a,ab,ab,b,ab,-,ab,b,ab,ab,a,ab,-,ab,b,ab,a,a,-,a,ab,-,a,a,ab,a,-,-,a,ab,ab,-,ab,ab,b,-,-,b,-,b,ab,ab,a,a,ab,-,ab,a,b,b,b,ab,a,-,b,b…
*M941	D2.15	ab,a,a,ab,-,ab,ab,ab,ab,a,-,a,a,-,a,-,-,a,-,a,a,ab,a,ab,-,-,-,-,a,ab,a,ab,a,ab,ab,a,ab,ab,a,ab,ab,a,ab,-,-,a,-,a,a,a,ab,ab,a,a,a,a,a,a,ab,a,-,a,-,ab,ab,a,-,a,a,a,a,a,ab,-,ab,-,-,ab,a,ab,ab,a,-,ab,ab,-,ab,ab,-,ab,a,ab,-,ab,ab,a,a,a,ab,a,ab,-,a,a,ab,a,ab,ab,ab,ab,ab,a,a,a,a,a,-,-,ab,ab,a,ab,a,ab,-,ab,ab,-,ab,ab,ab,ab,-,ab,-,a,-,ab,ab,a,a,ab,a,-,a,a,-,a,a,ab,ab,ab,ab,a,-,ab,a,-,a,-,ab,ab,a,a,-,ab,ab…
*M948	B3.7	ab,ab,ab,ab,ab,ab,-,a,ab,-,-,ab,ab,ab,-,ab,a,ab,b,-,b,ab,ab,a,a,ab,ab,b,b,ab,-,ab,ab,a,-,b,-,a,b,a,a,-,ab,b,ab,b,a,b,b,-,ab,ab,ab,ab,ab,-,b,ab,a,-,ab,ab,ab,ab,ab,ab,-,b,ab,-,-,b,a,a,a,ab,ab,ab,b,ab,a,ab,a,-,a,ab,a,-,-,ab,b,a,b,-,ab,b,b,b,ab,b,ab,ab,b,b,a,b,a,ab,a,ab,ab,b,ab,b,ab,b,ab,ab,a,ab,ab,ab,b,ab,-,a,ab,a,-,ab,a,a,ab,a,-,-,-,-,-,ab,ab,ab,b,-,b,b,ab,b,ab,ab,a,a,ab,ab,ab,a,b,b,-,ab,a,a,b,b,-,…
*M949	B3.7	-,ab,-,ab,ab,ab,ab,a,ab,ab,ab,ab,-,ab,-,ab,a,-,b,b,b,-,ab,a,-,ab,-,-,b,ab,-,ab,ab,a,ab,b,ab,a,b,a,a,ab,ab,b,ab,b,-,b,b,ab,-,ab,ab,ab,ab,b,b,ab,-,ab,ab,-,ab,ab,ab,ab,ab,b,-,ab,ab,b,-,a,a,ab,-,ab,b,ab,a,ab,a,-,a,ab,a,-,ab,ab,b,a,b,a,ab,-,b,b,ab,b,ab,-,b,-,a,b,-,-,a,ab,ab,b,ab,b,ab,b,ab,-,a,ab,ab,-,b,-,a,a,ab,a,ab,-,a,a,ab,-,b,ab,a,ab,ab,ab,ab,ab,b,ab,-,-,ab,b,ab,ab,a,a,ab,ab,ab,a,b,b,b,ab,-,a,b,b,a…
*M950	B3.7	-,-,-,-,ab,-,ab,b,ab,ab,-,ab,ab,ab,ab,ab,-,ab,-,-,a,ab,ab,b,b,ab,ab,a,a,ab,ab,ab,ab,b,ab,a,ab,b,a,b,b,-,-,a,ab,-,b,a,a,ab,ab,ab,ab,ab,-,a,a,ab,b,ab,ab,ab,ab,ab,ab,ab,-,-,ab,ab,ab,a,b,b,b,-,ab,ab,-,ab,b,ab,b,ab,-,ab,b,ab,ab,-,a,b,a,b,ab,a,a,-,ab,a,ab,ab,a,a,b,a,b,ab,b,ab,ab,a,ab,a,ab,-,-,ab,-,ab,ab,ab,a,-,b,b,ab,b,ab,ab,b,b,ab,b,a,ab,b,ab,-,ab,ab,ab,a,ab,a,a,-,a,ab,ab,b,b,-,ab,ab,b,a,a,-,ab,b,b,a,…
*M954	B3.7	ab,ab,ab,ab,ab,ab,ab,-,ab,-,ab,-,-,-,ab,ab,a,ab,b,b,b,ab,ab,a,a,-,ab,b,b,ab,ab,ab,ab,-,ab,-,ab,a,b,a,a,ab,ab,b,-,b,a,b,b,ab,-,-,ab,ab,-,b,b,ab,a,-,ab,ab,ab,ab,ab,ab,ab,b,-,ab,ab,b,a,a,-,ab,ab,ab,b,ab,a,ab,-,ab,a,ab,a,ab,ab,ab,-,a,b,a,ab,b,b,b,ab,-,ab,ab,b,b,-,b,a,ab,a,ab,ab,-,ab,b,ab,b,ab,ab,-,ab,ab,ab,b,ab,-,a,ab,a,-,-,a,-,-,-,b,ab,-,ab,ab,ab,ab,ab,b,ab,b,b,ab,b,ab,ab,a,-,ab,-,ab,a,b,b,b,ab,a,-,…
*M956	B3.7	ab,ab,-,ab,-,ab,ab,-,ab,-,ab,ab,ab,ab,ab,ab,b,ab,-,-,a,-,ab,b,b,ab,ab,a,a,ab,ab,ab,ab,-,ab,a,ab,b,a,b,b,ab,-,-,ab,a,b,a,a,ab,ab,-,ab,ab,ab,a,a,-,b,ab,ab,ab,ab,ab,ab,ab,-,a,ab,-,ab,a,b,b,b,-,-,ab,a,ab,b,ab,b,ab,-,ab,-,ab,ab,ab,a,b,a,b,ab,a,a,-,ab,-,-,ab,-,a,b,a,-,ab,b,ab,-,-,-,a,ab,a,ab,-,b,ab,ab,-,a,ab,b,-,ab,-,ab,-,b,b,ab,b,a,ab,b,ab,ab,ab,ab,-,a,ab,a,a,ab,a,ab,-,b,b,ab,ab,ab,b,-,a,a,ab,b,b,a,a,…
*M959	D1.10	-,-,-,-,ab,a,a,ab,a,ab,-,ab,ab,ab,ab,a,ab,ab,a,a,a,a,ab,ab,ab,a,ab,a,a,a,ab,a,ab,ab,a,a,a,ab,a,ab,ab,ab,a,a,a,a,ab,a,-,ab,a,-,ab,ab,ab,-,a,ab,ab,ab,-,ab,a,a,a,ab,a,a,ab,-,-,a,ab,ab,ab,a,ab,a,a,a,ab,ab,ab,-,ab,ab,ab,-,-,a,a,ab,a,ab,a,a,a,-,a,a,a,ab,a,a,-,-,ab,a,ab,-,a,a,-,a,-,a,ab,-,ab,-,-,a,a,a,ab,ab,a,ab,-,a,ab,ab,ab,ab,a,ab,ab,-,a,-,ab,-,a,a,a,a,-,-,-,a,ab,ab,a,-,ab,ab,a,-,a,ab,-,ab,a,a,-,ab,a,…
*M962	D2.15	-,a,a,ab,a,ab,-,ab,ab,a,ab,a,a,a,a,-,ab,a,a,a,a,ab,a,ab,ab,ab,a,a,a,ab,a,ab,a,ab,ab,a,-,-,a,ab,ab,a,ab,a,ab,a,ab,a,a,a,ab,-,a,a,a,a,-,a,ab,a,-,-,ab,ab,ab,a,ab,a,a,a,a,a,ab,-,-,ab,a,ab,a,ab,ab,a,ab,ab,ab,-,ab,ab,a,-,a,ab,a,-,ab,a,a,a,ab,a,-,a,a,a,ab,a,ab,ab,ab,ab,ab,-,a,a,-,a,a,a,-,ab,a,ab,a,ab,ab,ab,ab,ab,ab,-,ab,ab,a,ab,a,a,ab,ab,ab,a,-,ab,a,ab,-,a,a,a,a,ab,-,ab,ab,a,-,ab,a,a,a,a,-,ab,-,-,a,ab,a…
*M966	B3.7	ab,-,ab,ab,ab,-,ab,a,ab,-,-,ab,-,ab,ab,b,a,-,b,b,b,ab,-,a,-,ab,ab,b,b,ab,ab,ab,ab,a,ab,b,ab,a,b,a,a,ab,-,b,ab,b,a,-,b,ab,ab,ab,-,ab,ab,-,b,ab,a,ab,ab,-,ab,ab,ab,ab,ab,b,ab,ab,ab,b,a,a,a,ab,-,ab,b,ab,-,ab,a,ab,a,ab,a,ab,ab,ab,b,a,b,-,ab,b,b,b,ab,b,ab,ab,-,-,-,b,a,ab,a,ab,ab,b,ab,-,-,b,-,ab,-,ab,ab,ab,b,ab,a,a,ab,a,-,ab,a,a,ab,a,b,ab,a,ab,-,ab,ab,ab,b,-,b,-,ab,b,ab,ab,a,a,-,-,ab,a,b,b,b,ab,-,a,b,b,…
*M968	D2.15	-,a,a,ab,a,ab,-,ab,ab,a,-,-,a,-,a,-,ab,-,a,a,a,ab,a,ab,ab,ab,a,a,a,-,a,ab,a,ab,ab,a,-,ab,a,ab,ab,a,ab,a,-,a,ab,a,a,a,ab,ab,a,-,-,a,a,-,ab,a,ab,a,ab,-,ab,a,ab,-,a,a,a,a,ab,ab,ab,ab,-,ab,a,ab,ab,a,ab,ab,ab,-,ab,-,a,ab,a,ab,a,ab,ab,a,-,a,-,a,ab,a,a,a,ab,-,ab,ab,ab,ab,ab,-,a,a,a,a,a,a,ab,ab,-,ab,a,ab,ab,ab,ab,-,ab,ab,ab,-,a,ab,a,a,-,ab,ab,-,a,ab,-,ab,-,a,-,-,a,ab,ab,-,ab,-,a,ab,a,a,a,a,ab,ab,a,a,-,ab…
*M969	B3.7	ab,ab,ab,ab,ab,ab,ab,a,ab,ab,ab,ab,-,-,-,b,a,-,b,b,b,ab,ab,a,-,-,-,b,b,ab,ab,ab,-,a,ab,b,ab,a,b,a,a,-,ab,b,ab,b,a,-,b,ab,ab,ab,ab,ab,ab,b,b,ab,a,ab,-,ab,ab,ab,ab,ab,ab,b,ab,ab,ab,b,a,-,a,-,ab,ab,b,-,a,ab,a,ab,a,ab,a,ab,ab,ab,b,a,-,a,-,b,b,b,-,b,ab,ab,-,-,a,b,a,ab,-,ab,ab,-,ab,-,ab,b,ab,-,a,-,ab,ab,b,ab,a,a,ab,a,ab,ab,-,a,ab,a,b,ab,a,ab,ab,ab,ab,ab,b,ab,-,b,ab,b,ab,ab,a,a,ab,ab,ab,a,b,b,b,ab,a,a,b…
*M970	B3.7	ab,ab,ab,ab,ab,ab,-,a,-,ab,-,-,-,ab,-,b,a,ab,b,-,b,ab,ab,a,a,ab,ab,b,b,-,ab,-,ab,-,ab,b,ab,a,-,a,a,ab,ab,b,ab,-,a,b,-,-,ab,ab,-,ab,ab,b,b,ab,a,ab,-,ab,ab,-,ab,ab,-,-,ab,ab,-,b,a,a,a,ab,-,ab,b,ab,a,ab,a,-,a,ab,a,ab,ab,ab,-,a,b,-,ab,-,b,b,ab,b,ab,ab,b,b,a,b,a,-,-,ab,ab,b,-,b,-,b,ab,ab,a,ab,-,-,-,ab,a,a,ab,a,ab,ab,a,-,ab,a,b,ab,a,-,ab,ab,ab,ab,-,-,b,b,ab,b,ab,ab,a,a,ab,ab,ab,-,b,b,b,ab,a,a,b,b,-,a,-…
*M971	D1.10	a,ab,ab,a,ab,a,a,ab,a,-,a,ab,ab,ab,ab,-,ab,ab,a,a,-,a,ab,ab,ab,a,ab,-,-,a,ab,a,ab,ab,a,a,a,ab,a,ab,ab,ab,-,a,a,a,ab,a,a,-,a,a,ab,ab,ab,a,a,ab,-,ab,a,-,a,a,-,ab,-,a,ab,ab,ab,a,ab,ab,ab,-,ab,a,-,a,ab,ab,-,a,ab,ab,ab,a,ab,a,-,ab,a,ab,a,a,a,a,a,a,a,-,-,a,ab,a,ab,a,ab,-,a,a,ab,a,-,a,-,ab,ab,a,ab,a,a,a,ab,ab,a,ab,a,-,ab,ab,ab,ab,a,-,ab,a,a,ab,ab,a,-,a,a,a,ab,a,ab,a,ab,-,a,ab,ab,ab,a,a,a,ab,ab,ab,a,a,ab…
*M975	D1.10	a,-,ab,a,-,a,-,ab,a,ab,a,ab,ab,ab,ab,a,ab,ab,a,a,a,a,ab,ab,-,a,ab,a,a,-,-,a,ab,ab,-,a,a,ab,a,ab,-,ab,a,a,a,a,ab,a,a,ab,-,a,ab,ab,ab,a,a,ab,ab,ab,a,ab,a,a,a,-,a,a,ab,ab,ab,a,ab,ab,ab,a,ab,a,a,a,ab,ab,ab,a,ab,ab,ab,a,ab,a,-,ab,-,ab,-,-,a,a,a,a,a,ab,-,a,-,a,-,a,ab,a,a,-,-,a,ab,a,ab,ab,ab,a,-,a,a,a,a,ab,a,-,a,-,ab,-,ab,ab,-,ab,-,a,a,-,ab,a,a,a,-,a,-,a,ab,a,ab,-,a,ab,ab,ab,a,-,a,ab,ab,-,a,a,-,ab,a,-,a…
*M978	B3.7	ab,-,ab,-,ab,ab,ab,b,ab,ab,ab,ab,ab,ab,ab,a,b,ab,-,a,a,ab,ab,b,b,ab,ab,-,a,ab,ab,ab,ab,b,ab,a,ab,-,a,-,-,ab,ab,a,ab,a,b,-,-,ab,ab,ab,ab,ab,ab,a,a,ab,b,ab,ab,ab,ab,ab,ab,ab,-,a,ab,ab,ab,a,b,b,b,ab,ab,ab,-,-,b,ab,b,ab,b,-,b,-,ab,ab,-,b,a,b,ab,a,a,a,ab,a,ab,ab,a,a,-,a,b,ab,b,ab,ab,-,ab,a,-,-,-,ab,b,ab,ab,ab,a,ab,ab,b,ab,b,ab,ab,-,b,ab,b,a,ab,-,-,ab,ab,-,ab,a,ab,a,a,-,-,ab,ab,-,-,-,ab,-,b,-,a,-,ab,b,…
*M979	B3.7	ab,-,-,ab,ab,ab,ab,a,ab,ab,ab,ab,ab,ab,ab,b,a,ab,b,b,b,ab,ab,-,a,ab,ab,b,b,ab,ab,-,ab,a,ab,b,ab,a,b,a,a,-,ab,b,ab,b,a,b,b,ab,ab,-,-,ab,ab,b,b,ab,a,ab,ab,ab,ab,ab,ab,ab,ab,b,ab,ab,ab,b,a,a,a,-,ab,ab,b,-,a,ab,a,ab,a,ab,a,ab,ab,ab,b,a,-,-,ab,-,b,b,-,b,ab,-,b,b,a,b,a,ab,a,-,ab,b,ab,b,ab,b,ab,-,a,ab,ab,ab,b,ab,-,a,-,a,ab,-,a,a,ab,-,b,ab,a,ab,ab,ab,ab,-,b,ab,b,b,ab,b,ab,ab,a,a,ab,ab,ab,a,b,-,b,ab,a,a,b…
*M980	D1.10	a,ab,ab,a,-,a,a,ab,a,ab,a,ab,ab,ab,ab,-,ab,ab,-,a,-,a,ab,ab,ab,a,ab,a,-,a,ab,a,ab,-,a,a,a,ab,a,ab,ab,-,a,a,a,a,ab,a,a,ab,a,a,ab,ab,ab,a,a,ab,ab,ab,a,ab,a,a,a,-,a,-,ab,ab,ab,a,ab,ab,ab,a,ab,a,a,a,ab,ab,ab,a,ab,ab,ab,-,ab,-,a,ab,a,-,a,a,a,a,a,a,a,-,a,a,-,a,ab,a,ab,a,a,a,ab,a,ab,-,ab,ab,ab,-,ab,-,-,-,-,-,a,-,a,a,ab,-,-,ab,-,ab,ab,a,a,ab,ab,a,a,-,a,a,-,a,-,-,ab,ab,a,ab,-,ab,a,-,-,-,ab,ab,a,a,ab,-,a,a…
*M981	D2.15	ab,a,a,ab,a,ab,ab,-,ab,a,ab,a,a,a,a,a,ab,a,a,-,a,ab,a,ab,ab,ab,a,a,a,-,a,ab,a,-,ab,a,ab,ab,a,ab,ab,a,-,a,ab,a,ab,a,a,a,ab,ab,a,a,a,-,a,-,ab,a,ab,a,ab,-,ab,a,ab,a,a,a,a,a,-,ab,ab,ab,a,ab,a,ab,ab,a,ab,ab,ab,a,ab,ab,a,ab,a,ab,a,ab,ab,a,a,a,ab,a,ab,a,-,a,ab,a,ab,-,-,ab,ab,a,-,a,a,a,a,a,-,ab,a,-,a,ab,ab,ab,ab,-,ab,ab,-,ab,a,ab,a,a,ab,-,ab,a,a,-,a,ab,a,a,a,a,a,ab,ab,ab,-,-,-,ab,a,a,a,a,-,ab,a,-,a,ab,ab…
*M982	D2.15	ab,-,a,ab,a,ab,ab,ab,ab,-,-,a,-,a,a,-,ab,-,a,a,-,ab,a,ab,-,-,a,a,a,-,a,-,a,-,ab,a,ab,ab,a,-,ab,a,ab,a,ab,-,ab,-,a,a,ab,ab,a,a,a,a,a,-,ab,a,ab,a,ab,ab,ab,a,ab,a,a,a,a,a,ab,ab,ab,-,a,ab,a,-,ab,a,ab,ab,-,a,-,ab,a,ab,a,ab,a,ab,ab,a,a,a,ab,a,-,a,a,a,ab,a,ab,ab,ab,ab,ab,a,a,a,-,a,a,a,ab,ab,a,ab,a,ab,-,-,ab,ab,ab,ab,-,ab,a,-,a,a,ab,ab,ab,a,-,ab,a,ab,a,a,a,-,a,ab,-,ab,ab,-,a,ab,-,a,-,a,ab,-,a,a,a,ab,ab,a…
*M989	D2.15	ab,a,-,-,a,ab,ab,ab,-,a,ab,a,a,a,a,a,ab,a,a,a,-,ab,a,-,-,-,a,a,a,ab,-,ab,-,ab,-,a,ab,ab,a,ab,ab,a,ab,a,ab,a,-,a,a,a,ab,ab,a,-,-,-,-,-,ab,a,-,a,ab,ab,ab,a,ab,-,-,-,a,a,-,-,ab,ab,a,ab,a,ab,ab,a,ab,ab,ab,a,-,ab,a,ab,-,ab,-,ab,ab,a,a,a,ab,a,ab,a,a,-,ab,a,-,ab,ab,ab,ab,-,a,-,-,a,-,a,ab,ab,a,ab,-,ab,ab,ab,ab,ab,ab,ab,ab,ab,a,-,a,a,ab,-,ab,a,a,ab,a,ab,a,a,a,a,a,ab,ab,ab,ab,a,a,ab,a,a,a,a,ab,ab,-,-,a,ab,…
*M994	D2.15	-,a,a,ab,a,ab,ab,ab,ab,-,ab,a,a,a,a,-,-,a,a,-,a,ab,-,ab,ab,ab,a,a,a,ab,a,ab,a,ab,ab,a,ab,ab,a,ab,ab,-,ab,a,ab,a,ab,a,a,a,-,ab,a,a,a,a,a,a,ab,a,ab,a,-,ab,ab,a,ab,a,-,a,a,a,ab,-,ab,ab,-,ab,a,ab,ab,a,-,ab,ab,-,ab,ab,a,ab,a,ab,a,ab,-,a,-,-,ab,a,-,-,a,a,ab,a,ab,-,ab,ab,ab,a,a,a,-,a,a,a,ab,-,a,ab,-,ab,ab,ab,-,ab,ab,ab,ab,ab,a,-,a,-,ab,ab,ab,a,-,ab,a,ab,a,a,a,-,a,-,ab,ab,ab,a,-,ab,a,a,a,a,ab,-,-,-,-,-,-…
*M997	D2.15	ab,a,a,ab,a,ab,ab,ab,ab,a,ab,a,a,a,a,a,ab,a,a,a,a,-,a,ab,-,ab,a,a,a,ab,a,ab,a,-,-,-,-,-,-,-,ab,a,ab,a,ab,a,ab,a,a,a,-,ab,-,a,a,a,a,a,ab,a,ab,a,ab,ab,ab,a,ab,a,a,a,a,-,ab,ab,ab,ab,a,-,a,ab,ab,a,ab,ab,ab,-,ab,-,a,ab,a,ab,a,-,ab,a,-,-,-,a,ab,-,a,-,ab,a,ab,ab,ab,ab,ab,a,a,a,a,a,a,a,ab,-,a,ab,a,ab,ab,ab,ab,-,ab,ab,-,ab,a,-,-,a,ab,-,ab,a,a,ab,a,-,a,-,a,a,a,ab,ab,-,ab,a,-,ab,a,a,a,a,ab,ab,a,a,-,ab,ab,-,…
*M998	D2.15	ab,a,-,ab,a,ab,ab,ab,ab,a,ab,a,-,a,a,a,ab,a,a,a,a,-,a,ab,ab,ab,a,a,-,ab,a,ab,a,ab,ab,a,ab,-,a,ab,ab,a,-,-,-,a,ab,a,a,a,ab,ab,-,-,-,-,a,a,ab,a,-,a,-,-,ab,a,ab,a,a,-,a,a,ab,ab,ab,ab,a,ab,a,ab,ab,a,ab,ab,ab,a,ab,-,a,-,a,ab,a,ab,-,a,-,a,-,-,ab,a,-,a,ab,a,ab,ab,ab,ab,ab,-,a,-,a,a,-,-,ab,ab,a,ab,a,-,ab,ab,ab,ab,-,ab,ab,ab,a,ab,a,a,ab,ab,ab,a,a,-,a,ab,a,a,a,a,-,ab,ab,ab,ab,a,a,ab,a,a,-,a,-,ab,a,a,-,ab,a…
*M1000	D1.10	-,-,ab,a,-,a,a,ab,a,ab,-,ab,-,ab,ab,-,ab,ab,-,a,a,a,ab,ab,ab,a,ab,a,a,-,ab,a,ab,ab,-,a,a,ab,a,ab,ab,ab,a,a,a,a,ab,a,a,ab,a,a,ab,ab,ab,a,a,ab,ab,a,-,-,a,-,-,-,a,a,-,ab,ab,a,ab,-,ab,a,-,a,-,-,ab,-,ab,a,ab,-,ab,a,-,a,a,ab,a,ab,a,a,a,a,a,a,a,ab,a,a,ab,a,ab,a,ab,a,a,a,ab,a,ab,a,ab,ab,ab,a,ab,a,a,-,a,ab,a,ab,a,a,ab,ab,ab,ab,a,ab,ab,a,a,ab,ab,a,a,a,a,a,ab,a,ab,a,-,ab,a,ab,-,-,-,a,a,ab,ab,-,a,a,-,ab,a,ab…
*M1001	D1.10	a,ab,ab,a,ab,a,-,ab,a,ab,a,ab,ab,ab,ab,a,ab,-,a,a,-,-,ab,-,-,a,ab,a,-,a,ab,a,ab,ab,a,-,a,-,a,ab,ab,ab,a,a,a,a,ab,a,a,ab,a,a,-,-,-,a,a,ab,ab,a,a,ab,a,a,a,ab,a,a,ab,ab,-,a,ab,ab,ab,a,ab,a,a,-,ab,ab,-,a,ab,ab,-,a,ab,a,a,ab,a,ab,-,a,a,-,a,a,a,ab,a,a,ab,a,-,-,ab,a,a,a,ab,a,-,a,ab,ab,ab,a,ab,a,a,a,a,ab,a,ab,a,-,-,ab,ab,ab,a,ab,ab,a,-,ab,-,a,a,-,a,a,ab,-,-,a,ab,ab,a,ab,ab,ab,a,a,-,-,ab,ab,a,a,ab,ab,a,ab…
*M1002	D1.10	a,ab,ab,-,ab,-,a,-,a,-,a,-,ab,ab,ab,a,ab,ab,a,a,-,a,ab,-,ab,a,ab,a,-,a,ab,a,ab,ab,a,-,a,-,-,ab,ab,ab,a,a,a,a,-,a,a,ab,a,-,ab,ab,ab,a,-,ab,ab,a,a,ab,a,a,a,ab,a,-,ab,ab,ab,a,ab,ab,ab,a,ab,a,-,-,-,ab,ab,a,ab,ab,-,-,ab,a,a,ab,a,ab,a,a,a,a,-,a,a,ab,a,a,ab,a,ab,a,ab,a,a,a,ab,-,ab,a,ab,-,-,a,ab,a,-,a,-,ab,a,ab,a,-,ab,ab,-,ab,a,ab,-,a,a,ab,ab,a,a,a,-,a,ab,a,ab,-,ab,ab,-,ab,-,-,-,a,-,ab,ab,-,-,a,-,ab,a,ab…
*M1006	B3.7	ab,ab,-,ab,ab,ab,ab,-,ab,-,ab,ab,ab,-,ab,a,-,ab,-,a,a,ab,ab,b,b,ab,ab,a,a,ab,ab,ab,ab,-,ab,a,-,b,a,b,b,-,ab,a,-,a,b,-,a,ab,ab,ab,ab,ab,ab,a,a,ab,b,a,ab,-,ab,-,ab,ab,ab,-,-,ab,ab,-,b,-,b,ab,ab,ab,a,-,b,ab,b,ab,b,-,-,-,ab,ab,a,b,a,b,ab,a,a,a,ab,a,ab,ab,a,a,b,a,b,ab,b,ab,-,a,ab,a,ab,a,ab,-,b,ab,-,ab,a,ab,ab,b,ab,b,ab,ab,-,b,ab,b,a,ab,b,-,ab,-,-,ab,a,ab,a,a,ab,a,ab,ab,b,b,ab,-,ab,-,a,a,-,ab,b,-,a,a,a…
*M1008	D1.10	a,ab,ab,a,ab,a,a,-,a,ab,a,ab,-,ab,-,a,-,ab,a,a,-,a,ab,ab,ab,a,ab,a,a,a,ab,a,ab,ab,a,a,a,ab,-,ab,ab,-,-,a,-,a,-,a,a,-,a,-,ab,ab,ab,a,a,ab,ab,-,a,ab,a,a,a,ab,a,a,ab,ab,ab,-,ab,-,ab,a,ab,a,a,a,ab,ab,ab,a,ab,ab,ab,a,ab,a,a,ab,a,ab,a,a,a,-,a,a,-,ab,-,a,ab,a,ab,-,ab,a,a,a,ab,a,ab,a,ab,ab,ab,-,ab,a,a,a,a,ab,a,ab,a,-,ab,ab,-,ab,a,ab,ab,a,a,ab,-,a,a,a,a,a,ab,-,ab,a,ab,ab,a,ab,ab,ab,a,a,a,ab,ab,-,a,a,ab,ab…
*M1011	D2.15	ab,-,a,-,a,ab,-,ab,-,-,ab,a,a,a,a,-,ab,a,a,-,a,ab,-,ab,ab,ab,-,a,a,ab,-,ab,a,ab,ab,a,ab,ab,a,ab,ab,-,ab,a,-,a,-,a,-,a,ab,ab,a,a,a,-,a,-,ab,-,ab,a,ab,ab,ab,-,ab,a,a,a,a,-,ab,ab,ab,ab,a,-,-,ab,ab,a,-,ab,ab,a,ab,ab,a,ab,a,-,a,ab,ab,a,-,-,ab,a,-,a,-,a,ab,-,ab,ab,ab,-,ab,a,a,-,-,a,a,a,ab,-,a,ab,a,ab,ab,-,ab,ab,ab,-,ab,-,a,ab,a,-,ab,ab,-,-,a,ab,-,ab,-,-,a,a,a,ab,ab,ab,ab,a,a,-,a,a,a,a,ab,ab,a,a,a,ab,ab…
*M1015	B3.7	ab,ab,ab,-,ab,-,ab,a,ab,-,ab,ab,ab,-,ab,-,a,ab,b,ab,b,ab,-,a,a,ab,-,-,b,ab,-,ab,ab,-,ab,b,ab,a,b,a,a,-,-,b,-,b,a,b,-,ab,ab,ab,ab,ab,ab,b,b,ab,a,-,ab,ab,ab,ab,ab,ab,ab,b,ab,ab,ab,b,a,-,a,ab,ab,ab,b,ab,a,ab,a,ab,a,-,a,ab,ab,ab,b,-,b,-,ab,b,b,b,-,b,ab,ab,b,-,a,b,a,ab,-,ab,-,-,ab,b,-,b,ab,ab,-,ab,ab,ab,b,-,ab,a,-,a,ab,-,ab,-,ab,a,b,ab,a,ab,ab,-,ab,ab,-,ab,-,b,-,b,ab,-,a,-,ab,ab,ab,a,b,b,b,ab,a,a,b,b,…
*M1017	B3.7	-,ab,ab,ab,ab,ab,ab,b,ab,ab,ab,ab,ab,ab,ab,-,-,-,a,ab,a,ab,ab,b,b,ab,ab,a,a,ab,ab,ab,ab,-,ab,a,ab,b,a,-,-,ab,ab,a,ab,a,b,a,a,ab,ab,ab,ab,ab,ab,a,a,ab,b,-,-,ab,ab,-,ab,ab,ab,a,ab,ab,ab,a,-,b,b,ab,ab,ab,-,ab,b,ab,b,ab,b,ab,b,ab,ab,ab,-,b,a,b,-,a,a,a,ab,a,ab,ab,a,a,b,-,b,ab,b,ab,ab,a,ab,-,-,a,ab,ab,b,ab,ab,ab,a,ab,ab,b,ab,-,ab,ab,ab,b,ab,b,a,ab,-,-,ab,ab,ab,-,a,ab,a,a,-,a,ab,ab,-,b,-,ab,ab,b,a,a,a,-…
*M1018	D1.10	a,ab,ab,-,ab,a,a,-,-,ab,-,ab,ab,ab,ab,a,-,ab,a,ab,a,a,ab,ab,ab,a,ab,a,a,a,ab,a,ab,ab,a,a,-,ab,a,ab,ab,ab,a,-,a,a,ab,-,-,ab,-,a,-,-,-,a,a,ab,-,a,a,ab,-,-,a,-,-,-,ab,-,ab,a,ab,ab,ab,a,-,a,-,a,ab,ab,-,a,-,ab,ab,a,-,a,a,-,a,ab,-,a,a,a,a,a,a,ab,a,a,ab,a,ab,a,ab,a,a,a,ab,-,-,a,-,ab,ab,a,-,-,a,a,a,ab,a,-,a,-,a,ab,-,ab,a,ab,ab,-,a,ab,ab,a,-,a,a,a,ab,a,ab,a,ab,-,a,ab,ab,ab,a,-,-,ab,-,ab,a,a,ab,ab,-,ab,a,a…
*M1022	D1.10	-,ab,-,a,ab,a,a,ab,a,ab,a,ab,ab,ab,ab,a,ab,ab,a,ab,a,a,ab,ab,ab,a,ab,a,a,a,-,a,ab,ab,a,a,-,ab,a,ab,ab,ab,a,a,a,a,-,a,a,-,a,-,ab,ab,ab,a,a,ab,-,a,a,ab,a,a,a,ab,a,a,ab,ab,ab,a,-,ab,ab,a,ab,a,a,a,ab,-,-,a,ab,ab,ab,a,ab,a,-,ab,-,ab,a,a,-,a,a,a,-,ab,a,a,ab,-,ab,a,ab,a,a,a,ab,a,-,a,-,-,ab,a,ab,a,-,a,a,ab,a,ab,-,a,a,ab,ab,-,a,ab,ab,a,a,ab,ab,a,a,a,a,a,-,a,ab,a,ab,-,-,ab,ab,ab,-,a,a,ab,ab,ab,a,a,ab,ab,a,…
*M1026	B3.7	ab,ab,ab,ab,ab,-,ab,a,-,ab,ab,-,ab,ab,-,ab,-,ab,-,-,b,-,-,-,a,ab,ab,b,b,ab,-,ab,ab,a,ab,b,ab,-,b,a,a,ab,-,b,ab,b,-,-,b,ab,-,ab,ab,ab,ab,b,-,ab,a,b,ab,-,ab,ab,ab,ab,ab,b,ab,ab,ab,b,a,a,a,-,ab,ab,b,-,a,ab,-,ab,a,ab,-,-,ab,ab,b,-,b,a,ab,b,b,b,ab,-,ab,ab,-,b,a,b,a,ab,a,ab,ab,b,ab,b,ab,b,ab,ab,a,-,ab,ab,-,-,ab,a,ab,a,-,ab,ab,-,-,-,b,-,-,ab,ab,ab,ab,ab,b,ab,-,-,ab,b,ab,ab,a,-,ab,ab,ab,a,b,b,b,ab,a,-,-,…
*M1029	B3.7	ab,ab,ab,ab,-,ab,ab,-,ab,-,ab,ab,ab,-,-,-,a,-,b,ab,-,ab,ab,a,a,ab,ab,b,-,ab,ab,-,-,a,ab,b,ab,a,-,-,a,ab,ab,b,ab,b,a,b,-,-,ab,ab,ab,ab,ab,b,b,ab,-,b,ab,ab,ab,ab,ab,ab,ab,b,ab,ab,-,b,a,a,a,-,-,ab,b,ab,a,ab,a,ab,a,-,a,ab,-,ab,b,a,b,a,ab,b,b,b,ab,b,ab,ab,b,b,a,b,a,ab,a,-,ab,-,ab,b,-,b,ab,ab,a,-,ab,ab,b,ab,ab,a,ab,a,ab,ab,ab,a,ab,a,b,ab,a,ab,-,ab,ab,ab,b,ab,b,-,-,b,ab,ab,a,-,ab,ab,ab,a,b,b,-,ab,a,-,b,…
*M1032	B3.7	ab,ab,ab,ab,-,ab,ab,a,ab,ab,ab,ab,-,-,-,-,a,ab,b,ab,b,ab,ab,-,a,ab,-,b,b,ab,-,-,ab,a,ab,b,-,a,b,a,a,ab,ab,b,ab,-,a,b,b,ab,ab,ab,ab,-,-,b,b,ab,-,b,ab,ab,ab,ab,ab,ab,-,b,ab,ab,ab,-,a,a,-,ab,-,ab,b,ab,a,ab,a,ab,-,ab,a,ab,ab,ab,b,a,-,-,ab,b,-,b,ab,b,ab,ab,-,b,a,b,-,ab,a,ab,ab,b,ab,b,ab,b,-,ab,a,ab,ab,ab,b,ab,ab,-,ab,-,ab,ab,ab,a,ab,a,b,ab,-,ab,-,ab,ab,-,b,ab,b,b,ab,b,ab,ab,a,a,ab,ab,ab,-,b,b,b,ab,a,a…
*M1046	B3.7	ab,ab,ab,ab,ab,ab,ab,a,-,ab,-,-,-,ab,ab,-,a,ab,b,ab,-,-,ab,a,a,ab,ab,b,b,ab,ab,ab,ab,a,ab,b,ab,a,b,a,a,ab,ab,b,ab,b,a,b,-,ab,ab,ab,ab,ab,ab,b,b,ab,a,-,ab,ab,-,ab,ab,ab,ab,-,ab,-,ab,b,a,a,-,ab,ab,ab,b,-,a,ab,-,ab,a,ab,a,ab,ab,ab,b,-,-,-,ab,b,b,b,ab,b,ab,ab,b,b,a,-,a,ab,a,ab,ab,b,ab,b,ab,b,ab,ab,a,ab,-,ab,b,ab,ab,-,ab,a,ab,ab,ab,a,ab,a,b,ab,a,-,ab,-,a,ab,b,ab,b,b,ab,b,ab,ab,a,a,-,ab,ab,a,b,b,-,ab,-…
*M1050	B3.7	-,-,ab,ab,ab,ab,ab,b,ab,-,ab,ab,ab,-,ab,-,-,ab,a,ab,a,ab,ab,b,-,ab,ab,a,a,-,ab,-,ab,b,ab,a,-,b,-,b,b,ab,ab,a,ab,a,b,a,a,ab,ab,ab,ab,ab,ab,a,a,-,b,a,ab,ab,-,-,ab,ab,ab,a,ab,-,ab,a,b,-,b,ab,-,ab,a,ab,-,ab,b,ab,b,ab,b,-,ab,ab,a,-,-,b,ab,a,a,-,ab,a,ab,ab,a,-,-,a,-,ab,b,ab,ab,a,ab,-,ab,a,ab,ab,b,-,ab,ab,a,-,ab,b,ab,b,ab,-,-,b,ab,-,a,ab,b,ab,ab,ab,b,ab,a,ab,-,a,ab,-,-,-,-,-,ab,ab,-,b,-,a,a,ab,-,b,ab,a,…
*M1052	B3.7	ab,ab,ab,ab,-,-,ab,b,ab,ab,ab,-,ab,ab,ab,ab,b,ab,a,-,-,-,-,b,b,ab,ab,a,-,ab,ab,ab,ab,b,ab,a,-,b,a,b,b,ab,-,-,ab,a,b,a,a,ab,ab,ab,-,ab,ab,-,-,ab,b,a,-,ab,ab,ab,ab,-,-,a,ab,ab,ab,-,b,b,b,-,-,-,a,ab,b,ab,b,ab,b,-,b,-,-,-,a,b,a,-,ab,a,a,a,ab,a,ab,ab,-,a,-,-,b,ab,-,ab,ab,a,-,a,ab,-,-,ab,b,-,ab,ab,a,ab,ab,b,-,b,ab,ab,ab,b,-,b,-,ab,b,ab,ab,ab,b,ab,a,ab,-,a,ab,a,ab,-,b,-,ab,-,-,b,a,a,a,ab,-,b,ab,a,ab,b,a…
*M1055	B3.7	-,-,ab,ab,ab,ab,ab,-,-,ab,ab,ab,ab,ab,ab,ab,b,-,a,ab,a,ab,ab,-,b,-,ab,a,a,ab,ab,ab,ab,b,ab,-,-,b,a,b,b,-,-,a,ab,a,b,a,a,ab,ab,ab,ab,ab,ab,a,a,ab,b,-,ab,ab,-,ab,ab,ab,ab,a,-,-,-,-,b,b,b,ab,ab,ab,-,ab,b,ab,b,ab,b,ab,b,ab,ab,ab,a,b,a,b,-,-,a,a,ab,a,ab,-,a,-,b,-,b,ab,b,ab,ab,a,ab,a,ab,a,ab,ab,b,ab,ab,ab,a,ab,ab,b,ab,b,ab,ab,ab,b,ab,-,a,ab,b,ab,ab,ab,b,ab,a,ab,a,-,ab,a,ab,-,b,b,ab,ab,ab,b,a,a,a,ab,b,b…
*M1060	D1.10	a,ab,ab,a,ab,a,-,ab,a,-,a,ab,ab,-,ab,a,ab,ab,a,-,a,a,ab,ab,ab,-,ab,a,a,a,ab,a,ab,ab,a,-,a,ab,a,ab,ab,ab,a,-,a,-,ab,a,a,ab,-,-,ab,ab,ab,a,a,-,ab,a,a,ab,a,a,a,ab,a,-,-,ab,-,a,ab,ab,ab,-,ab,a,a,-,ab,ab,ab,a,-,ab,ab,a,ab,a,a,-,a,ab,a,a,-,a,-,a,a,ab,a,a,ab,-,ab,a,-,-,a,-,-,a,ab,a,ab,ab,ab,a,ab,a,-,a,a,ab,-,ab,a,a,a,ab,-,-,a,ab,ab,a,a,ab,ab,a,a,a,a,a,ab,a,ab,a,ab,-,-,ab,ab,ab,-,-,a,ab,ab,ab,a,a,-,-,a,a…
*M1061	D1.10	-,ab,ab,a,-,a,a,-,-,ab,a,ab,-,ab,ab,-,ab,ab,a,ab,-,a,ab,ab,-,a,ab,a,a,a,ab,a,ab,ab,a,a,-,ab,a,ab,ab,ab,a,a,a,a,ab,a,a,-,-,a,ab,-,ab,a,-,ab,ab,a,a,-,a,a,-,ab,a,a,ab,ab,ab,-,ab,ab,ab,a,ab,a,a,a,ab,ab,ab,-,-,ab,ab,a,ab,a,a,-,a,ab,a,-,a,a,a,a,a,-,a,-,ab,a,ab,a,ab,a,a,-,ab,-,ab,-,ab,-,ab,a,ab,a,-,a,a,-,a,ab,a,-,a,ab,-,ab,a,ab,ab,-,a,ab,ab,a,a,a,a,-,ab,a,ab,-,ab,ab,a,ab,-,ab,a,-,a,ab,ab,-,a,a,ab,ab,a,a…
*M1066	D1.10	a,ab,ab,a,ab,a,a,ab,a,ab,a,ab,ab,ab,-,a,ab,ab,a,ab,a,a,ab,ab,ab,a,ab,a,a,a,ab,a,ab,ab,-,a,a,ab,a,-,ab,-,a,a,-,a,ab,a,a,ab,-,-,ab,ab,ab,a,a,ab,ab,a,a,ab,a,a,a,ab,a,a,ab,ab,ab,-,ab,ab,-,-,-,a,a,-,ab,-,ab,a,-,-,ab,a,ab,a,a,ab,a,ab,a,a,a,-,a,a,-,ab,a,a,ab,-,ab,a,ab,-,a,-,ab,a,ab,a,ab,ab,ab,a,ab,a,a,a,a,ab,-,ab,-,-,a,ab,ab,ab,a,ab,-,a,-,ab,ab,a,a,a,a,a,ab,a,ab,a,ab,-,a,ab,ab,ab,a,a,-,ab,ab,ab,a,a,ab,-…
*M1067	D1.10	a,ab,ab,a,ab,a,a,-,-,ab,a,ab,-,ab,ab,a,ab,-,a,ab,a,a,ab,ab,ab,-,ab,a,a,-,-,a,ab,-,a,a,a,-,a,ab,ab,ab,a,a,a,a,ab,a,a,-,a,a,ab,ab,ab,a,a,ab,ab,a,a,ab,-,a,a,ab,-,a,ab,ab,ab,a,-,ab,ab,a,ab,-,a,-,ab,ab,ab,a,ab,ab,ab,a,ab,a,a,ab,a,-,a,-,a,a,-,-,a,ab,a,-,ab,a,ab,a,-,a,-,a,ab,a,-,a,ab,ab,ab,a,-,a,a,-,a,ab,a,-,-,-,-,ab,ab,ab,a,ab,ab,a,a,ab,ab,a,a,-,a,a,ab,a,ab,-,ab,ab,a,ab,ab,ab,a,a,a,ab,ab,ab,-,a,ab,-,a,…
*M1071	D1.10	-,ab,ab,a,ab,a,a,-,a,-,a,ab,ab,ab,ab,a,ab,-,a,-,a,a,ab,ab,ab,a,ab,a,a,-,ab,a,ab,-,a,a,a,ab,a,-,ab,ab,-,a,a,a,ab,a,a,-,-,a,ab,-,ab,a,a,ab,-,a,-,ab,a,a,a,ab,a,a,ab,ab,ab,a,ab,ab,ab,a,-,a,a,a,ab,ab,ab,a,ab,ab,ab,a,-,a,a,ab,a,ab,a,a,a,-,-,a,-,ab,a,a,ab,a,ab,a,ab,-,a,a,ab,a,ab,a,ab,ab,ab,a,ab,a,-,a,a,ab,a,ab,-,-,-,ab,ab,ab,a,ab,ab,-,a,ab,ab,a,-,a,a,a,ab,a,ab,a,ab,ab,-,ab,-,ab,a,a,a,-,ab,ab,a,a,ab,ab,-…
*M1074	D1.10	-,ab,ab,a,ab,a,-,-,-,-,a,ab,ab,ab,ab,-,ab,ab,a,-,a,a,ab,ab,ab,a,ab,a,a,a,ab,a,ab,ab,a,a,a,ab,a,ab,ab,ab,-,a,a,a,-,a,-,ab,-,a,-,ab,ab,-,a,-,ab,-,a,ab,a,a,-,-,a,-,ab,-,ab,a,ab,ab,ab,a,ab,a,-,a,ab,ab,ab,a,ab,-,ab,a,-,-,a,ab,a,ab,a,a,a,a,a,a,a,-,a,a,-,a,ab,a,ab,-,a,a,ab,-,ab,a,-,ab,ab,a,ab,a,-,a,a,ab,-,ab,a,a,a,ab,ab,ab,a,ab,ab,a,-,ab,ab,a,a,a,a,a,ab,a,ab,-,ab,ab,a,ab,ab,ab,a,a,a,ab,ab,ab,a,a,ab,ab,a…
*M1078	D1.10	-,-,ab,-,ab,a,a,-,a,-,a,ab,ab,-,-,a,ab,ab,-,ab,-,a,ab,-,ab,-,-,a,a,-,-,a,-,ab,a,ab,-,-,a,ab,ab,ab,a,a,a,a,ab,a,-,ab,a,a,-,-,ab,a,a,ab,ab,a,a,ab,a,a,a,ab,-,a,ab,ab,ab,a,ab,-,ab,a,ab,a,-,a,ab,-,ab,a,ab,ab,ab,a,-,a,a,ab,a,ab,a,a,a,a,a,a,a,ab,-,a,ab,a,-,a,ab,-,a,a,ab,a,ab,a,-,-,ab,-,ab,a,-,a,a,-,a,-,a,a,a,-,ab,ab,a,-,ab,a,a,ab,ab,a,a,a,-,a,-,a,ab,a,ab,-,a,ab,ab,ab,-,a,-,ab,-,-,a,-,ab,ab,a,-,a,a,a,a,a…
*M1079	D1.10	a,ab,-,a,ab,a,a,ab,a,-,-,ab,ab,-,-,a,ab,ab,a,ab,a,a,ab,ab,ab,a,ab,a,a,a,ab,a,-,ab,-,-,a,ab,a,ab,ab,ab,a,a,a,-,-,-,a,ab,a,a,ab,-,ab,a,-,ab,ab,a,a,ab,-,a,a,ab,-,a,ab,-,ab,-,ab,ab,ab,-,-,a,a,a,ab,-,-,a,ab,ab,ab,a,ab,a,a,ab,a,ab,a,a,a,-,a,a,a,ab,a,a,ab,a,-,a,ab,-,a,-,ab,-,ab,a,ab,ab,ab,a,ab,a,-,-,a,ab,a,-,a,a,a,-,ab,ab,a,ab,ab,a,a,ab,-,a,-,a,a,a,-,a,ab,-,ab,ab,a,-,-,ab,a,a,-,ab,ab,-,-,a,ab,ab,a,ab,a,…
*M1082	D1.10	a,ab,-,a,ab,a,a,ab,a,ab,-,ab,ab,-,-,a,ab,ab,a,-,-,a,ab,ab,ab,a,ab,a,-,a,ab,a,ab,ab,a,ab,a,ab,a,ab,ab,ab,a,a,a,a,ab,a,a,ab,a,a,ab,-,ab,-,a,ab,ab,a,a,ab,a,-,a,-,a,-,ab,ab,ab,a,ab,ab,ab,a,ab,a,-,-,-,ab,ab,a,ab,-,-,a,-,a,-,ab,a,ab,a,a,a,a,a,a,-,ab,-,a,ab,a,-,a,-,a,a,a,-,-,ab,a,ab,ab,-,a,ab,a,a,a,a,ab,a,-,-,a,a,ab,ab,ab,a,ab,ab,a,a,ab,ab,-,a,a,-,-,-,-,ab,a,ab,ab,a,ab,ab,ab,-,a,a,ab,-,ab,a,a,ab,ab,a,ab…
*M1088	D1.10	-,-,ab,a,ab,a,-,ab,a,ab,a,ab,ab,ab,ab,a,ab,-,a,ab,a,a,ab,ab,ab,-,ab,a,a,a,ab,-,-,ab,a,ab,a,ab,a,-,ab,ab,a,a,-,a,-,a,a,ab,a,a,ab,ab,ab,-,a,ab,-,-,a,ab,a,a,-,ab,a,a,-,ab,ab,a,ab,ab,ab,-,ab,-,-,a,ab,ab,ab,a,-,ab,ab,a,ab,-,a,ab,a,-,-,-,a,-,-,a,a,ab,a,-,-,-,ab,-,ab,a,a,-,ab,a,ab,-,ab,ab,-,a,ab,a,-,-,a,ab,a,ab,a,a,a,ab,ab,ab,a,ab,ab,a,a,-,ab,a,-,a,-,a,ab,a,ab,-,ab,ab,-,ab,ab,ab,-,-,-,ab,ab,ab,-,a,ab,ab…
*M1099	D1.10	a,-,ab,a,ab,a,a,ab,a,ab,a,ab,ab,-,ab,a,-,ab,a,ab,a,a,ab,-,ab,-,ab,a,-,a,ab,a,ab,ab,a,ab,a,-,-,ab,ab,ab,a,a,-,a,ab,a,a,ab,a,a,-,ab,ab,a,a,ab,ab,a,a,ab,a,a,a,ab,-,a,ab,-,ab,a,ab,ab,-,a,ab,a,a,a,ab,ab,-,a,ab,ab,ab,a,ab,a,a,ab,a,ab,a,a,a,-,-,-,a,-,a,-,ab,a,ab,-,ab,a,a,a,ab,a,ab,a,-,-,ab,a,ab,a,-,a,a,ab,a,-,a,-,a,ab,ab,ab,a,ab,-,a,-,-,-,a,a,a,a,a,ab,a,ab,a,ab,ab,-,ab,-,ab,a,a,a,-,ab,ab,a,a,-,ab,a,ab,a…
*M1103	D2.15	ab,a,-,ab,-,ab,ab,ab,ab,a,-,ab,-,a,-,ab,ab,a,a,a,a,ab,a,ab,a,ab,-,a,a,-,a,ab,a,ab,ab,a,-,-,-,ab,ab,a,ab,a,ab,-,ab,a,a,a,-,-,a,-,a,a,a,a,ab,a,ab,-,ab,ab,-,a,ab,a,a,-,a,a,ab,ab,ab,ab,a,ab,-,ab,-,a,-,-,ab,a,ab,ab,a,ab,a,ab,a,ab,ab,a,a,a,ab,a,ab,a,a,a,ab,a,-,-,ab,ab,-,a,a,-,a,a,a,a,ab,ab,a,ab,a,ab,ab,ab,-,ab,ab,ab,ab,ab,a,a,-,a,-,ab,ab,a,ab,-,a,ab,a,-,a,a,a,-,ab,ab,ab,a,a,ab,a,a,a,a,ab,ab,ab,a,a,ab,-…
*M1104	B3.7	-,ab,ab,ab,ab,ab,ab,a,ab,ab,ab,a,-,ab,ab,ab,-,ab,-,-,b,ab,ab,-,ab,ab,ab,b,b,-,ab,ab,ab,a,ab,ab,-,a,b,a,a,ab,ab,-,ab,b,a,b,-,ab,ab,ab,-,ab,ab,b,b,-,a,b,ab,ab,ab,ab,ab,ab,ab,b,ab,ab,-,b,a,a,a,-,ab,ab,b,ab,-,ab,a,ab,a,ab,-,ab,ab,ab,b,a,b,a,ab,-,b,b,ab,-,ab,ab,b,-,a,-,ab,ab,a,ab,ab,b,ab,b,ab,b,ab,ab,a,ab,ab,ab,b,ab,-,a,ab,a,-,-,ab,a,ab,ab,b,ab,-,ab,ab,ab,a,-,b,-,b,b,-,b,ab,-,a,a,ab,ab,-,a,b,b,b,ab,a,…
*M1105	D1.10	a,ab,ab,a,ab,a,a,-,a,ab,a,ab,ab,ab,ab,a,ab,ab,a,ab,-,a,-,ab,ab,a,ab,a,a,a,ab,a,ab,-,a,-,a,-,a,ab,ab,-,a,a,a,a,ab,a,a,ab,a,a,ab,ab,ab,a,a,ab,-,-,a,-,a,a,a,ab,a,a,ab,-,ab,a,ab,ab,ab,a,ab,-,a,-,ab,-,ab,a,ab,ab,ab,a,ab,-,a,-,-,ab,a,a,a,a,a,a,a,ab,a,-,ab,a,ab,a,ab,a,a,a,ab,a,ab,a,ab,ab,ab,a,ab,a,a,a,-,-,a,ab,a,-,-,ab,ab,ab,a,-,ab,a,-,ab,ab,a,-,a,a,a,-,a,ab,a,ab,ab,a,ab,ab,ab,a,a,a,ab,ab,ab,a,a,-,ab,a,…
*M1109	D2.15	ab,a,a,ab,a,-,ab,ab,ab,-,ab,ab,a,a,a,ab,ab,a,a,a,a,ab,-,ab,a,ab,a,a,a,ab,-,ab,-,ab,ab,a,ab,ab,-,ab,-,a,ab,a,ab,a,ab,-,a,a,ab,ab,-,a,a,-,a,-,-,a,ab,a,ab,-,ab,a,ab,a,a,a,a,a,ab,-,ab,ab,a,ab,a,ab,ab,a,ab,ab,ab,a,ab,ab,a,ab,a,ab,-,ab,ab,-,a,a,-,-,ab,a,a,-,ab,a,a,ab,ab,ab,ab,a,a,a,a,-,a,a,ab,-,a,ab,a,ab,-,-,ab,ab,ab,ab,ab,ab,a,a,a,a,ab,ab,ab,a,-,ab,a,-,a,a,a,-,a,-,ab,ab,ab,a,a,ab,a,a,a,a,-,ab,ab,a,a,a…
*M1110	D1.10	a,ab,ab,a,ab,a,a,ab,a,ab,a,ab,ab,ab,-,a,-,ab,a,-,-,a,-,ab,ab,-,-,a,-,-,ab,a,ab,ab,-,ab,a,-,a,ab,ab,ab,a,a,a,a,ab,-,a,ab,a,-,ab,ab,ab,a,a,ab,ab,-,a,ab,a,a,a,ab,a,a,ab,ab,ab,a,ab,ab,ab,a,ab,-,a,a,ab,-,-,a,ab,ab,ab,a,ab,-,-,-,a,ab,a,a,a,a,a,a,a,ab,a,a,ab,a,ab,a,ab,a,a,a,ab,a,ab,a,-,ab,ab,a,ab,a,a,a,a,ab,a,-,a,a,a,-,ab,ab,a,ab,ab,a,a,ab,-,a,a,a,a,a,ab,a,-,a,ab,ab,a,ab,ab,ab,a,a,a,ab,ab,ab,a,a,-,-,a,a…
*M1111	D2.15	ab,-,a,ab,-,ab,ab,ab,ab,-,ab,ab,a,a,a,ab,-,a,a,a,a,ab,a,ab,a,ab,-,a,a,ab,a,-,a,ab,ab,-,ab,ab,a,ab,-,a,ab,a,ab,a,ab,a,-,a,ab,ab,-,a,a,a,a,a,-,-,ab,-,ab,ab,ab,-,ab,-,a,a,a,a,ab,ab,ab,ab,a,ab,a,-,ab,a,ab,ab,ab,a,ab,-,-,ab,a,-,-,ab,ab,a,a,a,ab,a,ab,a,a,a,-,a,a,ab,ab,ab,ab,a,a,a,a,a,a,a,ab,ab,a,ab,-,ab,ab,ab,ab,ab,ab,ab,ab,ab,a,a,a,a,-,-,ab,a,ab,-,a,ab,-,a,a,a,a,ab,-,ab,ab,a,a,ab,a,-,-,a,-,ab,ab,a,-,a…
*M1117	D1.10	a,ab,ab,-,ab,a,a,ab,a,-,a,ab,ab,ab,-,a,ab,ab,-,-,a,a,ab,ab,ab,a,ab,a,a,a,ab,-,ab,-,a,ab,a,ab,a,-,ab,ab,a,a,a,a,ab,-,a,-,a,-,ab,ab,ab,a,a,ab,ab,a,a,ab,a,-,a,-,a,a,ab,-,-,-,ab,ab,ab,a,-,a,-,a,ab,ab,-,a,ab,ab,ab,a,-,a,a,ab,a,ab,a,a,a,a,-,a,a,ab,a,a,ab,a,ab,a,ab,a,a,a,ab,a,ab,a,ab,ab,-,a,-,a,a,-,a,ab,a,ab,a,a,-,ab,ab,ab,a,ab,ab,a,a,ab,ab,a,a,-,-,a,ab,a,ab,a,ab,-,a,ab,ab,ab,a,-,a,ab,-,ab,a,a,ab,-,a,ab…
*M1122	D1.10	a,ab,ab,a,ab,a,-,ab,a,ab,a,ab,ab,ab,ab,a,ab,ab,a,ab,a,a,ab,ab,ab,-,-,a,a,a,ab,a,ab,ab,a,-,a,ab,a,ab,ab,-,a,a,a,-,ab,a,a,ab,a,a,ab,ab,ab,a,a,-,-,a,a,ab,a,a,a,ab,a,a,ab,ab,ab,a,ab,ab,ab,-,ab,-,a,-,ab,ab,-,a,ab,ab,ab,a,ab,a,a,ab,-,ab,-,a,a,a,a,a,a,-,a,a,ab,a,-,a,ab,a,a,a,ab,a,ab,a,ab,ab,ab,a,ab,a,a,a,-,-,a,ab,-,a,a,ab,ab,ab,a,ab,ab,a,a,ab,ab,a,a,-,-,a,ab,-,ab,a,ab,ab,-,ab,ab,ab,a,a,a,ab,ab,ab,-,a,ab…
*M1123	D1.10	-,ab,ab,a,ab,a,-,-,a,ab,a,ab,ab,ab,-,a,ab,ab,a,ab,a,a,ab,ab,-,a,ab,-,-,a,ab,a,ab,ab,a,-,a,ab,a,ab,ab,ab,-,a,a,a,ab,a,a,ab,a,a,ab,-,ab,a,-,ab,ab,a,a,ab,a,a,-,-,-,a,ab,ab,ab,a,ab,ab,ab,a,ab,a,a,a,ab,-,-,-,ab,ab,ab,a,ab,-,a,ab,a,ab,a,a,-,a,-,a,a,ab,a,a,ab,a,ab,-,ab,a,a,a,ab,a,ab,a,ab,ab,ab,a,ab,a,a,a,a,ab,a,ab,a,a,a,-,ab,-,a,ab,ab,a,a,ab,-,a,a,a,a,-,ab,a,ab,a,ab,ab,a,ab,-,ab,a,a,a,-,ab,ab,-,-,ab,-,-…
*M1131	B3.7	-,-,a,b,a,b,-,ab,b,a,b,ab,a,a,a,b,ab,a,ab,a,ab,-,a,ab,ab,b,-,ab,-,b,a,b,-,ab,b,a,b,ab,ab,ab,ab,-,b,ab,b,ab,ab,ab,-,a,b,b,a,a,a,ab,ab,a,ab,ab,-,a,b,b,b,a,b,ab,-,a,a,ab,ab,ab,-,-,a,b,-,b,-,a,ab,b,-,a,ab,b,-,b,-,ab,-,ab,b,ab,ab,ab,b,ab,-,a,ab,ab,ab,ab,a,-,ab,-,b,-,a,ab,a,-,a,a,ab,b,a,b,ab,b,-,ab,b,ab,b,b,b,ab,a,-,ab,a,-,b,-,a,ab,b,-,b,ab,ab,-,ab,a,b,ab,-,b,a,-,ab,ab,-,ab,a,ab,ab,b,ab,a,ab,b,a,ab,b,b…
*M1132	B3.7	a,b,b,a,b,-,a,ab,a,b,a,-,b,b,b,a,-,b,ab,-,-,a,b,ab,-,a,b,ab,ab,-,b,a,ab,ab,a,b,a,ab,ab,ab,ab,-,a,ab,a,ab,ab,-,ab,b,-,a,b,b,b,ab,ab,b,ab,ab,a,b,-,a,a,b,-,ab,b,b,-,-,ab,ab,ab,a,b,a,ab,a,ab,b,-,a,ab,b,ab,a,-,a,ab,ab,ab,-,-,-,ab,ab,-,ab,-,b,ab,ab,ab,ab,-,a,-,a,a,ab,b,ab,b,ab,b,b,ab,a,b,a,ab,a,a,ab,a,ab,a,a,a,-,b,ab,-,b,-,a,a,b,ab,a,-,a,ab,ab,-,ab,-,a,ab,ab,a,b,b,ab,ab,ab,ab,b,ab,ab,a,ab,b,ab,-,b,ab,a…
*M1133	D2.15	a,ab,ab,a,-,a,a,a,a,ab,a,-,ab,-,ab,a,a,ab,ab,ab,-,a,ab,a,a,a,ab,-,ab,a,ab,a,-,a,-,ab,a,a,ab,a,a,ab,a,ab,a,ab,-,ab,ab,ab,a,a,ab,-,-,ab,ab,ab,a,ab,-,ab,a,a,a,-,a,ab,-,ab,ab,-,a,a,a,a,ab,a,-,a,a,ab,a,a,a,ab,-,a,ab,-,ab,a,-,a,a,-,ab,ab,a,-,-,ab,ab,ab,a,ab,ab,a,a,a,a,ab,ab,-,ab,ab,ab,ab,a,a,-,a,ab,a,a,a,a,a,a,a,a,-,ab,ab,ab,-,-,a,a,ab,a,a,ab,a,ab,-,ab,ab,ab,a,a,-,a,ab,ab,a,ab,ab,ab,-,a,-,-,-,-,a,a,ab,…
*M1134	B3.7	-,a,-,b,a,ab,b,ab,-,a,b,ab,a,a,a,-,ab,-,ab,a,ab,b,a,-,ab,-,a,ab,-,b,a,-,ab,-,b,a,b,ab,ab,ab,ab,a,b,-,-,ab,ab,ab,ab,a,b,b,a,a,-,ab,ab,a,ab,ab,b,a,b,-,b,a,-,ab,a,a,-,ab,ab,ab,ab,b,a,b,ab,-,ab,-,-,b,-,a,ab,b,a,b,ab,ab,-,-,b,ab,-,ab,b,ab,b,a,ab,ab,ab,ab,a,b,-,b,b,ab,a,-,a,ab,a,a,ab,b,a,-,ab,b,-,ab,b,ab,b,b,-,ab,a,ab,ab,a,ab,b,b,a,ab,-,-,b,ab,ab,a,ab,-,b,-,ab,b,a,-,ab,ab,-,-,a,ab,ab,b,ab,a,ab,b,a,-,-,…
*M1137	B3.7	b,a,a,b,a,-,b,ab,b,a,b,ab,a,a,-,b,-,a,ab,-,ab,-,a,-,ab,b,a,ab,ab,b,a,b,ab,ab,b,a,-,ab,ab,ab,ab,a,b,ab,b,ab,ab,ab,-,a,b,b,a,a,a,-,ab,a,ab,ab,b,-,b,b,-,a,-,ab,-,a,a,ab,ab,ab,ab,b,-,b,-,b,ab,a,-,b,ab,a,ab,-,a,b,ab,ab,ab,ab,b,-,-,ab,-,ab,-,-,ab,-,ab,ab,a,b,ab,b,-,ab,-,ab,-,ab,a,-,ab,b,-,b,-,b,b,ab,b,ab,b,b,b,-,a,ab,-,-,-,b,b,a,ab,b,ab,b,ab,ab,a,ab,a,b,ab,ab,-,a,-,ab,ab,ab,ab,a,-,ab,b,ab,a,ab,-,a,ab,-…
*M1140	D2.15	a,ab,ab,a,ab,ab,a,a,-,-,a,a,ab,ab,ab,a,a,ab,ab,ab,ab,a,ab,a,a,a,ab,ab,-,a,ab,a,a,a,a,ab,-,-,ab,-,-,ab,a,-,a,ab,a,ab,ab,ab,a,a,ab,ab,ab,ab,ab,ab,-,ab,a,ab,a,a,a,ab,a,ab,ab,ab,ab,ab,-,a,a,a,ab,a,-,a,a,ab,a,a,a,ab,a,a,ab,a,-,-,-,a,-,ab,ab,ab,a,-,a,ab,ab,-,a,-,ab,a,a,a,a,ab,ab,ab,ab,-,ab,-,-,a,ab,-,ab,a,a,a,a,a,a,a,a,-,ab,ab,ab,ab,a,a,-,-,a,a,-,a,ab,ab,ab,ab,ab,a,a,a,a,ab,ab,-,ab,-,ab,ab,a,a,a,-,ab,a…
*M1143	D1.10	a,ab,ab,a,ab,a,a,ab,-,ab,a,ab,ab,ab,ab,a,-,ab,-,-,a,a,ab,ab,ab,-,ab,a,-,a,ab,a,ab,-,a,ab,a,ab,a,-,ab,ab,a,a,a,a,ab,a,-,ab,a,a,ab,ab,ab,a,-,ab,ab,a,a,ab,a,-,a,ab,a,a,ab,ab,ab,a,ab,-,ab,a,ab,a,a,-,ab,-,ab,a,-,ab,ab,-,ab,a,a,-,a,ab,a,a,a,a,a,a,a,-,a,a,-,a,-,a,ab,a,a,a,ab,a,-,a,ab,ab,ab,-,ab,a,-,-,a,ab,-,-,a,-,a,ab,ab,a,a,ab,ab,-,-,ab,ab,a,a,ab,a,a,ab,-,ab,a,ab,ab,a,ab,-,-,a,a,a,ab,-,-,a,a,ab,-,a,ab,…
*M1145	B3.7	b,a,a,b,a,ab,b,ab,b,-,-,-,a,a,a,b,ab,a,ab,a,ab,b,a,ab,ab,-,a,-,ab,b,a,b,ab,ab,b,a,b,ab,ab,-,ab,a,b,-,b,ab,ab,-,ab,a,b,b,a,a,a,ab,ab,a,ab,ab,b,a,b,b,b,a,b,ab,a,-,-,ab,ab,ab,ab,b,-,b,ab,b,ab,a,ab,b,ab,a,ab,b,a,b,ab,ab,ab,-,b,-,-,ab,-,ab,b,a,ab,ab,-,ab,-,b,ab,b,b,ab,a,ab,a,ab,a,a,-,b,a,b,-,b,b,ab,b,ab,b,b,b,ab,-,ab,ab,a,ab,b,-,a,-,b,-,ab,-,ab,a,ab,a,b,-,ab,b,a,a,ab,ab,ab,ab,a,ab,-,b,ab,-,ab,b,a,-,b,…
*M1146	D2.15	a,ab,ab,-,ab,ab,a,-,a,ab,a,a,ab,ab,ab,a,-,-,ab,ab,ab,a,ab,a,-,a,ab,ab,ab,a,ab,a,-,a,a,ab,a,a,ab,a,-,ab,a,ab,a,ab,a,ab,ab,ab,-,a,ab,ab,-,ab,ab,ab,a,ab,-,ab,a,a,a,ab,a,ab,ab,ab,ab,ab,-,a,a,a,ab,a,-,a,a,ab,-,a,a,ab,a,a,ab,a,-,a,ab,a,-,ab,ab,ab,a,ab,a,ab,ab,ab,a,ab,-,a,a,a,a,ab,ab,ab,ab,ab,ab,ab,ab,a,ab,-,ab,a,a,a,-,a,a,-,a,a,ab,ab,ab,ab,a,a,a,ab,a,-,-,a,ab,ab,ab,ab,ab,a,a,a,a,-,-,-,ab,ab,-,-,a,a,a,a…
*M1147	B3.7	b,a,a,b,a,ab,b,ab,b,-,b,ab,-,a,a,b,ab,a,ab,a,ab,-,a,ab,ab,b,-,ab,ab,b,-,b,ab,ab,b,a,b,ab,-,ab,ab,-,b,ab,-,ab,ab,ab,-,-,b,b,-,a,a,ab,ab,a,-,ab,b,a,b,-,b,a,-,ab,a,a,a,ab,ab,-,ab,b,-,b,ab,b,ab,a,-,b,ab,a,-,b,a,b,ab,-,ab,ab,b,ab,ab,ab,b,ab,b,a,ab,ab,ab,ab,a,-,ab,b,b,ab,a,ab,a,ab,a,a,a,b,-,b,ab,b,b,ab,b,ab,b,b,b,ab,-,ab,-,a,ab,b,-,a,ab,-,ab,ab,ab,ab,a,ab,a,b,ab,-,-,a,a,ab,ab,ab,ab,-,ab,-,b,ab,-,ab,-,a…
*M1148	B3.7	b,a,-,b,a,ab,b,ab,-,a,-,ab,a,-,a,b,ab,a,ab,a,-,b,a,-,ab,b,a,-,ab,b,-,b,-,ab,b,a,b,ab,ab,ab,ab,a,b,ab,b,ab,-,ab,ab,a,b,-,a,a,a,ab,ab,a,-,ab,b,a,-,b,b,a,-,ab,a,-,-,ab,ab,ab,ab,b,a,-,ab,-,ab,a,ab,b,-,a,ab,-,a,b,ab,ab,-,ab,-,ab,-,ab,b,-,-,a,-,ab,ab,ab,-,b,-,b,b,ab,a,ab,a,ab,a,a,a,b,a,b,ab,b,b,-,b,ab,-,b,b,ab,a,ab,ab,a,-,b,b,a,ab,b,ab,-,ab,ab,a,ab,a,-,-,ab,b,a,-,ab,ab,ab,ab,a,ab,ab,b,-,a,ab,b,a,ab,b,b…
*M1154	D1.10	-,a,a,ab,-,ab,-,-,ab,a,ab,a,a,a,a,ab,a,-,ab,-,-,ab,-,a,a,ab,a,ab,ab,ab,a,ab,a,-,ab,a,ab,a,ab,-,a,a,ab,ab,ab,ab,a,-,ab,-,ab,ab,a,-,a,ab,ab,a,a,ab,-,a,-,ab,ab,a,ab,ab,a,-,a,ab,-,a,a,ab,-,-,ab,ab,a,a,-,ab,a,a,-,ab,-,ab,-,a,ab,a,ab,-,-,-,-,ab,ab,-,ab,-,a,ab,a,-,-,ab,ab,ab,-,ab,a,ab,a,a,-,ab,-,ab,ab,ab,ab,a,ab,a,-,ab,ab,a,-,ab,ab,a,a,ab,-,a,a,ab,ab,a,ab,ab,a,ab,a,ab,a,a,ab,a,a,a,ab,ab,-,a,a,a,ab,ab,a,…
*M1157	B3.7	ab,ab,ab,ab,ab,b,ab,a,ab,ab,-,a,ab,ab,ab,ab,a,ab,b,ab,b,ab,-,a,-,ab,ab,b,b,ab,ab,ab,a,a,-,-,-,a,-,a,a,ab,ab,b,ab,b,a,b,b,ab,ab,ab,ab,ab,ab,b,b,ab,-,b,-,ab,ab,-,-,ab,-,b,ab,ab,ab,b,a,a,a,ab,ab,ab,b,-,-,ab,a,ab,-,ab,-,ab,ab,ab,b,a,b,-,ab,b,b,b,ab,b,ab,ab,b,-,a,-,ab,ab,a,ab,ab,b,ab,b,ab,b,ab,ab,-,ab,-,ab,-,ab,ab,a,-,-,ab,ab,ab,a,ab,-,b,ab,a,-,ab,ab,a,ab,b,a,b,-,ab,b,-,ab,a,a,-,ab,ab,a,b,b,b,ab,-,a,a…
*M1166	D2.15	ab,-,a,ab,-,a,ab,ab,-,a,ab,ab,a,a,a,ab,ab,a,-,a,a,ab,a,ab,ab,ab,-,-,-,ab,a,ab,ab,ab,ab,-,ab,ab,-,ab,ab,a,-,a,-,a,ab,a,a,a,ab,ab,a,a,a,a,a,a,ab,a,ab,a,-,ab,ab,a,-,a,a,a,a,a,ab,ab,ab,-,a,ab,-,ab,ab,-,ab,ab,ab,a,ab,ab,a,ab,a,ab,a,ab,ab,a,a,a,ab,a,ab,a,a,a,-,a,a,ab,-,ab,ab,a,a,a,a,a,a,-,a,ab,-,ab,a,ab,ab,ab,ab,-,-,ab,-,ab,a,a,a,a,ab,-,-,-,ab,ab,a,-,a,a,a,-,a,-,-,ab,ab,a,a,ab,a,a,a,a,ab,ab,ab,-,a,ab,a…
*M1167	D2.15	a,ab,ab,-,ab,-,-,a,a,ab,a,a,ab,-,ab,a,a,ab,ab,-,-,a,ab,-,a,a,-,ab,ab,a,ab,a,a,a,a,ab,a,a,ab,a,a,-,a,ab,a,ab,a,-,ab,ab,a,a,-,ab,-,ab,ab,ab,a,ab,-,-,a,-,-,ab,-,ab,ab,ab,-,ab,a,a,a,a,ab,a,ab,-,-,ab,a,-,a,ab,-,a,ab,a,ab,a,ab,a,-,ab,ab,ab,-,ab,-,ab,ab,ab,a,ab,ab,a,a,a,a,-,ab,ab,ab,ab,ab,ab,-,a,ab,a,ab,a,a,a,a,a,a,a,a,a,ab,ab,ab,ab,-,-,a,ab,a,a,ab,a,-,ab,ab,ab,ab,a,a,a,-,ab,ab,a,ab,ab,ab,ab,a,a,a,ab,ab…
*M1195	B3.7	ab,ab,ab,-,ab,b,ab,a,ab,ab,ab,a,ab,ab,-,ab,a,ab,b,ab,-,ab,-,a,-,ab,ab,b,b,-,-,-,a,a,-,-,ab,a,b,-,a,-,ab,b,ab,b,a,b,b,ab,ab,ab,-,ab,ab,b,b,ab,a,b,ab,ab,ab,-,-,ab,ab,b,ab,ab,ab,b,-,-,a,ab,-,ab,-,ab,a,-,-,ab,a,ab,-,ab,ab,-,-,a,b,a,ab,b,b,-,ab,b,ab,ab,b,b,a,b,-,ab,a,ab,-,b,ab,b,-,b,ab,ab,-,ab,ab,ab,b,-,ab,a,-,a,ab,ab,ab,a,ab,b,-,ab,a,ab,-,ab,a,ab,b,a,-,b,ab,b,ab,ab,a,a,ab,ab,ab,-,b,-,b,-,a,a,ab,b,ab,…
*M1199	B3.7	ab,ab,-,ab,ab,-,ab,a,ab,ab,-,a,ab,ab,ab,-,-,ab,b,ab,b,-,ab,a,a,ab,ab,b,b,ab,ab,ab,a,a,ab,ab,ab,a,b,a,-,ab,ab,b,-,b,a,b,b,ab,ab,ab,-,ab,-,b,-,ab,-,b,ab,ab,ab,ab,ab,ab,-,b,ab,ab,ab,-,a,ab,a,ab,ab,ab,b,-,a,ab,-,ab,a,-,a,ab,ab,ab,b,-,b,a,-,b,b,b,ab,b,ab,ab,-,-,a,b,ab,ab,-,ab,ab,-,ab,b,ab,b,ab,ab,-,-,ab,ab,b,ab,ab,a,ab,a,ab,ab,ab,a,-,b,b,ab,a,ab,ab,ab,-,ab,b,a,b,b,ab,b,ab,-,a,-,-,ab,ab,a,b,b,b,-,-,-,a…
*M1201	B3.7	ab,ab,-,-,ab,b,-,a,ab,-,ab,-,-,ab,ab,-,-,-,-,ab,b,-,ab,-,a,-,ab,b,b,-,ab,ab,-,a,ab,ab,ab,a,b,a,a,ab,ab,-,-,-,a,b,b,-,ab,ab,-,ab,ab,b,b,ab,a,b,ab,-,ab,-,ab,ab,ab,b,ab,ab,ab,b,a,ab,a,ab,ab,ab,b,ab,-,ab,a,ab,-,ab,a,ab,ab,ab,b,a,b,a,ab,b,-,-,ab,-,ab,ab,b,-,-,b,ab,-,-,a,-,b,ab,b,-,b,ab,ab,ab,b,ab,ab,b,ab,ab,a,ab,a,ab,ab,-,a,ab,b,b,ab,a,ab,ab,-,a,ab,-,-,b,b,-,b,ab,ab,a,a,ab,ab,ab,a,-,b,b,-,a,a,ab,b,ab,…
*M1202	B3.7	ab,ab,ab,ab,ab,b,ab,a,ab,-,ab,a,ab,ab,ab,ab,a,ab,-,ab,b,-,ab,a,a,ab,ab,b,-,ab,ab,-,a,a,ab,ab,ab,a,-,a,a,ab,ab,b,ab,b,-,b,b,-,-,ab,ab,ab,-,b,b,ab,a,b,ab,ab,-,ab,ab,ab,-,-,ab,ab,-,b,a,-,a,-,ab,-,b,ab,a,-,a,-,-,-,a,ab,-,ab,b,a,b,a,ab,b,b,-,-,b,ab,ab,b,b,a,b,ab,ab,-,a,-,-,ab,b,ab,b,ab,ab,-,b,ab,ab,b,ab,ab,a,ab,a,ab,ab,ab,-,-,b,b,ab,a,ab,ab,ab,a,ab,b,a,b,b,-,b,ab,-,a,a,-,ab,-,a,b,b,-,-,a,a,ab,b,ab,a,a…
*M1203	B3.7	ab,ab,-,ab,-,-,-,a,ab,ab,ab,-,ab,ab,-,-,a,ab,b,ab,b,ab,ab,a,a,ab,-,b,b,ab,ab,ab,a,a,ab,-,ab,-,b,a,a,ab,ab,b,ab,b,a,b,-,ab,ab,ab,ab,ab,-,b,b,ab,-,b,ab,-,ab,-,ab,ab,ab,b,ab,ab,ab,b,a,-,-,-,-,ab,b,ab,a,ab,-,-,a,ab,a,ab,ab,ab,-,-,b,a,ab,-,-,b,-,b,-,ab,b,b,a,b,ab,ab,a,a,ab,b,ab,b,ab,b,ab,ab,ab,-,ab,-,-,ab,-,a,ab,a,ab,ab,ab,-,-,b,b,ab,a,ab,ab,ab,a,ab,b,a,-,b,-,-,ab,ab,a,a,ab,ab,ab,a,b,b,b,ab,a,-,ab,b,a…
*M1207	D2.15	ab,a,a,ab,a,a,ab,ab,-,-,ab,ab,a,-,a,-,ab,a,a,a,a,ab,a,ab,ab,ab,a,a,a,ab,-,ab,ab,ab,ab,-,-,ab,a,ab,-,a,-,a,ab,a,ab,-,a,a,ab,ab,-,-,-,a,a,-,-,a,ab,a,ab,ab,ab,a,-,a,a,-,a,-,ab,ab,ab,ab,a,ab,a,ab,ab,a,ab,ab,-,a,ab,ab,a,ab,a,ab,a,ab,ab,a,a,-,ab,a,ab,a,a,-,ab,a,a,ab,ab,ab,ab,a,-,a,-,a,a,-,a,a,a,ab,a,ab,ab,-,ab,ab,ab,-,ab,ab,a,a,a,a,ab,ab,ab,a,ab,ab,a,ab,-,-,a,a,a,ab,ab,ab,ab,a,a,ab,a,a,a,a,ab,-,ab,-,-,…
*M1208	D2.15	a,ab,-,a,ab,ab,a,a,a,ab,a,a,ab,-,ab,-,a,-,ab,-,-,a,ab,-,a,-,ab,ab,ab,a,-,a,a,a,a,ab,a,a,ab,a,a,ab,a,-,a,ab,a,ab,ab,ab,a,a,ab,ab,ab,-,ab,-,a,-,a,ab,a,a,a,-,a,ab,ab,-,ab,ab,a,-,a,-,ab,a,ab,a,a,-,a,-,a,ab,a,a,ab,a,-,a,ab,a,-,ab,ab,ab,a,ab,a,ab,ab,ab,-,-,ab,a,a,a,a,ab,ab,ab,ab,ab,-,ab,ab,ab,-,a,-,a,a,a,a,a,a,a,-,a,ab,ab,ab,ab,-,-,a,ab,a,a,ab,a,ab,ab,ab,ab,-,a,-,-,-,ab,ab,a,-,ab,ab,ab,a,a,a,ab,-,a,a,a…
*M1213	D1.10	ab,-,a,ab,a,-,ab,a,ab,-,-,a,a,a,a,ab,a,a,ab,a,ab,ab,a,a,a,ab,a,ab,ab,ab,-,ab,a,a,ab,a,-,a,ab,-,a,a,ab,ab,ab,ab,a,-,ab,a,ab,ab,a,a,a,ab,-,a,a,ab,-,a,ab,ab,ab,a,ab,ab,a,a,-,ab,a,ab,a,ab,a,ab,-,ab,a,a,-,ab,a,-,a,ab,a,-,-,-,ab,a,ab,ab,ab,-,ab,ab,ab,a,ab,ab,-,ab,a,-,-,a,ab,ab,-,ab,a,ab,-,a,a,ab,a,ab,ab,ab,-,a,ab,a,ab,-,ab,a,a,ab,ab,-,-,ab,ab,-,-,ab,ab,a,ab,ab,-,ab,a,-,a,-,-,a,a,-,ab,ab,ab,a,a,a,-,ab,a…
*M1214	D1.10	a,ab,-,-,-,a,a,ab,-,ab,a,ab,-,ab,ab,a,ab,ab,a,ab,a,a,ab,-,ab,a,ab,a,a,a,ab,-,ab,-,a,ab,-,ab,a,ab,-,ab,a,a,a,a,ab,-,a,ab,a,a,ab,ab,ab,a,-,ab,ab,a,a,-,a,a,a,ab,a,a,ab,ab,ab,a,ab,-,-,a,ab,a,-,a,ab,ab,ab,a,ab,-,ab,a,ab,a,-,ab,a,ab,a,-,a,-,a,a,-,ab,a,a,-,-,ab,-,ab,ab,-,a,ab,a,-,a,ab,ab,-,-,ab,a,-,a,a,-,a,-,a,a,-,-,-,a,-,-,ab,-,a,-,ab,a,a,ab,a,a,ab,-,ab,a,ab,ab,-,-,ab,ab,a,-,a,ab,ab,-,-,-,ab,ab,a,ab,a,…
*M1215	D1.10	ab,a,a,-,a,ab,-,-,ab,a,-,-,a,-,a,-,-,a,ab,a,ab,ab,a,a,a,ab,a,ab,ab,-,-,ab,a,a,ab,a,ab,a,ab,a,-,a,ab,-,ab,ab,a,ab,ab,a,ab,ab,-,a,a,ab,ab,a,a,ab,ab,a,ab,ab,ab,a,ab,ab,a,a,a,-,a,ab,a,ab,a,-,ab,ab,a,a,a,ab,a,a,a,ab,a,-,ab,a,ab,a,ab,ab,ab,-,ab,ab,-,a,ab,ab,-,-,a,ab,a,a,ab,ab,a,-,a,-,-,a,a,ab,a,-,ab,ab,ab,-,ab,a,-,ab,-,a,a,ab,ab,a,a,ab,ab,-,a,ab,ab,a,ab,ab,a,-,a,ab,-,a,ab,a,a,a,ab,ab,ab,a,a,-,ab,-,a,-,…
*M1218	D1.10	a,ab,ab,a,-,a,a,-,-,ab,-,ab,ab,ab,ab,a,ab,ab,a,ab,a,-,ab,ab,ab,a,ab,a,a,-,ab,a,-,ab,-,ab,a,ab,a,ab,ab,ab,a,a,a,a,ab,a,a,ab,a,-,ab,ab,-,a,a,ab,ab,a,-,-,a,a,-,ab,-,-,-,ab,ab,a,ab,a,ab,a,ab,-,a,a,-,ab,ab,a,ab,ab,ab,a,ab,a,a,ab,-,-,a,a,a,a,-,a,a,ab,a,a,-,a,ab,a,-,ab,a,-,ab,a,-,a,-,-,ab,a,ab,-,a,a,a,-,a,ab,a,a,a,ab,ab,-,a,ab,ab,a,a,ab,ab,a,a,ab,a,a,ab,a,-,a,ab,-,a,ab,ab,ab,-,a,a,-,ab,ab,-,a,-,-,a,ab,a…
*M1224	D1.10	ab,-,-,-,a,ab,ab,a,ab,a,ab,a,a,-,a,-,a,-,ab,a,ab,ab,a,a,a,-,a,-,ab,ab,a,-,a,a,ab,a,ab,a,-,a,a,a,ab,-,ab,ab,a,ab,ab,a,-,ab,a,a,ab,ab,ab,a,a,ab,ab,a,-,ab,ab,a,ab,ab,a,a,a,-,a,-,a,ab,a,ab,ab,-,a,a,a,ab,a,a,a,ab,a,ab,ab,a,ab,a,ab,ab,-,ab,ab,-,ab,a,ab,ab,a,-,a,ab,a,a,ab,ab,a,ab,-,ab,a,a,a,ab,a,-,ab,ab,ab,-,ab,a,ab,ab,ab,a,a,-,ab,-,a,ab,-,a,a,ab,ab,-,ab,ab,a,ab,a,ab,a,a,ab,-,a,a,ab,ab,ab,-,a,a,ab,ab,a,…
*M1225	D2.15	a,ab,ab,a,ab,ab,-,a,a,ab,a,a,ab,ab,ab,a,a,ab,ab,ab,ab,a,-,a,a,-,ab,ab,ab,a,ab,a,-,-,a,ab,a,a,ab,a,a,-,a,-,-,ab,a,ab,ab,ab,a,a,ab,ab,ab,ab,ab,ab,a,ab,a,ab,a,a,a,ab,a,ab,-,ab,-,ab,a,a,-,a,ab,a,ab,a,a,ab,a,a,a,ab,a,-,ab,a,ab,a,ab,-,a,-,ab,ab,a,ab,a,ab,-,ab,a,ab,ab,a,a,a,a,ab,ab,ab,ab,ab,-,-,ab,ab,-,a,ab,a,a,a,a,a,a,a,a,a,ab,ab,ab,-,a,a,a,ab,a,a,ab,a,ab,ab,ab,ab,-,-,a,a,a,ab,-,-,ab,ab,ab,ab,-,-,-,ab,…
*M1226	D2.15	a,ab,-,a,ab,ab,a,-,a,-,a,a,ab,ab,ab,a,a,-,ab,ab,ab,a,ab,a,a,a,-,ab,-,a,-,-,a,a,a,ab,a,a,ab,a,a,ab,a,ab,a,ab,a,-,ab,ab,a,a,ab,ab,ab,-,ab,ab,-,-,a,ab,a,a,a,ab,a,ab,ab,ab,ab,-,a,a,ab,a,ab,a,ab,a,a,ab,a,a,-,ab,a,a,ab,a,ab,-,-,a,a,-,-,ab,a,-,-,-,-,-,a,-,ab,a,a,a,a,ab,ab,ab,ab,ab,ab,ab,ab,-,ab,-,ab,a,-,a,-,a,-,-,a,a,-,ab,ab,ab,a,a,a,-,a,a,ab,a,ab,ab,ab,ab,ab,-,-,a,a,ab,-,a,ab,-,ab,ab,-,a,a,ab,-,a,a,a,a…
*M1246	D1.10	a,ab,ab,-,ab,-,a,-,a,-,a,ab,ab,ab,ab,a,ab,ab,a,ab,a,a,-,ab,ab,-,ab,a,a,a,ab,a,ab,-,a,ab,-,ab,-,-,ab,ab,a,a,a,a,ab,a,-,ab,a,a,ab,ab,a,a,a,ab,-,a,a,-,a,-,a,ab,a,a,ab,ab,ab,a,ab,a,ab,a,ab,a,a,a,ab,ab,ab,a,ab,ab,ab,a,-,-,a,ab,-,ab,a,a,a,a,a,-,a,ab,a,-,ab,a,ab,a,ab,-,a,a,ab,a,-,a,ab,ab,ab,a,-,a,a,-,a,ab,a,-,a,a,a,ab,ab,a,a,ab,ab,a,-,ab,ab,a,a,ab,a,a,ab,a,ab,a,ab,ab,a,-,ab,-,a,a,a,ab,ab,ab,a,a,ab,ab,-,…
*M1248	D1.10	a,-,ab,a,ab,a,a,-,a,ab,a,-,-,ab,ab,a,ab,ab,a,ab,a,a,ab,-,-,-,-,a,a,a,-,a,-,ab,a,ab,a,ab,-,ab,ab,ab,a,a,a,a,ab,a,-,-,a,a,-,ab,a,a,a,ab,-,a,a,-,a,a,a,ab,a,a,ab,ab,ab,a,ab,a,ab,a,-,-,-,a,-,ab,-,a,-,ab,ab,-,ab,-,-,ab,a,ab,a,-,a,a,a,a,a,ab,-,a,ab,a,ab,-,ab,ab,a,-,ab,a,ab,-,ab,ab,ab,a,ab,-,-,a,a,ab,-,ab,a,-,a,-,ab,-,a,-,ab,-,a,ab,ab,a,a,ab,-,a,ab,a,ab,a,ab,ab,a,-,-,ab,a,a,a,-,ab,ab,a,a,-,ab,a,ab,a,-,a,…
*M1251	B3.7	-,b,b,a,b,ab,a,ab,a,-,a,ab,b,b,b,-,-,b,ab,b,ab,-,b,-,ab,a,b,ab,ab,-,b,a,ab,ab,a,b,-,ab,ab,ab,-,b,a,ab,a,ab,ab,ab,-,b,a,a,b,b,ab,ab,-,b,ab,-,a,b,a,-,a,b,a,-,b,-,b,ab,ab,a,b,a,-,-,ab,-,ab,b,-,a,-,b,ab,a,b,a,ab,-,-,ab,a,a,-,ab,-,ab,a,b,ab,ab,-,ab,b,a,ab,ab,a,ab,b,ab,b,ab,b,-,b,ab,b,a,ab,a,a,ab,a,ab,a,a,a,ab,-,ab,ab,b,ab,a,a,-,-,a,ab,ab,ab,ab,b,ab,b,a,ab,ab,a,-,-,ab,ab,ab,ab,-,ab,ab,a,-,b,-,-,ab,ab,a…
*M1256	B3.7	a,b,b,-,b,ab,a,ab,a,b,a,ab,b,-,b,a,ab,b,-,b,ab,a,b,ab,ab,-,-,ab,ab,a,b,a,ab,ab,a,b,a,ab,ab,ab,ab,b,-,ab,-,ab,ab,-,-,b,a,a,b,b,-,-,ab,b,ab,ab,a,-,a,a,a,-,a,ab,b,b,-,ab,ab,a,b,-,b,a,ab,a,ab,b,ab,a,ab,-,ab,a,b,a,-,ab,ab,ab,a,a,-,-,a,ab,a,-,ab,ab,ab,ab,b,a,ab,ab,a,-,-,-,b,-,-,b,b,ab,b,a,ab,a,a,-,-,ab,a,-,a,ab,-,ab,-,b,-,a,a,b,ab,a,ab,ab,ab,-,-,ab,b,a,ab,ab,a,b,b,ab,ab,ab,-,b,ab,ab,a,ab,b,ab,a,ab,-,a,…
*M1261	D2.15	a,ab,-,-,ab,ab,a,a,a,ab,a,a,ab,ab,ab,a,a,ab,ab,ab,ab,-,-,a,a,a,ab,ab,ab,a,ab,-,a,a,a,ab,a,a,ab,a,a,ab,a,-,a,-,a,ab,ab,ab,-,-,ab,ab,ab,ab,ab,ab,a,ab,-,ab,a,-,a,ab,a,ab,-,ab,ab,ab,a,-,ab,a,ab,-,ab,-,a,ab,a,a,a,ab,a,a,ab,a,ab,a,ab,a,-,a,ab,-,-,ab,a,ab,ab,ab,-,ab,ab,a,a,-,a,ab,ab,ab,-,ab,ab,-,-,ab,ab,a,-,a,a,a,a,a,a,a,a,a,ab,ab,ab,ab,-,a,a,-,a,a,ab,a,ab,-,ab,-,ab,a,a,a,a,ab,ab,a,ab,ab,a,ab,a,a,a,ab,-…
*M1262	D2.15	a,ab,ab,-,ab,-,a,a,a,ab,a,a,ab,ab,-,a,-,-,ab,ab,ab,a,ab,a,a,a,ab,ab,ab,a,-,-,a,a,a,ab,a,a,ab,a,a,ab,a,ab,a,ab,a,ab,ab,-,a,-,ab,ab,ab,-,ab,ab,a,ab,a,-,a,a,a,ab,a,-,ab,-,ab,ab,a,-,-,a,ab,a,ab,a,a,-,a,a,a,-,a,a,ab,-,-,a,ab,a,a,-,ab,-,a,ab,a,ab,-,-,a,ab,ab,a,a,a,-,ab,-,-,ab,-,ab,ab,-,ab,ab,-,-,-,-,a,a,a,a,a,a,a,-,ab,ab,ab,a,-,a,ab,a,a,ab,-,ab,ab,ab,ab,ab,a,a,-,a,ab,-,a,-,ab,-,ab,a,a,a,ab,ab,a,a,a,ab,…
*M1263	D2.15	a,ab,ab,a,ab,ab,-,a,a,ab,a,a,-,ab,-,a,a,ab,ab,-,ab,-,ab,a,a,a,ab,ab,ab,a,-,-,a,a,a,ab,a,a,ab,a,a,ab,a,ab,a,ab,a,ab,ab,-,a,a,ab,ab,ab,ab,ab,-,a,ab,-,ab,a,-,a,ab,a,ab,-,ab,ab,ab,a,a,ab,a,ab,a,-,a,a,ab,a,a,a,ab,a,a,ab,a,ab,a,ab,a,a,-,ab,ab,-,ab,a,ab,ab,ab,a,ab,-,-,a,a,a,ab,ab,ab,ab,ab,-,-,-,ab,ab,a,ab,-,a,a,a,a,a,a,-,-,-,ab,ab,ab,a,a,a,ab,a,a,-,-,ab,ab,ab,ab,ab,a,a,a,a,ab,-,a,ab,-,a,ab,a,a,a,ab,ab,a…
*M1265	D2.15	a,ab,ab,a,ab,-,a,a,a,ab,a,a,ab,ab,-,a,a,-,-,ab,ab,-,-,a,a,a,-,ab,ab,a,-,a,a,a,-,ab,a,a,ab,-,a,-,a,-,a,ab,a,ab,-,ab,a,a,-,ab,ab,ab,-,ab,a,ab,a,ab,-,a,a,-,a,-,ab,-,ab,ab,a,-,ab,a,ab,a,ab,a,-,ab,a,a,a,ab,a,a,ab,-,ab,a,ab,a,a,a,-,ab,a,ab,a,ab,ab,ab,a,ab,ab,a,a,a,a,ab,ab,ab,ab,ab,-,ab,-,ab,ab,a,-,-,a,a,-,a,a,-,a,a,ab,ab,ab,ab,a,a,a,ab,a,-,-,-,ab,ab,ab,ab,ab,a,a,a,a,ab,ab,a,ab,ab,a,ab,a,a,a,ab,ab,a,a,a…
*M1267	D2.15	a,-,ab,a,ab,ab,a,-,a,ab,a,a,ab,ab,ab,a,a,ab,ab,ab,-,a,ab,a,-,a,ab,-,-,-,ab,a,a,a,a,-,a,a,-,a,a,ab,-,ab,a,ab,-,ab,ab,ab,a,a,ab,ab,ab,ab,ab,ab,-,ab,a,ab,-,a,a,ab,a,ab,ab,-,ab,-,a,a,ab,a,-,-,ab,a,a,ab,a,a,-,ab,a,-,ab,a,ab,a,ab,a,a,a,ab,ab,a,-,-,ab,-,ab,a,ab,ab,a,-,a,a,ab,-,ab,ab,ab,ab,ab,ab,-,ab,a,-,a,a,-,a,a,a,a,-,a,ab,ab,ab,ab,a,a,a,ab,a,a,-,a,ab,ab,ab,ab,ab,a,a,a,a,ab,ab,a,ab,ab,a,ab,a,a,-,ab,ab,…
*M1274	D2.15	a,-,ab,a,-,ab,a,a,a,-,a,a,ab,ab,ab,a,a,ab,ab,ab,-,a,ab,a,-,-,ab,-,ab,-,ab,a,a,a,a,ab,a,a,ab,-,a,-,a,-,a,ab,a,ab,ab,ab,a,a,ab,ab,ab,-,ab,ab,-,ab,-,ab,-,a,a,ab,a,ab,ab,-,ab,ab,a,a,ab,a,ab,a,ab,a,a,ab,-,-,a,ab,a,a,ab,a,ab,a,ab,-,a,-,-,ab,a,ab,a,ab,ab,ab,a,-,ab,a,-,a,a,-,ab,ab,ab,-,ab,ab,ab,ab,ab,a,ab,a,-,a,-,a,-,a,a,-,ab,ab,ab,ab,-,a,a,-,a,a,-,a,-,ab,ab,ab,ab,-,a,a,a,ab,ab,a,ab,ab,-,-,a,a,a,-,ab,a,a…
*M1276	D2.15	a,ab,ab,a,ab,-,-,-,a,ab,a,a,ab,ab,ab,a,a,ab,ab,ab,ab,a,-,a,a,a,ab,ab,ab,-,ab,-,a,a,a,ab,-,a,ab,-,a,ab,a,ab,a,ab,a,ab,ab,ab,a,-,-,ab,-,ab,ab,-,-,-,a,ab,a,a,a,-,-,ab,ab,-,ab,ab,a,a,ab,a,ab,a,ab,a,a,ab,a,a,-,ab,a,a,-,-,ab,-,-,a,a,a,ab,ab,a,ab,a,-,-,ab,a,-,ab,a,-,a,a,-,ab,-,ab,-,-,ab,ab,ab,ab,a,ab,a,a,a,a,-,a,-,a,a,ab,ab,ab,ab,-,-,a,ab,-,a,ab,-,ab,ab,ab,ab,ab,a,a,a,a,ab,ab,a,ab,ab,a,-,a,a,a,ab,-,a,-,…
*M1277	D1.10	a,ab,ab,a,ab,a,a,ab,a,ab,-,ab,ab,ab,ab,a,ab,ab,-,ab,a,a,ab,ab,ab,a,ab,-,a,a,ab,a,-,ab,a,ab,a,ab,a,ab,ab,ab,a,a,a,a,-,a,a,-,-,a,ab,ab,a,a,a,ab,ab,a,a,ab,a,a,-,ab,-,-,-,ab,ab,a,-,a,ab,a,ab,a,-,a,ab,ab,ab,-,-,ab,-,a,ab,a,-,ab,a,ab,a,a,a,-,a,a,-,ab,-,-,ab,a,ab,a,ab,ab,a,-,ab,-,ab,-,ab,ab,ab,a,ab,a,a,a,a,ab,a,ab,-,-,a,ab,ab,a,-,ab,ab,a,a,ab,ab,a,a,ab,ab,a,ab,a,ab,-,ab,ab,-,ab,ab,ab,a,a,a,ab,-,ab,-,a,-…
*M1278	D2.15	a,-,-,a,ab,ab,a,a,-,ab,a,a,ab,ab,ab,a,a,ab,ab,ab,ab,-,ab,a,a,a,-,ab,ab,a,ab,a,a,a,a,ab,-,a,ab,a,a,ab,a,ab,-,ab,a,ab,ab,-,a,a,ab,ab,ab,ab,ab,ab,a,ab,a,-,a,a,a,ab,-,ab,ab,ab,ab,ab,a,-,ab,a,-,-,ab,a,a,-,a,a,a,ab,a,a,ab,a,ab,a,ab,a,a,a,ab,-,a,ab,a,ab,ab,ab,a,ab,-,a,a,a,a,ab,ab,ab,-,-,ab,ab,ab,ab,ab,a,ab,a,a,a,a,a,a,a,a,a,-,ab,ab,-,-,a,-,-,a,a,ab,a,ab,ab,ab,ab,ab,a,a,a,a,ab,ab,-,ab,ab,a,-,a,a,a,ab,ab,…
*M1281	D2.15	a,ab,-,-,-,ab,-,a,a,ab,a,a,ab,ab,ab,-,a,-,-,-,ab,-,ab,a,-,-,ab,ab,ab,-,ab,a,-,a,a,ab,a,a,ab,a,a,ab,a,-,a,ab,a,ab,ab,-,-,a,-,ab,ab,ab,ab,ab,-,ab,a,ab,-,-,-,-,a,ab,ab,ab,ab,ab,a,a,-,a,-,a,ab,a,a,ab,a,a,a,-,a,-,ab,a,ab,a,ab,-,a,a,-,ab,a,ab,a,ab,ab,ab,a,ab,ab,a,a,-,a,ab,-,ab,ab,-,ab,ab,-,ab,ab,a,-,a,a,a,-,-,a,a,a,a,-,ab,-,ab,-,-,-,ab,a,a,ab,a,-,-,ab,ab,-,a,a,-,-,ab,ab,-,ab,-,a,ab,a,-,a,ab,-,a,a,a,ab,…
*M1283	B3.7	b,a,a,b,-,ab,b,ab,b,a,b,ab,a,-,a,-,ab,a,-,a,ab,b,a,ab,ab,b,a,ab,-,b,a,-,ab,ab,-,a,-,-,ab,-,ab,a,b,-,b,ab,ab,-,ab,a,b,b,a,a,ab,-,ab,a,ab,ab,-,-,b,-,b,a,b,-,a,a,a,ab,-,b,a,b,a,b,-,b,ab,a,ab,b,-,a,ab,-,a,b,ab,ab,ab,ab,-,b,ab,-,b,ab,b,-,ab,ab,ab,ab,a,b,ab,ab,b,ab,-,ab,a,ab,-,a,a,-,-,b,ab,b,b,ab,b,ab,b,b,-,ab,a,ab,ab,a,ab,b,b,a,ab,-,ab,ab,a,ab,a,ab,-,b,ab,ab,b,a,a,ab,ab,-,b,a,-,-,-,ab,a,ab,b,-,ab,b,b,…
*M1285	B3.7	a,b,-,a,b,ab,-,ab,-,b,a,ab,-,b,b,-,ab,b,ab,b,ab,a,b,ab,-,-,-,ab,-,a,b,a,ab,-,-,b,a,ab,-,ab,ab,b,-,ab,a,ab,ab,ab,-,b,a,a,b,b,ab,ab,ab,b,-,ab,a,b,-,a,a,b,-,-,b,b,b,ab,ab,a,b,a,-,a,ab,a,ab,b,-,a,-,b,-,a,b,a,-,ab,ab,ab,a,-,ab,-,a,ab,a,b,ab,ab,-,ab,b,a,-,ab,a,ab,b,-,b,ab,b,b,b,ab,b,-,-,-,-,ab,a,ab,a,a,a,ab,b,ab,ab,b,ab,a,a,-,ab,a,ab,ab,b,ab,b,ab,b,a,-,ab,a,b,b,ab,ab,ab,a,b,ab,ab,a,ab,-,ab,-,-,ab,a,a,a…
*M1286	D2.15	a,ab,ab,a,ab,-,a,-,a,ab,a,-,ab,ab,-,-,a,ab,ab,ab,ab,a,ab,a,a,-,-,ab,-,a,-,-,a,a,a,ab,a,a,ab,-,-,ab,a,-,a,ab,a,ab,ab,-,a,a,-,ab,-,ab,ab,ab,a,ab,-,ab,a,-,-,-,a,ab,ab,ab,ab,-,a,a,-,a,ab,a,ab,a,a,ab,a,-,a,ab,a,-,ab,-,ab,a,-,a,-,a,ab,ab,a,ab,a,ab,-,ab,-,-,ab,a,a,a,a,ab,-,ab,ab,ab,-,ab,ab,ab,ab,a,ab,a,a,-,-,a,a,a,a,a,ab,ab,ab,ab,a,-,a,ab,-,a,ab,a,ab,ab,ab,ab,ab,-,a,a,a,-,ab,a,-,ab,a,ab,a,a,a,ab,ab,a,a,…
*M1292	D1.10	a,ab,ab,-,ab,a,-,ab,a,ab,-,ab,-,ab,ab,a,ab,ab,a,ab,a,a,ab,-,ab,a,-,a,-,a,-,a,ab,-,a,ab,a,-,a,ab,ab,-,a,-,a,a,ab,a,a,ab,a,a,ab,ab,a,a,a,ab,ab,a,-,ab,-,a,-,ab,-,-,ab,ab,-,a,ab,a,ab,a,ab,a,a,a,-,ab,ab,a,ab,ab,ab,a,ab,a,-,ab,a,ab,a,a,a,-,-,a,a,ab,a,a,ab,a,ab,a,ab,ab,a,a,ab,a,ab,a,ab,ab,ab,a,ab,a,a,-,a,ab,a,-,-,-,a,ab,ab,-,-,ab,ab,-,a,ab,ab,a,a,-,ab,-,-,-,ab,a,-,ab,a,-,ab,ab,a,a,a,ab,ab,ab,a,a,-,-,a,a…
*M1295	D1.10	ab,a,a,ab,-,ab,-,a,-,a,ab,a,a,a,a,-,-,a,-,-,ab,ab,a,-,a,ab,a,ab,ab,ab,a,-,-,a,-,a,ab,-,-,-,a,a,-,ab,ab,ab,a,ab,-,a,ab,ab,a,a,ab,ab,ab,-,a,-,ab,a,ab,ab,-,a,-,ab,a,-,-,ab,a,ab,a,ab,a,ab,ab,ab,a,a,-,ab,-,-,a,ab,a,ab,-,a,ab,-,ab,ab,ab,-,ab,ab,ab,-,ab,ab,a,ab,a,-,a,a,ab,-,-,-,a,-,a,a,-,ab,a,ab,ab,ab,ab,a,-,a,ab,ab,-,a,a,-,ab,a,a,ab,ab,a,a,ab,ab,a,a,ab,a,ab,a,ab,a,ab,ab,-,a,-,ab,ab,-,-,a,-,ab,ab,a,a,ab…
*M1297	D1.10	ab,-,-,ab,a,ab,-,a,ab,a,ab,a,-,-,a,ab,-,a,ab,-,ab,ab,a,a,a,ab,-,ab,ab,ab,a,ab,a,-,ab,a,ab,a,ab,-,a,a,ab,ab,ab,-,a,ab,-,a,ab,ab,-,-,ab,ab,-,a,a,ab,ab,a,ab,ab,-,-,ab,ab,a,a,a,ab,a,ab,a,ab,a,-,ab,ab,-,a,a,-,-,a,a,ab,a,ab,ab,-,ab,a,ab,-,ab,ab,ab,ab,ab,-,-,ab,a,ab,-,ab,a,a,ab,ab,a,ab,a,ab,a,-,-,ab,-,-,ab,ab,ab,a,ab,a,-,-,ab,a,a,ab,ab,a,a,ab,ab,a,a,ab,ab,a,a,-,a,ab,a,ab,a,ab,ab,a,a,a,ab,ab,ab,a,a,-,-,a…
*M1298	D1.10	ab,a,-,-,a,ab,ab,a,ab,-,ab,a,-,a,a,ab,a,a,-,a,ab,-,a,a,-,ab,a,-,-,-,a,ab,a,a,ab,-,ab,a,ab,a,a,-,ab,ab,ab,ab,a,-,ab,-,ab,ab,a,-,ab,ab,ab,a,-,ab,ab,a,ab,-,ab,a,ab,ab,a,a,a,ab,-,ab,a,ab,a,ab,ab,ab,a,-,a,ab,a,-,-,ab,-,ab,-,a,ab,-,ab,ab,ab,ab,-,ab,ab,-,ab,-,a,ab,a,-,a,-,ab,ab,a,ab,a,ab,-,a,-,ab,a,ab,ab,ab,ab,a,ab,a,ab,ab,ab,-,a,ab,ab,a,a,ab,ab,a,-,ab,ab,a,a,-,a,ab,a,ab,a,ab,-,a,a,a,-,-,ab,a,a,a,ab,-,-…
*M1300	D1.10	ab,a,a,ab,a,ab,ab,a,-,a,ab,a,a,a,a,-,a,a,ab,-,ab,ab,a,a,a,-,-,-,ab,ab,a,ab,a,a,ab,a,ab,a,ab,a,a,a,ab,ab,ab,ab,a,ab,-,a,ab,ab,a,a,ab,ab,-,a,a,ab,-,-,ab,ab,ab,a,ab,ab,-,a,a,ab,a,ab,a,-,-,ab,ab,ab,a,a,a,ab,a,a,a,-,a,ab,-,-,ab,-,ab,ab,-,ab,ab,-,ab,-,ab,ab,a,ab,a,ab,a,a,-,-,a,ab,a,ab,a,a,a,ab,a,ab,-,ab,ab,a,ab,a,ab,ab,ab,-,a,ab,-,a,a,ab,ab,-,a,ab,ab,a,a,ab,a,ab,a,-,a,ab,ab,a,-,a,ab,-,ab,-,a,a,ab,ab,a,…
*M1303	D1.10	-,a,a,-,a,-,ab,a,-,a,ab,-,a,-,a,-,a,-,ab,-,-,ab,-,a,-,-,a,ab,ab,ab,a,ab,a,a,ab,a,ab,a,-,a,a,a,-,ab,ab,ab,a,ab,-,a,ab,ab,-,a,ab,ab,ab,a,a,ab,ab,a,ab,ab,ab,a,ab,ab,a,a,-,ab,a,-,a,-,a,ab,ab,ab,a,-,-,ab,a,a,a,ab,a,ab,ab,a,ab,-,ab,ab,ab,ab,ab,-,ab,a,ab,ab,a,ab,a,-,a,-,ab,ab,a,ab,a,ab,a,a,-,ab,a,ab,ab,ab,-,a,-,-,ab,-,ab,-,a,ab,ab,a,-,ab,ab,-,a,-,ab,a,a,-,a,ab,a,ab,a,-,ab,a,a,a,ab,ab,-,a,a,a,ab,-,a,a,ab…
*M1305	D1.10	ab,a,a,ab,a,ab,-,a,ab,-,-,a,a,a,-,-,a,a,ab,-,ab,ab,-,a,a,ab,a,ab,-,ab,a,ab,a,a,ab,-,ab,a,ab,-,a,a,-,ab,ab,-,a,ab,ab,a,-,ab,a,a,ab,ab,-,a,-,-,ab,-,ab,-,ab,a,ab,ab,a,a,a,ab,a,-,a,-,a,ab,ab,ab,a,a,-,ab,a,a,-,-,a,-,ab,a,ab,a,ab,ab,ab,ab,-,ab,-,a,ab,ab,a,-,a,-,a,-,-,ab,a,ab,a,ab,a,a,a,ab,a,ab,ab,ab,ab,-,-,a,ab,-,-,a,a,ab,ab,-,a,ab,ab,a,a,-,ab,a,a,ab,a,ab,-,ab,a,ab,-,a,a,a,ab,ab,ab,a,a,a,-,ab,a,a,ab,-,…
*M1309	D1.10	-,a,a,ab,a,ab,ab,a,ab,-,ab,a,a,a,a,ab,a,a,ab,-,ab,ab,-,-,a,ab,-,-,ab,ab,a,ab,a,a,ab,-,ab,a,ab,a,a,a,ab,ab,ab,-,a,ab,ab,a,ab,ab,-,a,ab,ab,ab,a,a,-,ab,-,ab,-,ab,a,ab,ab,a,a,-,ab,a,ab,a,-,-,ab,ab,-,a,-,a,ab,a,-,a,ab,a,ab,ab,a,ab,a,ab,-,ab,ab,ab,-,ab,a,ab,-,a,ab,a,ab,a,a,-,ab,-,-,a,ab,-,a,a,ab,a,ab,-,ab,ab,a,ab,-,ab,ab,ab,a,-,-,-,a,a,ab,ab,a,a,-,ab,a,a,ab,a,-,a,ab,-,ab,ab,a,-,a,ab,ab,ab,a,a,a,ab,-,a,…
*M1310	D1.10	ab,a,a,ab,-,ab,ab,a,ab,a,ab,a,a,-,a,ab,a,a,-,a,ab,ab,a,a,-,-,a,ab,ab,ab,a,ab,a,a,-,a,ab,-,ab,a,a,a,ab,ab,ab,ab,a,ab,ab,a,ab,ab,a,-,ab,-,-,-,-,-,ab,a,ab,ab,-,a,ab,-,a,a,a,ab,a,ab,a,-,a,ab,ab,ab,a,a,-,ab,a,a,a,ab,a,ab,ab,a,ab,a,ab,ab,ab,ab,ab,ab,ab,a,ab,ab,a,ab,-,ab,a,a,ab,-,a,ab,a,ab,a,-,-,ab,a,ab,ab,ab,ab,a,ab,a,-,ab,ab,a,a,ab,ab,-,a,ab,ab,a,a,ab,ab,a,a,ab,a,ab,-,-,a,ab,ab,a,-,a,ab,ab,ab,-,a,-,ab…
*M1319	D2.15	a,ab,ab,a,ab,ab,a,a,-,-,a,a,ab,ab,ab,a,a,-,ab,ab,ab,a,ab,a,-,a,a,-,ab,a,ab,a,a,a,-,ab,a,a,ab,a,-,ab,-,ab,a,ab,a,-,ab,ab,a,a,ab,ab,ab,ab,ab,ab,a,-,-,ab,a,a,a,ab,ab,ab,ab,ab,ab,-,-,a,ab,a,-,ab,ab,a,a,-,a,a,a,ab,-,a,-,a,-,a,ab,a,a,a,ab,-,a,-,a,ab,ab,ab,a,ab,ab,a,a,a,a,ab,ab,ab,ab,ab,ab,ab,ab,ab,ab,a,ab,a,a,a,a,a,a,-,-,a,ab,ab,ab,ab,a,a,-,-,a,a,ab,a,-,ab,ab,ab,ab,a,-,a,a,-,-,a,-,ab,a,ab,a,-,ab,-,ab,a…
*M1320	D2.15	a,ab,ab,-,-,ab,a,a,-,ab,a,a,-,ab,ab,a,a,-,ab,ab,-,a,ab,-,-,a,a,ab,-,a,ab,-,a,a,-,ab,a,-,-,a,a,ab,-,ab,a,ab,-,ab,ab,ab,-,a,ab,ab,ab,ab,ab,ab,-,ab,a,-,a,a,a,ab,ab,-,-,-,ab,ab,-,a,ab,a,ab,ab,-,a,a,ab,a,-,-,ab,a,a,ab,a,ab,-,ab,a,a,a,-,ab,a,ab,-,ab,ab,ab,a,ab,-,a,a,a,a,ab,ab,ab,-,ab,-,-,ab,ab,-,a,ab,a,-,a,a,-,a,-,a,a,ab,ab,ab,ab,-,a,a,ab,a,a,ab,a,ab,ab,ab,ab,-,a,-,-,a,ab,ab,-,ab,ab,a,-,a,a,-,ab,-,a,a,…
*M1323	D2.15	a,ab,ab,a,ab,ab,-,a,a,ab,a,-,ab,ab,ab,a,a,ab,ab,-,ab,a,ab,a,a,a,a,ab,ab,a,-,a,-,a,a,ab,a,a,ab,a,a,ab,a,ab,a,-,a,ab,ab,ab,a,a,ab,-,ab,-,ab,ab,a,-,a,ab,a,a,a,ab,ab,-,ab,ab,ab,ab,a,-,-,a,ab,ab,ab,-,a,ab,a,a,-,ab,a,-,ab,a,ab,a,ab,-,a,-,ab,ab,a,ab,a,ab,ab,ab,a,ab,ab,a,a,a,a,ab,-,ab,ab,ab,-,ab,ab,ab,ab,a,ab,a,a,a,a,a,-,a,a,a,ab,ab,ab,ab,a,a,a,-,a,a,ab,a,ab,ab,ab,ab,ab,a,a,a,a,ab,-,a,ab,ab,a,ab,a,a,ab,a…
*M1328	B3.7	ab,ab,-,ab,-,b,-,a,ab,-,-,a,ab,ab,ab,ab,-,ab,b,-,b,ab,-,a,a,ab,a,-,b,ab,-,ab,a,a,ab,ab,ab,a,b,a,a,-,ab,b,ab,b,a,b,-,ab,-,-,ab,-,b,b,-,ab,a,b,ab,ab,ab,ab,ab,ab,b,ab,-,ab,ab,b,a,ab,ab,ab,ab,b,b,ab,a,ab,a,ab,a,ab,-,ab,-,ab,b,a,b,a,ab,ab,b,b,ab,b,ab,-,b,b,a,b,ab,ab,-,a,ab,b,ab,b,ab,b,ab,ab,-,b,ab,-,b,-,ab,a,ab,a,ab,-,ab,a,-,b,b,ab,-,ab,ab,ab,a,ab,b,a,ab,b,ab,b,ab,-,a,ab,ab,ab,ab,a,-,b,ab,ab,a,a,b,b,a…
*M1340	B3.7	ab,-,-,ab,ab,b,ab,a,-,ab,ab,a,-,ab,ab,ab,a,-,b,ab,b,ab,ab,a,a,ab,a,b,b,ab,ab,ab,a,a,-,ab,ab,a,b,a,a,ab,ab,b,-,b,a,b,b,ab,ab,ab,ab,ab,b,b,b,ab,-,b,ab,ab,-,ab,ab,ab,b,-,ab,ab,ab,b,a,ab,ab,ab,ab,b,b,ab,-,ab,a,ab,a,ab,a,ab,ab,ab,b,a,b,-,-,ab,b,b,ab,b,ab,ab,b,b,a,b,ab,-,-,a,-,b,ab,b,ab,b,ab,-,ab,b,ab,-,b,ab,ab,a,ab,a,ab,ab,ab,a,ab,-,b,ab,a,ab,ab,ab,a,ab,-,a,ab,b,ab,b,ab,ab,a,ab,-,ab,ab,a,b,b,ab,ab,a,a…
*M1341	B3.7	ab,-,ab,-,ab,b,ab,a,ab,ab,ab,a,-,ab,ab,ab,a,ab,-,ab,b,ab,ab,a,a,ab,a,b,b,ab,ab,ab,a,-,ab,ab,-,a,-,a,a,ab,ab,b,ab,-,a,b,b,-,ab,-,ab,ab,b,b,b,ab,a,b,ab,ab,ab,ab,ab,ab,b,ab,ab,ab,-,b,a,ab,-,-,ab,b,b,ab,a,ab,a,ab,a,ab,a,ab,ab,-,b,-,b,-,ab,-,b,-,-,b,-,ab,b,b,a,b,-,ab,a,a,ab,b,ab,b,ab,b,ab,ab,-,b,-,ab,b,ab,ab,a,ab,a,ab,ab,ab,a,ab,-,b,ab,a,-,ab,-,a,ab,b,a,ab,b,ab,b,ab,ab,a,ab,ab,ab,ab,a,b,b,ab,-,a,a,b,-…
*M1345	B3.7	ab,-,ab,ab,ab,b,ab,a,ab,ab,-,a,ab,ab,ab,ab,a,-,b,ab,b,ab,ab,a,a,ab,a,b,b,ab,-,ab,a,-,ab,ab,ab,-,b,a,-,ab,ab,b,ab,b,-,b,b,ab,ab,ab,ab,ab,b,b,b,-,a,b,ab,ab,ab,-,ab,-,-,-,ab,ab,ab,b,-,ab,ab,ab,ab,b,b,ab,a,ab,a,-,a,ab,a,-,ab,ab,b,a,b,a,ab,ab,b,b,-,-,ab,-,b,-,a,b,ab,ab,a,a,-,-,ab,b,ab,b,-,ab,ab,b,ab,ab,b,ab,ab,a,ab,-,ab,ab,ab,a,ab,b,b,ab,a,-,ab,ab,a,-,-,a,ab,b,ab,b,ab,ab,-,ab,-,ab,ab,a,-,b,ab,ab,-,-,-…
*M1346	B3.7	ab,-,ab,ab,ab,b,ab,a,ab,ab,ab,a,ab,ab,ab,ab,-,ab,b,ab,b,ab,ab,a,a,ab,a,b,-,-,ab,ab,-,-,ab,ab,ab,a,b,a,a,ab,ab,b,ab,b,a,b,b,ab,ab,ab,-,ab,b,b,b,-,a,b,ab,ab,ab,ab,-,ab,b,ab,ab,ab,ab,b,a,ab,-,ab,ab,b,-,-,a,ab,a,ab,a,ab,a,ab,ab,ab,b,a,b,a,ab,-,b,b,ab,b,ab,ab,b,-,a,-,ab,ab,a,-,ab,b,-,b,ab,b,-,ab,-,b,ab,ab,b,ab,ab,a,ab,a,ab,ab,ab,a,ab,b,b,ab,-,ab,ab,ab,a,ab,b,a,ab,-,ab,b,ab,ab,a,ab,-,ab,ab,a,b,b,ab,ab,…
*M1347	B3.7	ab,ab,ab,ab,ab,-,ab,-,ab,ab,ab,a,ab,-,ab,ab,a,-,b,ab,b,ab,ab,a,-,ab,a,b,b,ab,ab,ab,a,a,ab,-,ab,a,b,a,a,ab,ab,b,ab,-,a,b,b,ab,ab,ab,ab,ab,b,b,-,ab,a,b,-,ab,ab,ab,-,ab,b,ab,-,ab,ab,b,-,ab,-,ab,ab,-,b,-,a,ab,a,ab,-,-,-,ab,-,ab,b,-,-,a,ab,ab,b,b,-,b,ab,ab,b,-,-,b,-,-,a,a,ab,b,ab,b,-,b,ab,ab,ab,b,ab,ab,b,ab,ab,a,ab,-,ab,-,ab,-,ab,b,b,-,-,ab,ab,ab,-,-,b,a,ab,b,-,b,ab,-,a,ab,ab,ab,-,-,b,b,ab,ab,a,a,-,b,…
*M1348	B3.7	-,-,ab,ab,ab,-,ab,b,ab,ab,ab,b,ab,ab,ab,ab,b,ab,a,-,-,ab,ab,b,b,ab,b,a,a,ab,ab,ab,b,-,ab,ab,ab,-,a,b,b,ab,ab,a,ab,a,b,-,a,ab,ab,ab,ab,ab,a,a,a,ab,b,-,-,ab,ab,-,ab,ab,a,-,ab,ab,ab,a,b,ab,ab,ab,ab,a,a,ab,b,-,-,ab,b,-,b,ab,ab,-,-,b,a,b,-,ab,a,a,-,a,-,ab,a,a,b,a,-,-,b,b,-,a,ab,a,ab,a,ab,-,ab,a,ab,ab,a,ab,ab,b,ab,b,ab,-,ab,-,ab,a,a,-,b,ab,ab,ab,b,ab,a,b,ab,-,ab,a,-,-,b,ab,a,ab,-,-,-,a,ab,ab,b,b,a,a,ab…
*M1349	B3.7	-,-,ab,-,ab,a,ab,b,ab,-,-,b,ab,-,-,ab,b,ab,a,-,-,ab,ab,b,-,ab,b,a,a,ab,ab,ab,-,b,ab,ab,ab,b,a,b,b,ab,ab,-,ab,a,b,a,-,ab,ab,ab,ab,-,a,a,a,ab,b,a,-,ab,-,ab,ab,ab,a,ab,ab,ab,ab,-,b,-,ab,ab,ab,a,-,-,-,ab,b,ab,b,ab,-,ab,ab,ab,a,b,a,-,ab,ab,a,a,ab,a,-,ab,a,-,b,a,ab,ab,b,-,-,a,ab,a,-,a,ab,ab,-,-,-,ab,a,ab,ab,b,-,b,ab,ab,ab,b,ab,a,a,-,b,ab,ab,ab,b,ab,a,-,ab,a,ab,a,ab,ab,b,ab,a,ab,ab,b,a,a,-,ab,b,-,a,a,ab…
*M1350	B3.7	ab,ab,ab,ab,-,a,ab,b,ab,ab,ab,b,-,ab,ab,-,b,ab,a,ab,a,ab,ab,b,b,ab,b,a,a,ab,-,ab,b,b,ab,ab,-,b,a,b,b,ab,-,a,ab,a,b,a,a,ab,ab,ab,ab,ab,a,a,a,ab,b,-,ab,ab,ab,ab,ab,ab,-,-,ab,-,ab,-,b,ab,ab,ab,ab,a,a,ab,b,ab,b,ab,b,ab,-,-,ab,ab,a,b,a,b,ab,ab,a,a,ab,-,ab,ab,a,a,-,a,ab,-,-,b,ab,a,ab,-,ab,-,ab,ab,ab,a,ab,ab,a,ab,ab,-,ab,b,ab,ab,ab,b,ab,a,-,ab,b,ab,ab,ab,b,-,-,b,ab,a,ab,a,-,ab,b,ab,a,ab,ab,b,-,a,ab,ab,b…
*M1354	B3.7	ab,ab,ab,ab,ab,a,ab,b,-,ab,ab,b,ab,ab,-,-,b,ab,a,ab,a,ab,ab,-,b,ab,b,-,a,ab,-,ab,b,-,ab,ab,ab,b,a,-,b,-,ab,a,ab,a,b,-,a,ab,ab,ab,ab,ab,a,a,a,ab,-,-,ab,ab,ab,ab,-,-,a,ab,ab,-,ab,a,b,-,ab,ab,ab,ab,a,-,b,ab,-,-,-,ab,b,ab,-,-,a,-,-,b,ab,-,a,a,ab,a,ab,ab,a,a,-,a,ab,ab,b,b,ab,-,ab,a,ab,a,ab,ab,-,-,ab,ab,-,ab,ab,b,ab,-,-,ab,ab,b,ab,-,a,ab,-,-,ab,ab,-,ab,a,b,-,a,-,a,ab,-,b,-,a,ab,ab,b,a,a,ab,ab,b,b,a,a,a…
*M1356	D2.15	a,ab,ab,a,ab,ab,a,a,a,ab,a,a,ab,-,ab,a,a,ab,ab,ab,ab,a,ab,-,a,a,a,ab,ab,a,-,-,a,a,-,ab,a,a,ab,a,a,ab,a,ab,a,ab,a,ab,ab,ab,a,a,ab,ab,ab,ab,ab,ab,a,ab,a,ab,-,a,a,ab,ab,ab,ab,ab,ab,ab,-,a,ab,-,ab,-,-,a,-,-,-,a,-,ab,a,-,-,a,ab,a,-,-,a,a,ab,ab,a,-,a,-,ab,ab,a,-,ab,-,a,a,a,ab,ab,ab,ab,ab,ab,ab,ab,ab,ab,-,-,a,-,a,a,a,a,-,-,-,ab,ab,ab,ab,a,a,a,ab,a,a,ab,a,-,ab,ab,-,ab,-,a,a,ab,ab,-,a,ab,ab,a,ab,-,a,ab,ab…
*M1357	D2.15	a,-,ab,a,ab,ab,a,a,-,ab,a,a,ab,ab,ab,-,-,ab,ab,ab,ab,a,ab,a,a,a,a,-,ab,a,-,a,-,a,a,ab,a,a,ab,-,a,-,a,ab,a,ab,-,ab,ab,ab,a,a,ab,-,ab,ab,ab,ab,a,ab,a,ab,-,a,-,ab,-,ab,ab,ab,-,ab,-,a,ab,a,ab,a,-,-,-,ab,a,a,a,-,a,a,ab,a,ab,a,ab,-,a,a,ab,ab,a,-,a,ab,ab,ab,-,ab,ab,-,a,a,-,ab,-,ab,-,ab,ab,-,ab,ab,-,a,ab,a,a,a,a,-,a,a,a,a,ab,ab,ab,ab,a,-,-,-,a,a,ab,a,-,ab,ab,ab,ab,a,a,a,ab,ab,ab,a,ab,ab,a,ab,a,a,ab,ab,ab…
*M1358	B3.7	ab,-,-,ab,ab,-,ab,a,ab,ab,ab,a,ab,ab,-,ab,a,ab,b,ab,b,ab,ab,-,a,ab,a,-,b,ab,ab,ab,a,a,-,ab,-,-,-,a,a,ab,-,b,ab,b,a,b,-,ab,ab,-,ab,ab,b,b,b,ab,a,b,ab,-,ab,-,ab,ab,-,ab,ab,ab,ab,b,a,-,ab,ab,ab,ab,b,ab,a,-,a,ab,a,-,-,ab,-,-,b,-,b,a,-,ab,-,b,ab,b,-,ab,-,b,a,b,ab,ab,a,a,ab,b,ab,-,-,b,ab,-,ab,-,ab,ab,b,ab,ab,a,ab,a,ab,-,ab,-,ab,b,b,ab,a,ab,-,ab,-,ab,b,a,-,-,ab,b,ab,ab,a,ab,b,ab,ab,a,-,-,ab,ab,a,a,b,b,a…
*M1359	D1.10	-,a,a,ab,a,ab,ab,a,ab,-,ab,a,a,a,a,ab,-,a,ab,a,ab,ab,a,-,a,ab,a,a,ab,ab,-,-,a,a,ab,-,ab,-,ab,a,a,a,-,ab,ab,ab,a,ab,ab,a,ab,ab,a,-,ab,-,ab,-,a,ab,ab,a,ab,ab,-,a,ab,a,a,a,a,ab,-,ab,a,ab,-,ab,ab,ab,-,a,a,ab,a,a,a,ab,-,-,ab,a,-,a,ab,-,-,ab,ab,ab,ab,-,ab,ab,a,ab,a,ab,a,a,ab,ab,a,ab,a,ab,a,a,a,ab,a,ab,ab,ab,ab,a,-,-,-,ab,ab,a,a,-,ab,a,a,ab,-,a,a,ab,ab,a,a,ab,a,ab,a,ab,a,ab,ab,a,a,a,ab,ab,ab,a,a,a,ab,ab…
*M1361	D1.10	a,-,ab,a,ab,a,-,ab,a,-,a,-,ab,-,ab,a,ab,ab,a,ab,a,a,ab,ab,ab,-,ab,ab,a,a,ab,a,-,-,a,ab,a,ab,a,ab,ab,ab,a,a,-,a,-,a,a,ab,a,a,ab,ab,a,-,a,ab,-,a,a,ab,a,a,-,ab,a,ab,ab,ab,ab,-,ab,a,-,a,ab,a,a,-,ab,ab,ab,a,-,ab,ab,a,ab,a,-,ab,a,-,a,a,a,-,a,-,a,-,a,a,ab,-,ab,a,ab,ab,a,-,ab,a,ab,a,ab,ab,ab,a,ab,a,a,a,a,-,a,ab,-,a,-,-,ab,a,a,-,ab,a,a,ab,ab,-,a,ab,ab,a,ab,-,ab,a,ab,a,-,ab,ab,ab,-,-,-,ab,-,-,-,a,ab,ab,-,a…
*M1362	D1.10	ab,a,a,ab,a,-,ab,a,-,a,ab,a,a,a,a,-,a,-,ab,a,ab,ab,a,a,a,ab,a,-,ab,ab,a,ab,-,a,ab,a,ab,a,ab,a,a,-,-,-,ab,ab,a,ab,ab,a,ab,ab,a,a,ab,-,-,-,-,ab,ab,a,ab,ab,-,a,ab,a,a,-,a,ab,-,ab,a,-,a,ab,ab,-,a,a,a,ab,a,a,a,ab,a,ab,ab,a,-,a,ab,ab,ab,ab,ab,ab,ab,a,ab,ab,a,ab,-,ab,-,a,ab,ab,-,ab,a,-,a,a,a,ab,a,ab,ab,ab,ab,-,ab,a,ab,ab,ab,a,a,ab,-,a,a,-,-,a,a,ab,ab,a,a,ab,a,ab,-,ab,-,ab,ab,-,a,-,ab,-,ab,-,a,a,ab,ab,a,…
*M1365	D1.10	ab,a,-,-,a,ab,ab,a,ab,a,ab,-,-,-,a,ab,a,a,-,a,ab,ab,a,a,a,ab,-,a,ab,-,a,ab,a,a,ab,a,ab,-,ab,a,a,-,-,ab,ab,ab,a,ab,ab,-,ab,ab,a,a,ab,ab,ab,a,a,ab,ab,-,ab,ab,ab,a,ab,a,a,-,-,ab,-,ab,a,ab,a,-,ab,ab,-,a,-,-,a,a,a,ab,a,ab,ab,a,ab,a,ab,ab,ab,ab,ab,ab,ab,a,ab,ab,a,ab,a,ab,a,a,ab,ab,a,ab,a,ab,a,-,a,ab,a,ab,ab,ab,ab,a,ab,a,ab,ab,ab,a,a,ab,ab,a,a,ab,ab,a,a,ab,-,a,a,ab,-,ab,a,ab,a,ab,-,a,-,a,-,-,ab,a,a,a,-,…
*M1366	B3.7	b,-,a,-,a,-,b,ab,b,a,-,-,a,a,a,b,ab,a,ab,a,ab,b,a,ab,-,b,ab,a,ab,b,a,b,ab,ab,b,-,b,ab,ab,ab,ab,-,-,ab,b,-,ab,ab,-,a,-,b,a,a,ab,ab,ab,a,ab,-,b,a,b,b,-,a,ab,a,-,-,a,-,-,b,a,b,a,-,ab,b,ab,a,ab,b,-,-,ab,b,a,b,ab,ab,ab,-,b,b,-,ab,-,ab,b,a,ab,ab,ab,ab,a,b,-,-,b,-,a,ab,a,ab,a,a,a,ab,a,b,ab,b,b,ab,b,ab,b,b,b,-,a,ab,ab,a,-,b,b,a,ab,-,ab,ab,-,ab,a,-,a,b,ab,b,ab,a,-,ab,-,ab,b,a,ab,ab,ab,ab,a,ab,b,-,ab,b,b,a…
*M1367	D1.10	-,ab,ab,a,ab,a,a,ab,a,-,a,ab,ab,ab,ab,a,-,ab,a,ab,a,a,ab,ab,ab,a,ab,-,a,-,ab,a,-,ab,-,ab,a,ab,a,ab,ab,ab,a,a,a,-,ab,-,a,ab,a,a,-,ab,-,a,-,ab,ab,a,a,ab,a,a,a,-,-,ab,ab,ab,ab,a,ab,a,ab,a,-,a,a,a,-,ab,ab,a,ab,ab,ab,a,ab,a,a,ab,-,-,a,-,a,a,a,a,a,ab,-,-,-,-,ab,-,ab,ab,a,a,ab,a,ab,a,ab,ab,ab,-,-,a,a,a,a,ab,a,ab,a,-,a,ab,ab,a,a,ab,-,a,a,ab,ab,a,a,ab,ab,-,ab,-,ab,-,-,-,a,ab,-,ab,a,a,-,ab,ab,ab,a,-,ab,-,a…
*M1368	D1.10	ab,a,-,ab,a,ab,ab,a,ab,a,ab,-,a,a,a,-,a,a,-,a,ab,-,a,a,a,ab,a,a,ab,ab,a,ab,a,a,ab,-,ab,a,ab,a,a,a,ab,ab,ab,ab,a,ab,-,a,ab,-,a,a,ab,ab,ab,-,a,ab,ab,a,ab,-,ab,a,ab,a,-,a,a,-,-,ab,a,ab,a,ab,ab,ab,a,a,a,ab,a,a,a,ab,a,ab,ab,a,-,-,-,ab,ab,ab,ab,-,ab,-,ab,ab,a,ab,a,ab,a,a,ab,-,a,ab,a,-,-,a,a,ab,a,ab,ab,ab,ab,-,ab,a,ab,-,ab,a,-,ab,ab,-,-,ab,ab,a,a,ab,ab,a,a,-,-,-,a,ab,a,ab,ab,a,a,a,-,ab,ab,a,-,-,-,-,-,a,…
*M1373	D1.10	a,ab,ab,-,ab,a,-,ab,a,ab,-,ab,ab,ab,ab,a,-,-,a,ab,a,a,ab,ab,-,a,-,ab,a,-,ab,a,ab,ab,a,ab,a,ab,a,ab,ab,ab,a,a,a,a,-,a,-,ab,a,-,ab,ab,a,a,a,ab,ab,a,a,ab,-,a,a,ab,a,ab,ab,ab,-,a,ab,a,-,a,ab,a,a,a,ab,ab,ab,a,ab,-,-,a,ab,a,a,ab,a,-,a,a,a,a,-,a,a,-,-,a,ab,-,ab,a,ab,ab,a,a,ab,a,ab,a,-,-,ab,a,ab,a,-,a,a,ab,a,ab,a,a,-,ab,-,a,-,-,-,a,a,ab,ab,a,a,ab,ab,a,ab,a,-,a,ab,-,a,ab,-,ab,a,a,a,-,ab,ab,a,a,-,-,a,ab,a,…
*M1375	D2.15	ab,a,a,ab,a,a,ab,ab,-,a,-,-,a,a,a,ab,ab,a,-,a,a,-,-,ab,ab,ab,-,a,a,ab,a,ab,-,-,-,a,ab,ab,a,ab,-,a,ab,a,ab,a,ab,-,a,a,ab,ab,-,a,a,a,-,a,ab,a,-,a,ab,ab,ab,a,a,a,-,a,a,a,ab,ab,-,ab,a,ab,a,ab,ab,a,ab,ab,ab,-,ab,-,-,ab,a,ab,-,-,ab,ab,a,a,ab,a,ab,a,a,a,ab,a,a,ab,ab,ab,ab,a,a,a,a,a,a,a,a,a,a,ab,a,ab,-,ab,ab,ab,ab,ab,ab,ab,-,a,a,a,ab,ab,ab,a,ab,ab,a,-,a,-,a,-,a,ab,ab,ab,a,a,a,ab,a,a,ab,-,ab,ab,a,-,a,-,ab…
*M1376	D1.10	ab,a,-,ab,a,ab,ab,a,ab,-,ab,a,a,a,a,ab,a,-,ab,-,-,-,a,a,a,-,a,a,ab,ab,a,ab,a,a,ab,a,ab,a,ab,a,a,-,ab,ab,ab,ab,-,-,ab,a,ab,ab,a,a,ab,ab,-,a,a,ab,ab,a,-,ab,ab,a,ab,-,a,-,a,-,a,ab,a,-,a,ab,ab,-,a,-,-,ab,a,a,a,ab,a,ab,ab,-,ab,a,ab,ab,ab,ab,ab,ab,ab,a,ab,ab,a,ab,a,ab,a,a,ab,-,a,-,a,-,a,-,a,ab,a,ab,ab,ab,-,a,ab,a,ab,ab,ab,a,a,-,ab,a,a,ab,-,a,a,-,ab,a,-,ab,a,-,a,ab,a,-,ab,a,a,a,ab,ab,ab,a,-,a,ab,ab,a,a,…
*M1377	D2.15	ab,a,a,ab,a,a,ab,ab,ab,a,ab,ab,-,a,a,-,ab,a,a,a,a,ab,a,-,ab,ab,ab,a,-,ab,a,ab,ab,ab,ab,a,-,ab,a,ab,-,a,ab,a,-,a,ab,a,a,a,ab,ab,a,a,a,a,a,a,-,a,ab,a,ab,ab,ab,-,a,-,a,a,a,a,ab,ab,a,ab,-,ab,a,ab,ab,a,ab,ab,ab,a,ab,ab,a,-,a,ab,a,-,ab,ab,a,a,ab,-,ab,a,a,a,ab,a,a,ab,ab,ab,ab,-,a,a,a,a,a,a,a,a,a,ab,a,-,ab,ab,ab,ab,-,ab,-,-,-,-,a,a,ab,ab,ab,a,ab,ab,a,-,a,a,a,a,a,ab,ab,ab,-,-,a,ab,-,-,ab,a,-,ab,a,a,a,ab,a…
*M1379	D1.10	a,ab,-,-,-,a,a,ab,a,ab,a,-,ab,ab,ab,a,ab,ab,-,-,a,a,ab,ab,ab,a,ab,ab,a,a,ab,a,ab,ab,a,ab,a,ab,a,ab,-,ab,a,a,-,a,ab,a,-,ab,a,a,ab,ab,-,a,a,ab,ab,-,a,ab,a,a,a,ab,a,ab,ab,ab,ab,a,-,a,ab,a,ab,-,a,a,-,ab,ab,a,ab,ab,ab,a,ab,a,a,-,-,ab,-,a,a,-,a,a,-,-,a,a,ab,-,ab,-,-,ab,-,a,-,a,ab,a,ab,ab,ab,a,ab,a,-,-,a,ab,a,ab,a,a,a,ab,ab,a,a,ab,ab,a,a,-,ab,a,a,ab,ab,a,ab,a,ab,a,-,a,a,ab,ab,ab,a,a,a,ab,ab,ab,a,a,-,-,a…
*M1382	D2.15	ab,-,a,ab,a,a,-,-,ab,-,ab,-,a,a,a,-,-,a,a,a,a,ab,a,ab,ab,ab,-,a,-,ab,a,ab,-,ab,ab,a,ab,ab,a,ab,ab,a,-,a,ab,-,ab,a,a,-,ab,ab,a,a,a,a,a,a,ab,a,ab,-,ab,ab,ab,a,a,a,a,a,a,-,ab,ab,a,ab,-,ab,a,-,-,-,-,ab,ab,a,ab,ab,-,ab,-,ab,a,ab,ab,ab,a,a,-,a,ab,a,a,a,ab,-,a,ab,ab,ab,ab,a,a,-,a,a,-,-,a,a,a,ab,a,ab,ab,-,ab,ab,ab,ab,ab,ab,a,a,-,a,-,ab,ab,a,-,ab,-,-,-,-,a,a,a,ab,-,ab,a,a,a,ab,-,a,ab,a,ab,ab,a,-,-,ab,ab,a…
*M1383	D2.15	ab,a,a,ab,a,a,ab,ab,ab,a,ab,-,a,a,a,ab,ab,a,-,-,a,ab,-,ab,-,ab,ab,a,a,-,a,ab,-,ab,-,a,ab,ab,-,ab,ab,a,-,a,ab,a,ab,a,a,a,ab,-,-,a,-,a,a,a,ab,a,ab,a,ab,-,ab,a,a,-,a,a,a,a,ab,ab,a,-,a,-,a,ab,ab,a,-,ab,ab,a,ab,-,a,-,-,ab,a,ab,ab,ab,a,-,ab,a,-,a,-,a,ab,a,a,ab,-,ab,ab,a,a,a,-,a,a,a,a,a,-,-,a,-,ab,ab,-,ab,ab,ab,-,ab,a,a,-,-,ab,ab,-,a,ab,ab,a,ab,a,a,a,-,-,ab,ab,ab,a,a,-,ab,a,a,ab,a,ab,ab,a,a,a,ab,ab,ab,a…
*M1385	D2.15	ab,a,a,ab,-,-,ab,ab,ab,a,ab,ab,a,a,a,ab,ab,a,a,-,a,-,a,ab,ab,ab,ab,a,a,ab,a,ab,-,-,ab,-,ab,ab,a,ab,ab,a,ab,a,-,a,ab,-,a,a,ab,ab,a,a,a,-,a,a,-,a,ab,a,ab,ab,ab,a,a,a,a,-,a,a,ab,-,a,-,a,ab,a,ab,ab,a,ab,ab,ab,a,ab,ab,-,ab,a,ab,a,ab,ab,ab,a,a,ab,-,ab,a,a,a,ab,-,a,ab,-,ab,ab,a,a,a,a,a,a,a,a,a,a,-,a,ab,ab,ab,ab,ab,ab,ab,ab,ab,a,-,a,a,ab,ab,ab,a,ab,-,a,ab,a,-,a,a,a,-,ab,ab,a,a,a,ab,a,-,ab,-,-,ab,a,-,a,ab…
*M1386	D2.15	-,a,a,ab,-,a,-,ab,ab,a,ab,ab,-,a,a,ab,-,a,a,a,a,ab,a,ab,ab,ab,ab,a,a,-,a,ab,-,-,ab,a,-,ab,a,ab,-,a,ab,a,ab,-,ab,a,a,a,ab,ab,a,a,-,a,a,a,ab,a,ab,a,ab,-,ab,-,a,a,a,a,a,a,-,ab,a,-,a,ab,-,ab,ab,a,-,ab,-,-,ab,-,a,ab,a,-,a,-,ab,ab,a,a,ab,-,ab,a,-,a,ab,a,a,-,ab,ab,ab,a,a,a,a,a,-,-,a,-,-,ab,a,ab,-,ab,ab,-,ab,ab,ab,ab,a,a,a,-,-,ab,ab,a,ab,ab,a,ab,a,a,a,-,-,ab,ab,ab,a,a,a,ab,-,-,-,a,ab,ab,a,a,a,ab,ab,ab,a,…
*M1394	D2.15	ab,a,a,ab,-,a,ab,ab,ab,a,-,ab,a,a,a,ab,ab,a,a,a,-,ab,a,ab,ab,ab,ab,a,a,ab,a,ab,-,ab,ab,a,ab,ab,a,ab,ab,a,ab,-,ab,-,ab,-,a,a,ab,-,a,a,a,a,a,a,ab,a,-,-,-,ab,-,a,-,a,a,a,-,a,-,ab,-,ab,a,-,-,ab,ab,a,ab,-,-,-,ab,ab,a,ab,a,ab,a,ab,ab,ab,a,a,ab,a,ab,a,a,-,ab,a,-,ab,ab,ab,ab,a,a,a,-,-,a,a,a,a,a,ab,a,-,ab,ab,ab,ab,ab,-,ab,ab,a,ab,a,a,ab,ab,ab,a,ab,-,a,ab,a,a,-,a,-,ab,ab,-,-,a,a,ab,-,a,ab,a,ab,ab,a,a,a,ab,…
*M1410	B3.7	ab,ab,-,ab,ab,b,ab,a,ab,ab,ab,a,ab,ab,ab,-,a,ab,-,ab,-,ab,-,a,a,ab,a,ab,-,ab,ab,ab,a,a,ab,ab,ab,a,b,-,a,-,ab,b,-,b,a,-,b,-,ab,ab,ab,ab,b,b,b,ab,a,b,ab,ab,-,ab,ab,ab,b,ab,-,-,-,-,-,ab,-,ab,ab,ab,b,-,a,-,a,-,a,ab,a,ab,ab,ab,-,-,b,-,ab,ab,-,b,ab,b,ab,ab,b,b,a,b,ab,-,a,-,ab,-,-,-,ab,b,-,ab,ab,b,ab,-,b,ab,ab,a,ab,-,ab,ab,-,a,ab,-,b,ab,a,ab,ab,ab,a,ab,b,a,-,-,-,b,b,ab,a,ab,b,ab,ab,a,b,b,ab,-,a,a,b,b,ab…
*M1413	B3.7	-,ab,ab,ab,ab,-,ab,b,ab,ab,ab,b,ab,ab,ab,ab,b,ab,-,ab,a,ab,ab,-,-,-,-,-,a,ab,-,ab,b,-,ab,ab,ab,b,-,b,b,ab,ab,-,ab,a,-,a,a,ab,ab,-,ab,-,a,a,a,ab,b,a,ab,ab,ab,-,ab,ab,a,ab,ab,ab,ab,a,-,ab,-,ab,ab,ab,a,-,-,-,-,-,b,ab,-,ab,ab,ab,a,b,-,b,ab,-,a,a,ab,a,ab,-,a,a,b,a,ab,ab,b,b,ab,a,ab,a,ab,a,ab,ab,ab,-,ab,ab,a,ab,ab,b,ab,b,ab,ab,ab,b,ab,ab,-,ab,b,ab,ab,ab,b,ab,-,b,ab,-,ab,-,a,ab,b,ab,a,ab,ab,b,a,-,ab,ab,…
*M1414	B3.7	ab,-,ab,ab,-,b,ab,-,ab,-,ab,-,-,ab,ab,-,a,ab,b,ab,b,ab,ab,a,a,ab,a,ab,-,-,ab,ab,a,a,ab,ab,ab,a,b,-,a,ab,ab,b,ab,b,-,b,b,ab,ab,ab,-,ab,b,b,b,ab,a,-,ab,ab,ab,ab,ab,ab,b,ab,ab,ab,ab,b,-,ab,ab,ab,ab,ab,b,ab,a,-,a,ab,a,-,-,ab,ab,-,b,a,b,a,-,-,-,b,ab,b,-,ab,b,-,a,b,-,-,a,a,ab,-,ab,b,ab,b,ab,ab,ab,b,-,-,b,ab,ab,a,ab,a,ab,ab,ab,a,-,ab,b,-,a,ab,ab,-,a,-,b,-,ab,b,ab,-,b,ab,a,ab,b,ab,ab,a,b,b,ab,-,a,a,b,b,a…
*M1415	D1.10	-,ab,-,a,ab,a,-,ab,a,ab,a,ab,-,ab,ab,-,-,ab,a,ab,a,a,ab,-,ab,-,ab,-,a,-,ab,-,-,ab,a,-,a,ab,a,ab,ab,-,a,a,a,a,-,a,-,ab,a,a,ab,ab,a,a,-,-,ab,-,a,-,a,-,-,ab,a,-,ab,ab,ab,a,-,a,ab,a,ab,a,-,a,ab,ab,ab,a,ab,ab,ab,a,-,-,a,ab,-,-,a,a,a,a,-,a,a,ab,a,a,ab,a,ab,-,ab,-,a,a,ab,-,ab,a,ab,ab,ab,a,ab,a,-,a,-,ab,a,ab,a,a,a,ab,ab,a,a,ab,ab,-,a,ab,ab,-,a,ab,ab,a,ab,a,a,a,ab,a,a,ab,ab,ab,-,a,a,ab,ab,-,a,a,ab,ab,a,ab…
*M1419	B3.7	b,-,-,b,a,ab,b,a,b,-,b,ab,a,a,-,b,ab,a,ab,a,-,b,a,ab,ab,b,ab,a,ab,b,a,b,ab,ab,b,a,b,ab,ab,ab,ab,a,b,ab,b,ab,-,ab,ab,a,-,b,a,a,-,ab,ab,a,ab,ab,b,a,b,b,b,a,-,a,a,a,a,ab,ab,b,a,-,a,b,ab,b,ab,a,ab,b,ab,a,ab,b,a,b,ab,ab,ab,ab,-,b,ab,ab,b,-,b,a,ab,ab,ab,ab,a,b,ab,-,-,-,a,ab,a,ab,a,-,a,ab,a,b,-,-,b,ab,b,ab,b,b,b,ab,a,b,ab,a,-,-,b,a,ab,b,-,ab,-,-,a,ab,ab,b,ab,b,ab,-,a,ab,ab,-,b,a,ab,ab,ab,-,-,-,-,a,ab,-,…
*M1424	B3.7	ab,ab,ab,ab,ab,-,ab,ab,ab,ab,ab,b,ab,ab,ab,ab,b,ab,a,ab,a,ab,ab,b,b,ab,-,ab,a,ab,ab,ab,b,b,ab,-,ab,b,a,b,b,ab,ab,a,ab,a,-,a,a,-,ab,ab,ab,ab,-,a,a,ab,b,-,-,ab,ab,ab,ab,ab,a,ab,-,ab,-,a,b,ab,a,ab,-,ab,a,-,b,ab,b,ab,b,ab,b,ab,ab,ab,a,b,a,b,ab,-,a,a,ab,a,ab,ab,a,a,b,a,ab,-,-,b,ab,a,-,a,ab,a,ab,a,ab,a,ab,ab,-,-,ab,b,ab,-,ab,-,ab,-,ab,ab,-,ab,b,ab,-,-,b,ab,a,b,ab,a,ab,a,a,ab,b,ab,a,ab,ab,b,a,-,ab,ab,b,…
*M1426	B3.7	ab,-,ab,ab,ab,a,ab,ab,ab,ab,ab,b,-,ab,ab,ab,b,-,-,-,a,-,ab,b,-,ab,b,ab,a,-,-,ab,b,b,ab,ab,ab,b,a,b,b,ab,ab,a,ab,a,b,a,a,ab,-,-,ab,ab,a,-,a,ab,b,-,ab,ab,ab,ab,ab,-,a,ab,ab,ab,ab,a,-,ab,a,ab,-,ab,a,ab,b,ab,b,ab,-,ab,b,ab,-,ab,a,-,a,-,ab,ab,a,a,ab,a,ab,ab,a,a,b,-,ab,ab,b,b,ab,a,ab,a,ab,a,ab,a,ab,a,-,ab,a,ab,-,b,ab,b,ab,ab,ab,b,ab,-,a,ab,b,-,ab,ab,-,ab,-,-,ab,a,ab,a,a,-,b,ab,a,-,-,b,a,a,ab,ab,b,-,a,a…
*M1430	B3.7	ab,-,ab,ab,ab,a,ab,-,-,ab,ab,-,ab,ab,ab,ab,b,ab,a,ab,a,ab,ab,b,b,ab,b,ab,a,ab,ab,ab,b,b,ab,ab,ab,-,-,b,-,ab,ab,a,ab,a,b,-,a,ab,ab,ab,-,-,a,a,a,ab,b,a,-,ab,-,ab,-,ab,a,-,ab,ab,ab,a,b,ab,a,-,-,ab,a,ab,b,ab,b,ab,b,ab,b,-,ab,ab,a,-,a,b,ab,ab,-,-,ab,a,ab,ab,a,a,b,-,ab,ab,b,b,ab,-,ab,a,ab,a,ab,a,ab,a,ab,-,a,-,ab,b,ab,b,ab,ab,-,b,ab,ab,a,ab,b,ab,ab,-,b,ab,a,b,-,a,ab,a,a,-,b,ab,-,-,-,b,a,a,ab,ab,b,b,a,a,…
*M1435	D1.10	ab,a,a,ab,-,ab,ab,a,-,a,ab,a,a,a,a,ab,a,a,ab,a,ab,ab,-,a,a,ab,a,a,ab,-,-,ab,a,a,-,-,ab,a,ab,a,a,a,ab,ab,ab,ab,-,ab,ab,a,ab,ab,a,a,ab,-,ab,a,-,ab,ab,a,ab,ab,ab,a,ab,a,a,a,a,ab,a,ab,ab,-,a,ab,ab,-,a,a,a,ab,a,a,a,ab,a,-,-,-,-,-,ab,-,ab,-,ab,ab,ab,a,ab,-,-,ab,a,ab,-,a,ab,ab,a,ab,a,-,-,ab,a,ab,a,-,ab,-,ab,a,ab,a,ab,ab,-,a,a,-,-,a,a,-,ab,a,a,ab,ab,a,a,ab,-,ab,-,ab,-,ab,ab,-,a,-,ab,ab,-,a,a,a,-,-,a,a,ab…
*M1436	B3.7	ab,ab,ab,ab,ab,b,ab,ab,ab,ab,ab,a,ab,ab,ab,-,a,ab,b,ab,b,ab,ab,a,a,ab,a,-,b,-,ab,ab,a,a,ab,ab,ab,a,b,-,a,ab,ab,b,ab,b,a,b,b,-,ab,-,ab,ab,b,b,b,ab,a,b,ab,ab,ab,ab,ab,-,b,-,-,ab,-,b,-,-,b,ab,ab,ab,b,-,-,ab,a,ab,a,ab,a,ab,-,-,-,-,-,a,-,ab,b,b,ab,b,ab,ab,b,-,a,-,-,ab,a,-,ab,b,-,b,-,-,ab,b,-,b,-,ab,b,ab,ab,a,ab,-,ab,ab,ab,a,ab,ab,b,ab,a,ab,ab,ab,-,ab,b,a,ab,b,ab,b,b,ab,-,ab,b,ab,ab,a,b,-,ab,ab,a,a,b,b…
*M1437	B3.7	ab,ab,ab,-,-,a,ab,ab,ab,ab,-,b,ab,-,ab,ab,b,ab,a,ab,-,ab,ab,b,b,ab,b,ab,a,ab,ab,-,b,b,-,ab,-,b,-,-,b,-,ab,a,ab,a,b,a,a,ab,ab,ab,-,ab,-,a,a,ab,b,a,ab,ab,-,ab,ab,ab,a,-,ab,ab,ab,a,-,ab,a,ab,ab,ab,a,ab,b,-,-,ab,b,ab,b,ab,ab,ab,a,b,a,b,ab,ab,a,a,-,a,ab,ab,a,a,b,a,ab,ab,b,-,ab,a,ab,a,-,a,ab,a,ab,a,ab,-,a,ab,ab,-,ab,b,ab,ab,ab,b,-,ab,a,-,-,ab,ab,ab,b,ab,a,b,ab,a,ab,a,a,ab,b,ab,a,ab,ab,b,a,a,ab,ab,b,b,-…
*M1438	B3.7	ab,ab,ab,ab,ab,a,ab,ab,ab,ab,ab,b,ab,ab,-,-,b,ab,a,ab,a,ab,ab,-,b,ab,-,ab,a,ab,ab,ab,b,b,ab,ab,ab,b,a,b,b,ab,-,a,ab,a,b,-,a,ab,ab,ab,-,ab,a,a,a,ab,b,a,ab,ab,ab,ab,ab,ab,a,ab,ab,ab,ab,-,b,ab,-,ab,ab,ab,a,ab,b,ab,b,-,b,ab,b,ab,-,ab,-,b,a,b,ab,ab,a,a,ab,-,-,ab,-,a,-,a,ab,-,b,b,ab,a,ab,a,ab,a,ab,a,ab,-,ab,ab,a,ab,ab,b,ab,-,ab,ab,ab,b,ab,ab,-,ab,b,ab,ab,ab,-,ab,a,-,ab,a,ab,a,a,ab,b,ab,-,ab,ab,b,a,a,ab…
*M1442	D2.15	ab,a,a,ab,a,a,ab,-,ab,a,-,ab,-,a,-,ab,ab,a,a,a,a,ab,a,ab,ab,ab,ab,a,a,ab,a,ab,ab,ab,ab,a,ab,ab,-,ab,ab,ab,ab,a,-,a,-,a,a,a,ab,-,-,-,-,a,a,a,ab,a,ab,a,ab,ab,ab,-,a,-,a,a,a,a,ab,ab,a,ab,a,-,a,ab,ab,a,ab,ab,-,-,ab,ab,a,ab,a,ab,-,ab,ab,ab,a,a,ab,a,ab,a,a,a,ab,a,a,ab,ab,ab,-,-,-,a,a,a,a,-,a,a,a,ab,-,ab,ab,ab,ab,ab,ab,ab,ab,-,a,ab,a,-,ab,ab,-,a,-,-,-,ab,a,-,a,a,a,ab,ab,ab,a,-,-,-,a,-,ab,-,ab,ab,a,a,a,a…
*M1443	D1.10	a,-,ab,a,ab,a,a,-,a,ab,a,-,ab,ab,ab,a,ab,ab,a,-,a,-,ab,ab,ab,a,ab,ab,a,a,ab,a,ab,ab,a,ab,a,ab,-,ab,ab,ab,-,-,a,a,ab,a,-,ab,a,a,ab,ab,a,-,a,ab,ab,-,a,ab,a,-,a,ab,a,-,ab,ab,ab,a,ab,a,a,-,-,a,-,a,ab,ab,-,a,ab,ab,ab,a,ab,a,a,ab,a,ab,a,-,a,a,a,a,a,ab,a,a,ab,a,-,a,-,ab,a,a,-,a,ab,a,ab,a,-,a,ab,a,-,a,a,ab,-,-,a,-,a,ab,ab,a,a,ab,-,a,a,ab,ab,a,a,ab,ab,a,ab,-,a,a,ab,a,-,ab,-,ab,a,-,a,ab,ab,ab,-,-,ab,ab,-,-…
*M1445	D1.10	a,ab,ab,a,ab,a,a,ab,a,ab,a,ab,-,-,-,-,-,ab,a,ab,a,a,ab,ab,ab,a,ab,ab,-,a,ab,a,ab,-,a,ab,a,-,a,ab,ab,ab,a,a,a,a,-,a,a,ab,a,-,ab,ab,a,a,-,ab,ab,a,a,ab,-,a,a,ab,a,ab,ab,ab,ab,a,ab,-,-,a,ab,a,-,a,-,ab,-,a,ab,ab,ab,-,ab,a,a,ab,a,ab,a,-,a,a,a,-,-,ab,a,-,ab,a,ab,a,-,-,a,a,ab,a,ab,-,ab,a,ab,a,ab,-,a,a,a,-,a,ab,-,a,a,ab,-,-,a,ab,ab,a,a,ab,ab,a,a,ab,ab,a,ab,a,a,a,-,a,a,ab,ab,ab,a,a,-,-,-,ab,-,a,ab,ab,a,ab,…
*M1447	D1.10	a,ab,-,a,ab,-,-,ab,a,ab,a,ab,-,ab,ab,a,ab,ab,a,-,a,a,ab,-,ab,a,ab,ab,a,a,ab,a,ab,ab,a,-,a,ab,a,ab,ab,-,a,a,-,a,-,a,-,ab,a,a,ab,ab,a,a,a,ab,ab,a,a,ab,a,a,a,ab,a,ab,-,ab,ab,a,-,a,a,a,ab,a,a,a,ab,-,ab,-,-,ab,-,a,ab,-,a,-,a,ab,a,a,a,a,-,-,a,ab,a,a,ab,a,ab,-,ab,ab,a,a,ab,a,ab,a,ab,-,-,a,ab,a,a,a,-,ab,a,ab,-,a,a,ab,ab,a,a,-,-,a,a,-,ab,a,-,ab,ab,a,ab,a,a,a,ab,a,a,ab,ab,-,a,-,-,ab,-,ab,a,a,ab,-,a,-,a,a,a…
*M1448	D1.10	a,-,ab,a,-,a,a,ab,-,ab,a,ab,ab,-,ab,a,ab,-,a,ab,a,-,-,ab,ab,a,-,-,a,a,-,-,ab,-,-,ab,a,ab,a,-,ab,ab,-,-,a,a,ab,-,a,ab,a,a,ab,ab,a,a,a,-,-,a,-,ab,-,a,a,ab,a,ab,ab,ab,ab,a,-,a,a,-,ab,a,a,a,ab,ab,ab,a,-,ab,ab,a,-,a,a,ab,a,-,a,a,-,a,-,a,-,ab,a,a,ab,a,ab,a,ab,ab,a,a,-,a,ab,a,-,a,ab,a,-,-,a,a,-,ab,a,ab,-,a,a,ab,ab,-,a,ab,ab,a,a,-,ab,-,a,ab,ab,a,ab,a,a,a,ab,a,a,ab,-,ab,a,a,a,ab,ab,ab,a,a,ab,-,-,-,a,a,-,-…
*M1449	D2.15	a,ab,-,a,ab,ab,a,-,a,ab,a,-,-,ab,ab,a,a,ab,ab,ab,ab,a,ab,-,a,a,a,-,-,a,ab,a,-,a,-,ab,a,a,ab,a,a,a,a,-,a,-,a,-,ab,ab,a,a,-,ab,ab,ab,ab,ab,a,ab,a,ab,a,-,-,ab,-,ab,ab,-,ab,-,a,a,ab,-,ab,-,ab,a,a,ab,a,-,-,ab,a,a,ab,a,ab,-,ab,a,a,-,ab,ab,a,ab,a,-,-,ab,a,ab,ab,a,a,-,a,ab,-,ab,ab,ab,ab,ab,ab,ab,ab,a,ab,a,a,a,a,a,-,a,a,a,-,a,ab,-,a,a,a,ab,a,-,a,a,ab,ab,ab,ab,ab,a,a,a,ab,ab,ab,a,-,ab,a,ab,a,-,ab,ab,ab,a,a…
*M1450	D2.15	a,-,ab,a,ab,ab,a,-,a,ab,a,-,-,ab,ab,-,a,ab,ab,ab,a,a,ab,a,a,a,a,ab,ab,a,ab,a,a,-,a,-,a,a,ab,a,a,a,a,ab,-,ab,a,ab,ab,ab,a,a,ab,ab,ab,ab,ab,ab,a,ab,a,-,a,a,a,-,ab,ab,ab,ab,ab,ab,-,a,ab,a,-,a,ab,a,a,ab,a,a,a,-,a,a,ab,a,ab,a,ab,a,a,a,ab,ab,a,ab,a,ab,-,ab,-,ab,ab,a,-,a,a,-,ab,ab,ab,ab,ab,ab,ab,ab,ab,a,ab,a,a,a,a,a,a,a,-,a,ab,a,-,ab,a,a,a,ab,-,a,a,a,ab,ab,-,ab,ab,a,a,a,ab,ab,-,-,ab,ab,a,ab,a,a,ab,ab,ab…
*M1451	D2.15	a,ab,ab,a,-,ab,a,ab,a,-,a,a,ab,ab,ab,a,a,ab,-,ab,a,a,ab,a,a,a,a,ab,ab,a,ab,a,a,a,a,ab,a,-,-,a,a,a,a,-,a,ab,a,ab,-,-,a,-,ab,ab,ab,-,-,ab,a,ab,-,ab,-,-,a,-,ab,ab,-,ab,-,-,a,a,ab,-,ab,a,-,a,-,ab,a,a,a,ab,a,a,ab,a,ab,a,-,a,a,a,-,ab,a,-,a,ab,-,-,a,ab,ab,a,a,-,a,ab,ab,ab,ab,-,ab,ab,-,-,ab,a,ab,-,a,a,a,a,a,a,a,a,ab,a,ab,-,a,a,a,ab,-,a,a,a,ab,ab,ab,ab,-,a,a,a,-,ab,-,a,ab,ab,-,ab,a,a,ab,ab,ab,a,a,-,ab,-,a…
*M1456	D2.15	a,ab,ab,a,-,ab,a,ab,a,ab,a,a,ab,-,ab,a,a,ab,ab,ab,a,a,ab,a,a,a,a,ab,ab,-,ab,a,a,a,a,ab,a,a,ab,a,-,a,a,ab,a,-,a,ab,-,-,a,a,ab,ab,-,ab,ab,ab,a,ab,a,ab,a,a,a,ab,-,ab,-,ab,ab,ab,-,a,ab,-,-,a,ab,a,a,-,a,a,a,ab,a,a,ab,a,ab,a,ab,-,a,a,-,ab,a,ab,a,ab,ab,ab,-,-,ab,-,a,-,a,ab,-,-,-,ab,ab,ab,ab,-,ab,a,ab,-,a,-,a,a,a,a,a,a,ab,a,-,-,a,a,a,-,a,a,-,a,ab,ab,ab,ab,-,a,a,a,ab,ab,-,a,ab,-,a,-,a,a,-,ab,ab,a,a,ab,-,-…
*M1457	D1.10	a,ab,ab,a,ab,a,a,ab,a,ab,a,-,ab,ab,-,a,ab,ab,a,ab,a,a,ab,ab,ab,a,ab,-,-,a,ab,a,-,ab,a,ab,a,ab,-,ab,-,-,a,a,a,a,-,a,-,ab,a,a,ab,-,a,-,a,ab,ab,a,a,-,a,a,-,ab,a,ab,ab,ab,-,-,ab,a,a,-,ab,a,a,a,ab,ab,ab,a,ab,ab,ab,a,ab,a,a,ab,a,-,a,a,-,-,a,-,a,ab,a,a,ab,-,ab,a,ab,ab,a,a,-,a,-,a,ab,a,ab,a,-,a,-,a,a,ab,-,-,a,a,-,ab,-,a,-,ab,ab,a,a,ab,ab,a,a,-,ab,a,-,-,-,a,ab,a,a,ab,ab,-,a,a,-,-,ab,ab,a,a,ab,ab,a,ab,a,a,…
*M1458	D2.15	-,ab,ab,-,ab,ab,a,ab,a,-,-,a,ab,ab,ab,a,a,-,-,ab,a,a,ab,-,a,a,-,ab,ab,a,ab,a,a,a,-,-,a,a,ab,a,-,a,a,ab,-,ab,a,ab,ab,ab,a,a,ab,ab,ab,ab,ab,ab,a,ab,a,ab,-,a,-,-,ab,ab,ab,-,ab,-,a,a,ab,a,-,a,ab,a,-,ab,a,a,-,-,a,-,ab,-,ab,a,ab,a,-,a,ab,ab,a,ab,a,-,ab,-,a,ab,ab,a,-,a,-,ab,ab,ab,ab,ab,-,ab,ab,-,-,a,ab,a,a,a,-,-,a,-,a,a,ab,-,ab,-,a,a,a,ab,a,-,a,a,ab,ab,ab,ab,ab,-,a,a,-,ab,ab,a,ab,ab,a,ab,a,a,ab,ab,ab,a,…
*M1460	B3.7	b,a,-,b,a,ab,-,a,b,a,b,ab,a,a,a,b,ab,a,ab,a,b,-,a,ab,ab,b,ab,a,ab,b,a,b,ab,ab,b,a,b,ab,ab,ab,ab,ab,b,ab,b,ab,ab,ab,ab,a,-,b,a,-,-,ab,ab,a,ab,ab,b,a,b,b,b,a,ab,a,a,a,a,ab,ab,b,ab,-,a,-,ab,-,-,a,ab,b,ab,a,ab,b,a,b,ab,ab,ab,-,-,b,-,ab,-,ab,b,a,ab,ab,ab,-,a,b,ab,ab,b,ab,-,ab,a,ab,a,ab,a,ab,a,b,ab,b,b,ab,b,ab,b,b,b,ab,a,b,ab,a,ab,b,b,-,-,b,b,ab,a,ab,a,-,ab,-,ab,b,ab,a,a,-,ab,ab,b,a,ab,-,ab,ab,a,ab,b,a…
*M1461	D2.15	-,ab,ab,a,ab,ab,a,ab,a,ab,-,a,ab,-,ab,a,a,ab,ab,ab,a,a,ab,-,-,-,a,ab,ab,-,-,-,a,a,a,-,a,a,ab,-,a,a,a,ab,-,ab,-,ab,-,ab,a,-,ab,ab,ab,ab,-,ab,-,ab,a,ab,-,a,a,ab,-,-,ab,ab,ab,-,a,a,ab,a,ab,a,ab,a,-,ab,-,a,a,ab,a,a,-,a,ab,-,ab,a,a,-,ab,ab,a,ab,a,ab,ab,ab,-,ab,ab,a,-,a,a,-,-,ab,ab,ab,ab,ab,ab,ab,ab,a,ab,a,-,-,a,a,a,-,a,a,ab,a,ab,ab,a,a,a,ab,a,a,a,-,ab,ab,ab,-,ab,-,a,a,ab,ab,ab,-,ab,ab,-,ab,a,a,ab,ab,-…
*M1465	D1.10	a,ab,ab,a,ab,-,a,ab,a,ab,a,ab,ab,ab,ab,-,ab,ab,a,ab,a,a,ab,ab,-,a,ab,ab,-,a,ab,a,-,ab,a,ab,-,-,a,ab,ab,ab,a,a,-,a,ab,a,a,-,a,a,ab,-,-,-,-,ab,ab,-,a,ab,a,a,a,ab,a,ab,ab,ab,ab,a,-,-,a,a,ab,a,a,-,-,-,-,a,ab,ab,ab,-,ab,-,a,ab,a,-,a,a,-,-,a,-,a,ab,-,a,-,a,ab,a,ab,ab,-,a,ab,-,ab,a,-,a,ab,a,-,-,a,a,a,-,a,-,a,a,a,ab,ab,a,a,ab,ab,a,a,ab,ab,a,a,ab,ab,a,ab,a,a,a,ab,a,a,ab,-,-,a,a,a,-,ab,ab,a,a,ab,ab,a,ab,a,…
*M1471	D1.10	a,ab,-,a,ab,a,a,-,a,ab,a,ab,ab,ab,ab,-,-,ab,-,ab,a,a,-,ab,ab,a,ab,-,a,a,ab,a,ab,ab,a,-,a,ab,a,ab,ab,ab,a,a,a,a,ab,a,a,ab,-,a,ab,ab,-,-,a,-,ab,a,a,ab,a,a,-,ab,a,ab,ab,ab,ab,a,ab,a,a,a,ab,a,-,a,ab,ab,ab,a,ab,ab,ab,a,ab,a,-,ab,a,ab,a,a,a,a,a,a,a,ab,a,a,ab,-,ab,a,ab,ab,a,a,ab,a,ab,a,ab,-,ab,a,-,a,-,a,a,ab,-,ab,a,a,a,-,ab,a,-,ab,ab,a,-,ab,ab,a,a,-,ab,-,ab,a,a,a,ab,a,a,ab,ab,-,a,a,a,ab,ab,ab,a,a,ab,ab,…
*M1476	B3.7	ab,ab,ab,a,ab,a,-,ab,ab,ab,ab,-,-,ab,ab,ab,b,-,-,ab,ab,-,ab,-,b,ab,b,ab,a,ab,ab,ab,b,b,ab,ab,ab,b,a,-,b,b,-,a,ab,a,b,a,-,ab,ab,ab,ab,ab,a,a,-,ab,b,a,ab,ab,-,ab,ab,ab,-,ab,ab,ab,ab,a,b,ab,a,ab,ab,ab,a,ab,-,ab,b,ab,b,ab,b,ab,-,-,a,b,-,b,ab,-,a,a,-,a,ab,-,a,a,b,a,ab,ab,b,-,ab,a,-,-,ab,a,ab,a,ab,-,b,ab,a,ab,ab,b,ab,-,ab,ab,-,b,-,ab,a,ab,b,ab,-,ab,-,ab,-,b,ab,a,ab,a,a,ab,b,ab,a,ab,ab,b,a,-,ab,ab,b,b,a…
*M1477	D2.15	ab,-,a,-,a,a,ab,a,ab,a,-,ab,a,a,-,ab,-,a,a,a,ab,ab,a,ab,ab,ab,-,a,a,ab,-,-,ab,ab,ab,a,ab,ab,a,-,ab,ab,ab,a,-,-,-,a,-,a,-,ab,a,a,a,a,-,-,ab,a,ab,a,ab,ab,ab,a,a,a,a,a,a,a,ab,ab,a,ab,-,ab,a,-,ab,a,ab,ab,ab,a,-,ab,a,ab,a,-,a,ab,ab,ab,a,a,-,-,-,-,-,a,ab,a,a,ab,-,ab,ab,a,-,a,a,-,a,-,a,a,ab,ab,-,ab,-,-,ab,ab,ab,-,ab,-,a,ab,a,a,ab,ab,ab,a,ab,ab,ab,ab,a,a,a,a,a,ab,-,ab,a,a,a,ab,-,a,-,a,ab,ab,a,a,a,ab,-,a,…
*M1479	D1.10	ab,a,a,ab,-,ab,ab,a,ab,a,ab,a,a,a,a,ab,a,a,ab,a,ab,-,a,a,a,ab,a,a,ab,ab,a,ab,a,-,ab,a,ab,a,ab,a,a,a,ab,-,ab,ab,a,ab,ab,a,ab,ab,-,a,ab,ab,ab,a,-,ab,ab,a,ab,ab,ab,-,-,a,a,a,a,ab,a,-,ab,ab,a,-,ab,ab,a,a,a,ab,ab,a,a,ab,a,ab,ab,a,ab,a,ab,-,ab,ab,-,ab,ab,a,ab,ab,-,ab,a,-,a,a,ab,ab,a,ab,a,ab,-,ab,-,-,a,ab,ab,ab,-,-,ab,a,ab,ab,-,a,-,-,-,a,a,ab,ab,a,a,ab,-,a,a,-,a,-,-,-,-,ab,ab,-,a,-,ab,ab,ab,a,a,a,ab,ab,…
*M1486	D2.15	ab,a,a,a,-,a,ab,-,ab,a,ab,ab,-,a,-,ab,ab,a,-,a,ab,ab,-,ab,ab,ab,ab,a,a,-,-,-,ab,ab,-,a,ab,ab,a,ab,-,-,-,a,ab,a,ab,-,a,-,ab,-,a,a,a,a,a,-,ab,-,ab,-,-,-,ab,a,a,a,a,a,a,a,ab,ab,a,ab,a,ab,-,-,ab,-,ab,ab,ab,a,ab,ab,a,ab,a,a,a,-,ab,ab,a,a,ab,a,ab,-,a,a,ab,a,a,ab,-,ab,ab,a,-,a,-,a,a,a,a,a,ab,-,a,ab,ab,ab,ab,ab,-,ab,ab,-,a,-,a,a,-,ab,ab,a,ab,-,ab,ab,a,a,-,a,a,ab,-,-,a,a,a,ab,a,a,ab,a,ab,ab,a,a,a,-,ab,a,a…
*M1487	D1.10	a,ab,ab,a,ab,a,a,ab,a,-,a,ab,ab,ab,ab,a,ab,-,a,ab,a,a,ab,ab,ab,a,ab,-,a,a,ab,-,-,ab,a,ab,-,ab,-,ab,ab,ab,-,a,-,a,ab,a,a,ab,a,a,ab,ab,a,a,a,ab,ab,a,-,ab,a,a,a,ab,-,ab,ab,ab,ab,a,ab,a,a,a,ab,a,a,-,ab,ab,ab,a,-,ab,ab,a,ab,a,a,ab,-,ab,a,a,a,a,a,a,a,ab,a,a,ab,a,ab,-,ab,-,a,a,ab,a,ab,a,ab,a,ab,a,ab,a,a,a,-,ab,a,ab,a,a,a,ab,ab,a,a,ab,ab,-,a,-,-,a,a,ab,ab,a,-,a,a,a,ab,a,a,-,ab,ab,a,a,a,-,ab,-,a,a,ab,-,a,…
*M1488	B3.7	ab,-,ab,b,ab,b,-,ab,-,ab,ab,a,ab,-,ab,ab,-,-,b,ab,ab,ab,ab,a,a,ab,-,-,b,ab,ab,ab,a,a,ab,ab,ab,-,b,a,a,a,-,b,ab,b,a,b,b,ab,-,-,ab,ab,b,-,b,ab,a,b,ab,ab,ab,-,ab,-,-,ab,-,-,-,b,a,ab,b,ab,ab,ab,b,ab,a,ab,-,ab,ab,ab,a,ab,ab,ab,-,ab,b,a,ab,ab,-,b,ab,b,ab,ab,b,b,a,b,ab,ab,-,a,-,-,ab,b,ab,-,ab,b,ab,b,a,ab,b,ab,-,a,ab,a,ab,ab,ab,a,ab,ab,b,-,a,ab,ab,ab,a,ab,ab,a,ab,b,-,b,b,ab,-,ab,b,ab,ab,-,-,b,ab,ab,a,a,b…
*M1501	D1.10	-,a,a,ab,-,-,ab,a,ab,-,ab,a,a,a,a,ab,a,-,ab,a,ab,ab,-,-,a,ab,a,-,ab,-,a,-,a,a,ab,a,ab,a,ab,a,-,a,-,ab,-,ab,-,-,ab,a,ab,ab,a,-,ab,ab,ab,a,a,-,ab,a,ab,ab,ab,a,-,-,a,-,-,-,a,ab,ab,ab,-,ab,-,-,a,a,-,ab,ab,a,a,ab,a,ab,-,a,ab,-,ab,ab,ab,ab,ab,ab,ab,a,ab,ab,a,ab,a,ab,a,-,ab,ab,a,ab,a,ab,a,ab,a,ab,a,ab,ab,ab,ab,a,ab,a,ab,ab,ab,-,a,-,ab,a,a,-,ab,a,a,ab,ab,a,a,ab,a,-,-,ab,a,ab,ab,a,a,a,ab,-,ab,a,a,-,ab,ab,…
*M1502	D1.10	ab,a,a,-,a,ab,-,a,ab,a,-,a,-,-,a,ab,a,a,ab,a,ab,-,a,a,a,ab,a,a,ab,ab,-,ab,a,-,ab,a,ab,a,-,-,a,a,ab,ab,ab,ab,a,ab,ab,a,ab,ab,-,-,ab,ab,ab,a,-,ab,ab,-,ab,ab,-,a,ab,a,-,a,-,-,a,ab,ab,ab,-,ab,ab,ab,-,a,a,-,ab,a,a,ab,-,ab,ab,a,ab,a,ab,-,ab,-,ab,ab,ab,a,ab,ab,a,-,a,ab,-,a,ab,ab,a,ab,a,ab,a,-,-,ab,a,ab,ab,-,ab,-,ab,a,ab,ab,ab,a,a,ab,ab,a,a,ab,ab,a,-,ab,ab,a,-,ab,a,ab,ab,ab,a,ab,ab,-,a,a,ab,-,ab,a,-,-,ab…
*M1509	D1.10	a,ab,ab,a,-,a,a,-,a,-,a,ab,ab,ab,ab,a,ab,-,a,ab,a,a,ab,-,ab,a,ab,ab,-,a,ab,a,-,ab,a,ab,a,ab,a,ab,ab,ab,a,a,a,a,-,a,a,ab,a,a,ab,ab,-,a,a,ab,ab,-,a,ab,a,a,a,ab,a,ab,ab,-,-,a,ab,a,-,a,-,a,a,a,ab,ab,ab,a,-,ab,ab,a,ab,-,a,-,-,ab,a,-,a,-,a,a,-,ab,a,a,ab,a,ab,a,-,-,a,a,-,a,ab,a,ab,-,-,a,ab,-,a,-,a,ab,a,ab,a,a,-,ab,ab,a,a,ab,ab,a,a,ab,ab,a,a,ab,ab,-,ab,-,a,a,ab,a,a,ab,ab,ab,a,a,a,-,ab,ab,a,-,ab,ab,-,ab,a…
*M1512	D1.10	a,ab,ab,a,ab,a,a,ab,a,ab,a,ab,ab,ab,ab,a,ab,-,a,ab,a,a,ab,-,ab,a,ab,ab,-,a,ab,a,-,-,a,ab,a,ab,a,ab,ab,-,a,a,a,a,ab,a,-,ab,-,a,ab,ab,a,a,a,ab,ab,a,a,ab,a,a,a,ab,a,ab,-,ab,-,a,ab,a,a,a,ab,a,a,a,ab,ab,ab,a,a,ab,ab,a,ab,a,-,ab,-,ab,a,a,a,a,a,a,a,ab,a,a,ab,a,-,a,ab,ab,a,-,-,a,ab,a,ab,-,ab,a,ab,-,a,a,a,ab,a,ab,-,a,a,ab,ab,a,a,ab,ab,-,a,-,ab,a,a,ab,ab,a,ab,a,-,a,-,a,a,ab,ab,ab,a,-,a,ab,ab,ab,a,a,ab,-,-,…
*M1516	D1.10	ab,a,-,ab,a,ab,-,a,ab,a,ab,a,a,a,a,ab,a,a,ab,a,ab,-,a,a,a,ab,a,a,ab,-,-,ab,a,a,ab,-,ab,a,ab,a,-,a,-,ab,-,-,a,-,ab,a,ab,ab,a,a,ab,ab,-,a,a,ab,ab,a,ab,ab,ab,a,ab,a,a,a,-,ab,a,-,ab,ab,a,ab,ab,-,a,a,a,ab,-,a,a,-,a,ab,-,a,ab,a,ab,ab,ab,ab,ab,-,-,a,ab,ab,a,ab,a,ab,a,a,ab,ab,a,ab,a,-,a,-,a,ab,a,ab,-,ab,ab,a,ab,-,ab,ab,ab,a,a,ab,ab,a,a,-,ab,a,a,ab,ab,a,a,-,a,ab,-,ab,a,ab,ab,a,a,-,ab,ab,ab,a,a,a,ab,ab,a,a…
*M1520	D1.10	a,ab,ab,-,-,a,a,ab,a,ab,-,ab,ab,ab,ab,a,-,-,a,ab,-,-,-,ab,ab,-,ab,ab,a,a,ab,a,ab,ab,a,ab,a,ab,a,-,ab,-,a,a,a,-,ab,a,a,-,a,a,ab,ab,a,a,a,ab,-,a,-,ab,-,a,a,ab,a,ab,ab,ab,ab,a,ab,a,a,a,ab,a,a,a,-,ab,ab,a,a,ab,-,a,ab,a,-,ab,a,ab,a,a,a,a,a,a,-,ab,a,a,-,a,ab,a,ab,ab,a,a,ab,-,ab,a,-,a,ab,a,ab,-,a,a,a,ab,a,ab,a,-,a,-,-,a,a,ab,ab,a,a,ab,ab,-,a,ab,ab,-,-,-,a,a,ab,a,a,ab,ab,ab,-,-,a,ab,ab,ab,a,a,ab,ab,a,ab,…
*M1521	D1.10	-,ab,-,a,ab,a,a,ab,a,ab,-,ab,ab,ab,ab,a,ab,ab,a,ab,a,a,ab,ab,ab,a,ab,-,-,a,-,a,ab,ab,a,ab,a,-,a,-,-,ab,-,a,a,a,ab,-,-,-,a,a,ab,ab,a,-,a,ab,ab,a,a,ab,-,a,a,ab,a,ab,ab,ab,ab,a,-,a,a,-,ab,a,a,a,ab,ab,ab,a,a,ab,ab,a,ab,-,a,-,-,ab,a,-,a,a,a,-,a,ab,a,a,ab,-,ab,a,ab,ab,a,a,-,a,ab,a,ab,-,-,a,ab,-,a,a,a,ab,-,ab,a,a,-,ab,ab,a,-,ab,ab,a,-,ab,ab,a,a,ab,ab,a,-,a,a,-,ab,a,a,-,-,ab,a,a,a,ab,-,ab,a,a,ab,ab,-,-,-…
*M1522	D1.10	ab,-,a,ab,a,ab,ab,a,ab,a,-,a,a,a,a,ab,a,a,-,-,ab,ab,-,-,a,ab,-,a,ab,ab,a,ab,a,a,-,-,ab,a,-,a,-,a,ab,-,ab,ab,a,-,-,a,ab,ab,a,a,ab,ab,ab,a,a,ab,ab,-,ab,ab,ab,a,ab,a,a,a,a,-,a,ab,-,ab,a,-,ab,ab,a,a,a,ab,ab,a,a,ab,a,ab,-,a,-,a,ab,ab,ab,ab,ab,ab,ab,a,ab,ab,-,ab,a,-,a,-,-,ab,a,ab,a,ab,a,-,a,-,-,ab,-,ab,-,a,ab,-,ab,ab,-,a,a,ab,ab,a,a,ab,ab,-,-,-,ab,a,a,-,-,ab,ab,ab,a,ab,ab,a,-,a,-,ab,ab,-,a,a,ab,ab,a,-,…
*M1523	D1.10	a,ab,ab,a,ab,a,a,ab,-,ab,a,ab,ab,ab,ab,a,ab,ab,a,ab,a,a,ab,-,ab,a,-,ab,a,a,-,a,-,ab,a,ab,-,ab,a,ab,ab,ab,a,a,a,a,ab,a,a,ab,a,a,-,ab,a,a,a,ab,ab,a,a,ab,a,-,a,ab,a,ab,-,ab,-,a,ab,a,a,a,ab,a,-,a,ab,ab,ab,-,a,ab,ab,a,-,a,a,-,a,ab,a,-,a,a,a,a,a,ab,-,-,ab,a,-,a,ab,ab,a,-,ab,-,ab,a,ab,-,ab,-,ab,a,a,a,a,ab,-,ab,a,a,a,ab,ab,a,a,ab,-,a,a,ab,ab,a,-,ab,ab,a,ab,a,a,a,ab,-,a,ab,ab,ab,a,-,a,-,ab,ab,-,a,ab,ab,a,…
*M1526	D1.10	ab,a,a,ab,a,-,ab,a,ab,a,ab,a,a,a,-,ab,a,-,ab,a,ab,ab,a,a,a,ab,a,a,ab,ab,a,ab,-,-,ab,a,ab,a,ab,a,a,a,ab,ab,ab,ab,-,ab,ab,a,-,ab,a,a,-,ab,ab,a,a,ab,ab,a,ab,ab,ab,a,ab,a,a,-,a,ab,a,ab,ab,ab,-,ab,ab,ab,a,-,a,ab,ab,a,a,ab,a,ab,ab,a,ab,a,ab,ab,ab,ab,ab,ab,ab,-,ab,ab,a,ab,a,ab,a,a,ab,ab,a,ab,a,ab,-,ab,a,ab,-,ab,ab,ab,ab,a,ab,-,ab,ab,ab,-,-,ab,ab,a,a,ab,-,a,-,ab,ab,a,-,-,a,-,ab,ab,a,ab,ab,a,a,a,-,ab,-,a,…
*M1534	D1.10	a,ab,ab,a,ab,a,a,-,-,ab,a,ab,ab,ab,ab,a,ab,ab,a,ab,a,a,ab,ab,ab,a,ab,ab,a,-,-,a,ab,ab,a,ab,-,ab,a,ab,ab,ab,a,a,a,a,ab,a,-,ab,a,a,ab,-,a,a,-,ab,-,a,a,ab,-,a,-,ab,a,ab,ab,ab,-,a,-,a,a,a,ab,-,-,-,ab,ab,ab,a,a,ab,ab,a,ab,a,a,ab,ab,ab,a,a,-,a,a,a,a,-,a,a,ab,a,-,a,-,ab,a,a,ab,a,ab,-,ab,-,ab,a,ab,a,-,a,-,ab,a,ab,a,a,-,-,ab,a,a,ab,ab,a,a,-,ab,a,a,ab,ab,a,-,-,a,-,ab,a,a,-,ab,ab,a,a,a,ab,ab,-,a,a,ab,ab,a,a…
*M1535	D1.10	a,ab,ab,-,ab,a,a,ab,-,ab,a,ab,ab,ab,ab,a,ab,ab,a,ab,a,a,ab,ab,ab,a,-,-,-,a,-,a,-,ab,a,-,a,ab,a,ab,ab,ab,-,a,a,a,-,a,a,ab,a,-,ab,ab,a,a,a,ab,-,a,-,ab,a,-,a,ab,a,ab,-,ab,-,a,ab,-,a,a,ab,a,a,-,ab,ab,-,a,a,ab,-,a,ab,a,a,ab,-,ab,-,a,a,a,-,a,a,ab,a,a,-,a,ab,a,ab,-,a,a,-,a,ab,a,ab,a,ab,a,ab,a,a,a,-,ab,a,ab,a,a,a,-,ab,a,a,ab,ab,-,a,ab,ab,a,-,ab,-,a,ab,a,-,a,ab,-,a,ab,ab,ab,a,a,a,ab,ab,ab,a,a,ab,ab,-,ab,-…
*M1541	D2.15	ab,a,a,a,a,-,ab,a,-,a,-,ab,a,-,a,ab,ab,-,a,a,ab,ab,a,ab,ab,ab,a,a,a,ab,a,ab,ab,-,ab,a,ab,ab,a,-,ab,ab,ab,a,ab,-,ab,-,-,a,ab,-,a,a,a,a,-,a,-,-,-,a,ab,ab,ab,a,-,a,a,-,-,a,ab,ab,a,ab,a,-,a,ab,-,a,ab,ab,ab,a,ab,ab,a,ab,a,a,a,ab,ab,ab,a,a,ab,a,-,-,a,a,-,a,a,ab,ab,ab,ab,a,a,a,a,a,a,a,a,a,ab,ab,a,-,ab,ab,ab,ab,-,ab,ab,ab,a,-,a,a,ab,ab,ab,a,-,ab,ab,-,a,a,a,a,a,ab,-,ab,a,a,-,ab,a,a,ab,a,-,ab,a,a,a,-,ab,a,…
*M1542	D2.15	ab,a,a,a,a,a,-,a,-,a,ab,ab,a,a,a,ab,ab,a,a,a,-,ab,a,ab,-,-,a,a,a,ab,a,ab,ab,ab,ab,a,-,-,a,ab,-,ab,ab,a,ab,a,ab,a,a,a,ab,ab,a,a,a,-,a,a,ab,a,ab,a,ab,ab,ab,-,a,a,a,a,a,a,-,ab,-,ab,a,ab,a,ab,ab,-,ab,ab,ab,a,ab,ab,a,-,a,-,a,-,ab,ab,a,a,ab,-,ab,a,a,a,-,a,a,ab,ab,ab,ab,a,a,a,a,a,-,a,a,a,ab,ab,a,-,ab,-,-,ab,ab,ab,ab,ab,a,ab,a,a,ab,ab,ab,-,ab,-,ab,ab,a,a,a,-,a,ab,ab,-,a,a,a,ab,-,a,ab,a,ab,ab,a,a,a,ab,ab,…
*M1544	D2.15	ab,-,a,a,a,a,-,a,ab,a,ab,ab,a,a,a,ab,ab,a,a,-,-,ab,a,ab,ab,ab,a,-,a,ab,a,ab,-,ab,ab,a,ab,ab,a,ab,ab,-,ab,a,-,a,ab,a,a,a,ab,ab,-,a,a,a,a,a,ab,a,ab,a,-,ab,ab,a,a,a,a,a,a,a,ab,-,a,-,a,ab,-,-,ab,a,-,ab,ab,a,ab,ab,-,-,-,a,a,ab,-,ab,a,a,ab,-,ab,a,a,-,ab,-,-,ab,ab,ab,ab,a,a,a,a,a,a,a,-,a,ab,ab,a,ab,ab,ab,ab,ab,ab,ab,ab,ab,a,ab,a,a,ab,ab,ab,a,ab,ab,ab,ab,a,a,a,-,a,-,-,ab,a,a,-,ab,a,a,ab,a,-,ab,a,-,a,ab,a…
*M1565	D1.10	a,ab,ab,a,ab,-,a,ab,a,-,-,ab,ab,-,-,a,ab,ab,a,-,-,-,ab,-,ab,-,-,-,a,a,ab,a,ab,ab,-,ab,a,ab,-,ab,ab,ab,a,a,a,a,ab,a,-,ab,a,a,ab,ab,-,a,a,ab,ab,a,a,ab,a,a,a,ab,a,ab,-,ab,-,a,ab,a,a,a,ab,-,a,a,ab,-,-,a,a,ab,-,a,ab,a,a,ab,-,ab,a,a,a,-,a,a,-,ab,a,a,ab,a,ab,-,ab,ab,a,a,ab,a,ab,a,ab,-,ab,a,ab,a,-,a,a,ab,-,ab,a,a,-,-,ab,a,a,ab,ab,a,a,ab,ab,a,a,ab,ab,a,ab,a,-,a,ab,-,a,ab,ab,ab,a,a,a,ab,ab,ab,a,a,ab,ab,a,a…
*M1566	D1.10	-,a,a,-,-,ab,-,-,ab,a,ab,a,a,a,a,ab,a,a,ab,a,ab,ab,a,a,a,-,a,-,ab,ab,a,ab,a,a,ab,a,ab,a,ab,-,a,a,ab,ab,ab,ab,a,ab,ab,a,ab,ab,a,-,-,ab,ab,a,a,ab,ab,-,ab,ab,ab,a,ab,a,a,a,a,-,-,-,-,ab,-,-,-,ab,a,a,a,ab,ab,a,a,-,a,ab,ab,a,-,a,ab,ab,ab,-,ab,ab,ab,a,ab,ab,a,ab,a,ab,a,a,ab,ab,-,ab,a,ab,a,-,a,ab,a,ab,ab,ab,ab,a,ab,a,ab,ab,ab,a,a,ab,-,a,-,ab,ab,-,a,ab,ab,a,-,ab,a,ab,-,ab,a,-,-,a,a,a,ab,ab,ab,a,a,a,ab,ab,…
*M1570	D1.10	ab,-,a,ab,a,ab,ab,a,-,a,ab,a,a,a,a,ab,a,-,ab,a,ab,ab,-,a,a,ab,a,a,ab,-,a,-,a,a,ab,a,-,a,ab,a,a,a,ab,ab,ab,-,-,ab,ab,a,-,ab,a,a,-,-,ab,-,a,ab,ab,-,ab,-,-,-,ab,-,a,-,a,ab,a,ab,-,ab,a,-,ab,ab,a,a,a,ab,ab,-,a,ab,a,ab,ab,a,a,a,-,-,-,ab,ab,ab,ab,a,ab,ab,a,ab,-,ab,a,ab,ab,ab,a,ab,a,-,a,-,a,ab,-,-,ab,ab,ab,-,ab,a,-,ab,ab,a,-,ab,-,a,-,ab,ab,a,a,ab,ab,a,a,ab,a,ab,ab,-,a,ab,ab,a,a,-,ab,ab,ab,a,a,-,-,-,a,a,a…
*M1571	D1.10	-,ab,-,a,ab,a,a,ab,a,ab,a,-,-,ab,-,a,ab,ab,-,ab,a,a,-,ab,-,a,ab,ab,a,a,-,a,ab,ab,-,ab,a,ab,a,ab,ab,ab,a,-,a,a,-,-,-,ab,-,-,-,-,a,a,-,ab,ab,a,-,ab,a,-,a,ab,a,ab,ab,ab,ab,a,ab,a,a,a,ab,a,a,a,ab,-,ab,a,-,ab,ab,a,-,a,a,-,ab,ab,-,a,a,a,-,a,a,ab,a,a,ab,a,ab,a,ab,a,a,-,ab,a,ab,-,-,a,ab,-,ab,a,a,a,a,ab,a,ab,a,a,a,ab,-,a,a,ab,ab,-,a,-,ab,a,a,ab,-,a,ab,-,-,a,ab,-,-,ab,-,ab,a,a,a,ab,ab,ab,a,a,ab,ab,a,ab,a,a…
*M1579	D1.10	-,ab,ab,a,-,-,a,ab,a,ab,a,ab,ab,-,ab,-,ab,ab,a,ab,-,a,ab,ab,ab,a,ab,ab,a,a,-,-,-,ab,-,ab,a,-,a,ab,ab,ab,a,-,a,a,-,a,-,ab,a,a,ab,ab,a,-,a,ab,ab,a,-,ab,a,a,a,ab,a,ab,ab,ab,-,a,-,a,a,a,ab,a,a,a,ab,-,ab,-,-,-,ab,a,ab,a,a,ab,-,-,a,a,a,a,a,a,a,ab,a,a,ab,a,ab,a,-,a,-,a,ab,a,ab,a,ab,a,ab,a,a,-,a,a,a,ab,a,ab,-,-,a,ab,-,a,a,ab,ab,a,a,ab,ab,a,a,-,ab,a,ab,a,a,-,ab,a,a,-,ab,ab,-,a,a,ab,ab,-,a,a,ab,ab,a,-,a,a,…
*M1580	D1.10	a,ab,-,-,ab,a,a,ab,a,ab,-,-,-,ab,-,-,ab,ab,a,-,a,a,ab,ab,ab,-,ab,ab,a,a,ab,-,ab,-,a,ab,a,ab,a,ab,ab,ab,-,a,a,a,-,a,a,ab,-,a,ab,ab,a,a,a,ab,ab,-,a,ab,a,a,a,ab,a,ab,ab,-,ab,a,ab,-,-,a,ab,a,a,a,ab,ab,ab,-,a,ab,ab,a,ab,a,a,ab,-,ab,a,a,-,a,a,a,a,ab,a,-,ab,-,ab,-,ab,a,a,a,ab,a,ab,a,ab,a,-,a,a,a,a,a,a,ab,a,ab,a,a,a,ab,ab,a,-,-,ab,-,a,ab,-,a,a,-,-,a,ab,-,a,a,ab,a,-,ab,ab,ab,-,-,a,ab,ab,ab,a,a,ab,ab,-,-,a…
*M1585	D1.10	a,-,ab,-,ab,a,a,ab,a,-,-,ab,ab,-,ab,a,ab,ab,a,ab,-,a,-,ab,ab,a,-,-,a,a,ab,a,ab,-,-,ab,a,-,a,ab,-,ab,a,a,a,a,ab,a,a,ab,a,a,ab,-,-,a,-,ab,ab,a,a,-,-,a,a,ab,a,ab,ab,ab,ab,a,ab,a,a,a,ab,a,a,a,ab,ab,ab,a,-,-,-,a,ab,-,a,ab,ab,-,a,a,a,a,a,a,a,-,a,a,ab,a,ab,a,ab,a,a,a,-,a,ab,a,ab,a,ab,a,a,a,a,a,a,ab,-,ab,a,-,a,ab,ab,a,a,ab,ab,a,a,ab,-,a,-,ab,ab,a,ab,a,-,a,ab,a,-,ab,ab,ab,-,a,-,-,-,ab,a,a,-,ab,a,ab,a,-,-,…
*M1587	D1.10	-,ab,-,a,ab,-,a,ab,a,ab,a,ab,ab,-,ab,-,ab,ab,a,ab,a,a,ab,ab,ab,a,-,ab,a,a,ab,a,ab,ab,-,ab,a,-,-,-,ab,-,a,a,-,a,ab,-,a,ab,-,a,ab,ab,a,a,a,ab,ab,-,a,-,-,a,a,ab,a,ab,ab,ab,ab,a,ab,a,a,a,ab,a,a,a,ab,ab,ab,a,-,ab,ab,-,ab,a,a,ab,ab,ab,a,a,a,-,ab,a,a,ab,a,a,-,a,ab,a,ab,a,a,a,ab,a,ab,a,ab,a,ab,a,-,-,a,a,a,ab,-,ab,a,-,a,ab,ab,-,a,ab,a,a,a,ab,ab,-,a,-,ab,a,ab,a,a,a,ab,a,a,ab,ab,ab,a,a,a,-,ab,ab,-,a,-,ab,a,…
*M1597	D2.15	ab,a,a,-,a,a,ab,a,ab,a,ab,ab,a,-,-,ab,ab,-,a,a,-,-,a,ab,ab,ab,a,a,a,ab,a,-,ab,ab,-,a,ab,-,a,ab,-,ab,ab,a,ab,a,-,a,a,a,ab,-,a,a,a,a,a,a,ab,a,ab,a,ab,ab,ab,a,a,a,a,a,a,a,ab,-,a,ab,a,ab,a,ab,ab,-,ab,-,ab,a,-,ab,a,-,-,-,a,ab,ab,ab,a,ab,ab,a,ab,-,-,a,ab,-,a,ab,ab,ab,ab,a,a,a,a,-,a,a,a,a,-,-,a,ab,ab,ab,ab,ab,ab,ab,ab,ab,a,-,a,a,-,-,-,-,-,ab,ab,-,a,a,a,-,-,ab,ab,ab,-,a,a,-,a,a,ab,a,ab,ab,-,a,-,ab,ab,a,a…
*M1599	D2.15	ab,a,a,-,-,a,ab,-,ab,a,ab,ab,a,a,a,ab,ab,a,a,a,ab,-,-,ab,ab,ab,a,-,a,ab,a,ab,ab,ab,ab,a,ab,ab,a,-,-,ab,ab,a,ab,a,-,a,a,a,-,ab,-,a,a,a,a,-,ab,a,ab,-,ab,-,-,a,a,a,a,-,a,a,ab,ab,a,ab,a,ab,a,ab,ab,a,ab,ab,ab,a,-,ab,a,ab,-,a,-,ab,ab,ab,a,ab,ab,a,ab,a,-,a,-,a,a,ab,-,-,ab,a,a,a,a,a,a,-,a,a,-,-,a,ab,ab,ab,ab,ab,ab,ab,-,ab,-,ab,a,-,ab,ab,ab,a,ab,ab,ab,-,a,a,a,a,ab,ab,ab,-,a,a,a,ab,a,a,ab,-,ab,ab,-,a,a,ab,…
*M1600	D2.15	-,a,a,a,a,a,ab,a,-,-,-,ab,a,a,a,ab,ab,a,a,a,ab,-,a,ab,ab,-,a,-,a,ab,a,ab,-,ab,ab,-,-,-,a,-,ab,ab,ab,a,ab,a,ab,a,a,a,ab,-,-,a,a,a,a,a,ab,-,ab,a,-,ab,ab,a,a,a,-,a,a,a,ab,ab,a,-,a,ab,-,ab,ab,a,ab,ab,ab,a,ab,ab,a,ab,a,-,a,ab,ab,ab,a,ab,ab,-,ab,a,a,a,ab,ab,a,ab,ab,ab,-,-,a,a,a,a,-,a,a,a,ab,-,-,ab,ab,-,-,ab,ab,ab,ab,-,-,ab,a,a,ab,-,ab,a,ab,ab,ab,ab,a,a,a,-,-,-,ab,-,-,a,a,ab,-,a,ab,a,ab,ab,-,a,a,ab,-,-,…
*M1607	D2.15	a,ab,ab,ab,ab,ab,a,ab,a,ab,a,-,ab,ab,ab,-,a,ab,ab,ab,a,a,ab,a,a,-,ab,ab,ab,a,ab,a,a,a,a,ab,a,a,ab,a,a,a,-,ab,a,-,a,ab,ab,ab,a,a,-,ab,ab,ab,ab,ab,a,-,a,ab,a,a,a,ab,ab,-,-,-,ab,-,-,a,ab,-,ab,-,-,a,a,ab,a,a,a,ab,-,a,ab,a,ab,-,ab,a,a,a,ab,a,-,ab,-,ab,ab,-,-,a,ab,a,a,a,-,ab,ab,ab,ab,ab,ab,ab,-,ab,a,a,ab,a,a,a,a,a,a,-,a,-,-,a,ab,ab,a,a,a,-,a,a,a,a,-,ab,ab,ab,a,a,a,a,ab,-,ab,-,ab,ab,a,ab,a,a,ab,ab,ab,a,…
*M1608	D2.15	a,ab,ab,ab,ab,-,a,ab,a,ab,a,a,-,-,ab,a,a,ab,-,ab,a,a,ab,a,a,a,ab,-,ab,a,ab,a,a,a,a,ab,-,a,ab,a,a,-,-,-,a,ab,-,ab,-,ab,a,a,ab,ab,ab,ab,ab,ab,a,-,a,ab,a,a,a,ab,ab,ab,ab,ab,ab,ab,a,a,ab,a,ab,-,ab,a,a,-,a,a,-,ab,a,a,ab,a,ab,-,ab,-,a,-,ab,a,-,ab,a,ab,-,ab,a,a,ab,a,a,-,a,ab,ab,ab,ab,ab,ab,-,ab,ab,a,a,-,a,a,a,a,-,a,-,a,-,ab,a,ab,ab,a,-,a,ab,a,a,-,a,-,ab,ab,ab,a,a,a,a,ab,ab,-,-,ab,-,a,-,a,a,ab,ab,ab,a,a,…
*M1616	D1.10	-,-,ab,a,ab,a,a,ab,a,-,a,ab,-,ab,ab,a,-,ab,a,ab,a,a,ab,ab,ab,a,ab,-,a,a,ab,-,ab,ab,-,-,-,ab,a,ab,ab,ab,a,a,a,a,ab,a,-,ab,a,a,ab,ab,a,a,-,ab,ab,a,a,-,a,a,a,ab,a,ab,ab,ab,ab,-,ab,a,a,a,ab,a,a,a,ab,ab,ab,a,a,ab,ab,-,ab,-,a,ab,ab,ab,a,-,a,-,ab,a,a,ab,a,a,ab,a,ab,-,ab,a,a,a,-,a,ab,a,ab,-,ab,a,ab,a,-,a,a,-,a,ab,a,a,a,ab,-,a,a,ab,a,a,a,ab,ab,-,a,ab,ab,a,ab,a,a,-,ab,a,a,ab,ab,ab,a,a,a,ab,-,ab,-,a,ab,ab,a…
*M1618	D2.15	-,a,a,a,a,a,ab,-,a,a,-,ab,a,-,a,ab,ab,a,-,a,ab,ab,-,ab,ab,ab,a,a,a,ab,a,-,-,ab,ab,a,ab,ab,a,a,ab,ab,ab,a,-,a,ab,a,a,a,ab,ab,a,a,a,a,a,a,ab,-,ab,a,ab,ab,ab,a,a,a,a,a,a,a,ab,-,a,ab,a,-,-,ab,ab,-,ab,ab,ab,a,-,ab,a,ab,-,a,-,ab,ab,ab,a,ab,ab,-,ab,-,a,a,ab,-,a,ab,ab,ab,-,a,a,a,a,a,a,a,a,a,ab,ab,a,-,ab,-,ab,ab,ab,ab,ab,ab,a,ab,a,-,ab,ab,ab,-,ab,ab,ab,-,a,a,a,a,-,ab,-,ab,a,a,a,ab,a,a,ab,a,ab,-,a,a,a,ab,a…
*M1621	B3.7	-,a,a,ab,a,-,b,a,ab,a,b,ab,a,a,a,b,ab,a,-,a,-,b,a,ab,ab,b,a,a,ab,-,a,-,ab,-,b,-,b,ab,ab,-,ab,ab,b,-,-,ab,ab,ab,-,a,b,b,a,a,-,ab,ab,a,ab,-,b,-,b,-,b,a,ab,a,-,a,a,ab,ab,b,ab,b,a,b,ab,b,ab,a,ab,b,-,a,ab,b,a,b,-,-,a,ab,b,b,-,b,ab,ab,b,a,ab,-,-,-,a,b,-,b,b,-,-,ab,a,ab,-,ab,a,ab,ab,b,ab,b,-,-,b,-,b,b,b,ab,a,b,ab,-,b,-,b,a,-,b,b,ab,a,ab,a,ab,b,b,ab,b,-,a,a,ab,ab,ab,b,a,ab,-,ab,ab,-,-,b,a,ab,b,-,a,ab,a,-…
*M1622	D2.15	ab,a,-,a,a,a,ab,a,-,a,ab,ab,a,a,a,ab,ab,-,-,a,ab,ab,a,ab,ab,ab,a,a,a,ab,a,ab,ab,ab,ab,a,ab,ab,a,a,ab,-,-,a,ab,a,-,a,a,a,ab,-,a,a,a,-,a,a,ab,a,-,a,ab,-,ab,a,-,-,a,-,a,a,ab,-,a,ab,a,ab,a,ab,ab,a,ab,ab,-,a,ab,ab,a,ab,a,a,a,ab,ab,ab,-,-,-,a,ab,a,-,a,ab,ab,a,ab,ab,ab,ab,a,-,-,a,a,a,a,a,a,ab,-,a,-,ab,ab,ab,ab,-,ab,ab,ab,a,-,a,a,ab,ab,ab,a,ab,ab,ab,ab,a,a,a,a,ab,ab,ab,ab,a,a,a,ab,a,a,-,a,ab,ab,a,a,a,-,a…
*M1626	D2.15	ab,a,-,-,a,a,ab,a,a,a,-,ab,a,a,a,-,ab,a,a,a,ab,ab,a,ab,-,ab,-,a,a,ab,a,ab,ab,ab,ab,a,ab,ab,a,-,a,ab,ab,a,ab,a,ab,a,a,a,ab,ab,a,-,-,a,a,a,ab,-,ab,a,ab,ab,ab,a,a,a,a,-,a,a,ab,ab,a,ab,a,ab,-,ab,ab,a,ab,-,ab,-,ab,ab,a,ab,a,a,a,ab,ab,ab,a,ab,ab,a,ab,a,a,a,ab,ab,a,-,ab,ab,-,a,a,a,-,a,a,a,a,a,ab,ab,a,ab,ab,ab,-,ab,ab,ab,ab,ab,-,ab,a,-,ab,ab,-,a,ab,-,ab,ab,a,a,a,a,ab,ab,ab,ab,a,a,a,ab,a,a,ab,-,-,ab,a,-,a…
*M1627	D2.15	ab,a,a,a,a,a,ab,a,a,a,ab,ab,a,a,a,-,ab,a,a,a,ab,ab,a,ab,-,-,a,a,a,ab,-,ab,ab,ab,ab,-,ab,ab,a,-,-,ab,ab,a,ab,a,ab,a,a,a,ab,ab,a,a,-,a,a,-,ab,a,ab,a,-,ab,-,a,a,a,a,a,-,a,ab,ab,a,ab,a,ab,a,ab,ab,a,ab,ab,ab,a,ab,ab,-,ab,-,a,a,ab,ab,-,a,-,-,a,-,a,a,-,ab,-,a,ab,-,ab,ab,-,-,-,a,a,a,a,-,a,ab,ab,a,-,ab,-,ab,ab,ab,ab,ab,-,a,-,a,a,ab,-,ab,a,ab,ab,ab,ab,a,a,a,a,ab,-,ab,-,a,a,-,ab,a,-,-,a,ab,ab,a,-,a,ab,-,-,a…
*M1628	B3.7	-,-,-,-,-,ab,a,-,ab,b,a,ab,b,b,b,-,-,b,ab,b,a,a,b,ab,ab,a,b,b,ab,a,b,-,ab,ab,a,b,a,ab,ab,b,-,-,-,ab,a,ab,-,-,ab,b,a,a,b,-,ab,ab,ab,b,ab,b,a,b,a,a,a,b,ab,b,b,b,-,ab,ab,-,ab,-,-,a,ab,a,ab,b,ab,-,-,b,ab,a,b,a,ab,b,b,ab,a,a,ab,a,ab,-,a,b,ab,-,ab,a,b,a,ab,-,a,ab,b,-,b,ab,b,ab,b,-,ab,a,-,a,-,ab,a,-,a,-,a,-,b,-,ab,b,a,a,-,b,-,a,-,ab,b,ab,b,ab,-,a,-,a,ab,b,b,ab,ab,ab,a,b,-,-,ab,ab,b,ab,a,-,ab,a,a,-,ab,b,…
*M1630	D1.10	-,-,-,ab,a,ab,ab,-,-,-,ab,a,-,a,a,ab,-,a,ab,a,-,ab,a,a,a,ab,-,a,ab,-,a,ab,a,a,-,a,ab,-,ab,a,a,a,ab,ab,-,-,a,-,-,a,ab,ab,-,a,ab,ab,ab,a,a,a,ab,a,ab,-,-,a,-,a,a,a,a,ab,a,-,ab,ab,a,ab,ab,ab,a,-,a,ab,ab,-,a,ab,-,ab,ab,-,a,-,ab,ab,ab,ab,a,ab,-,a,ab,ab,a,ab,-,ab,a,ab,ab,ab,a,-,a,-,a,ab,a,-,a,ab,ab,ab,ab,a,ab,a,-,-,ab,a,a,ab,ab,a,ab,ab,-,a,a,ab,-,-,a,ab,a,ab,-,ab,a,ab,ab,a,a,a,-,-,ab,a,a,a,ab,ab,-,a,ab,…
*M1631	D2.15	a,ab,ab,ab,-,-,a,ab,ab,ab,a,a,-,ab,ab,-,a,ab,ab,ab,-,a,ab,a,-,a,ab,ab,ab,a,ab,-,-,a,a,ab,a,a,ab,ab,ab,a,a,ab,a,ab,a,-,ab,ab,-,a,ab,ab,ab,ab,ab,ab,a,ab,-,ab,a,a,-,ab,ab,ab,ab,ab,ab,ab,a,a,-,a,ab,a,ab,a,a,-,a,-,a,ab,a,-,ab,a,-,ab,-,-,a,a,ab,-,a,ab,a,ab,ab,-,a,a,ab,a,a,-,a,-,ab,-,ab,ab,ab,ab,ab,ab,a,a,ab,a,a,a,a,a,a,a,-,a,ab,a,-,ab,-,-,a,ab,a,a,a,a,ab,ab,-,ab,a,a,a,a,ab,ab,ab,-,ab,-,a,ab,-,a,ab,ab,a…
*M1632	D2.15	-,ab,ab,-,ab,ab,a,ab,-,ab,-,a,ab,-,-,-,a,ab,ab,ab,-,a,ab,-,-,a,ab,ab,ab,-,ab,a,a,a,a,-,-,a,ab,ab,ab,a,a,ab,a,ab,a,ab,ab,ab,a,a,ab,-,ab,-,ab,-,a,ab,a,ab,a,a,-,ab,ab,ab,-,-,ab,-,-,a,ab,a,ab,a,-,a,-,ab,a,a,-,ab,a,a,-,a,ab,ab,ab,a,a,a,ab,a,-,ab,a,-,-,ab,a,a,ab,-,a,a,-,-,ab,-,-,-,ab,ab,ab,ab,a,a,ab,a,-,a,a,a,a,a,a,a,ab,a,ab,ab,a,a,a,-,a,-,-,a,ab,ab,ab,-,a,a,-,-,ab,ab,ab,a,ab,-,a,-,a,a,ab,ab,ab,-,a,ab,…
*M1634	D1.10	ab,a,a,ab,a,ab,ab,a,ab,a,ab,a,a,a,a,-,a,-,ab,a,ab,ab,a,a,a,ab,a,-,ab,ab,a,ab,a,a,ab,-,ab,a,ab,a,a,a,-,ab,ab,-,a,-,-,-,ab,ab,a,-,-,ab,-,a,a,a,ab,a,ab,ab,ab,-,-,a,a,a,a,ab,-,ab,ab,ab,a,ab,ab,ab,a,a,a,ab,ab,a,a,ab,a,ab,ab,-,a,a,ab,ab,ab,ab,a,ab,ab,a,-,ab,-,ab,-,ab,a,ab,-,ab,a,-,a,-,-,ab,-,ab,a,ab,ab,ab,-,a,ab,a,ab,ab,-,a,a,ab,ab,-,-,ab,-,-,a,ab,ab,a,a,ab,a,-,ab,ab,a,ab,-,a,a,a,-,ab,ab,-,a,a,-,ab,a,a…
*M1635	D2.15	-,-,ab,-,ab,ab,a,ab,ab,-,a,a,ab,ab,ab,a,-,ab,-,-,a,a,-,-,a,-,ab,-,-,a,ab,a,a,-,a,ab,a,-,ab,ab,ab,a,a,ab,a,ab,-,ab,ab,ab,a,a,ab,ab,ab,ab,ab,ab,a,-,a,ab,a,a,a,ab,ab,-,ab,ab,ab,ab,a,a,ab,a,ab,a,-,a,-,ab,a,-,a,-,a,a,ab,a,ab,-,ab,-,-,a,-,a,a,ab,a,ab,-,ab,-,a,ab,-,-,a,a,ab,ab,ab,ab,ab,ab,ab,ab,ab,a,-,ab,a,-,-,a,-,-,-,a,a,-,-,-,ab,a,a,a,ab,-,a,a,a,ab,ab,ab,ab,a,a,a,a,-,-,ab,-,ab,ab,a,ab,a,a,ab,ab,ab,a,a…
*M1636	D1.10	a,ab,-,a,ab,a,a,ab,a,ab,a,-,ab,ab,ab,a,ab,ab,a,ab,a,a,ab,ab,ab,-,ab,ab,a,a,ab,a,ab,-,-,ab,a,ab,a,ab,ab,ab,a,-,a,a,ab,a,-,ab,a,a,ab,ab,a,a,-,ab,ab,-,a,-,-,a,a,ab,-,-,ab,ab,ab,a,-,a,a,a,ab,a,a,a,-,ab,-,a,-,ab,-,a,ab,-,-,ab,ab,ab,-,a,a,a,ab,-,-,-,-,a,ab,a,ab,a,-,a,a,-,-,a,-,-,ab,a,-,a,ab,a,a,a,-,ab,a,ab,a,-,a,ab,ab,a,a,ab,a,-,a,ab,ab,a,a,-,-,-,ab,a,a,a,ab,a,a,ab,ab,-,a,a,a,ab,ab,ab,a,a,-,ab,a,ab,a,a…
*M1637	B3.7	ab,ab,ab,a,ab,a,ab,ab,a,ab,ab,b,ab,ab,-,ab,b,-,a,ab,ab,ab,-,b,-,ab,ab,-,-,ab,ab,-,b,b,ab,ab,ab,b,a,ab,ab,b,-,a,ab,a,b,a,a,ab,-,-,-,ab,a,a,a,-,b,ab,ab,-,ab,-,ab,-,a,ab,ab,ab,ab,-,-,ab,a,ab,ab,-,a,ab,b,ab,b,ab,ab,ab,-,ab,ab,ab,a,ab,-,b,ab,-,a,-,b,a,-,ab,a,a,b,ab,ab,-,-,ab,ab,-,ab,a,ab,a,ab,-,ab,a,b,ab,a,ab,ab,b,ab,-,ab,ab,ab,b,ab,ab,a,ab,ab,ab,-,-,b,ab,ab,-,ab,a,ab,-,ab,ab,-,-,a,-,-,-,-,a,ab,-,b,b,…
*M1640	D2.15	ab,a,a,a,a,-,ab,-,a,a,ab,ab,-,a,a,-,-,a,a,a,ab,ab,a,-,ab,ab,a,-,a,ab,a,ab,ab,ab,-,a,ab,-,a,a,-,-,ab,a,ab,a,ab,a,a,a,ab,ab,a,a,a,a,a,a,ab,a,ab,a,ab,ab,ab,a,a,a,a,a,-,a,ab,ab,-,ab,a,ab,a,ab,-,a,ab,-,ab,a,ab,ab,a,ab,a,-,a,ab,ab,ab,a,ab,-,a,ab,a,a,-,-,ab,a,ab,ab,ab,ab,a,a,a,a,a,-,-,a,a,ab,-,a,ab,ab,ab,ab,ab,-,ab,-,ab,a,ab,a,a,ab,-,ab,a,ab,ab,ab,ab,a,-,a,a,ab,ab,ab,-,a,-,a,ab,a,-,ab,-,ab,-,a,a,a,ab,ab…
*M1642	D2.15	a,ab,ab,ab,-,ab,-,ab,ab,ab,a,a,ab,ab,ab,a,-,ab,ab,ab,a,a,-,-,a,a,-,ab,ab,a,ab,-,a,a,-,-,-,a,-,-,ab,a,a,ab,a,-,a,-,ab,ab,-,a,ab,ab,-,ab,ab,ab,a,ab,a,ab,a,a,a,ab,ab,ab,ab,ab,ab,-,a,a,ab,a,ab,a,ab,a,-,ab,a,-,a,ab,a,a,-,a,ab,ab,ab,a,a,-,ab,a,a,ab,a,ab,ab,ab,a,-,-,a,a,a,a,ab,ab,ab,-,ab,ab,ab,ab,ab,a,a,ab,a,a,-,a,-,a,a,a,a,ab,-,ab,ab,-,a,a,ab,a,a,a,a,ab,ab,ab,ab,-,a,-,a,-,ab,ab,a,-,-,a,ab,a,a,-,ab,ab,a…
*M1643	D2.15	-,ab,ab,ab,ab,ab,a,-,ab,ab,a,a,ab,ab,ab,a,a,ab,ab,ab,-,-,ab,a,-,a,ab,ab,ab,a,ab,-,a,a,a,ab,a,a,ab,ab,-,-,a,-,a,ab,a,ab,ab,ab,a,a,ab,ab,ab,ab,ab,ab,-,ab,a,ab,-,a,a,ab,ab,ab,-,ab,ab,ab,a,a,-,-,ab,a,ab,a,a,ab,a,a,a,ab,a,a,ab,a,ab,ab,ab,a,a,-,-,a,a,ab,a,-,ab,ab,a,a,ab,a,a,a,a,ab,ab,-,ab,ab,ab,-,ab,ab,-,-,ab,-,a,-,-,a,a,a,a,-,ab,a,ab,-,a,a,-,ab,a,a,a,a,ab,ab,-,ab,a,-,-,a,ab,ab,ab,a,ab,ab,-,ab,a,a,ab,a…
*M1646	D2.15	a,-,ab,ab,ab,ab,-,ab,ab,ab,a,a,ab,-,ab,a,a,ab,-,ab,a,a,ab,a,-,a,ab,ab,ab,a,ab,a,a,a,a,ab,-,a,-,-,ab,a,-,ab,a,ab,a,ab,ab,ab,a,a,ab,ab,ab,ab,ab,ab,a,ab,-,-,a,a,a,ab,ab,ab,ab,ab,-,ab,a,a,ab,a,ab,a,ab,a,-,ab,a,a,a,ab,a,a,-,a,ab,-,ab,-,a,a,ab,a,a,ab,a,ab,ab,ab,a,a,-,-,a,-,a,ab,ab,ab,-,ab,ab,ab,ab,ab,a,a,ab,a,a,a,a,-,-,a,a,a,-,-,ab,ab,a,a,a,ab,a,-,-,a,-,ab,ab,-,-,-,-,-,-,ab,-,-,ab,-,a,ab,a,-,ab,ab,ab,a…
*M1647	D2.15	ab,a,a,-,-,a,ab,a,-,a,-,-,a,-,a,ab,ab,a,a,a,ab,ab,a,ab,-,ab,a,-,a,ab,a,ab,ab,ab,ab,a,ab,-,a,a,a,ab,ab,a,-,a,ab,a,a,a,-,ab,a,a,a,a,a,-,ab,a,-,a,-,ab,-,a,a,a,a,a,a,-,ab,-,a,-,a,-,a,ab,ab,a,-,ab,ab,-,ab,ab,a,-,a,-,-,-,ab,ab,-,ab,-,a,ab,a,a,a,-,-,a,ab,ab,-,ab,a,a,a,a,-,a,a,a,a,-,ab,-,ab,-,ab,ab,ab,-,ab,-,ab,a,ab,-,-,ab,ab,ab,-,ab,ab,-,-,a,-,a,-,ab,-,ab,ab,a,a,-,ab,-,a,-,a,ab,-,a,a,a,ab,ab,-,a,ab,ab,a…
*M1651	D2.15	ab,-,a,a,a,a,ab,a,a,a,ab,ab,a,a,-,-,ab,a,a,a,-,ab,a,-,ab,ab,a,a,a,ab,a,ab,ab,-,ab,a,-,ab,a,-,a,ab,ab,a,ab,a,ab,a,a,a,-,ab,a,a,-,a,-,a,ab,a,ab,a,-,-,-,a,a,a,a,a,a,-,ab,ab,-,-,a,-,a,ab,ab,a,ab,-,ab,-,-,-,a,ab,a,a,a,ab,-,ab,-,ab,-,a,ab,a,a,a,-,-,a,ab,ab,ab,ab,a,a,a,a,a,-,a,a,-,-,ab,a,ab,ab,-,ab,ab,ab,ab,ab,ab,a,ab,a,a,ab,ab,ab,a,-,-,-,ab,-,-,a,a,-,-,ab,ab,a,a,-,ab,a,a,-,a,ab,ab,a,a,a,ab,ab,a,-,ab,ab…
*M1656	B3.7	a,b,b,-,b,ab,a,b,ab,-,a,ab,b,b,b,a,ab,b,ab,-,a,-,-,-,-,a,b,b,ab,-,b,-,ab,ab,-,b,a,-,-,b,b,ab,-,ab,a,ab,ab,ab,-,b,a,a,b,b,ab,ab,-,b,ab,-,a,b,-,a,a,b,ab,b,-,-,b,ab,ab,a,ab,a,b,a,-,-,-,b,ab,-,a,b,ab,a,-,-,-,b,b,ab,a,-,ab,a,ab,ab,a,-,ab,ab,ab,-,b,-,ab,a,a,ab,b,ab,b,ab,b,ab,b,ab,ab,a,ab,a,a,ab,a,ab,a,a,a,ab,b,a,ab,b,a,a,a,b,ab,a,a,-,-,ab,b,-,a,a,ab,a,-,-,b,ab,ab,ab,a,b,ab,ab,ab,ab,b,ab,-,b,-,-,a,b,ab,…
*M1660	B3.7	-,-,-,b,-,b,ab,ab,b,ab,-,a,ab,ab,-,-,-,-,b,ab,ab,ab,b,a,a,-,-,ab,-,-,ab,ab,a,a,ab,ab,ab,-,b,ab,ab,-,ab,b,ab,b,a,b,b,-,ab,ab,ab,ab,b,b,-,-,a,-,ab,ab,ab,ab,ab,ab,b,ab,ab,ab,ab,b,-,ab,b,ab,ab,ab,b,-,a,ab,a,ab,ab,ab,-,ab,ab,ab,b,ab,ab,a,ab,ab,b,ab,a,b,ab,ab,b,b,a,ab,ab,ab,a,ab,ab,b,ab,b,ab,-,-,-,ab,b,a,ab,b,ab,ab,a,ab,a,ab,ab,ab,-,-,ab,b,ab,ab,ab,ab,ab,a,-,ab,a,-,-,-,b,ab,ab,a,ab,-,-,ab,a,-,b,ab,ab,a…
*M1661	D1.10	ab,a,a,-,-,-,ab,a,ab,a,ab,-,a,a,-,ab,a,a,ab,a,ab,ab,ab,a,a,ab,a,a,ab,ab,a,ab,a,-,-,a,ab,a,ab,a,-,a,-,-,ab,ab,a,ab,ab,-,ab,ab,a,a,ab,ab,ab,a,a,a,ab,a,ab,ab,ab,a,ab,a,a,a,a,ab,-,ab,ab,ab,a,-,ab,ab,a,-,-,ab,ab,a,-,ab,a,-,ab,-,a,a,-,-,ab,ab,a,ab,ab,a,ab,ab,a,-,a,ab,-,ab,ab,ab,a,ab,a,ab,-,ab,a,ab,a,ab,ab,-,ab,a,ab,a,ab,ab,ab,a,a,ab,-,a,ab,-,ab,a,-,ab,ab,a,a,ab,a,-,ab,ab,a,ab,ab,a,a,a,-,ab,-,a,-,a,ab,a…
*M1663	D1.10	ab,a,a,-,a,ab,ab,-,ab,a,ab,a,-,a,a,ab,a,a,-,-,ab,ab,ab,a,a,ab,a,a,-,ab,a,ab,a,-,ab,-,-,a,-,a,-,a,ab,ab,ab,ab,a,ab,-,a,ab,-,-,-,ab,ab,ab,a,a,a,ab,a,ab,ab,ab,a,ab,a,-,a,a,ab,a,ab,ab,ab,-,ab,-,ab,-,a,a,ab,ab,a,a,-,a,ab,-,a,a,a,ab,ab,ab,ab,a,ab,ab,a,ab,ab,a,ab,a,ab,a,-,ab,-,a,ab,a,ab,a,ab,-,ab,a,ab,ab,ab,ab,a,ab,a,ab,-,ab,a,a,ab,ab,a,ab,ab,ab,a,a,-,ab,a,a,-,-,ab,ab,ab,a,ab,ab,a,a,a,ab,ab,ab,-,-,-,ab,…
*M1664	B3.7	ab,ab,ab,b,ab,b,-,ab,b,ab,ab,a,-,ab,ab,ab,a,ab,-,ab,-,ab,-,a,a,ab,ab,-,-,-,ab,ab,-,a,ab,ab,ab,a,-,ab,ab,-,ab,b,ab,b,a,b,-,ab,ab,ab,ab,ab,b,b,-,ab,-,ab,ab,ab,ab,ab,ab,-,b,ab,ab,ab,ab,b,-,ab,b,ab,ab,-,b,ab,a,-,a,ab,ab,ab,a,ab,ab,-,b,ab,ab,a,ab,ab,b,ab,a,b,ab,-,b,b,a,ab,ab,ab,a,-,-,b,ab,b,ab,b,-,b,ab,b,a,ab,b,-,ab,a,ab,a,ab,ab,-,a,ab,ab,b,-,-,-,-,ab,a,-,ab,a,ab,b,ab,b,ab,ab,a,ab,b,-,ab,a,b,-,-,ab,a,…
*M1665	D2.15	-,ab,-,ab,ab,ab,a,ab,ab,ab,a,a,ab,ab,ab,a,a,ab,ab,ab,a,a,ab,a,a,a,ab,ab,-,a,ab,-,a,a,a,ab,a,a,ab,ab,-,-,a,ab,a,ab,a,ab,ab,ab,a,a,ab,-,ab,ab,-,ab,a,ab,a,ab,a,a,a,ab,ab,ab,-,ab,ab,ab,a,a,ab,a,ab,a,ab,-,-,ab,a,a,a,ab,a,a,ab,a,ab,-,ab,a,a,-,-,a,a,ab,a,ab,ab,ab,a,-,ab,a,a,a,a,ab,ab,ab,ab,ab,ab,ab,ab,ab,-,a,ab,a,a,a,a,a,a,a,a,-,ab,a,-,ab,a,a,a,ab,a,a,-,a,ab,-,ab,ab,a,-,a,a,ab,ab,-,a,-,ab,a,-,a,a,-,ab,-…
*M1669	D1.10	ab,a,a,-,a,ab,ab,a,ab,-,ab,-,a,a,a,-,a,a,ab,a,ab,ab,ab,a,a,-,-,a,ab,-,a,ab,a,a,ab,a,ab,a,ab,-,a,a,-,ab,ab,ab,-,ab,ab,a,ab,ab,a,a,-,ab,ab,a,a,a,ab,a,ab,ab,ab,-,ab,a,a,a,a,ab,a,ab,ab,-,a,ab,ab,ab,-,a,a,ab,ab,-,a,ab,a,ab,ab,a,a,a,-,ab,-,ab,a,ab,-,a,-,ab,a,ab,a,ab,a,ab,ab,ab,a,ab,a,-,-,ab,a,-,a,ab,-,ab,ab,-,ab,a,-,ab,ab,a,a,-,-,a,ab,ab,ab,a,a,-,ab,a,a,ab,-,ab,ab,-,-,ab,ab,a,a,a,ab,ab,ab,-,-,a,ab,ab,a…
*M1673	B3.7	a,b,b,-,b,ab,a,b,ab,-,-,ab,b,-,b,a,a,b,-,-,a,a,ab,ab,-,-,-,b,ab,a,b,a,ab,ab,-,b,a,ab,ab,b,b,ab,a,ab,a,ab,-,ab,ab,b,a,-,b,-,ab,-,ab,b,ab,b,a,b,a,-,a,-,ab,b,b,b,b,ab,-,a,ab,a,b,a,-,a,ab,-,-,a,a,b,ab,a,-,a,ab,b,b,ab,a,-,-,-,ab,ab,-,b,ab,ab,ab,a,-,a,ab,-,a,ab,b,ab,b,ab,b,ab,b,ab,-,a,ab,a,a,ab,-,ab,a,a,a,ab,b,a,ab,b,-,a,a,b,ab,a,-,ab,b,b,b,ab,a,a,ab,-,ab,b,b,ab,ab,-,-,b,-,ab,ab,ab,b,ab,-,b,ab,a,a,-,ab…
*M1675	D1.10	a,ab,-,a,ab,a,a,ab,a,-,a,ab,ab,ab,ab,a,-,-,a,-,a,a,a,ab,ab,a,ab,ab,a,a,-,a,ab,ab,a,-,a,ab,-,ab,ab,ab,a,a,a,a,ab,a,a,ab,a,a,ab,ab,a,a,-,ab,ab,ab,a,ab,-,a,a,ab,a,ab,ab,-,ab,a,ab,a,a,-,ab,a,a,a,ab,ab,ab,a,a,ab,ab,a,-,a,a,ab,ab,-,a,a,a,a,ab,a,a,ab,a,a,ab,a,ab,a,ab,-,a,a,ab,a,ab,a,ab,-,-,a,ab,-,a,a,a,ab,a,ab,a,a,a,ab,-,a,a,ab,a,a,a,ab,ab,a,a,ab,ab,ab,ab,a,a,a,ab,a,a,ab,-,ab,a,a,-,ab,ab,ab,a,a,-,-,-,-,…
*M1680	D1.10	-,a,-,ab,a,ab,ab,a,ab,-,ab,a,-,a,a,ab,ab,-,ab,a,ab,ab,-,a,a,ab,a,a,-,-,a,ab,-,a,-,a,-,a,-,a,a,a,ab,ab,ab,-,a,-,ab,a,ab,ab,a,a,ab,ab,ab,a,a,a,ab,a,ab,ab,ab,a,ab,a,a,a,-,ab,a,ab,-,ab,-,ab,ab,ab,-,a,a,ab,ab,a,a,ab,a,-,ab,a,a,-,ab,-,ab,ab,-,ab,ab,-,ab,ab,a,-,a,ab,-,ab,ab,ab,-,-,a,ab,-,ab,a,ab,a,ab,ab,-,ab,a,ab,-,ab,-,ab,a,a,ab,-,-,ab,ab,ab,a,-,ab,ab,-,a,a,a,ab,ab,-,a,ab,ab,a,a,a,ab,ab,-,a,a,a,ab,ab,a…
*M1682	B3.7	a,b,-,ab,b,ab,a,b,ab,b,a,ab,b,b,-,-,a,-,ab,b,a,-,ab,ab,ab,-,b,-,ab,a,b,a,-,ab,-,-,a,ab,ab,b,ab,ab,a,ab,a,ab,ab,ab,-,-,a,a,b,b,ab,ab,ab,-,ab,b,-,b,a,a,a,b,ab,b,b,b,b,ab,ab,a,-,a,b,a,ab,a,ab,b,-,a,a,b,-,a,ab,a,ab,b,b,ab,-,a,ab,a,ab,ab,a,b,ab,ab,ab,-,b,a,-,a,-,ab,-,ab,b,ab,b,ab,b,ab,ab,a,ab,-,-,ab,a,ab,-,a,a,ab,b,-,ab,b,a,a,a,-,-,-,a,ab,-,b,b,-,-,a,ab,a,ab,b,b,-,ab,-,ab,b,-,ab,ab,-,b,ab,a,b,ab,-,a,b…
*M1685	B3.7	a,-,b,ab,b,ab,a,b,ab,b,a,ab,b,b,b,a,-,b,ab,b,a,-,ab,ab,-,a,b,b,ab,-,b,a,ab,ab,a,b,a,ab,ab,b,ab,ab,a,-,a,-,ab,ab,ab,-,a,a,-,b,ab,ab,ab,b,ab,b,-,b,a,a,-,b,ab,-,b,b,b,ab,ab,-,ab,a,-,a,ab,a,-,b,-,a,-,b,ab,a,-,a,ab,b,b,ab,a,a,ab,a,ab,-,-,-,ab,ab,ab,-,b,a,-,a,a,ab,b,ab,-,ab,b,ab,ab,ab,ab,a,-,-,a,ab,a,ab,-,a,-,ab,b,-,-,-,-,a,a,b,ab,-,a,ab,b,b,-,ab,a,a,-,a,ab,b,b,ab,-,-,ab,-,ab,ab,-,ab,b,ab,-,-,-,ab,a,-,…
*M1700	D2.15	ab,a,a,a,a,a,-,a,a,a,-,ab,a,a,-,ab,ab,a,a,a,-,ab,a,ab,ab,ab,a,a,a,ab,a,ab,ab,-,ab,a,ab,ab,a,a,ab,-,ab,a,ab,a,-,a,a,a,-,ab,-,a,a,a,a,a,ab,a,ab,a,ab,ab,ab,a,-,-,a,a,a,a,ab,ab,-,ab,-,-,a,ab,-,-,ab,-,-,a,ab,ab,ab,ab,a,a,a,ab,ab,-,a,ab,ab,a,-,a,a,a,ab,ab,a,ab,ab,ab,ab,a,a,-,a,a,-,a,-,a,ab,ab,a,ab,ab,-,ab,ab,ab,ab,ab,ab,-,-,a,-,ab,ab,-,a,ab,ab,-,ab,a,-,a,a,ab,ab,-,ab,a,a,a,ab,a,-,a,a,-,ab,a,a,a,ab,ab,a…
*M1702	D2.15	ab,-,a,a,a,a,ab,-,a,a,-,ab,a,a,a,ab,ab,a,a,a,-,-,a,ab,ab,ab,a,a,a,ab,a,ab,ab,ab,ab,a,ab,-,a,a,-,ab,ab,-,ab,-,ab,-,a,-,ab,ab,a,a,a,a,-,a,ab,a,ab,a,ab,-,ab,a,a,a,a,a,a,-,ab,ab,a,ab,a,ab,a,ab,-,a,ab,ab,-,a,ab,ab,ab,ab,-,-,a,ab,ab,-,a,ab,ab,a,ab,-,a,a,ab,ab,a,-,-,ab,ab,-,a,a,a,a,-,-,ab,a,ab,ab,a,ab,ab,ab,-,ab,ab,-,ab,ab,a,ab,a,a,ab,ab,ab,a,ab,ab,ab,ab,a,a,-,a,ab,-,ab,ab,-,a,a,ab,a,a,a,a,ab,ab,a,a,a,-…
*M1704	D2.15	ab,-,a,a,a,a,ab,a,a,a,ab,-,a,a,a,ab,ab,-,a,a,-,ab,-,ab,-,ab,a,a,a,ab,a,ab,ab,ab,-,-,ab,ab,a,a,ab,ab,-,a,ab,a,ab,a,a,a,ab,ab,a,-,a,a,-,-,ab,a,ab,a,ab,ab,ab,a,-,a,a,a,-,a,ab,-,a,ab,a,-,-,-,-,a,ab,ab,ab,a,-,ab,ab,ab,a,a,-,ab,ab,ab,a,ab,ab,a,ab,a,a,a,ab,-,a,ab,-,ab,-,-,a,a,a,a,a,-,ab,a,ab,ab,-,ab,ab,ab,ab,-,ab,ab,ab,-,a,ab,a,a,ab,ab,ab,a,-,ab,ab,ab,a,a,a,a,ab,ab,ab,ab,a,a,a,ab,a,-,-,-,ab,ab,-,a,a,-,a…
*M1708	D1.10	a,ab,ab,a,ab,a,a,ab,a,ab,a,ab,ab,-,ab,-,a,-,a,ab,-,a,a,-,ab,a,ab,ab,a,a,ab,a,ab,ab,-,ab,a,ab,a,ab,-,ab,a,a,a,-,ab,a,a,ab,a,a,ab,ab,a,-,a,-,-,ab,a,ab,a,a,a,ab,a,ab,ab,ab,ab,-,ab,a,-,a,ab,a,a,a,ab,ab,ab,a,-,ab,ab,a,-,a,a,ab,ab,-,a,a,-,a,ab,a,a,ab,a,a,ab,a,ab,-,-,a,-,a,ab,a,ab,a,ab,a,ab,a,ab,a,a,a,-,ab,-,ab,a,-,a,ab,ab,a,a,ab,a,a,a,ab,ab,a,a,ab,-,ab,ab,a,a,a,ab,a,a,ab,-,-,-,a,a,ab,-,-,-,-,ab,ab,a,-,…
*M1710	D2.15	a,ab,ab,ab,ab,ab,-,ab,ab,ab,a,a,ab,ab,ab,a,a,ab,ab,-,-,a,-,a,a,a,ab,ab,ab,-,ab,a,a,-,a,ab,a,-,ab,ab,a,a,-,ab,a,ab,a,ab,ab,-,a,a,ab,-,ab,ab,ab,ab,a,ab,-,ab,a,a,a,-,-,ab,ab,ab,ab,ab,a,a,ab,-,ab,a,ab,a,a,ab,a,a,-,ab,a,a,a,a,ab,ab,-,a,-,a,ab,a,a,ab,a,-,ab,ab,-,a,-,a,a,-,-,ab,ab,ab,-,ab,ab,ab,a,ab,a,a,ab,a,a,a,-,-,a,a,-,-,ab,a,ab,ab,-,a,a,-,-,a,a,a,ab,ab,ab,ab,-,a,a,a,ab,ab,-,a,ab,-,ab,ab,-,a,ab,ab,ab…
*M1711	D2.15	-,ab,ab,-,ab,ab,-,ab,ab,ab,a,-,-,ab,-,a,a,ab,ab,ab,a,a,ab,a,-,a,ab,ab,ab,-,ab,a,-,a,a,ab,-,a,ab,ab,a,a,a,ab,a,-,a,ab,-,-,-,-,ab,-,ab,-,ab,ab,a,ab,a,ab,a,a,a,ab,-,ab,ab,ab,ab,ab,a,a,ab,a,-,a,-,a,a,ab,a,a,a,-,a,-,-,a,ab,-,ab,a,a,a,ab,a,-,ab,-,ab,ab,-,a,a,ab,a,a,a,a,ab,-,-,-,ab,-,ab,a,-,a,-,ab,a,a,a,a,a,-,a,a,-,ab,a,ab,ab,a,a,a,ab,a,a,-,a,ab,ab,ab,ab,-,a,a,a,ab,ab,ab,a,ab,ab,ab,ab,a,a,ab,ab,ab,a,-,a…
*M1718	D2.15	a,ab,ab,ab,ab,-,a,ab,-,-,a,a,-,ab,ab,a,a,-,ab,ab,a,a,ab,-,a,a,ab,ab,ab,a,ab,a,a,a,a,ab,a,a,-,ab,a,-,a,ab,a,ab,-,ab,ab,ab,a,a,ab,ab,ab,ab,ab,-,a,ab,a,-,a,-,a,ab,ab,ab,ab,ab,-,ab,a,a,ab,a,ab,-,ab,a,a,-,a,a,a,-,a,-,a,a,ab,ab,ab,a,a,a,ab,a,a,ab,a,ab,-,-,a,a,ab,-,a,-,a,-,-,ab,ab,ab,ab,-,a,-,a,a,ab,a,a,a,a,-,a,-,a,a,ab,-,ab,ab,a,-,a,ab,a,a,a,a,-,ab,ab,-,a,a,a,-,ab,ab,ab,a,ab,ab,ab,ab,-,-,ab,ab,ab,-,a,a…
*M1721	D2.15	a,ab,ab,ab,-,ab,-,ab,ab,-,a,a,-,-,ab,a,a,ab,ab,ab,a,a,ab,a,a,a,-,ab,ab,a,ab,a,a,a,a,ab,-,a,ab,-,a,-,a,ab,a,ab,a,ab,ab,-,a,a,ab,ab,ab,-,ab,-,-,ab,a,ab,a,-,-,ab,ab,ab,-,ab,ab,-,a,-,-,a,ab,a,ab,-,a,ab,a,a,a,ab,-,-,a,a,ab,ab,ab,a,a,a,ab,a,a,ab,a,ab,ab,-,a,a,-,a,a,a,a,ab,ab,-,ab,-,ab,ab,-,ab,a,a,ab,-,-,a,-,a,a,-,a,a,ab,a,-,ab,a,a,a,ab,-,a,a,a,ab,-,ab,-,a,a,a,a,ab,ab,ab,a,-,ab,-,ab,a,a,ab,ab,ab,a,a,ab,…
*M1723	D2.15	a,-,ab,ab,-,ab,-,ab,ab,ab,a,a,ab,ab,-,a,-,ab,-,-,a,a,ab,a,a,a,ab,-,ab,a,ab,a,a,a,a,-,a,-,ab,ab,-,-,a,ab,a,ab,-,ab,ab,ab,a,a,-,ab,ab,ab,ab,ab,-,-,a,ab,a,a,a,ab,ab,ab,ab,ab,-,ab,a,a,ab,a,-,a,ab,a,-,ab,a,a,-,ab,a,a,-,a,-,ab,ab,a,a,a,-,-,a,ab,a,ab,ab,ab,a,a,ab,a,a,a,a,-,ab,-,ab,ab,ab,-,a,ab,a,-,ab,-,a,a,a,a,a,a,a,a,ab,a,ab,ab,a,a,-,ab,a,-,-,a,ab,-,ab,ab,a,-,a,-,-,ab,ab,a,ab,ab,-,ab,a,a,-,ab,-,a,a,-,a…
*M1725	D2.15	a,-,ab,ab,-,ab,a,-,ab,ab,a,-,ab,ab,ab,a,a,ab,ab,ab,a,a,ab,a,a,a,ab,ab,-,a,ab,a,a,a,a,-,a,a,ab,ab,-,a,a,ab,a,ab,a,ab,ab,-,a,a,ab,ab,ab,ab,ab,ab,a,-,a,ab,a,a,a,ab,ab,ab,ab,ab,ab,-,a,-,ab,a,ab,a,ab,a,a,ab,a,a,a,ab,a,a,-,a,ab,ab,ab,a,a,a,ab,-,a,ab,-,ab,ab,-,-,-,ab,a,a,a,a,-,ab,ab,ab,-,ab,ab,-,-,a,a,ab,-,a,a,a,a,a,a,-,-,ab,a,ab,ab,a,a,a,ab,a,-,a,a,ab,ab,ab,ab,a,a,a,-,ab,-,-,-,ab,ab,ab,-,a,a,ab,ab,ab,a…
*M1727	D2.15	a,-,ab,ab,ab,-,a,ab,-,ab,-,a,ab,-,ab,a,-,-,ab,ab,a,a,-,a,a,a,-,-,-,a,ab,a,a,a,a,ab,a,a,ab,ab,a,a,-,ab,a,ab,a,ab,ab,ab,a,a,ab,ab,-,ab,ab,ab,a,ab,-,ab,-,a,a,ab,-,ab,ab,ab,ab,ab,a,a,ab,a,ab,a,ab,-,a,-,a,a,a,ab,-,a,a,-,ab,ab,ab,a,a,a,-,a,a,ab,-,ab,ab,ab,a,a,ab,a,a,a,-,ab,ab,ab,-,ab,ab,ab,-,ab,a,a,ab,a,a,a,-,a,a,-,a,a,ab,a,ab,ab,a,a,a,-,a,a,-,a,ab,ab,ab,ab,a,a,a,a,ab,-,ab,a,ab,ab,ab,ab,-,a,ab,ab,-,a,-…
*M1729	D2.15	a,ab,ab,ab,ab,ab,-,ab,ab,ab,a,-,ab,ab,ab,a,a,ab,ab,-,a,a,ab,a,a,a,ab,ab,ab,-,ab,-,a,a,a,ab,a,a,ab,-,a,a,a,ab,a,ab,a,-,ab,ab,a,ab,-,ab,ab,-,-,ab,a,ab,a,ab,a,a,a,ab,-,-,-,ab,ab,ab,a,a,ab,-,-,-,ab,a,-,ab,a,a,a,ab,a,a,a,a,ab,ab,-,a,a,a,ab,a,a,ab,a,ab,-,ab,-,a,ab,a,-,-,a,ab,ab,ab,ab,-,ab,ab,a,ab,-,a,ab,-,a,-,a,-,a,a,a,a,ab,a,ab,ab,-,-,a,-,a,a,-,-,-,ab,ab,-,a,a,a,a,-,ab,ab,a,ab,ab,ab,-,a,a,ab,ab,ab,a,a…
*M1732	D2.15	a,ab,ab,ab,-,ab,a,ab,-,-,a,a,ab,ab,ab,a,a,ab,-,ab,a,-,ab,a,a,a,ab,ab,ab,a,-,-,a,-,a,ab,a,a,ab,ab,a,a,a,ab,-,ab,a,ab,ab,ab,-,ab,ab,ab,ab,ab,ab,ab,a,ab,a,ab,a,-,-,ab,ab,ab,ab,ab,ab,ab,a,a,ab,a,ab,a,ab,-,a,ab,a,-,a,ab,-,a,a,a,ab,ab,ab,a,a,a,-,-,a,-,a,ab,-,ab,-,a,ab,a,a,-,-,ab,-,ab,ab,-,ab,ab,a,ab,a,a,ab,-,-,a,a,a,-,a,a,a,ab,a,ab,ab,-,a,-,ab,a,a,a,a,ab,ab,-,ab,a,a,-,a,-,ab,ab,a,-,ab,ab,ab,a,a,ab,ab,a…
*M1736	D1.10	ab,a,a,ab,a,ab,ab,a,-,-,ab,a,a,a,a,ab,ab,a,ab,a,ab,ab,ab,a,a,ab,a,a,ab,-,a,ab,-,-,ab,a,ab,a,ab,a,a,ab,ab,ab,ab,ab,-,ab,ab,a,ab,ab,a,a,ab,-,ab,a,a,a,ab,a,-,ab,-,-,-,a,a,-,a,ab,a,ab,ab,-,a,ab,ab,ab,a,a,a,ab,ab,a,a,ab,a,-,ab,a,a,a,a,ab,ab,ab,-,ab,ab,a,ab,ab,a,ab,a,-,a,ab,ab,ab,a,ab,a,-,a,-,a,ab,a,ab,ab,ab,ab,a,-,-,ab,ab,ab,a,a,ab,ab,-,-,ab,ab,a,a,ab,ab,a,a,a,-,ab,ab,-,a,ab,ab,-,-,a,ab,-,ab,a,a,a,ab,…
*M1740	D1.10	-,a,a,ab,-,ab,ab,-,ab,a,-,a,a,-,-,ab,-,a,ab,a,ab,ab,ab,a,-,ab,a,a,ab,ab,a,ab,a,a,-,a,-,a,ab,a,a,ab,ab,ab,-,ab,a,ab,ab,a,ab,ab,a,a,ab,ab,ab,a,a,-,-,a,ab,ab,ab,a,ab,a,a,a,a,-,a,-,ab,ab,a,ab,ab,ab,a,a,a,-,-,a,a,ab,a,ab,ab,a,-,-,-,ab,ab,ab,a,ab,ab,a,ab,ab,a,-,a,ab,a,ab,ab,ab,a,ab,a,ab,a,ab,-,-,a,-,ab,ab,-,a,ab,a,ab,ab,ab,-,a,ab,ab,a,-,ab,ab,a,a,ab,ab,a,a,a,a,ab,ab,ab,-,ab,ab,a,a,a,ab,ab,ab,-,a,a,ab,a…
*M1741	D1.10	ab,a,a,ab,a,ab,ab,a,ab,-,ab,a,a,a,-,ab,ab,a,ab,a,ab,ab,ab,a,a,ab,a,a,ab,ab,a,ab,-,a,ab,-,ab,a,-,a,a,-,ab,ab,-,-,a,ab,-,a,ab,ab,-,a,ab,-,ab,a,a,a,ab,a,-,ab,ab,-,ab,a,-,-,a,ab,a,ab,-,ab,a,ab,ab,-,a,-,a,ab,ab,a,a,ab,-,-,ab,a,a,a,a,ab,ab,ab,-,ab,ab,a,ab,ab,a,ab,a,ab,a,ab,ab,ab,a,ab,a,-,a,ab,a,ab,a,-,ab,ab,ab,a,ab,a,ab,ab,-,-,a,ab,ab,-,ab,-,-,-,a,ab,ab,a,a,a,a,ab,ab,ab,a,-,ab,-,a,a,ab,ab,-,a,a,a,-,ab,…
*M1748	D1.10	ab,a,a,-,a,-,ab,a,ab,a,ab,a,-,-,a,ab,ab,a,ab,a,-,ab,ab,a,-,-,-,a,-,ab,a,ab,a,a,ab,a,-,a,ab,-,-,ab,ab,ab,ab,ab,a,ab,-,a,ab,ab,-,a,ab,-,-,a,a,a,ab,a,ab,ab,ab,a,ab,a,a,a,a,ab,a,ab,ab,ab,a,ab,ab,ab,a,a,a,ab,-,-,a,-,a,ab,ab,a,a,a,a,ab,ab,ab,a,ab,ab,a,ab,ab,a,-,a,ab,a,-,ab,-,a,ab,a,-,a,ab,a,ab,a,ab,ab,ab,ab,a,ab,a,ab,ab,ab,-,-,ab,ab,-,ab,-,ab,a,a,ab,ab,a,a,a,a,ab,ab,ab,a,ab,-,a,-,a,ab,-,-,a,a,a,ab,ab,a…
*M1749	D1.10	ab,a,a,ab,-,ab,ab,a,-,a,ab,a,a,a,a,-,ab,a,ab,a,ab,ab,ab,-,a,ab,a,a,ab,ab,a,ab,-,-,ab,a,-,-,ab,a,a,ab,-,ab,ab,ab,a,ab,ab,a,ab,ab,a,-,ab,ab,ab,a,a,a,-,a,ab,ab,ab,a,ab,-,a,a,a,ab,a,-,ab,ab,a,ab,ab,-,-,a,-,-,ab,a,a,ab,a,ab,ab,a,a,-,a,ab,-,ab,a,ab,-,-,ab,-,a,ab,a,ab,a,ab,-,ab,a,ab,-,ab,a,-,a,ab,a,ab,ab,ab,ab,-,ab,a,ab,ab,ab,a,-,ab,ab,a,ab,-,ab,-,a,ab,-,-,a,a,a,-,ab,ab,a,ab,-,a,a,a,ab,-,-,a,-,a,ab,ab,-…
*M1750	D1.10	ab,a,-,-,a,-,ab,a,ab,-,ab,a,a,a,a,-,ab,-,ab,-,ab,ab,-,-,a,ab,a,a,ab,-,a,ab,a,a,ab,a,-,-,ab,-,a,ab,ab,ab,-,ab,a,ab,ab,a,ab,ab,-,a,ab,-,ab,a,a,a,ab,a,ab,ab,ab,a,ab,a,a,a,a,ab,a,-,ab,-,a,ab,ab,ab,a,-,-,ab,ab,a,a,ab,a,ab,ab,a,a,-,-,ab,ab,ab,a,-,ab,a,ab,ab,-,-,-,ab,a,ab,ab,ab,-,ab,-,-,a,-,a,-,-,ab,ab,ab,ab,a,ab,a,ab,ab,ab,a,a,ab,-,a,ab,-,ab,a,a,-,-,a,a,a,-,ab,ab,-,a,ab,ab,a,a,a,-,ab,ab,-,a,a,ab,ab,a,a…
*M1751	D2.15	a,ab,ab,ab,-,ab,a,ab,-,ab,-,a,ab,ab,ab,a,a,ab,ab,ab,a,a,ab,a,a,a,ab,ab,ab,a,-,-,a,a,a,-,a,-,ab,ab,a,-,-,ab,a,ab,a,-,ab,-,-,ab,ab,ab,ab,ab,ab,-,a,ab,a,-,a,a,a,ab,-,ab,ab,-,-,-,a,a,ab,a,-,a,ab,a,-,ab,a,a,a,ab,a,a,a,a,-,ab,ab,a,a,a,ab,a,a,ab,a,-,ab,ab,a,a,ab,a,a,a,a,ab,ab,-,ab,ab,ab,ab,a,-,-,a,-,a,a,-,a,-,a,a,a,a,ab,a,-,ab,a,a,a,ab,-,a,ab,a,ab,ab,ab,ab,a,-,-,-,-,-,ab,a,ab,-,ab,-,a,a,ab,ab,-,a,a,ab,a…
*M1752	D1.10	ab,a,a,ab,a,-,-,-,ab,a,ab,a,a,a,-,ab,ab,a,-,-,ab,ab,ab,a,a,ab,a,a,ab,ab,a,ab,a,a,ab,a,-,a,ab,a,a,ab,ab,ab,ab,-,a,ab,ab,a,-,ab,a,a,ab,ab,-,a,a,a,ab,a,ab,ab,ab,a,ab,-,-,a,a,ab,a,ab,-,ab,a,ab,ab,ab,a,-,a,-,ab,a,a,-,a,ab,ab,a,a,a,a,ab,-,ab,a,ab,ab,a,ab,-,a,ab,-,ab,a,-,ab,-,a,ab,-,a,a,ab,a,ab,a,-,ab,ab,ab,a,ab,a,ab,ab,ab,a,-,ab,ab,a,ab,ab,ab,a,a,ab,ab,-,a,-,a,-,ab,ab,a,ab,-,a,a,a,ab,ab,ab,a,a,a,ab,ab,…
*M1769	D1.10	ab,a,a,ab,a,ab,ab,a,-,a,-,a,a,-,a,ab,ab,a,ab,a,ab,ab,-,a,a,ab,a,-,ab,ab,a,ab,a,a,-,-,ab,a,ab,a,-,ab,ab,ab,ab,ab,a,ab,ab,a,ab,-,a,-,ab,ab,ab,a,a,a,ab,a,ab,ab,ab,-,-,a,a,a,a,ab,a,ab,ab,ab,a,-,ab,ab,a,a,a,-,ab,a,a,ab,a,ab,ab,a,a,-,a,ab,-,ab,a,ab,ab,-,ab,-,a,ab,a,ab,a,ab,ab,ab,a,ab,-,-,a,ab,a,-,-,-,ab,ab,ab,a,ab,a,-,ab,ab,a,a,ab,-,a,ab,ab,-,a,a,ab,ab,a,a,a,a,ab,ab,ab,a,ab,ab,-,a,a,ab,ab,-,a,-,a,ab,ab…
*M1770	D2.15	ab,a,a,-,a,a,ab,a,a,-,ab,ab,a,-,a,ab,ab,a,a,a,-,ab,a,ab,ab,-,a,a,-,ab,a,-,ab,ab,-,a,ab,-,-,a,-,ab,ab,a,-,a,-,a,-,-,ab,a,a,a,a,-,a,a,ab,a,ab,a,ab,ab,ab,a,a,-,-,a,a,-,-,ab,a,ab,a,ab,a,ab,ab,-,ab,ab,ab,a,ab,ab,ab,ab,a,a,a,ab,ab,ab,a,ab,ab,a,ab,ab,a,a,ab,ab,a,ab,ab,ab,ab,a,a,a,a,-,a,-,ab,a,ab,-,a,ab,ab,ab,-,-,ab,ab,ab,-,a,ab,-,a,-,ab,ab,a,ab,ab,a,-,-,-,a,a,ab,ab,-,ab,a,a,a,ab,a,a,a,a,ab,ab,a,a,a,ab,a…
*M1771	B3.7	a,b,b,ab,b,ab,a,b,-,b,a,ab,-,b,b,a,a,b,ab,-,a,a,ab,ab,-,a,b,b,ab,a,b,a,-,ab,-,b,a,ab,-,b,ab,a,a,ab,a,ab,-,ab,ab,b,a,ab,-,b,-,ab,ab,b,ab,-,a,b,a,a,-,-,ab,-,-,b,b,ab,ab,a,-,a,-,-,ab,a,ab,b,ab,-,a,-,-,a,ab,a,ab,b,b,ab,ab,a,ab,a,ab,ab,a,ab,ab,ab,-,a,b,a,ab,a,a,ab,-,ab,b,b,b,ab,ab,ab,ab,a,ab,a,a,-,a,ab,a,a,a,-,-,-,ab,-,a,a,a,b,ab,a,ab,ab,b,b,b,ab,-,-,ab,a,-,b,b,ab,ab,ab,ab,b,ab,ab,ab,ab,-,-,a,b,ab,ab,…
*M1772	D1.10	-,a,a,ab,-,ab,ab,a,ab,a,-,a,a,a,-,ab,ab,a,ab,a,ab,ab,ab,a,a,ab,a,a,ab,-,a,ab,a,a,ab,a,ab,a,ab,a,a,ab,ab,ab,ab,-,a,-,ab,a,ab,ab,a,-,ab,ab,ab,a,a,a,ab,-,ab,ab,ab,a,ab,a,a,a,a,-,a,ab,ab,ab,a,ab,ab,ab,-,a,a,-,ab,a,a,ab,a,ab,ab,a,a,a,a,ab,ab,ab,a,-,ab,a,-,ab,a,ab,a,ab,a,ab,ab,ab,a,ab,-,-,-,ab,a,ab,a,ab,ab,ab,ab,a,ab,-,ab,-,ab,a,a,-,ab,a,ab,ab,-,-,-,ab,ab,a,a,a,a,ab,ab,ab,a,ab,-,a,-,-,-,ab,ab,a,a,a,ab,…
*M1774	D2.15	a,ab,ab,ab,ab,ab,a,ab,-,ab,a,a,ab,ab,-,a,a,ab,-,ab,a,-,ab,a,a,a,-,ab,ab,a,ab,a,a,-,a,ab,a,a,ab,-,-,-,a,ab,a,ab,a,ab,ab,ab,a,ab,ab,ab,ab,ab,ab,-,-,ab,a,-,a,a,a,ab,ab,ab,ab,ab,ab,ab,a,-,ab,a,ab,a,ab,a,a,ab,a,a,a,-,a,-,a,a,ab,ab,ab,a,a,-,ab,-,a,-,-,a,ab,ab,a,a,ab,a,a,a,-,-,-,ab,ab,ab,ab,-,-,ab,a,a,ab,a,a,a,a,a,a,a,a,a,ab,a,ab,ab,a,a,-,ab,a,a,ab,a,ab,ab,ab,ab,-,-,a,a,ab,ab,ab,a,ab,ab,ab,-,a,-,-,ab,ab…
*M1775	D2.15	a,ab,-,ab,ab,-,a,ab,ab,-,a,a,ab,ab,ab,a,a,-,ab,ab,a,a,ab,-,a,a,ab,-,-,a,ab,a,a,a,a,ab,a,a,ab,ab,-,a,a,ab,a,-,a,ab,-,-,a,ab,ab,-,-,ab,ab,ab,a,ab,a,-,a,a,-,ab,ab,-,ab,-,ab,ab,a,a,ab,a,ab,-,ab,-,a,ab,a,a,a,ab,a,a,a,a,ab,-,ab,a,a,a,ab,a,a,ab,a,a,-,-,a,-,-,a,a,a,a,ab,ab,-,ab,ab,ab,ab,a,-,a,a,ab,a,a,-,a,a,a,a,-,a,ab,a,ab,ab,a,-,a,-,a,a,ab,a,-,ab,ab,ab,a,-,-,a,-,ab,ab,-,-,ab,-,ab,a,a,ab,ab,ab,a,-,ab,ab,…
*M1776	D2.15	a,ab,ab,ab,ab,ab,a,-,-,-,-,a,ab,ab,ab,a,a,ab,ab,-,-,a,ab,-,a,a,ab,ab,ab,a,ab,a,a,a,a,ab,a,a,ab,ab,a,a,a,ab,a,ab,a,ab,ab,ab,a,ab,ab,-,ab,ab,ab,ab,a,ab,a,ab,a,a,-,-,ab,ab,ab,ab,ab,-,-,a,ab,a,-,a,ab,a,a,ab,a,a,-,-,a,-,a,a,ab,ab,ab,a,a,a,-,a,a,ab,a,-,ab,ab,a,a,ab,-,a,-,-,ab,ab,ab,ab,-,ab,-,a,ab,a,a,-,-,a,a,a,-,a,a,a,a,ab,a,ab,ab,-,a,a,-,-,a,ab,a,-,ab,ab,ab,-,a,a,a,ab,-,ab,a,ab,-,ab,ab,-,a,-,ab,ab,a,a…
*M1779	D2.15	a,ab,ab,ab,ab,-,a,ab,-,-,a,a,ab,-,ab,a,a,ab,ab,ab,a,a,ab,a,a,a,ab,ab,ab,a,ab,-,a,-,a,ab,a,a,ab,ab,-,-,-,ab,a,ab,a,-,ab,ab,a,ab,-,ab,ab,ab,ab,ab,-,ab,a,ab,-,a,a,ab,-,ab,ab,ab,ab,ab,a,a,ab,a,ab,a,ab,a,a,ab,a,a,a,ab,-,-,a,-,ab,ab,ab,a,-,-,ab,a,-,ab,-,a,ab,ab,-,-,ab,a,a,a,a,-,ab,-,ab,ab,-,ab,a,ab,a,-,ab,a,a,-,-,a,-,a,a,a,ab,a,ab,-,a,-,a,ab,a,a,ab,a,ab,ab,ab,ab,a,-,a,a,ab,-,ab,a,-,-,ab,ab,a,a,ab,ab,ab…
*M1782	D2.15	ab,a,-,a,a,a,-,a,a,-,-,ab,a,a,-,-,-,a,a,a,-,ab,a,ab,ab,-,-,a,a,ab,a,ab,ab,ab,ab,a,-,-,a,a,ab,ab,ab,a,ab,a,ab,-,a,-,ab,a,a,a,a,a,a,a,ab,a,ab,-,ab,ab,ab,a,a,a,a,a,a,a,ab,ab,a,-,a,ab,a,ab,ab,a,ab,ab,ab,a,ab,-,ab,ab,a,a,a,-,ab,ab,a,-,ab,a,ab,ab,a,a,ab,ab,a,-,ab,ab,ab,a,a,a,a,-,-,a,ab,a,ab,ab,a,-,-,ab,ab,-,ab,ab,ab,-,a,ab,a,a,ab,ab,ab,a,ab,ab,a,-,-,a,a,a,ab,ab,ab,ab,a,a,a,ab,a,a,a,a,-,ab,a,a,a,-,ab,a,…
*M1784	D2.15	a,-,ab,-,ab,-,a,ab,ab,ab,a,a,ab,ab,ab,a,a,-,ab,ab,a,a,ab,a,-,-,ab,ab,ab,-,ab,a,a,a,-,-,a,a,ab,ab,a,a,-,ab,a,ab,-,ab,ab,-,a,ab,ab,ab,ab,ab,ab,ab,a,ab,-,ab,a,a,a,ab,ab,ab,-,ab,ab,ab,a,a,ab,-,ab,a,ab,-,a,ab,a,a,a,ab,-,a,a,a,ab,ab,ab,a,a,a,ab,-,a,ab,a,a,ab,ab,a,a,-,a,a,a,-,-,ab,ab,ab,-,ab,ab,a,-,a,-,ab,a,-,-,-,a,a,a,a,a,ab,a,ab,ab,-,a,a,ab,a,-,-,a,ab,ab,ab,ab,a,a,a,-,ab,ab,ab,a,ab,ab,-,ab,a,a,ab,ab,-…
*M1794	D1.10	ab,-,-,ab,-,-,ab,a,ab,a,-,a,a,a,-,-,ab,-,-,a,-,-,ab,a,-,ab,-,a,-,ab,-,ab,a,a,ab,a,ab,-,ab,a,ab,ab,ab,ab,ab,ab,a,ab,-,a,ab,ab,a,a,ab,ab,ab,-,a,a,ab,a,-,ab,ab,a,-,a,a,a,a,ab,-,-,ab,ab,-,-,-,-,a,a,a,ab,ab,-,a,ab,a,-,ab,a,a,a,a,ab,-,ab,a,ab,ab,a,ab,ab,a,-,a,ab,-,ab,ab,ab,a,ab,a,a,a,ab,a,ab,a,ab,ab,ab,ab,a,-,a,-,ab,ab,a,a,-,-,a,-,ab,-,a,a,ab,-,a,a,a,a,ab,ab,-,a,ab,ab,-,a,a,ab,-,-,a,a,a,ab,ab,a,ab,ab,-…
*M1799	D1.10	ab,a,a,ab,a,ab,ab,a,-,a,ab,-,a,-,a,ab,ab,a,ab,a,ab,ab,ab,a,a,-,-,a,ab,ab,a,ab,a,a,ab,a,-,a,ab,a,ab,-,ab,ab,-,ab,a,-,ab,a,ab,-,a,a,ab,ab,ab,-,a,a,ab,a,ab,-,ab,a,ab,a,-,a,-,ab,a,ab,-,ab,a,ab,ab,ab,a,a,a,-,ab,-,-,-,a,ab,ab,a,a,a,a,ab,ab,ab,a,ab,-,a,-,ab,a,-,a,ab,a,ab,ab,-,a,ab,a,a,a,ab,a,-,-,ab,ab,ab,ab,a,ab,a,-,ab,ab,a,a,ab,ab,a,ab,ab,ab,a,-,ab,ab,-,a,a,-,ab,-,ab,-,ab,ab,a,a,a,ab,-,ab,-,-,a,ab,-,a,…
*M1801	D1.10	ab,a,a,ab,a,ab,ab,a,ab,a,ab,a,a,a,a,ab,ab,a,ab,a,ab,ab,-,a,a,ab,a,a,-,ab,a,ab,a,a,-,a,ab,a,ab,a,ab,ab,-,ab,ab,ab,-,ab,ab,a,-,ab,a,a,ab,ab,-,-,a,-,ab,a,ab,ab,ab,a,ab,a,a,a,-,ab,a,ab,ab,ab,a,ab,ab,-,-,a,a,ab,ab,a,a,ab,a,ab,-,a,a,-,-,ab,-,ab,a,ab,ab,a,ab,ab,-,ab,-,ab,a,ab,ab,ab,a,ab,-,a,a,ab,a,-,a,ab,ab,ab,ab,a,ab,a,ab,ab,ab,a,-,ab,ab,a,-,ab,-,a,-,-,ab,a,-,-,a,ab,ab,ab,a,ab,ab,a,-,a,ab,ab,ab,a,a,-,a…
*M1802	D2.15	-,ab,ab,ab,ab,ab,a,a,ab,ab,a,a,ab,ab,-,ab,a,-,ab,ab,a,a,-,a,a,a,ab,ab,-,a,ab,a,-,a,a,ab,a,a,-,ab,a,a,a,ab,a,ab,a,ab,-,ab,a,ab,-,ab,ab,ab,ab,ab,-,-,a,-,a,a,a,ab,ab,ab,ab,-,ab,ab,a,a,ab,a,ab,a,ab,a,a,-,-,a,-,ab,a,a,a,a,ab,ab,ab,a,a,a,ab,a,-,ab,-,-,ab,ab,a,a,ab,a,a,-,a,-,ab,-,ab,ab,ab,ab,a,ab,a,a,-,a,a,a,a,a,a,a,-,-,ab,a,ab,ab,-,-,a,ab,a,a,ab,a,-,ab,ab,-,a,a,a,-,ab,ab,ab,a,ab,ab,-,ab,-,-,ab,ab,ab,a,…
*M1809	B3.7	-,b,-,ab,b,ab,a,-,ab,b,-,ab,b,b,b,ab,a,b,ab,b,a,a,ab,ab,ab,a,b,-,ab,a,-,-,ab,ab,a,b,a,ab,ab,b,a,a,a,-,-,ab,ab,ab,ab,b,-,ab,b,b,ab,ab,ab,-,ab,-,a,b,-,a,a,b,-,b,b,b,b,ab,ab,a,ab,a,b,a,ab,-,ab,-,-,a,a,b,-,a,ab,a,ab,b,-,-,-,a,ab,a,ab,ab,a,ab,ab,-,ab,a,b,-,ab,a,a,ab,b,ab,b,-,b,ab,-,ab,ab,a,ab,a,-,ab,a,ab,a,-,a,ab,b,a,-,b,a,a,a,b,ab,-,ab,ab,-,b,b,ab,a,-,ab,a,ab,b,b,ab,-,ab,a,-,ab,-,ab,ab,b,a,a,b,a,-,-,…
*M1811	D1.10	a,ab,ab,-,ab,a,a,ab,a,ab,a,-,ab,-,ab,a,a,ab,a,ab,a,a,a,ab,ab,a,ab,ab,a,a,ab,a,ab,ab,-,ab,a,ab,a,ab,a,a,a,a,a,a,ab,a,a,ab,a,a,ab,ab,a,a,a,ab,-,-,a,-,-,a,a,ab,a,ab,-,ab,ab,-,ab,a,a,a,ab,a,a,a,ab,ab,ab,a,a,ab,ab,a,-,a,a,ab,ab,a,ab,-,a,a,ab,a,a,ab,-,a,ab,-,ab,-,ab,a,-,a,-,a,ab,-,ab,a,ab,-,ab,-,-,-,a,-,a,ab,-,a,-,ab,ab,a,a,ab,a,a,a,ab,ab,a,a,ab,-,-,ab,-,-,-,ab,a,-,ab,ab,ab,a,a,a,ab,ab,ab,a,a,ab,a,a,ab…
*M1813	B3.7	ab,ab,ab,b,ab,b,-,-,b,-,ab,a,ab,ab,ab,b,ab,ab,b,ab,ab,ab,b,-,a,ab,ab,-,-,ab,-,-,a,-,ab,ab,ab,-,b,ab,ab,ab,ab,-,ab,b,a,b,b,ab,ab,b,-,ab,b,-,b,ab,a,-,ab,ab,ab,ab,ab,ab,b,ab,ab,-,ab,b,-,ab,b,ab,ab,ab,b,ab,a,ab,a,ab,ab,-,a,-,a,ab,b,ab,ab,-,a,ab,-,ab,a,b,ab,a,b,b,a,ab,ab,-,a,-,ab,-,ab,b,ab,ab,-,b,a,-,-,ab,b,-,ab,a,-,a,ab,ab,ab,-,ab,ab,b,-,ab,ab,ab,ab,a,ab,b,a,ab,ab,ab,b,ab,ab,a,ab,-,ab,ab,-,b,b,ab,ab,…
*M1815	D1.10	ab,a,a,ab,a,ab,ab,a,ab,a,-,-,a,a,a,ab,ab,a,ab,a,ab,ab,-,a,a,ab,a,a,-,ab,a,ab,a,a,ab,a,ab,a,ab,a,ab,-,-,ab,ab,ab,a,ab,ab,a,ab,ab,a,a,ab,ab,ab,a,a,a,ab,a,ab,ab,-,a,ab,a,-,a,a,-,-,ab,ab,ab,a,-,ab,ab,a,a,a,ab,ab,a,a,ab,a,ab,ab,a,a,ab,-,ab,ab,-,-,ab,-,-,ab,ab,a,ab,-,-,a,ab,ab,ab,a,ab,a,a,a,ab,a,ab,a,ab,-,ab,ab,a,-,-,ab,-,-,a,a,ab,-,-,ab,ab,ab,a,a,ab,ab,a,-,-,a,ab,-,ab,a,ab,ab,a,a,a,ab,ab,ab,a,a,a,ab,-…
*M1817	D2.15	a,ab,ab,-,ab,ab,a,a,-,ab,a,a,ab,ab,ab,ab,a,ab,ab,ab,a,a,ab,a,a,a,ab,ab,-,a,ab,a,a,-,-,ab,a,a,ab,a,a,a,a,-,a,ab,a,ab,ab,ab,a,ab,ab,ab,ab,ab,ab,ab,a,ab,a,-,-,a,a,ab,ab,-,-,-,ab,ab,a,a,ab,-,ab,a,ab,a,a,ab,a,a,a,-,-,-,a,a,ab,ab,-,a,a,a,ab,a,a,ab,a,a,ab,-,-,a,ab,-,a,a,a,ab,ab,ab,ab,ab,ab,-,a,ab,a,a,ab,a,a,a,a,a,-,-,-,-,-,a,ab,ab,a,a,a,-,-,-,ab,a,-,ab,ab,-,-,-,a,a,ab,ab,ab,a,ab,ab,-,ab,a,a,ab,ab,-,a,a,…
*M1819	D2.15	a,ab,ab,ab,ab,ab,a,a,ab,ab,-,a,ab,ab,ab,-,a,ab,ab,ab,-,a,ab,a,-,a,ab,ab,ab,a,ab,a,a,a,a,-,a,a,-,a,a,a,a,ab,a,ab,a,ab,-,ab,a,ab,ab,ab,ab,-,-,ab,a,ab,a,ab,a,-,a,ab,ab,-,ab,ab,ab,ab,a,a,ab,a,ab,a,ab,a,a,ab,a,a,a,ab,a,-,a,a,ab,ab,-,a,-,a,ab,a,-,ab,a,a,ab,ab,a,a,-,-,a,a,a,ab,ab,-,-,ab,ab,ab,-,-,a,a,-,-,a,a,-,a,a,a,a,a,ab,a,ab,-,-,a,a,ab,a,a,ab,a,-,ab,-,ab,a,a,a,a,ab,ab,ab,a,ab,ab,a,ab,-,a,ab,ab,ab,-,a…
*M1822	D1.10	ab,-,a,ab,-,ab,ab,a,ab,-,ab,a,a,-,a,ab,ab,-,ab,-,ab,ab,ab,a,a,ab,a,a,ab,ab,-,ab,a,a,ab,a,ab,a,-,a,ab,ab,ab,ab,ab,ab,-,ab,ab,a,ab,ab,a,a,-,ab,-,a,a,a,ab,a,-,ab,-,a,ab,a,a,a,a,ab,a,ab,ab,ab,a,ab,ab,-,a,a,a,ab,ab,-,-,ab,a,ab,ab,a,a,ab,a,ab,ab,ab,-,ab,ab,a,ab,ab,a,ab,a,ab,a,ab,-,ab,a,ab,a,a,-,-,a,ab,a,ab,ab,ab,ab,a,ab,a,ab,-,ab,a,-,ab,ab,a,ab,ab,ab,a,-,ab,ab,a,a,-,a,-,-,ab,a,ab,-,a,a,a,ab,ab,ab,a,a,-…
*M1823	D1.10	ab,a,a,ab,a,ab,-,a,ab,a,ab,-,a,a,a,-,ab,a,-,a,ab,ab,ab,a,a,ab,a,-,ab,-,a,-,a,-,-,-,ab,a,ab,-,ab,ab,ab,ab,ab,ab,-,ab,ab,a,ab,ab,-,a,ab,ab,ab,a,a,a,ab,a,ab,ab,ab,a,-,-,a,a,a,ab,a,ab,ab,ab,a,ab,-,ab,a,a,a,ab,ab,-,a,ab,a,-,ab,a,a,ab,a,ab,-,ab,a,ab,ab,-,ab,ab,a,ab,a,ab,a,-,-,ab,a,ab,a,a,a,-,a,ab,a,ab,ab,-,-,a,ab,a,ab,-,ab,a,-,-,ab,a,ab,ab,ab,a,a,ab,ab,a,a,a,a,ab,ab,ab,a,ab,ab,a,a,a,-,ab,ab,a,-,a,ab,ab…
*M1826	D1.10	ab,-,a,ab,-,ab,ab,a,ab,a,-,a,a,-,a,ab,ab,-,ab,a,ab,ab,ab,a,a,-,a,a,ab,ab,a,ab,a,a,ab,a,ab,a,ab,-,ab,ab,ab,ab,-,ab,a,-,ab,a,ab,ab,a,a,ab,ab,ab,-,a,a,ab,a,ab,ab,ab,a,-,a,a,a,-,ab,-,ab,-,-,a,ab,ab,ab,a,-,a,ab,ab,a,a,-,a,-,-,-,a,ab,-,-,ab,-,a,-,ab,a,ab,ab,a,ab,a,ab,a,ab,ab,ab,a,ab,-,a,-,ab,a,ab,a,ab,ab,ab,ab,a,-,a,ab,ab,-,a,-,ab,-,a,-,-,ab,a,a,-,ab,a,a,a,a,ab,ab,ab,a,ab,ab,a,a,a,ab,ab,ab,-,a,a,ab,ab,…
*M1829	D1.10	ab,a,-,ab,a,ab,ab,a,ab,a,ab,a,a,a,a,ab,ab,a,-,a,ab,ab,ab,a,a,ab,-,a,ab,ab,a,ab,a,a,-,a,ab,-,ab,-,ab,ab,-,ab,ab,ab,a,ab,ab,a,ab,ab,a,-,ab,ab,ab,a,a,a,ab,a,ab,ab,ab,a,ab,a,a,a,a,ab,a,ab,-,-,a,ab,-,ab,-,a,a,ab,-,-,a,-,a,ab,-,-,a,ab,a,ab,-,ab,a,ab,ab,-,ab,ab,a,ab,a,ab,a,ab,ab,ab,a,ab,a,a,a,-,a,-,a,ab,ab,ab,ab,a,ab,a,ab,ab,ab,a,a,ab,ab,-,ab,ab,ab,a,a,ab,ab,a,a,a,-,ab,ab,-,a,ab,-,a,a,-,ab,ab,ab,a,a,a,a…
*M1835	D1.10	ab,a,a,ab,a,-,ab,-,ab,a,ab,a,a,a,a,ab,-,a,ab,a,ab,ab,ab,a,a,ab,a,a,ab,ab,-,ab,a,-,ab,-,ab,a,ab,a,ab,ab,ab,ab,-,ab,a,ab,ab,a,ab,ab,a,a,ab,ab,ab,a,-,a,ab,a,ab,ab,-,a,ab,-,a,a,a,ab,a,ab,ab,ab,a,ab,ab,ab,a,a,-,ab,ab,-,a,ab,a,ab,ab,-,a,ab,a,-,ab,ab,a,ab,ab,a,ab,ab,a,ab,a,ab,a,ab,ab,ab,a,ab,-,a,a,ab,a,ab,a,-,ab,ab,ab,-,ab,a,ab,ab,-,a,a,-,ab,-,ab,ab,ab,a,a,ab,ab,a,a,a,a,ab,ab,ab,-,ab,ab,-,a,-,ab,ab,ab,a…
*M1839	B3.7	ab,ab,ab,a,ab,a,ab,b,-,ab,ab,b,ab,ab,ab,a,ab,ab,a,ab,ab,ab,a,-,b,ab,ab,-,a,ab,ab,ab,-,b,ab,ab,ab,b,a,-,ab,-,ab,a,ab,a,b,a,a,ab,ab,a,ab,ab,a,-,-,-,b,ab,ab,ab,ab,ab,ab,ab,a,ab,ab,ab,ab,a,-,ab,a,-,-,ab,a,ab,b,ab,-,ab,ab,ab,b,ab,b,ab,a,ab,-,ab,b,ab,a,-,-,a,ab,-,-,a,b,-,ab,ab,b,ab,ab,-,-,a,-,-,ab,-,b,a,b,ab,-,ab,ab,b,-,b,-,ab,ab,-,ab,ab,a,ab,b,-,ab,ab,-,ab,a,b,ab,ab,ab,a,-,ab,-,-,-,ab,ab,b,-,-,ab,-,b,…
*M1843	D1.10	-,ab,ab,a,ab,-,a,ab,a,-,a,ab,ab,ab,ab,a,a,-,a,ab,-,a,a,ab,-,a,-,ab,a,a,ab,-,ab,ab,a,ab,a,ab,-,-,a,a,-,a,a,a,ab,-,-,ab,a,a,-,ab,a,a,a,-,-,ab,a,-,a,a,a,ab,-,ab,-,ab,ab,a,-,a,a,a,-,a,-,a,ab,ab,ab,a,a,ab,ab,a,ab,a,a,ab,-,-,ab,a,a,-,ab,a,a,ab,a,a,-,a,ab,a,ab,a,-,a,ab,-,ab,-,ab,a,-,a,-,a,a,a,a,ab,a,ab,a,a,a,-,ab,a,a,ab,-,a,a,ab,ab,a,a,-,ab,ab,ab,a,a,a,ab,a,-,ab,ab,-,a,a,a,ab,ab,-,a,a,ab,a,a,ab,a,ab,-,a…
*M1844	D1.10	-,-,ab,a,ab,-,a,ab,-,ab,a,ab,ab,ab,ab,-,a,ab,a,ab,a,a,-,ab,ab,a,ab,ab,-,a,ab,a,ab,ab,a,ab,a,ab,a,ab,a,a,-,a,a,a,ab,a,a,-,a,-,ab,ab,a,a,a,ab,ab,ab,a,ab,-,a,a,ab,a,-,ab,ab,ab,a,ab,a,a,-,-,a,a,-,ab,ab,ab,a,a,ab,ab,a,ab,a,a,ab,ab,-,ab,a,a,a,-,a,a,ab,a,-,ab,a,ab,a,ab,a,a,-,ab,a,-,ab,ab,a,ab,a,-,a,a,-,a,ab,a,ab,a,a,a,ab,ab,a,a,ab,-,a,a,-,ab,a,a,ab,ab,ab,ab,a,a,a,ab,-,-,ab,ab,-,a,a,a,ab,ab,ab,a,a,ab,a,a…
*M1847	D1.10	a,-,ab,a,-,a,a,ab,a,ab,-,ab,ab,ab,ab,a,a,ab,-,ab,a,a,a,ab,-,a,ab,ab,a,a,ab,-,ab,-,-,-,a,ab,a,ab,-,ab,a,a,-,a,ab,a,a,ab,a,a,ab,-,a,a,a,ab,ab,ab,a,ab,a,a,a,ab,a,ab,ab,ab,ab,a,ab,a,a,a,-,a,a,a,ab,ab,ab,a,a,ab,ab,-,ab,a,-,ab,ab,a,ab,a,a,a,ab,a,a,-,a,a,ab,a,-,a,ab,a,a,-,-,a,ab,ab,ab,a,ab,a,ab,a,a,a,a,ab,a,ab,a,a,-,ab,-,a,a,ab,ab,a,a,ab,ab,-,-,ab,ab,ab,ab,a,-,a,ab,a,a,-,ab,ab,a,-,a,ab,-,ab,a,-,ab,-,a,a…
*M1852	D1.10	ab,-,a,ab,a,ab,ab,-,ab,a,-,a,a,-,a,ab,ab,a,ab,a,-,ab,ab,a,-,ab,a,-,ab,ab,a,ab,-,a,ab,-,ab,-,ab,a,-,-,ab,ab,ab,-,a,ab,ab,-,ab,ab,a,a,ab,ab,ab,a,a,a,-,a,ab,-,ab,a,ab,a,-,-,a,ab,a,-,-,ab,a,ab,ab,-,a,-,a,ab,-,a,a,ab,a,ab,-,a,-,ab,a,ab,-,ab,a,ab,ab,a,ab,ab,a,ab,-,ab,a,ab,ab,ab,-,ab,a,a,a,ab,-,ab,a,ab,ab,ab,ab,a,ab,a,ab,ab,ab,a,-,ab,ab,a,a,-,-,-,a,ab,-,a,a,a,a,ab,-,-,a,ab,-,a,a,a,ab,ab,-,a,a,-,ab,ab,a,…
*M1853	D1.10	ab,a,a,ab,a,ab,ab,-,ab,a,-,a,a,a,a,ab,ab,a,ab,a,ab,ab,ab,a,-,-,a,a,ab,ab,a,-,-,-,-,-,-,a,ab,a,ab,a,ab,ab,ab,ab,a,ab,ab,a,ab,ab,a,a,ab,ab,ab,a,a,-,-,a,ab,ab,ab,a,ab,a,a,a,-,ab,a,ab,ab,ab,a,ab,ab,ab,a,a,a,ab,ab,a,a,-,a,-,ab,a,a,ab,a,ab,-,ab,a,ab,ab,a,ab,ab,a,ab,a,ab,a,ab,ab,ab,-,ab,-,a,a,ab,a,ab,a,ab,ab,ab,-,-,ab,a,ab,ab,ab,a,a,ab,-,a,a,ab,ab,a,a,-,ab,a,-,a,-,ab,-,ab,a,ab,ab,a,a,a,ab,ab,ab,-,a,a,ab…
*M1854	D1.10	a,ab,ab,a,ab,a,a,-,a,ab,-,ab,ab,ab,ab,a,-,-,-,-,a,a,a,ab,ab,-,-,ab,a,-,ab,a,-,-,a,ab,a,ab,a,ab,a,ab,a,-,a,a,ab,a,a,ab,a,a,-,ab,a,a,a,ab,ab,ab,a,ab,a,a,a,ab,-,ab,ab,ab,ab,a,-,a,a,a,ab,a,a,a,ab,ab,ab,a,a,ab,-,a,-,a,-,ab,ab,a,ab,a,a,a,ab,a,a,-,a,a,ab,a,ab,a,ab,a,a,-,ab,-,ab,-,ab,a,ab,-,ab,a,a,a,a,ab,a,ab,a,a,a,-,ab,a,-,-,ab,a,-,ab,ab,-,a,ab,ab,ab,-,a,a,a,ab,a,-,ab,ab,ab,a,a,a,-,ab,-,a,a,ab,a,-,-,a,a…
*M1862	D2.15	ab,ab,ab,-,ab,-,a,a,-,ab,-,a,ab,-,ab,ab,a,ab,ab,ab,-,-,ab,a,a,-,ab,-,ab,a,-,-,a,a,a,ab,a,a,ab,-,-,a,-,ab,-,ab,a,-,ab,-,-,ab,ab,ab,ab,ab,-,ab,a,ab,a,ab,a,a,a,ab,ab,ab,ab,ab,ab,ab,-,a,ab,a,ab,a,ab,a,a,ab,a,a,-,ab,a,a,a,a,ab,ab,ab,a,a,a,-,a,a,-,a,a,-,ab,a,-,ab,a,a,a,a,ab,ab,ab,-,ab,ab,ab,-,ab,a,a,-,a,a,a,a,-,a,a,a,a,ab,a,ab,ab,a,-,-,ab,a,a,ab,a,-,ab,ab,ab,a,a,-,-,ab,ab,ab,a,-,ab,a,ab,a,a,-,ab,ab,a,a…
*M1865	D2.15	ab,-,ab,ab,ab,ab,a,-,-,ab,a,-,ab,ab,ab,ab,-,-,ab,ab,-,-,ab,a,a,a,ab,ab,ab,-,ab,a,a,a,a,ab,a,a,ab,a,a,-,a,ab,-,ab,a,ab,ab,ab,-,ab,-,ab,ab,ab,-,-,-,ab,a,-,a,a,a,-,ab,ab,ab,ab,ab,ab,a,a,ab,-,ab,a,ab,-,-,ab,-,a,a,ab,-,a,a,a,ab,ab,ab,-,-,a,-,a,a,ab,a,a,-,ab,a,a,ab,a,a,a,-,ab,ab,ab,ab,-,ab,ab,a,ab,a,a,ab,a,-,a,a,a,a,a,a,a,-,a,ab,ab,a,-,a,ab,a,a,ab,a,ab,ab,ab,ab,-,a,a,a,-,-,-,a,ab,ab,a,ab,a,-,ab,ab,ab,a…
*M1869	D2.15	ab,ab,ab,ab,-,ab,a,a,ab,ab,a,a,ab,ab,ab,-,a,a,-,-,a,a,ab,a,-,a,ab,ab,-,a,ab,-,a,a,a,-,a,-,ab,a,a,a,a,ab,-,ab,a,ab,-,-,-,ab,ab,ab,ab,ab,ab,ab,a,ab,-,ab,a,a,a,ab,ab,ab,ab,ab,ab,ab,a,a,ab,a,-,-,ab,a,-,ab,a,a,a,-,a,a,a,-,ab,ab,ab,a,a,a,-,a,a,ab,a,a,-,ab,a,a,ab,a,a,a,a,ab,ab,ab,ab,ab,-,-,a,ab,a,a,-,-,a,a,a,a,a,-,a,-,ab,a,-,ab,-,a,a,-,a,a,ab,a,ab,-,ab,ab,a,a,a,a,ab,ab,ab,a,ab,-,-,-,a,-,ab,ab,ab,a,a,-,a…
*M1873	D2.15	ab,ab,ab,ab,ab,ab,a,a,ab,-,-,a,ab,ab,ab,ab,-,a,ab,-,a,a,ab,a,-,a,ab,ab,ab,a,ab,a,a,a,a,ab,a,a,ab,a,a,a,a,-,a,ab,-,ab,-,ab,-,ab,-,ab,ab,ab,ab,ab,a,ab,a,ab,a,a,-,ab,-,ab,ab,ab,-,-,-,a,ab,a,ab,a,ab,a,a,ab,a,a,a,-,a,a,a,a,ab,ab,-,a,-,a,ab,a,a,ab,a,a,-,ab,a,a,ab,a,-,a,a,ab,ab,-,ab,ab,ab,-,-,ab,-,a,-,-,a,-,a,a,a,a,a,-,ab,-,ab,ab,a,a,a,ab,-,a,ab,a,-,ab,ab,ab,a,a,a,a,-,-,ab,a,ab,ab,a,ab,a,a,-,ab,ab,a,a,a…
*M1879	D2.15	a,a,a,-,a,a,ab,ab,a,a,ab,ab,a,a,a,a,ab,-,a,a,ab,ab,a,-,ab,ab,-,a,a,-,-,ab,-,ab,-,a,-,-,-,-,-,ab,ab,a,ab,a,ab,a,a,-,ab,a,a,-,-,a,-,a,ab,a,ab,a,ab,ab,-,a,a,a,-,a,a,a,ab,ab,a,ab,-,ab,a,ab,ab,a,-,ab,ab,a,-,-,ab,ab,a,a,a,ab,ab,ab,a,ab,ab,a,ab,ab,-,a,ab,ab,-,ab,ab,ab,ab,a,a,a,a,-,a,a,-,a,-,ab,-,-,ab,ab,ab,ab,-,ab,ab,ab,a,ab,a,a,ab,ab,-,-,-,-,a,ab,a,a,a,a,ab,ab,ab,ab,a,a,a,-,a,a,ab,a,ab,ab,-,a,a,ab,ab,a…
*M1882	D1.10	a,ab,-,a,ab,a,a,ab,a,ab,a,ab,-,-,ab,a,a,ab,a,ab,-,-,a,ab,-,-,ab,ab,a,a,ab,a,ab,-,-,ab,a,ab,a,ab,a,ab,a,a,a,a,ab,a,a,-,-,a,ab,-,-,a,-,ab,-,ab,a,ab,a,a,-,ab,-,-,ab,ab,ab,a,-,a,a,a,ab,-,-,a,ab,ab,ab,a,-,-,ab,a,ab,a,a,ab,ab,a,ab,a,a,a,ab,-,a,ab,a,a,ab,a,ab,a,ab,a,a,a,ab,a,ab,ab,ab,ab,-,a,-,a,a,-,a,-,-,ab,a,-,a,ab,-,-,a,ab,-,-,-,ab,-,a,a,ab,ab,ab,ab,a,a,a,-,a,a,ab,ab,ab,a,a,-,ab,ab,ab,a,a,-,a,-,ab,a,a…
*M1885	D2.15	ab,ab,ab,ab,ab,ab,a,a,ab,ab,-,a,-,ab,-,-,a,a,ab,ab,a,a,ab,a,a,a,ab,ab,ab,a,ab,a,a,a,a,ab,a,a,ab,a,a,-,a,ab,a,ab,a,-,ab,ab,a,ab,-,ab,-,ab,ab,ab,a,ab,a,ab,a,-,a,ab,ab,ab,ab,ab,-,ab,-,a,-,a,ab,a,ab,a,a,-,a,a,a,ab,a,a,-,a,ab,ab,ab,a,a,a,ab,a,a,ab,a,a,-,ab,-,a,-,-,-,a,-,ab,ab,ab,ab,ab,ab,ab,a,-,a,a,ab,a,-,a,a,-,a,a,a,a,-,a,ab,ab,a,a,a,ab,-,-,ab,a,-,-,ab,-,a,-,a,a,ab,ab,ab,-,ab,-,a,ab,-,-,ab,ab,ab,a,a,…
*M1887	D2.15	ab,ab,ab,-,ab,ab,a,a,ab,ab,a,a,ab,-,ab,ab,a,a,ab,ab,-,a,ab,a,a,-,ab,ab,ab,a,ab,a,a,a,a,ab,a,a,ab,a,-,a,a,ab,a,ab,a,ab,ab,ab,a,ab,-,-,-,-,ab,ab,a,ab,a,ab,a,a,a,ab,ab,-,-,ab,ab,ab,a,-,-,a,ab,a,ab,a,-,ab,a,a,a,-,a,a,a,a,ab,ab,-,a,a,-,ab,a,a,ab,a,a,ab,ab,a,a,ab,a,a,a,a,ab,ab,ab,ab,ab,-,ab,a,-,a,-,ab,a,a,a,a,a,-,-,a,a,ab,-,ab,-,a,a,a,ab,a,a,ab,a,ab,ab,ab,ab,a,a,a,a,ab,-,ab,a,-,ab,a,ab,-,a,ab,ab,ab,a,a…
*M1888	D2.15	ab,ab,ab,ab,-,ab,a,a,ab,ab,a,a,ab,-,-,ab,a,a,-,ab,a,a,ab,a,a,a,ab,ab,-,a,ab,a,a,a,a,-,a,a,ab,a,-,a,-,ab,-,ab,a,ab,ab,-,a,ab,ab,ab,-,ab,ab,ab,a,ab,a,ab,a,-,-,ab,ab,ab,ab,ab,ab,ab,a,a,ab,a,ab,a,ab,a,-,ab,a,a,a,ab,a,a,a,a,ab,-,ab,a,-,a,ab,a,a,ab,-,a,-,ab,a,a,ab,a,a,a,a,ab,ab,ab,ab,-,-,-,a,ab,a,a,ab,a,a,a,a,a,a,a,a,a,ab,a,ab,ab,a,a,a,ab,-,a,ab,a,ab,ab,ab,ab,a,-,a,a,ab,ab,ab,a,ab,-,a,-,a,a,ab,-,-,a,a,…
*M1891	D2.15	-,ab,ab,ab,ab,ab,a,a,ab,ab,a,a,-,ab,-,-,a,a,ab,ab,a,a,ab,a,a,a,ab,ab,-,a,ab,a,-,a,a,ab,a,a,ab,a,a,a,a,ab,a,ab,a,ab,ab,ab,a,ab,ab,ab,ab,ab,ab,ab,a,ab,a,ab,-,a,a,ab,ab,ab,ab,ab,ab,ab,-,a,ab,a,ab,a,ab,a,a,ab,-,-,a,ab,a,-,a,a,ab,ab,ab,-,a,a,ab,-,a,ab,a,a,ab,ab,a,-,ab,a,a,a,a,ab,-,ab,ab,ab,-,ab,a,ab,-,a,ab,-,a,a,a,-,a,a,a,a,ab,a,ab,-,a,a,-,-,a,a,ab,a,ab,-,-,ab,a,a,a,a,ab,ab,ab,a,ab,-,a,ab,a,a,-,ab,ab,…
*M1892	D2.15	-,ab,ab,-,ab,ab,-,-,ab,ab,-,-,ab,ab,ab,ab,-,a,ab,ab,a,a,ab,-,a,a,ab,ab,ab,a,-,-,a,a,-,ab,a,a,ab,a,a,a,-,ab,-,ab,a,-,ab,ab,a,-,ab,ab,ab,-,-,ab,a,-,-,ab,a,a,a,ab,-,-,ab,ab,ab,-,-,a,ab,a,-,-,-,-,a,-,a,a,a,ab,a,-,a,a,ab,ab,ab,a,-,-,-,-,a,ab,-,a,-,ab,-,a,-,a,a,a,-,ab,ab,ab,ab,ab,-,-,a,-,a,a,ab,a,a,a,a,a,-,a,-,a,ab,a,ab,ab,a,a,-,ab,-,a,-,a,-,ab,-,ab,a,-,a,a,ab,ab,ab,a,ab,ab,a,ab,a,a,ab,ab,-,a,a,ab,-,a,…
*M1893	B3.7	ab,a,a,ab,a,ab,b,-,ab,a,b,ab,-,a,a,-,-,ab,ab,a,b,b,-,ab,ab,b,-,a,ab,-,a,b,ab,ab,b,a,b,ab,ab,ab,b,ab,-,-,b,ab,ab,ab,ab,a,b,ab,a,-,ab,-,ab,a,ab,-,b,-,-,b,-,a,ab,a,a,a,a,ab,-,-,ab,b,a,b,-,b,ab,a,ab,b,b,-,ab,b,ab,b,ab,a,a,b,ab,b,ab,b,ab,ab,b,ab,ab,ab,ab,b,a,b,-,b,-,ab,a,ab,a,a,a,-,ab,ab,ab,b,ab,b,b,ab,b,-,b,-,b,ab,a,b,ab,-,ab,b,-,a,-,-,ab,ab,a,a,a,ab,b,-,-,b,-,a,-,ab,ab,ab,b,a,ab,ab,ab,ab,a,b,b,a,b,a…
*M1898	D2.15	ab,ab,-,-,ab,ab,a,-,ab,ab,a,-,ab,ab,-,-,a,a,-,ab,a,a,-,a,a,a,ab,ab,ab,-,ab,a,a,a,a,ab,-,a,ab,a,-,a,a,-,a,ab,-,ab,ab,-,a,ab,ab,ab,ab,ab,ab,ab,a,ab,-,ab,a,a,-,ab,ab,ab,ab,ab,-,ab,a,-,ab,a,-,a,ab,a,a,-,a,a,a,ab,a,a,a,-,ab,ab,ab,-,a,a,ab,-,a,-,a,a,ab,ab,a,a,ab,-,-,-,a,ab,ab,ab,ab,ab,-,ab,a,ab,-,-,ab,-,a,a,a,-,-,a,a,a,ab,a,-,-,-,a,a,ab,-,a,ab,-,ab,-,-,ab,-,a,a,a,ab,-,-,a,ab,ab,a,ab,a,a,ab,ab,ab,a,-,-,…
*M1900	D2.15	ab,ab,ab,ab,ab,-,a,a,ab,ab,a,a,ab,ab,ab,-,a,-,ab,-,a,-,ab,a,-,a,ab,ab,ab,a,ab,a,-,a,a,ab,-,a,ab,a,a,-,a,ab,a,ab,a,ab,ab,ab,a,ab,ab,-,ab,ab,ab,ab,a,ab,a,ab,a,a,a,ab,-,ab,ab,ab,ab,ab,a,a,ab,a,ab,-,ab,a,a,ab,-,a,a,ab,a,a,-,a,-,ab,ab,a,-,a,ab,a,a,ab,a,a,ab,ab,a,a,ab,a,-,a,-,ab,ab,ab,ab,-,ab,ab,-,ab,a,a,ab,a,a,a,a,-,a,-,a,-,ab,-,ab,ab,a,a,a,ab,a,a,ab,a,ab,-,ab,ab,a,a,a,a,ab,ab,ab,a,ab,-,a,ab,a,a,ab,ab…
*M1902	B3.7	ab,b,b,ab,b,-,a,ab,ab,-,a,ab,b,b,-,ab,a,-,ab,b,a,-,ab,ab,ab,-,b,b,ab,-,-,a,-,ab,a,-,a,-,ab,ab,-,ab,a,ab,a,-,ab,ab,-,b,a,ab,b,b,ab,-,ab,b,-,b,a,b,-,a,a,b,-,b,b,b,-,ab,ab,a,ab,a,b,-,ab,-,ab,b,ab,a,-,b,ab,-,ab,a,ab,b,b,-,ab,a,ab,a,ab,ab,-,ab,ab,ab,-,a,b,-,ab,a,a,ab,b,ab,-,b,b,b,ab,ab,ab,a,ab,a,a,-,-,ab,-,a,a,ab,-,-,ab,-,ab,-,a,b,ab,-,ab,ab,b,-,b,ab,a,a,ab,a,ab,b,b,ab,ab,-,a,b,-,-,ab,-,b,a,a,b,a,ab,a…
*M1903	D2.15	ab,ab,ab,ab,-,ab,a,a,ab,ab,a,a,ab,ab,ab,ab,a,a,ab,ab,a,a,ab,a,-,a,-,ab,-,a,-,a,-,-,a,ab,a,a,ab,-,a,a,a,-,a,ab,a,-,ab,ab,-,ab,ab,ab,ab,-,ab,ab,a,ab,a,ab,a,-,a,ab,-,-,-,ab,ab,-,a,a,ab,-,ab,-,ab,a,a,ab,a,a,a,ab,a,a,a,a,ab,ab,-,a,a,a,ab,a,a,ab,a,a,-,ab,a,a,ab,a,a,a,a,-,ab,ab,ab,ab,ab,ab,-,ab,-,a,ab,-,a,a,a,a,a,-,a,a,ab,a,ab,-,a,a,a,-,a,a,ab,a,-,ab,ab,ab,a,-,a,a,ab,ab,ab,a,ab,ab,a,ab,a,a,ab,ab,ab,a,a,…
*M1904	B3.7	ab,b,b,-,b,-,-,ab,-,b,a,ab,b,b,-,-,a,ab,ab,b,a,-,ab,ab,ab,a,-,b,ab,a,b,a,ab,ab,-,b,a,ab,ab,ab,a,-,a,-,a,ab,ab,ab,ab,b,a,ab,b,b,ab,ab,ab,b,ab,-,a,b,a,-,a,b,ab,b,b,b,b,ab,ab,a,ab,-,-,a,-,a,ab,b,ab,a,a,b,-,a,ab,a,ab,-,b,-,ab,-,ab,-,ab,ab,a,ab,ab,ab,ab,a,b,a,ab,a,a,ab,b,ab,b,b,-,b,ab,ab,-,a,-,a,-,ab,a,ab,-,a,a,ab,b,a,ab,b,ab,a,a,b,ab,a,-,ab,b,b,-,ab,a,-,ab,a,ab,b,b,ab,ab,ab,a,b,-,ab,-,ab,b,a,a,b,a,ab…
*M1905	D1.10	-,-,ab,a,ab,a,a,ab,a,-,a,ab,ab,ab,ab,a,a,ab,a,ab,a,-,-,ab,-,a,ab,ab,a,a,ab,a,ab,ab,a,ab,a,ab,a,-,a,-,a,a,-,a,ab,a,a,ab,a,a,ab,ab,a,a,a,ab,-,ab,a,ab,a,-,a,ab,a,ab,ab,ab,-,a,ab,a,a,a,-,a,a,a,ab,-,-,a,a,ab,ab,a,ab,a,a,-,ab,-,ab,a,a,a,-,a,a,-,a,a,ab,a,ab,a,ab,a,a,a,ab,a,ab,ab,ab,-,ab,a,-,a,a,-,a,ab,a,ab,a,-,-,ab,ab,a,a,ab,-,a,-,ab,ab,a,a,ab,ab,ab,ab,a,a,-,ab,a,a,ab,ab,ab,-,a,a,-,ab,ab,a,-,ab,a,a,ab,a…
*M1906	D1.10	a,ab,ab,a,ab,-,a,-,a,-,-,ab,ab,ab,ab,a,a,ab,a,ab,a,a,a,ab,ab,a,-,ab,a,a,ab,-,ab,ab,a,ab,a,ab,-,ab,a,ab,a,a,a,a,ab,a,a,ab,-,a,ab,ab,-,-,a,-,ab,-,a,-,a,a,a,ab,a,ab,ab,-,ab,a,ab,a,a,a,ab,a,-,a,ab,ab,ab,a,a,ab,ab,-,ab,a,-,ab,-,a,ab,a,a,-,ab,-,a,ab,a,a,-,a,-,a,ab,a,a,a,ab,-,ab,ab,ab,ab,ab,a,-,a,-,a,a,ab,a,ab,a,a,-,ab,-,a,a,ab,-,a,a,ab,-,a,-,ab,ab,ab,ab,a,a,a,ab,a,a,ab,-,ab,a,a,a,ab,ab,ab,a,a,ab,a,a,ab…
*M1908	D1.10	a,ab,ab,-,ab,-,a,ab,a,ab,a,-,ab,ab,ab,a,-,ab,a,ab,a,a,-,ab,ab,a,-,ab,a,a,ab,a,ab,ab,a,ab,a,ab,a,-,a,ab,a,a,a,a,-,a,a,ab,-,a,-,ab,a,a,a,-,ab,ab,a,-,a,a,-,ab,-,ab,ab,-,ab,a,ab,a,a,a,ab,a,-,-,ab,-,-,a,a,ab,ab,a,ab,a,a,ab,ab,a,ab,a,a,a,ab,a,a,ab,a,a,ab,-,ab,a,ab,a,a,a,ab,a,ab,ab,ab,ab,ab,a,ab,a,a,a,a,-,a,ab,-,a,-,ab,ab,a,-,ab,-,-,-,ab,ab,a,a,ab,ab,-,ab,a,-,a,ab,a,-,ab,ab,ab,a,a,a,ab,-,ab,a,a,-,-,a,ab…
*M1915	D1.10	a,ab,ab,a,ab,-,a,-,-,ab,a,ab,ab,ab,-,a,a,ab,a,ab,a,a,a,ab,ab,a,ab,ab,a,a,ab,-,-,ab,a,ab,a,ab,a,ab,a,-,a,a,-,-,ab,a,-,ab,a,a,ab,ab,-,a,a,ab,ab,ab,a,ab,-,a,a,-,a,ab,-,ab,ab,a,-,-,a,a,ab,a,a,a,-,-,ab,a,a,ab,-,a,ab,-,a,ab,ab,-,ab,a,-,-,ab,a,-,-,-,a,ab,a,ab,-,ab,a,a,-,ab,-,-,ab,-,-,ab,a,-,a,a,a,a,ab,-,ab,a,-,-,ab,-,a,-,ab,ab,a,a,ab,ab,a,-,ab,ab,ab,ab,a,a,a,ab,a,a,ab,ab,ab,a,a,a,-,ab,ab,-,a,ab,a,a,ab,a…
*M1917	B3.7	ab,b,b,-,-,ab,a,ab,-,b,a,ab,-,-,b,-,a,ab,ab,b,-,a,ab,ab,ab,-,-,b,ab,a,b,a,ab,-,a,b,a,ab,ab,ab,a,ab,-,-,a,ab,ab,ab,ab,b,a,ab,b,-,ab,ab,ab,-,ab,b,-,b,a,a,a,b,ab,b,b,b,b,ab,ab,a,ab,a,b,a,-,a,ab,b,ab,-,a,b,ab,a,ab,-,ab,b,-,a,ab,a,ab,-,ab,ab,a,ab,ab,ab,ab,a,b,a,ab,a,a,ab,b,ab,b,-,b,b,ab,ab,ab,a,ab,a,a,ab,a,ab,a,a,a,ab,b,-,ab,b,-,a,a,-,-,a,-,ab,b,b,b,ab,a,a,ab,a,ab,b,b,ab,-,ab,a,b,ab,ab,ab,ab,b,-,-,b,a…
*M1921	B3.7	ab,b,-,ab,b,ab,a,ab,-,-,a,ab,b,b,b,ab,a,-,-,b,a,-,ab,ab,ab,a,b,b,ab,a,b,-,ab,ab,-,b,a,ab,ab,ab,a,ab,a,ab,a,ab,ab,ab,ab,b,a,ab,b,b,ab,-,ab,b,ab,b,a,b,-,a,a,b,-,b,b,b,b,ab,-,a,ab,-,b,a,ab,a,ab,b,ab,-,a,b,ab,a,ab,a,ab,b,b,a,ab,a,ab,a,ab,ab,a,ab,ab,-,ab,a,b,a,ab,a,a,ab,b,ab,-,b,b,b,ab,ab,ab,a,-,a,-,-,-,-,a,a,a,ab,b,-,ab,-,ab,a,a,b,ab,a,-,ab,b,-,-,ab,a,a,ab,a,-,b,b,ab,ab,ab,-,b,ab,ab,-,ab,b,a,a,b,a,ab…
*M1923	B3.7	-,-,-,-,b,-,a,ab,ab,b,a,ab,b,b,b,ab,a,ab,ab,b,a,a,ab,-,ab,a,b,-,-,-,b,a,ab,ab,a,b,a,ab,ab,-,a,ab,-,ab,-,ab,ab,ab,ab,b,-,ab,b,-,ab,ab,ab,b,ab,b,a,b,a,a,-,b,-,-,-,-,b,ab,ab,a,ab,a,b,a,ab,a,ab,b,ab,a,a,b,ab,-,ab,a,ab,b,b,a,ab,-,ab,a,ab,-,a,ab,ab,ab,ab,-,b,a,ab,a,a,ab,-,ab,b,b,b,b,-,ab,-,a,ab,-,a,ab,a,ab,a,-,a,-,b,-,-,b,-,a,a,-,ab,-,ab,ab,-,b,b,ab,a,a,ab,a,-,b,b,ab,ab,-,a,b,ab,ab,ab,ab,b,a,a,b,a,ab,a…
*M1924	B3.7	ab,a,a,ab,a,-,b,ab,ab,a,b,ab,a,a,-,ab,b,ab,-,a,b,b,ab,ab,ab,b,-,a,ab,-,a,b,ab,ab,b,a,b,ab,ab,-,b,ab,-,ab,b,ab,-,ab,ab,a,b,-,a,-,ab,ab,ab,a,ab,-,-,a,b,b,b,a,ab,a,a,a,a,-,-,b,ab,b,-,b,-,b,-,a,ab,-,-,a,ab,-,-,b,-,a,-,b,-,b,ab,b,ab,ab,b,-,ab,-,ab,b,a,b,-,b,-,-,a,ab,a,a,a,a,ab,ab,ab,b,ab,b,b,ab,b,ab,-,b,b,ab,a,b,ab,a,ab,b,b,a,ab,-,ab,ab,a,a,-,ab,b,b,ab,b,ab,a,a,ab,-,ab,b,a,ab,ab,ab,-,a,b,b,a,b,ab,ab,a…
*M1929	B3.7	ab,b,b,ab,b,ab,a,ab,ab,b,a,ab,b,b,b,ab,a,-,ab,b,a,a,ab,-,ab,a,b,b,ab,a,b,a,ab,-,-,-,a,ab,-,ab,a,ab,-,ab,a,ab,ab,ab,ab,-,a,-,b,b,ab,ab,ab,b,-,-,a,-,a,a,a,b,ab,b,b,b,b,ab,ab,a,ab,-,b,a,ab,a,-,-,ab,a,a,b,ab,a,ab,a,-,b,-,a,ab,-,ab,a,ab,ab,a,ab,ab,ab,ab,a,-,a,-,-,a,ab,b,-,b,-,b,b,ab,ab,ab,a,ab,a,a,ab,a,ab,a,a,a,ab,b,a,-,-,ab,a,a,b,-,a,ab,ab,-,b,b,ab,a,a,-,a,ab,b,b,-,ab,-,-,b,ab,ab,ab,ab,b,-,a,-,a,-,ab…
*M1932	B3.7	ab,b,b,ab,b,ab,a,ab,ab,b,a,ab,b,b,b,ab,a,ab,ab,-,a,a,-,ab,ab,a,b,-,ab,a,b,a,ab,ab,a,b,a,ab,ab,ab,a,ab,-,ab,a,ab,ab,ab,ab,b,a,ab,b,b,ab,ab,ab,b,ab,b,a,b,a,a,a,b,ab,b,b,b,-,ab,-,a,ab,a,b,a,ab,a,ab,b,ab,a,a,b,ab,a,ab,-,-,b,b,a,ab,a,ab,a,ab,-,a,ab,-,ab,ab,a,b,a,ab,a,a,-,b,ab,b,b,b,b,ab,ab,ab,a,ab,a,a,ab,a,-,a,a,a,ab,-,a,ab,b,ab,a,a,b,ab,a,ab,ab,b,b,b,-,a,a,ab,a,ab,b,b,ab,ab,ab,a,-,ab,ab,ab,-,b,-,a,b,…
*M1940	D2.15	a,a,-,a,a,a,ab,ab,-,-,ab,ab,a,-,a,a,-,-,a,-,ab,ab,a,ab,-,ab,-,a,a,-,a,ab,ab,-,ab,a,ab,ab,a,ab,ab,ab,ab,a,ab,a,ab,a,a,-,-,a,a,a,-,a,a,a,ab,-,ab,a,-,-,ab,a,a,a,-,a,-,-,ab,ab,a,ab,a,ab,a,ab,ab,a,-,-,-,a,ab,ab,ab,ab,a,a,a,ab,ab,ab,-,ab,ab,a,ab,ab,-,a,ab,ab,a,ab,ab,ab,-,a,a,a,a,a,a,-,ab,a,ab,-,a,ab,ab,ab,-,ab,-,ab,ab,ab,a,ab,a,a,-,ab,-,a,ab,ab,a,-,a,a,a,a,-,ab,-,ab,a,a,-,ab,a,a,ab,a,ab,ab,a,a,a,-,ab,a…
*M1943	D2.15	a,a,a,a,a,a,-,ab,a,a,ab,ab,a,a,a,-,ab,-,a,a,ab,ab,a,ab,ab,-,a,a,a,ab,a,ab,ab,ab,-,a,ab,-,a,ab,ab,-,ab,-,ab,a,ab,a,a,a,ab,-,a,a,-,a,a,-,ab,a,ab,a,ab,ab,-,-,a,a,a,a,a,a,-,ab,-,ab,-,-,a,-,ab,a,ab,ab,-,-,ab,-,ab,-,-,-,a,ab,-,ab,a,ab,ab,a,ab,ab,a,a,-,ab,a,ab,ab,ab,ab,a,a,-,-,a,a,a,ab,a,ab,ab,a,ab,ab,ab,-,ab,ab,ab,ab,ab,a,-,a,a,ab,-,ab,a,ab,ab,-,ab,a,a,a,-,-,ab,-,ab,a,a,-,ab,a,a,-,-,ab,ab,-,a,a,ab,ab,a…
*M1946	D1.10	a,ab,ab,a,ab,a,a,-,-,ab,-,-,ab,ab,ab,a,-,ab,a,ab,a,a,a,ab,ab,a,ab,ab,a,-,ab,a,ab,ab,a,ab,-,ab,a,ab,a,ab,a,-,a,a,ab,a,a,ab,a,a,-,ab,a,a,a,ab,ab,ab,-,ab,a,a,-,ab,a,ab,ab,ab,ab,a,ab,a,-,a,ab,-,a,a,ab,ab,ab,-,a,-,ab,a,ab,-,a,-,ab,a,ab,a,-,a,-,a,a,ab,a,a,ab,a,ab,a,ab,-,a,-,ab,a,ab,ab,ab,-,ab,a,ab,a,a,a,a,-,a,-,a,a,-,ab,-,a,a,ab,ab,a,a,ab,ab,a,a,ab,-,-,ab,a,-,a,ab,a,a,-,ab,ab,a,-,a,ab,-,ab,a,-,ab,a,a,a…
*M1948	D1.10	a,ab,ab,a,ab,a,a,ab,a,ab,-,ab,-,ab,ab,a,a,ab,a,ab,a,a,a,ab,-,a,ab,ab,a,a,ab,a,ab,ab,a,ab,a,ab,a,ab,a,ab,-,a,-,-,ab,a,a,ab,a,a,-,ab,a,a,a,-,ab,ab,-,ab,a,a,a,ab,a,ab,ab,-,ab,a,-,a,a,a,ab,a,a,a,ab,ab,ab,-,a,ab,ab,a,ab,-,a,ab,-,-,-,a,a,a,ab,a,a,-,a,a,ab,-,ab,a,ab,a,-,a,ab,a,ab,ab,ab,ab,ab,a,-,a,-,-,a,ab,a,ab,a,a,a,ab,ab,a,a,ab,ab,-,a,ab,ab,-,a,ab,ab,ab,ab,a,a,a,ab,a,-,ab,ab,ab,a,-,a,ab,ab,ab,a,a,ab,a…
*M1949	D1.10	a,ab,-,a,ab,-,a,ab,a,ab,a,ab,ab,ab,ab,a,a,ab,-,ab,a,a,a,ab,ab,a,-,ab,a,-,ab,-,ab,ab,-,ab,a,ab,a,-,a,ab,a,a,a,-,ab,a,a,ab,a,a,ab,-,a,a,a,ab,ab,ab,a,ab,-,a,a,ab,a,ab,ab,ab,ab,a,ab,a,-,a,-,a,a,a,ab,-,ab,a,a,ab,ab,a,ab,a,a,ab,ab,a,ab,a,-,a,ab,-,-,ab,a,a,ab,a,-,a,ab,a,a,a,ab,-,ab,ab,ab,ab,ab,a,ab,a,a,a,a,ab,-,ab,a,a,a,ab,ab,a,-,ab,ab,a,a,ab,ab,a,a,ab,ab,ab,ab,a,a,a,ab,a,a,ab,ab,ab,-,-,a,ab,ab,ab,a,a,a…
*M1951	D1.10	a,ab,-,a,ab,a,-,ab,a,ab,a,-,ab,ab,ab,a,a,ab,a,ab,a,a,a,ab,ab,a,-,ab,a,a,ab,a,ab,ab,a,ab,-,ab,a,ab,a,ab,-,-,a,a,-,-,-,-,a,-,-,ab,-,-,a,-,-,ab,a,ab,a,a,a,ab,a,ab,ab,ab,ab,a,ab,a,a,a,ab,a,a,a,ab,ab,ab,a,a,ab,ab,a,ab,-,-,ab,ab,a,ab,a,a,-,ab,a,a,ab,-,a,ab,a,ab,a,ab,-,a,a,ab,a,ab,ab,-,ab,ab,a,ab,a,a,a,a,ab,a,ab,a,a,a,ab,ab,a,a,ab,ab,a,a,ab,ab,-,a,ab,ab,ab,ab,a,a,a,ab,a,-,ab,ab,ab,a,a,a,ab,ab,-,-,a,ab,a…
*M1952	D1.10	a,ab,-,a,ab,a,a,ab,a,-,-,ab,ab,ab,ab,a,a,ab,-,ab,a,a,a,ab,ab,a,ab,ab,-,-,ab,a,-,-,a,ab,a,ab,a,ab,-,ab,a,a,a,a,ab,-,a,ab,a,a,ab,ab,-,-,a,ab,ab,-,-,-,a,-,a,ab,a,-,ab,ab,-,a,ab,-,a,-,ab,a,a,-,ab,ab,ab,a,a,-,-,a,ab,a,a,ab,ab,a,ab,a,a,a,ab,a,-,ab,a,a,ab,-,ab,-,ab,-,a,a,ab,a,ab,ab,ab,ab,-,a,ab,a,a,a,a,-,a,ab,a,a,a,ab,ab,a,a,ab,ab,a,a,ab,-,a,a,ab,-,ab,ab,a,a,a,-,a,a,ab,-,-,a,a,a,ab,-,ab,a,a,ab,-,a,ab,a,…
*M1956	D1.10	a,ab,ab,a,-,a,a,-,a,ab,a,ab,ab,ab,ab,-,a,ab,a,ab,a,a,a,-,ab,a,ab,ab,a,-,ab,-,ab,ab,a,-,a,ab,-,-,a,ab,-,a,a,a,ab,-,-,ab,a,-,ab,ab,a,a,-,-,-,-,-,-,a,a,-,ab,a,ab,ab,-,ab,a,ab,-,a,a,ab,a,a,-,ab,ab,ab,a,-,ab,ab,a,ab,a,a,ab,-,a,-,a,-,a,ab,a,a,ab,a,a,-,a,ab,a,ab,a,a,a,ab,-,ab,ab,ab,ab,ab,-,-,a,-,a,a,ab,a,-,a,a,a,ab,ab,a,a,ab,ab,a,-,-,ab,a,a,ab,ab,ab,ab,a,a,a,ab,-,a,ab,-,ab,a,a,-,ab,ab,ab,ab,a,ab,a,a,ab,…
*M1974	B3.7	ab,b,b,ab,b,ab,a,-,ab,b,a,-,b,b,b,ab,a,-,ab,b,a,a,ab,ab,ab,a,b,b,ab,a,b,a,ab,ab,a,-,a,ab,ab,ab,a,ab,a,ab,a,ab,ab,-,-,b,a,ab,b,b,-,ab,ab,b,ab,b,a,b,a,a,-,b,ab,b,b,b,b,-,ab,a,a,a,-,a,-,a,ab,-,ab,a,a,-,-,a,ab,-,ab,b,b,-,ab,-,ab,a,ab,-,a,b,-,ab,ab,a,b,a,ab,a,a,ab,b,ab,b,b,b,b,ab,ab,b,-,ab,a,a,ab,a,ab,-,a,-,ab,b,a,-,b,ab,a,a,b,-,a,ab,ab,b,b,-,ab,a,a,ab,a,ab,-,b,ab,ab,ab,a,b,-,ab,b,ab,b,a,a,-,a,ab,ab,b…
*M1989	D1.10	ab,a,a,ab,a,-,ab,a,ab,a,ab,a,a,a,a,ab,-,-,ab,-,ab,ab,ab,a,a,ab,a,-,ab,-,a,ab,-,a,ab,a,ab,-,ab,-,ab,a,ab,ab,ab,ab,-,ab,-,-,ab,ab,a,a,ab,ab,ab,a,-,-,-,a,ab,ab,ab,a,ab,a,a,a,a,ab,a,ab,ab,ab,a,-,ab,ab,a,a,a,ab,ab,-,a,ab,a,ab,ab,a,-,ab,a,ab,ab,ab,a,ab,ab,a,-,ab,a,ab,-,ab,a,ab,ab,ab,a,-,a,-,a,a,a,ab,a,ab,ab,ab,ab,a,-,a,ab,ab,ab,a,a,ab,ab,a,a,ab,ab,a,a,-,-,a,a,a,a,ab,-,-,a,ab,-,a,a,a,ab,ab,ab,a,a,a,a,ab…
*M1996	B3.7	ab,-,-,ab,b,ab,a,-,ab,b,a,-,b,b,b,-,a,ab,-,-,a,-,-,ab,ab,a,b,b,-,a,b,a,-,ab,a,b,a,ab,ab,ab,a,ab,a,-,a,-,ab,-,ab,-,a,ab,-,b,ab,ab,ab,b,ab,b,a,b,-,-,a,b,-,b,b,-,b,ab,ab,a,-,a,b,a,-,a,ab,b,ab,a,a,b,ab,a,ab,a,-,-,ab,a,-,a,-,-,ab,ab,a,b,ab,ab,ab,-,-,a,-,a,-,ab,-,a,b,b,b,b,ab,-,-,a,-,a,-,ab,a,ab,-,a,-,-,b,a,ab,-,-,-,a,b,ab,a,ab,-,b,-,b,ab,a,a,ab,-,-,b,b,-,ab,ab,a,b,ab,ab,b,ab,b,a,a,b,a,ab,ab,-,-,b,a,a,…
*M2003	B3.7	a,ab,-,-,ab,-,ab,b,a,-,ab,b,-,ab,-,a,ab,b,a,ab,ab,ab,a,b,b,ab,ab,ab,a,ab,-,-,b,-,ab,ab,ab,-,a,b,ab,b,-,a,-,a,b,a,a,ab,-,a,ab,ab,-,-,-,ab,b,ab,ab,-,ab,ab,ab,ab,a,-,ab,ab,ab,a,b,-,ab,ab,-,ab,a,ab,b,-,b,ab,ab,ab,b,ab,b,-,a,ab,b,ab,b,ab,a,ab,b,a,ab,ab,-,a,b,ab,ab,ab,-,ab,ab,a,ab,-,ab,ab,-,ab,-,a,ab,ab,-,ab,ab,b,ab,b,ab,ab,ab,b,ab,ab,a,ab,-,-,ab,ab,b,ab,-,b,ab,-,ab,a,ab,ab,b,ab,a,ab,-,b,a,a,ab,-,-,b,a…
*M2006	D1.10	ab,a,a,ab,a,-,ab,a,ab,a,ab,a,-,a,a,-,ab,a,-,a,ab,ab,-,a,-,ab,a,a,ab,ab,-,-,a,a,-,a,ab,-,ab,-,ab,-,ab,ab,ab,ab,a,ab,ab,a,ab,ab,a,a,ab,ab,ab,-,a,-,ab,a,ab,ab,ab,a,ab,-,a,-,a,ab,a,-,ab,ab,a,ab,ab,ab,a,a,a,ab,ab,-,a,ab,a,-,ab,a,-,-,a,ab,ab,ab,a,ab,-,a,ab,ab,a,-,-,-,a,ab,ab,ab,a,ab,a,a,a,-,a,ab,a,ab,ab,-,ab,-,-,a,ab,ab,-,a,a,-,ab,a,a,ab,ab,a,-,ab,ab,a,a,a,a,ab,ab,-,-,ab,ab,a,a,-,-,ab,ab,a,a,-,a,-,a,ab…
*M2008	D2.15	ab,ab,ab,ab,ab,-,-,a,ab,-,a,a,ab,-,ab,ab,a,a,-,ab,a,a,ab,-,a,a,ab,ab,ab,a,ab,a,a,a,-,ab,a,-,ab,-,a,-,a,ab,a,ab,a,ab,ab,ab,a,ab,ab,ab,ab,-,-,ab,a,ab,-,ab,a,a,a,ab,ab,-,-,ab,ab,ab,a,a,a,a,-,a,-,a,a,ab,a,a,a,ab,-,a,a,a,ab,ab,a,a,a,-,ab,a,a,ab,a,ab,ab,ab,a,a,-,a,a,a,a,ab,ab,-,ab,ab,-,ab,a,ab,ab,a,ab,-,a,a,a,-,a,a,a,-,ab,-,ab,-,a,a,a,ab,a,a,ab,a,ab,ab,ab,-,-,a,a,-,ab,-,ab,a,ab,ab,a,ab,a,a,ab,ab,ab,a,-…
*M2009	B3.7	-,a,a,ab,a,-,-,ab,ab,a,b,ab,a,a,a,ab,b,-,ab,a,-,-,ab,-,ab,b,a,a,ab,b,a,b,ab,ab,b,a,b,ab,ab,ab,b,ab,-,ab,b,ab,ab,ab,ab,-,b,-,a,a,ab,ab,-,a,ab,a,b,a,b,-,b,a,ab,a,a,a,a,ab,ab,b,b,b,-,b,ab,b,-,-,ab,-,-,a,-,b,ab,b,-,-,-,b,-,b,-,b,ab,-,-,a,ab,ab,ab,b,a,b,ab,b,b,ab,-,b,a,a,a,a,ab,ab,a,b,ab,b,b,ab,b,ab,-,b,b,-,a,b,ab,-,ab,b,b,a,ab,b,-,ab,a,-,-,ab,b,-,ab,b,ab,-,-,ab,-,ab,b,a,ab,ab,a,-,a,b,b,a,b,ab,ab,a,ab…
*M2010	B3.7	ab,b,b,ab,b,ab,a,ab,ab,b,a,ab,b,b,b,ab,a,ab,ab,b,a,-,ab,-,ab,a,b,-,ab,a,b,a,-,ab,a,b,a,-,-,-,a,ab,a,ab,-,-,-,ab,ab,b,a,ab,b,b,-,-,ab,b,ab,-,a,b,a,a,a,b,ab,b,b,b,b,ab,ab,a,a,-,b,-,ab,a,ab,-,ab,-,a,b,-,a,ab,a,ab,-,ab,a,ab,-,ab,a,ab,ab,a,b,ab,ab,-,-,-,a,ab,a,a,ab,-,a,-,-,b,b,ab,ab,-,-,ab,a,a,ab,a,ab,-,-,a,ab,b,a,ab,-,ab,a,a,-,ab,a,ab,-,b,b,b,ab,a,a,ab,-,-,b,b,ab,ab,ab,a,b,ab,-,-,-,b,a,a,b,a,ab,ab,-,…
*M2011	D2.15	-,-,ab,-,-,ab,a,a,-,ab,a,-,-,ab,ab,ab,-,a,ab,ab,a,a,ab,a,a,a,ab,ab,ab,-,ab,a,a,a,-,-,a,-,ab,a,a,a,a,-,a,ab,a,ab,-,ab,a,ab,ab,ab,ab,-,-,ab,a,ab,a,ab,a,a,a,ab,-,ab,ab,-,ab,ab,a,a,a,a,ab,a,ab,a,a,-,a,a,-,ab,a,a,a,a,ab,ab,a,a,a,a,ab,-,a,ab,a,ab,ab,ab,a,a,ab,a,-,a,a,ab,-,a,ab,-,ab,-,-,ab,ab,a,ab,a,-,-,-,a,a,a,a,-,ab,-,ab,-,a,a,-,ab,a,a,-,-,ab,ab,ab,ab,-,a,a,a,ab,ab,ab,a,-,ab,a,ab,a,a,-,ab,ab,a,a,ab,a,…
*M2014	D2.15	ab,ab,ab,ab,-,ab,a,a,ab,ab,a,a,-,ab,ab,ab,a,a,-,ab,a,-,ab,-,a,a,-,ab,-,a,ab,a,-,a,a,ab,a,a,ab,-,a,a,a,ab,a,ab,a,-,-,-,a,ab,ab,ab,ab,ab,ab,ab,a,ab,a,ab,-,-,a,-,ab,ab,ab,ab,ab,ab,a,a,a,a,-,a,-,a,a,ab,a,-,-,ab,a,a,-,a,-,-,a,a,a,a,ab,-,a,ab,a,ab,-,ab,a,a,ab,a,a,a,a,ab,ab,a,-,ab,ab,-,a,ab,ab,a,ab,a,a,a,a,a,a,-,-,a,ab,a,ab,ab,a,a,a,-,a,a,ab,a,ab,ab,ab,-,a,a,a,a,-,ab,ab,-,ab,ab,a,ab,a,a,ab,ab,ab,a,a,ab,…
*M2015	D2.15	ab,ab,ab,ab,ab,ab,-,-,ab,-,a,a,ab,ab,ab,-,a,a,ab,ab,a,a,ab,a,-,a,ab,ab,ab,a,ab,a,a,a,a,-,a,-,ab,a,a,-,a,ab,a,ab,a,-,ab,-,a,-,-,-,ab,ab,ab,ab,a,ab,-,ab,a,a,a,-,-,ab,-,ab,ab,ab,a,a,a,a,ab,a,ab,a,a,-,a,a,a,ab,-,a,a,a,ab,ab,a,a,a,a,ab,a,a,ab,a,ab,ab,ab,a,-,-,a,-,a,-,ab,ab,a,ab,ab,ab,-,a,ab,ab,a,ab,a,a,a,a,a,a,a,a,-,-,a,ab,ab,a,a,a,ab,a,-,ab,-,ab,ab,-,ab,a,a,a,a,ab,-,ab,a,ab,ab,a,ab,-,a,ab,ab,ab,a,-,a…
*M2022	D1.10	a,ab,ab,a,ab,a,a,-,-,ab,a,ab,ab,-,-,-,a,-,a,ab,-,a,-,-,ab,a,ab,-,a,a,ab,a,ab,ab,a,ab,a,ab,-,-,a,ab,a,a,a,a,ab,a,-,ab,a,a,ab,-,-,a,a,ab,-,ab,a,ab,-,a,a,ab,a,ab,ab,-,ab,a,ab,a,a,a,ab,a,a,a,ab,ab,ab,a,a,ab,ab,a,ab,a,a,-,ab,a,ab,a,a,a,ab,a,a,ab,a,a,ab,a,ab,a,-,a,a,a,ab,a,ab,ab,ab,ab,ab,a,ab,a,a,a,a,ab,a,-,a,a,a,ab,ab,a,a,-,ab,a,a,ab,-,a,-,ab,ab,ab,ab,a,a,a,ab,a,a,ab,-,ab,a,-,a,ab,ab,ab,ab,-,ab,-,a,ab…
*M2025	D1.10	-,-,a,ab,a,ab,ab,-,ab,-,ab,a,a,a,a,ab,ab,a,ab,a,ab,ab,-,a,a,ab,a,a,ab,ab,a,ab,a,a,ab,a,-,a,ab,a,-,a,ab,ab,ab,ab,a,ab,ab,a,ab,ab,a,-,ab,ab,ab,a,-,a,ab,a,ab,ab,ab,a,ab,a,a,a,a,ab,a,ab,ab,ab,-,-,ab,ab,-,a,a,ab,ab,-,-,ab,-,ab,-,a,a,ab,a,ab,ab,ab,-,ab,ab,-,ab,ab,a,ab,a,-,a,ab,ab,ab,a,-,-,a,-,a,a,ab,a,ab,ab,ab,ab,a,ab,a,ab,-,ab,a,a,ab,ab,-,a,ab,ab,a,a,-,ab,a,a,a,a,-,-,ab,a,ab,ab,a,a,a,-,ab,ab,a,-,a,a,-…
*M2026	D1.10	-,a,a,ab,a,ab,ab,a,ab,a,ab,a,a,a,-,ab,ab,-,ab,a,ab,ab,-,a,a,ab,a,a,-,ab,a,ab,a,-,-,a,ab,a,ab,a,ab,-,ab,ab,ab,ab,a,ab,ab,a,ab,ab,-,a,-,ab,-,a,-,a,ab,a,ab,ab,ab,a,ab,a,-,a,a,ab,a,ab,ab,ab,a,ab,ab,ab,a,a,-,ab,ab,a,a,ab,a,ab,-,a,a,ab,a,ab,ab,ab,a,-,ab,-,-,ab,a,ab,a,ab,-,ab,ab,ab,-,ab,a,-,a,a,a,ab,a,ab,ab,-,ab,a,ab,a,ab,ab,ab,a,a,ab,ab,a,a,-,ab,a,a,ab,ab,a,a,a,a,ab,ab,ab,-,ab,ab,a,a,a,ab,ab,-,a,-,a,a,…
*M2028	D2.15	-,a,a,a,a,a,-,ab,a,a,-,ab,a,a,a,a,-,ab,a,a,ab,ab,a,-,ab,ab,-,a,a,ab,a,-,ab,ab,-,a,ab,-,a,-,ab,ab,-,a,ab,a,ab,a,a,-,ab,-,-,a,a,a,-,a,-,a,a,a,ab,ab,ab,-,-,-,a,a,a,a,-,-,ab,ab,a,-,-,ab,ab,a,-,ab,ab,a,ab,ab,ab,ab,-,a,-,-,ab,ab,a,ab,-,a,ab,-,a,a,-,ab,a,ab,ab,ab,ab,a,a,ab,-,a,a,a,ab,-,a,ab,a,ab,-,ab,ab,ab,ab,ab,-,ab,a,-,-,a,ab,ab,ab,a,ab,ab,a,ab,a,a,a,a,ab,ab,ab,ab,a,-,a,ab,-,a,ab,a,-,ab,a,-,a,ab,ab,a,…
*M2029	D2.15	ab,-,-,ab,ab,ab,a,-,-,ab,a,-,ab,ab,ab,ab,a,a,ab,ab,a,-,ab,-,a,a,ab,-,ab,a,ab,a,a,a,a,ab,a,a,ab,a,a,a,a,ab,a,ab,a,-,ab,ab,a,ab,ab,ab,-,ab,ab,ab,a,ab,ab,ab,a,-,a,ab,ab,ab,ab,ab,ab,ab,a,a,a,a,ab,a,-,a,a,ab,a,-,a,-,-,a,a,a,-,ab,ab,-,-,-,-,a,a,ab,a,ab,-,ab,a,-,-,a,a,a,-,ab,ab,a,-,ab,ab,ab,a,-,ab,-,ab,a,-,a,a,a,a,-,-,a,ab,a,ab,ab,a,a,a,ab,a,a,ab,a,ab,ab,ab,ab,a,-,a,-,-,ab,ab,a,-,-,a,ab,a,a,-,ab,ab,a,-,…
*M2030	B3.7	b,ab,-,-,ab,b,ab,a,b,ab,ab,-,ab,ab,ab,b,ab,a,b,ab,-,-,b,a,a,ab,ab,ab,b,ab,ab,ab,a,a,ab,ab,-,a,b,a,ab,a,ab,b,ab,b,a,b,-,ab,-,b,ab,-,b,b,b,-,a,ab,b,ab,-,-,ab,ab,b,ab,ab,ab,ab,b,a,-,ab,ab,ab,ab,b,-,a,ab,-,ab,-,ab,a,-,a,ab,-,-,ab,-,a,ab,b,ab,a,-,ab,ab,b,b,a,ab,ab,-,a,-,-,-,ab,ab,-,-,-,ab,-,b,ab,ab,b,ab,ab,a,ab,a,-,ab,-,-,-,ab,b,ab,a,ab,-,ab,a,ab,b,a,ab,ab,-,b,ab,-,a,ab,b,-,ab,a,b,b,-,ab,a,a,ab,b,ab,a…
*M2032	D2.15	ab,-,ab,ab,ab,ab,-,a,ab,ab,a,a,ab,ab,-,ab,a,-,ab,ab,-,a,ab,a,a,a,ab,ab,ab,-,ab,a,a,a,a,ab,a,-,ab,a,a,-,a,ab,-,ab,a,ab,ab,ab,a,ab,ab,ab,ab,ab,ab,-,a,ab,ab,ab,a,a,a,ab,ab,a,ab,ab,ab,ab,-,a,a,a,-,-,ab,-,a,ab,a,-,a,ab,a,a,a,a,ab,ab,ab,-,-,a,ab,a,a,ab,a,-,ab,ab,a,a,ab,a,a,a,a,ab,ab,a,ab,ab,ab,ab,-,ab,ab,a,ab,-,a,a,-,a,a,a,a,-,ab,-,ab,ab,a,a,a,ab,a,a,ab,a,ab,-,ab,-,a,a,-,a,ab,ab,ab,a,ab,ab,a,-,-,a,-,ab…
*M2034	B3.7	-,a,a,ab,-,ab,b,-,-,a,b,ab,a,a,a,ab,-,-,ab,a,b,b,ab,ab,ab,b,a,a,-,-,a,b,ab,ab,b,a,-,ab,ab,-,b,ab,-,ab,b,ab,ab,-,ab,a,b,ab,a,a,ab,ab,ab,a,ab,a,ab,a,b,b,b,a,ab,-,a,-,a,-,-,-,b,b,a,b,ab,b,ab,a,ab,b,b,a,-,-,ab,b,ab,a,a,b,ab,-,ab,b,ab,ab,b,-,-,ab,-,b,a,b,ab,b,-,ab,a,b,a,a,-,a,ab,ab,a,b,ab,b,-,-,b,ab,b,-,b,-,a,b,-,a,ab,b,b,a,ab,-,ab,ab,a,a,a,ab,b,-,ab,b,ab,a,-,-,-,ab,b,a,ab,ab,-,ab,a,-,-,a,b,ab,ab,a,-,…
*M2035	D1.10	a,ab,ab,-,ab,a,a,ab,a,-,a,ab,-,ab,ab,a,a,-,a,ab,a,a,a,ab,ab,a,ab,ab,a,a,ab,-,ab,ab,a,ab,-,-,-,ab,a,ab,a,a,a,a,ab,ab,a,-,a,-,ab,ab,a,-,-,ab,ab,ab,a,-,a,a,a,ab,-,ab,ab,ab,-,-,ab,a,a,a,ab,-,-,-,-,ab,ab,a,a,ab,ab,a,ab,a,a,ab,ab,a,ab,a,-,a,ab,a,a,ab,-,a,-,a,ab,a,ab,a,a,-,ab,-,-,ab,-,ab,ab,a,ab,a,-,-,a,-,a,ab,a,a,a,ab,ab,a,a,-,-,-,a,ab,ab,a,a,ab,ab,ab,ab,a,a,a,ab,-,a,ab,ab,ab,a,a,a,ab,ab,ab,-,a,ab,a,a,…
*M2039	B3.7	ab,a,a,ab,a,-,-,ab,ab,a,b,ab,a,-,-,-,b,ab,ab,a,-,b,ab,ab,-,b,a,-,ab,b,a,-,ab,ab,b,a,b,ab,ab,ab,b,ab,b,ab,b,ab,-,a,ab,a,-,ab,a,a,ab,ab,ab,a,ab,a,ab,a,b,b,-,-,-,-,a,a,a,ab,ab,b,b,b,a,b,-,b,-,a,ab,b,b,a,ab,b,ab,b,-,a,a,b,ab,b,-,-,ab,-,b,a,ab,-,ab,-,a,b,ab,-,-,ab,a,-,a,-,-,a,-,ab,a,b,ab,b,b,-,b,ab,b,b,-,-,a,b,ab,-,-,b,b,a,ab,b,ab,ab,-,-,a,ab,b,-,ab,b,ab,a,-,ab,ab,ab,b,-,ab,ab,a,-,a,-,-,a,b,ab,ab,a,ab…
*M2041	D2.15	ab,ab,-,ab,ab,ab,-,-,ab,ab,a,a,ab,ab,ab,ab,a,a,ab,ab,-,a,ab,a,a,a,-,ab,ab,a,-,a,a,a,a,ab,a,a,ab,-,a,a,a,ab,a,ab,a,ab,-,ab,a,-,ab,ab,ab,ab,-,ab,a,ab,-,ab,a,a,a,ab,-,a,ab,ab,-,ab,a,a,a,a,ab,a,ab,a,a,ab,a,a,a,ab,a,a,a,a,ab,ab,ab,a,a,a,ab,a,-,ab,a,-,-,-,a,a,-,-,-,a,a,ab,ab,-,ab,ab,-,ab,a,-,ab,a,ab,a,-,a,a,-,a,a,a,-,ab,a,ab,ab,-,a,a,ab,a,a,ab,a,ab,ab,-,ab,a,-,-,a,ab,ab,ab,a,-,ab,a,-,a,-,ab,ab,ab,-,a,-…
*M2045	D1.10	-,ab,ab,a,-,a,a,ab,a,ab,a,ab,ab,-,ab,a,-,ab,a,ab,-,a,a,ab,-,a,ab,ab,a,-,ab,a,-,ab,-,ab,a,ab,a,ab,a,-,a,a,-,a,ab,ab,a,ab,a,-,ab,ab,a,a,a,ab,ab,ab,a,-,-,a,a,ab,a,-,ab,ab,ab,a,ab,a,a,-,-,a,a,-,ab,-,ab,a,a,ab,-,a,ab,a,-,-,ab,a,ab,a,a,a,ab,a,a,-,a,a,ab,a,ab,a,-,a,a,a,ab,a,ab,ab,ab,ab,ab,a,ab,a,a,a,a,ab,a,ab,a,a,a,ab,ab,a,a,ab,ab,a,a,ab,ab,a,-,ab,ab,ab,ab,-,a,a,ab,-,a,ab,ab,-,a,-,-,-,ab,ab,ab,a,ab,a,a,…
*M2053	D2.15	a,-,-,a,a,-,ab,ab,-,-,ab,ab,a,a,a,a,-,-,-,a,ab,ab,a,ab,ab,-,a,a,a,ab,-,ab,ab,ab,ab,-,ab,-,a,ab,ab,-,ab,a,ab,a,ab,a,a,a,ab,a,a,a,-,-,a,a,-,a,a,a,ab,ab,ab,a,a,-,a,a,a,a,ab,ab,ab,-,ab,ab,a,ab,ab,a,ab,ab,ab,a,ab,ab,ab,ab,a,a,a,-,-,ab,a,ab,ab,a,ab,a,a,ab,ab,ab,a,ab,ab,ab,ab,-,a,ab,a,a,a,a,ab,a,a,-,a,ab,-,ab,ab,ab,ab,ab,-,ab,a,ab,a,a,ab,ab,-,a,ab,ab,a,-,a,a,a,-,ab,-,ab,ab,a,a,a,ab,a,a,ab,a,-,-,a,a,a,ab…
*M2059	D2.15	ab,ab,-,ab,ab,ab,-,a,ab,ab,a,a,ab,ab,ab,ab,a,a,ab,ab,a,a,ab,a,a,a,ab,ab,ab,a,ab,a,a,a,a,ab,a,-,ab,-,a,a,ab,ab,a,ab,a,ab,ab,ab,-,-,-,ab,ab,ab,ab,ab,a,ab,ab,ab,a,a,a,ab,ab,a,ab,ab,ab,ab,a,a,a,a,a,a,ab,a,a,ab,a,a,a,ab,a,a,-,a,-,ab,ab,a,a,a,ab,a,-,ab,-,ab,ab,a,a,a,ab,a,a,a,a,ab,ab,a,ab,-,ab,-,a,ab,ab,a,ab,a,-,a,a,a,a,a,a,a,ab,a,ab,ab,-,-,a,ab,a,a,ab,a,ab,ab,-,ab,a,a,a,a,ab,ab,ab,a,ab,ab,a,ab,a,a,ab,a…
*M2060	D2.15	a,-,a,a,a,a,ab,-,-,a,ab,ab,a,a,a,a,ab,ab,a,-,-,ab,-,ab,ab,ab,a,a,a,ab,a,-,ab,ab,ab,a,-,-,a,ab,ab,ab,a,a,ab,a,ab,a,a,a,ab,-,a,a,a,a,-,a,ab,-,-,a,-,ab,ab,a,a,ab,a,-,a,a,ab,ab,-,ab,-,ab,a,ab,ab,a,ab,-,ab,-,-,ab,ab,-,a,a,a,ab,-,ab,a,-,ab,a,-,a,a,ab,ab,ab,a,ab,ab,ab,ab,a,a,-,a,a,a,-,ab,a,a,-,a,-,-,ab,-,ab,ab,ab,ab,ab,a,ab,a,a,ab,ab,ab,-,ab,ab,-,ab,a,-,-,-,ab,-,ab,ab,a,a,a,ab,a,a,ab,a,-,ab,a,a,a,ab,-,-…
*M2066	D2.15	ab,ab,ab,ab,ab,ab,-,a,ab,-,-,a,ab,ab,ab,ab,a,-,ab,ab,a,a,ab,a,a,a,ab,ab,ab,a,ab,a,a,a,a,ab,a,a,ab,-,a,a,ab,-,a,ab,a,ab,ab,ab,a,-,ab,ab,ab,ab,ab,ab,a,ab,ab,-,a,-,a,ab,ab,-,ab,ab,ab,ab,a,a,-,a,a,a,ab,-,a,ab,-,a,-,ab,a,a,-,a,-,ab,ab,a,-,-,ab,-,a,-,a,ab,ab,a,a,-,ab,a,-,a,-,ab,ab,a,-,ab,ab,-,a,ab,ab,a,ab,a,a,a,a,a,a,-,a,a,ab,a,ab,ab,a,-,-,-,a,-,ab,a,ab,ab,ab,ab,a,a,a,a,ab,ab,ab,-,-,ab,a,-,a,-,ab,ab,-,…
*M2067	D1.10	ab,-,a,ab,a,ab,ab,a,ab,a,-,a,a,a,a,ab,ab,-,ab,a,ab,ab,ab,-,a,ab,a,a,ab,-,a,ab,a,a,ab,a,ab,a,ab,a,ab,a,ab,ab,ab,ab,a,-,-,a,ab,ab,a,-,-,ab,-,-,a,a,ab,a,ab,ab,ab,-,ab,a,a,a,a,ab,a,ab,ab,-,a,ab,ab,ab,a,-,a,ab,ab,a,a,-,-,ab,ab,a,a,ab,a,ab,-,ab,a,ab,-,a,ab,ab,a,ab,a,ab,a,ab,ab,ab,a,ab,-,a,-,a,a,ab,a,ab,-,ab,-,a,ab,-,ab,ab,ab,a,a,ab,ab,a,a,-,-,-,a,ab,ab,-,a,-,a,ab,ab,ab,a,ab,ab,a,a,a,ab,ab,-,a,a,a,a,ab,…
*M2071	D1.10	ab,a,a,ab,-,ab,ab,a,ab,a,ab,a,a,a,a,-,ab,-,ab,a,ab,-,ab,a,a,ab,-,a,ab,-,a,ab,a,a,ab,a,ab,-,ab,a,-,a,ab,ab,ab,ab,a,ab,-,a,ab,-,a,a,ab,ab,ab,-,a,-,ab,a,ab,ab,ab,a,ab,a,a,-,-,ab,a,ab,ab,ab,-,ab,ab,ab,a,a,a,ab,ab,a,a,ab,a,ab,ab,-,a,ab,a,ab,ab,ab,a,ab,ab,a,ab,ab,-,ab,a,ab,a,-,ab,ab,a,ab,-,a,a,a,a,-,-,ab,ab,ab,ab,a,ab,a,ab,ab,ab,-,a,ab,ab,a,a,ab,ab,a,-,ab,ab,a,-,ab,a,-,ab,-,a,ab,ab,-,a,a,ab,ab,ab,a,a,a…
*M2075	D1.10	ab,-,a,-,-,ab,ab,a,-,-,ab,a,a,a,a,ab,ab,-,ab,a,ab,-,ab,a,a,ab,a,a,ab,ab,-,ab,-,a,ab,a,ab,a,ab,a,ab,a,ab,ab,ab,ab,ab,ab,ab,-,ab,ab,a,a,-,ab,-,a,a,a,ab,-,ab,-,ab,a,ab,ab,a,a,-,ab,a,ab,ab,-,a,ab,ab,ab,a,a,a,ab,ab,-,a,ab,a,ab,ab,a,a,ab,a,ab,ab,ab,a,ab,-,a,ab,ab,a,-,a,-,a,ab,ab,ab,a,ab,a,-,a,a,a,ab,-,-,ab,ab,-,a,ab,-,ab,ab,ab,a,-,ab,ab,a,a,ab,-,a,a,-,ab,-,a,ab,-,-,ab,ab,a,-,ab,a,-,a,-,-,ab,a,a,-,a,ab,…
*M2077	D2.15	-,a,a,-,a,a,ab,-,a,a,ab,ab,a,a,a,-,-,ab,a,-,ab,ab,a,ab,ab,ab,a,a,a,ab,a,ab,ab,ab,ab,a,ab,ab,-,ab,-,-,a,a,ab,-,ab,a,a,a,-,a,-,-,a,a,a,a,ab,a,a,a,ab,ab,ab,-,a,ab,a,a,a,-,-,ab,ab,ab,ab,ab,a,ab,ab,a,ab,ab,-,a,ab,ab,ab,ab,a,a,a,ab,ab,ab,a,-,-,a,ab,a,a,ab,ab,-,a,ab,ab,ab,-,a,a,-,a,a,a,a,ab,a,a,ab,a,ab,ab,-,ab,ab,ab,ab,ab,ab,-,-,a,a,ab,ab,ab,a,ab,ab,-,ab,a,-,a,a,ab,ab,-,ab,-,-,-,ab,a,a,ab,a,ab,ab,a,a,-,…
*M2078	D1.10	ab,-,a,ab,-,ab,ab,-,ab,-,-,a,a,-,a,ab,ab,a,ab,a,ab,ab,ab,a,a,ab,a,a,ab,-,a,ab,a,a,ab,a,ab,a,ab,-,ab,a,ab,-,ab,ab,ab,ab,ab,a,ab,ab,-,a,-,-,ab,a,-,a,-,a,ab,ab,ab,a,ab,ab,-,a,a,-,a,ab,ab,ab,-,ab,-,ab,a,a,a,ab,ab,a,a,-,a,-,ab,a,-,ab,-,-,ab,ab,-,ab,ab,a,ab,ab,a,ab,a,ab,a,ab,ab,ab,a,-,a,-,a,-,-,-,a,ab,ab,ab,ab,a,ab,a,ab,-,-,a,a,ab,ab,-,a,ab,ab,a,a,ab,ab,-,a,ab,a,ab,ab,ab,a,-,-,a,a,a,ab,ab,-,a,a,-,a,ab,…
*M2079	D1.10	ab,-,a,-,a,ab,ab,-,ab,a,ab,a,-,a,a,ab,ab,a,ab,a,ab,-,ab,a,a,ab,a,a,ab,ab,a,ab,a,a,ab,a,ab,a,-,a,-,-,ab,ab,ab,ab,ab,ab,ab,a,ab,-,a,a,ab,ab,-,-,a,a,ab,-,ab,ab,ab,a,-,ab,-,a,a,-,a,ab,-,ab,-,ab,-,ab,a,a,-,ab,-,a,a,ab,a,ab,ab,-,a,ab,a,ab,ab,ab,a,ab,ab,a,-,ab,-,ab,a,ab,a,ab,ab,ab,a,ab,a,a,-,-,a,ab,-,ab,ab,ab,ab,a,-,-,ab,ab,ab,a,a,ab,ab,a,a,ab,ab,a,a,ab,ab,a,a,ab,a,-,ab,ab,a,ab,ab,a,-,a,ab,ab,ab,a,a,a,a…
*M2082	B3.7	-,b,-,-,b,ab,-,ab,ab,b,a,ab,-,b,b,-,a,ab,ab,b,a,a,-,ab,-,a,-,b,ab,a,b,-,ab,ab,-,b,a,ab,ab,ab,a,ab,ab,-,a,ab,a,-,ab,b,a,-,b,b,ab,-,ab,b,ab,b,ab,b,-,a,-,b,ab,-,b,b,b,-,ab,a,-,-,ab,a,ab,a,ab,b,ab,a,a,b,ab,a,-,-,-,b,b,a,-,a,-,a,-,ab,a,b,ab,a,ab,a,b,a,-,a,a,ab,-,-,-,b,b,b,ab,ab,b,a,ab,-,a,ab,a,ab,a,a,a,ab,b,-,ab,-,ab,a,a,b,-,a,ab,ab,b,-,b,ab,a,a,ab,a,ab,b,-,ab,ab,ab,-,b,ab,-,b,ab,b,a,a,b,a,-,ab,b,ab,-…
*M2086	D2.15	ab,-,-,ab,ab,ab,a,a,ab,-,a,a,ab,ab,-,ab,a,a,ab,ab,a,a,-,-,a,a,-,ab,ab,a,ab,a,a,a,a,-,-,a,ab,a,a,-,ab,ab,a,ab,-,ab,ab,-,a,ab,ab,ab,-,ab,ab,ab,a,ab,-,ab,a,a,a,ab,ab,-,ab,ab,ab,ab,-,-,a,a,a,a,ab,a,a,ab,a,-,-,ab,a,-,a,a,ab,ab,ab,a,a,-,ab,a,a,ab,a,ab,ab,a,a,a,ab,-,a,-,a,ab,ab,a,ab,ab,-,ab,a,ab,-,a,-,a,a,-,a,-,a,a,a,a,ab,a,ab,ab,a,a,a,-,a,a,-,a,ab,-,ab,ab,a,a,a,-,-,ab,ab,-,-,ab,a,ab,a,-,ab,ab,ab,a,a,ab…
*M2095	D2.15	ab,ab,ab,ab,ab,ab,a,a,ab,ab,a,a,ab,-,ab,ab,a,a,ab,ab,a,a,ab,a,a,a,ab,ab,ab,-,ab,a,a,a,a,ab,a,a,-,a,a,a,ab,ab,a,ab,a,ab,ab,ab,a,ab,ab,-,ab,ab,ab,ab,a,ab,ab,ab,a,-,a,ab,ab,a,-,-,ab,ab,a,a,a,a,a,-,-,a,a,ab,a,a,a,ab,a,a,a,a,ab,ab,ab,-,a,a,ab,-,a,ab,-,ab,ab,a,-,a,ab,a,a,a,-,ab,ab,-,ab,ab,ab,ab,a,ab,ab,a,ab,a,a,a,a,a,a,a,a,a,ab,a,ab,ab,a,-,-,-,a,a,a,a,-,ab,ab,ab,-,-,a,-,ab,ab,ab,-,ab,ab,-,ab,a,a,ab,ab,…
*M2098	D2.15	ab,ab,ab,ab,-,ab,a,a,ab,ab,a,a,ab,ab,ab,-,a,a,ab,ab,a,a,-,a,a,a,ab,ab,ab,a,ab,a,a,a,-,ab,a,a,ab,a,a,a,ab,ab,a,ab,a,ab,ab,ab,a,ab,-,ab,ab,ab,-,ab,a,-,ab,ab,a,a,a,-,ab,-,ab,ab,ab,-,a,a,-,a,a,a,-,-,a,ab,a,a,a,ab,a,a,a,a,ab,ab,ab,-,-,a,ab,a,a,-,-,ab,ab,a,a,-,ab,a,a,a,a,ab,ab,-,ab,-,ab,ab,-,ab,ab,-,ab,a,a,a,a,a,a,-,a,a,ab,-,ab,ab,a,a,a,ab,a,a,-,-,ab,ab,ab,ab,a,a,a,a,ab,ab,-,-,ab,ab,a,-,a,a,ab,ab,ab,a,…
*M2100	D2.15	ab,ab,ab,-,ab,-,a,-,ab,ab,-,a,ab,ab,ab,ab,-,a,ab,ab,a,-,ab,a,a,-,ab,ab,ab,a,-,-,a,-,-,-,-,a,ab,-,a,a,ab,ab,a,ab,a,ab,ab,ab,-,-,-,ab,ab,ab,-,ab,-,ab,ab,ab,-,a,-,ab,-,a,ab,ab,ab,ab,a,a,a,a,a,a,ab,a,-,ab,a,a,a,-,a,a,a,a,-,ab,ab,-,a,a,ab,a,a,ab,a,ab,ab,a,a,-,ab,a,a,a,a,ab,ab,a,ab,ab,ab,ab,-,ab,ab,-,ab,a,a,a,a,a,a,a,a,a,ab,a,ab,ab,a,a,-,ab,a,a,a,a,-,ab,-,-,a,a,a,a,ab,ab,ab,a,-,-,a,ab,a,-,ab,ab,-,-,a,-…
*M2107	D2.15	ab,-,-,ab,ab,-,a,a,ab,ab,a,a,ab,ab,-,-,-,a,ab,ab,-,a,ab,a,a,a,ab,ab,ab,a,-,a,a,a,a,ab,a,a,ab,-,a,a,ab,ab,-,ab,a,-,ab,ab,a,ab,ab,ab,ab,ab,-,ab,-,ab,-,ab,a,-,-,ab,ab,a,ab,ab,ab,ab,a,-,a,a,-,a,ab,-,-,ab,a,a,a,-,a,a,a,a,ab,ab,ab,a,a,a,ab,a,a,-,a,ab,ab,a,-,a,-,-,a,a,-,ab,ab,-,-,ab,ab,ab,a,ab,-,a,ab,a,a,-,a,a,a,-,-,a,ab,a,ab,-,-,a,-,ab,a,-,-,a,ab,-,ab,-,-,a,a,-,ab,ab,-,a,ab,ab,a,-,a,a,ab,ab,ab,a,a,ab,a…
*M2109	D1.10	ab,a,a,-,a,ab,ab,a,ab,a,ab,a,a,-,a,ab,-,-,ab,a,ab,ab,ab,a,a,ab,a,a,-,ab,a,-,a,a,ab,-,ab,a,ab,a,ab,a,-,-,ab,ab,ab,ab,ab,a,ab,ab,a,a,ab,ab,ab,a,a,-,ab,-,ab,ab,ab,-,ab,ab,-,-,a,ab,-,-,ab,ab,-,ab,ab,ab,a,a,-,ab,ab,a,a,-,a,ab,ab,a,a,ab,a,ab,ab,ab,a,ab,ab,a,ab,ab,a,ab,a,ab,a,ab,ab,ab,a,ab,a,a,a,a,a,ab,a,ab,ab,ab,ab,-,ab,a,ab,ab,a,a,a,ab,ab,a,a,ab,ab,a,a,-,ab,a,a,-,a,ab,ab,-,-,ab,ab,a,-,a,ab,ab,-,-,a,-,…
*M2110	B3.7	-,a,a,ab,a,ab,-,-,ab,a,b,ab,a,-,a,-,-,ab,ab,a,b,-,ab,ab,ab,-,a,-,-,b,a,b,ab,ab,b,a,b,ab,ab,ab,-,ab,-,ab,b,ab,-,ab,ab,a,b,ab,a,a,ab,ab,ab,a,ab,a,-,-,b,b,b,-,ab,b,a,a,a,ab,ab,b,-,b,ab,-,ab,-,ab,a,ab,b,b,a,ab,b,ab,b,-,a,a,b,ab,-,ab,-,-,ab,-,a,ab,b,ab,b,a,b,ab,b,b,ab,-,b,a,a,a,a,ab,ab,a,-,ab,b,b,ab,-,ab,-,-,ab,-,a,b,ab,-,ab,b,b,a,ab,b,b,-,a,ab,-,-,b,b,-,b,-,-,a,ab,ab,ab,b,-,ab,ab,a,ab,a,b,b,-,b,ab,-,…
*M2111	D1.10	ab,a,-,ab,a,ab,ab,a,ab,a,-,a,a,a,a,ab,ab,-,ab,a,ab,ab,-,a,-,ab,-,a,ab,ab,a,-,-,a,ab,a,ab,a,ab,a,ab,a,ab,-,ab,ab,-,ab,ab,a,ab,-,a,a,ab,ab,ab,a,a,a,ab,a,ab,ab,-,a,ab,ab,a,a,a,ab,-,ab,ab,ab,a,ab,ab,ab,a,a,a,ab,ab,a,a,ab,-,-,ab,a,a,-,a,ab,ab,-,a,ab,ab,-,ab,ab,a,-,a,ab,a,ab,ab,ab,a,ab,-,a,-,a,a,ab,a,ab,-,ab,ab,a,ab,a,ab,ab,a,a,a,ab,ab,a,a,ab,ab,a,-,ab,ab,-,-,ab,a,ab,ab,-,-,-,ab,-,a,a,ab,ab,ab,-,-,-,a,…
*M2114	B3.7	ab,b,-,ab,b,ab,a,ab,ab,-,a,ab,b,b,b,ab,a,ab,ab,b,-,-,ab,ab,-,a,b,-,ab,-,-,a,ab,ab,a,b,-,-,ab,ab,a,ab,-,ab,a,-,a,ab,ab,b,a,ab,b,b,ab,ab,ab,b,ab,b,-,b,a,a,-,b,ab,a,b,b,b,ab,-,a,a,a,ab,a,-,a,-,b,-,a,a,b,ab,a,ab,-,-,b,b,a,ab,a,ab,a,-,ab,a,b,ab,-,ab,a,b,a,ab,a,a,ab,b,-,b,-,b,b,-,ab,b,-,ab,a,a,ab,-,-,a,a,ab,ab,b,a,-,-,ab,-,a,-,-,a,-,ab,b,ab,b,ab,a,a,ab,a,ab,b,b,ab,ab,ab,a,b,ab,-,b,ab,b,a,a,b,a,ab,ab,-,…
*M2115	D2.15	ab,ab,ab,-,-,ab,a,a,ab,ab,a,a,-,ab,ab,ab,a,a,ab,ab,a,-,-,-,-,a,ab,ab,ab,a,ab,a,a,a,a,ab,-,a,ab,a,a,a,-,ab,-,-,a,ab,ab,-,a,ab,-,-,ab,ab,-,ab,a,ab,ab,ab,a,a,a,ab,-,a,ab,ab,ab,-,a,a,-,a,a,-,ab,-,a,ab,a,a,a,ab,a,a,a,a,-,ab,ab,a,a,a,ab,a,a,ab,a,-,ab,a,a,a,ab,-,a,a,a,ab,ab,a,-,ab,ab,-,a,ab,ab,a,ab,a,a,a,a,a,a,a,a,a,ab,-,ab,ab,a,-,a,ab,a,-,a,a,ab,ab,ab,ab,-,a,a,a,ab,ab,ab,a,ab,ab,a,ab,a,a,ab,ab,ab,a,a,a…
*M2116	B3.7	-,-,b,-,-,-,a,ab,ab,b,a,ab,b,b,-,ab,a,ab,ab,-,a,a,ab,ab,ab,a,b,-,ab,a,b,a,ab,ab,a,b,a,ab,-,ab,a,ab,ab,ab,a,ab,a,ab,ab,b,-,ab,b,-,ab,ab,ab,b,-,b,ab,b,-,-,a,b,ab,a,b,-,b,ab,ab,-,a,a,-,a,ab,a,ab,b,ab,-,-,b,ab,-,ab,a,ab,b,b,a,ab,a,-,a,ab,ab,a,b,-,a,-,-,b,a,ab,a,a,ab,-,a,b,b,b,b,ab,ab,b,a,ab,a,a,-,a,ab,a,a,-,ab,b,-,ab,b,-,a,-,b,ab,a,a,ab,-,ab,b,ab,a,a,ab,a,ab,b,b,ab,ab,-,-,b,ab,-,b,ab,b,a,a,b,a,ab,-,b…
*M2117	D1.10	-,ab,ab,a,-,a,-,ab,a,ab,a,ab,ab,ab,-,a,a,ab,a,-,a,-,a,ab,ab,a,ab,-,a,a,ab,a,ab,-,a,ab,a,-,-,ab,a,ab,a,a,-,a,a,-,-,ab,a,a,ab,-,a,-,a,ab,ab,-,a,ab,a,a,a,ab,a,a,-,ab,ab,a,-,a,-,a,ab,a,a,a,ab,-,-,a,a,ab,ab,-,ab,a,a,ab,ab,a,ab,a,a,-,ab,a,a,ab,-,-,ab,a,ab,a,ab,a,a,-,ab,a,ab,ab,ab,ab,ab,a,ab,a,a,a,a,ab,-,ab,a,a,ab,ab,ab,a,a,ab,-,a,a,-,ab,a,a,ab,ab,-,ab,a,a,-,-,a,-,ab,ab,-,a,a,a,ab,-,ab,-,a,ab,a,a,ab,a,a…
*M2118	B3.7	-,a,-,ab,a,ab,b,ab,-,a,-,-,a,a,a,ab,-,-,ab,a,b,b,ab,ab,ab,b,a,-,ab,-,a,b,ab,ab,b,a,b,ab,ab,ab,b,ab,ab,ab,b,-,b,ab,ab,-,b,ab,a,a,ab,-,ab,a,ab,a,ab,a,b,b,b,a,-,b,a,a,a,ab,ab,b,b,b,ab,b,ab,b,ab,a,ab,b,b,-,ab,-,ab,b,ab,-,a,b,ab,b,ab,b,ab,ab,b,a,ab,b,ab,b,a,b,ab,b,b,ab,a,-,-,a,a,a,ab,ab,a,b,ab,b,b,-,-,ab,b,b,ab,ab,a,b,ab,a,ab,b,b,a,ab,-,b,ab,a,ab,a,ab,b,b,-,b,-,a,-,ab,ab,ab,b,a,ab,ab,a,-,-,b,b,a,b,ab,…
*M2120	B3.7	ab,b,-,ab,-,ab,a,ab,ab,b,a,ab,b,b,b,ab,a,ab,ab,b,a,a,ab,-,ab,-,-,b,ab,a,b,a,ab,ab,a,-,-,ab,ab,ab,a,ab,ab,ab,a,ab,a,ab,ab,b,-,-,b,b,ab,ab,ab,-,ab,b,ab,b,a,-,a,b,ab,a,b,b,b,-,ab,-,a,-,ab,-,ab,a,-,-,-,a,a,b,ab,a,ab,a,ab,b,-,a,ab,a,ab,a,ab,-,a,b,ab,a,ab,a,b,a,ab,-,a,ab,b,-,b,b,b,b,ab,-,b,a,ab,a,-,ab,a,ab,a,-,ab,-,b,a,-,b,ab,-,a,b,ab,a,a,ab,b,ab,b,ab,a,-,ab,a,ab,-,b,ab,ab,ab,a,b,ab,ab,b,-,b,a,a,-,a,ab…
*M2121	D1.10	a,ab,ab,-,ab,-,a,-,a,ab,a,ab,ab,ab,ab,a,a,ab,a,ab,a,a,-,ab,-,a,ab,ab,a,a,ab,a,ab,ab,-,ab,a,ab,a,ab,a,ab,a,-,a,-,a,a,a,-,a,a,-,ab,-,a,a,-,ab,-,a,ab,-,a,a,ab,-,a,ab,ab,ab,a,ab,-,-,a,ab,a,a,a,ab,ab,ab,a,a,ab,ab,a,ab,a,a,-,ab,-,ab,a,a,-,-,-,-,ab,-,-,ab,-,ab,a,ab,a,a,-,ab,a,ab,-,ab,ab,ab,a,ab,a,a,a,a,-,a,ab,a,a,-,ab,ab,a,a,ab,ab,a,a,ab,ab,a,a,ab,ab,a,ab,a,a,a,ab,-,a,ab,-,ab,a,-,-,-,ab,ab,ab,a,-,a,-,ab…
*M2122	B3.7	ab,a,a,ab,a,ab,-,ab,ab,a,b,ab,a,a,a,ab,b,ab,-,a,b,-,ab,ab,-,b,-,a,ab,b,a,b,-,ab,b,-,b,ab,-,ab,b,ab,ab,ab,-,ab,b,ab,-,a,b,ab,a,-,ab,ab,ab,a,ab,a,ab,-,b,b,b,a,ab,-,a,a,a,ab,ab,b,b,b,-,b,ab,b,ab,a,ab,b,b,a,-,b,-,b,ab,a,a,b,ab,b,-,-,ab,-,b,a,-,b,ab,b,a,b,ab,b,b,-,a,b,-,a,-,-,ab,ab,a,b,ab,b,b,ab,b,-,b,b,ab,ab,a,-,ab,-,-,b,-,a,ab,b,-,-,a,-,a,ab,b,-,ab,b,ab,-,a,-,ab,-,-,a,ab,-,-,-,a,-,-,a,-,ab,-,a,ab,a,…
*M2124	D2.15	ab,-,-,ab,-,ab,a,a,ab,ab,a,a,ab,-,ab,-,a,a,ab,ab,a,a,ab,-,a,-,ab,-,ab,a,ab,a,a,a,a,ab,a,a,ab,a,a,a,ab,ab,a,-,a,ab,-,ab,a,-,ab,-,ab,ab,ab,ab,a,-,ab,-,a,a,-,ab,-,a,ab,ab,ab,ab,a,a,-,a,a,a,ab,a,a,ab,a,a,-,ab,-,a,a,a,ab,ab,ab,a,a,a,ab,a,a,ab,a,ab,ab,a,a,-,ab,a,a,a,a,ab,ab,a,ab,ab,ab,ab,-,ab,ab,a,ab,a,a,a,-,a,a,a,a,a,-,-,ab,-,-,-,a,ab,a,a,a,a,-,ab,ab,ab,a,a,a,-,ab,-,-,a,ab,ab,a,-,-,a,ab,ab,ab,a,a,-,a,…
*M2125	B3.7	-,ab,ab,-,ab,a,ab,b,-,ab,ab,-,-,-,ab,a,ab,b,a,ab,ab,ab,a,b,b,ab,ab,-,a,ab,ab,ab,-,b,ab,ab,ab,b,a,b,-,b,-,a,ab,a,-,a,a,-,-,a,ab,-,a,a,a,ab,b,ab,a,ab,ab,ab,-,ab,a,ab,ab,ab,ab,a,b,ab,-,ab,b,ab,-,-,b,ab,b,-,ab,ab,b,ab,-,ab,a,ab,-,ab,b,ab,-,ab,b,a,ab,-,-,ab,b,ab,ab,-,-,ab,ab,a,ab,ab,ab,ab,ab,ab,-,-,-,ab,a,ab,ab,b,-,b,ab,ab,b,b,ab,ab,a,-,b,ab,-,ab,-,ab,ab,b,ab,a,-,a,ab,-,b,-,a,ab,ab,-,a,a,ab,ab,-,-,ab,…
*M2127	B3.7	a,ab,ab,a,ab,a,ab,b,a,ab,ab,b,ab,ab,ab,a,-,b,a,ab,ab,ab,-,b,-,ab,ab,ab,a,ab,ab,ab,-,b,ab,ab,ab,-,a,b,-,b,a,-,ab,a,ab,a,a,ab,ab,a,-,ab,a,a,a,ab,-,ab,a,ab,-,ab,ab,ab,a,ab,ab,ab,-,a,b,ab,-,ab,b,-,a,ab,b,ab,b,ab,ab,ab,b,ab,b,ab,-,ab,ab,ab,-,ab,a,-,-,a,ab,ab,a,ab,b,ab,-,ab,-,-,ab,a,ab,ab,ab,ab,ab,ab,b,-,ab,ab,a,ab,ab,b,ab,b,ab,-,b,-,-,ab,a,-,-,ab,ab,ab,b,ab,-,b,ab,a,ab,a,-,ab,-,-,a,ab,ab,b,a,a,ab,-,-,…
*M2128	D1.10	ab,a,-,-,a,ab,ab,a,ab,a,-,a,a,a,a,ab,ab,a,-,a,-,ab,ab,-,a,ab,a,a,ab,ab,a,ab,a,a,ab,-,ab,-,ab,-,ab,a,ab,ab,ab,ab,ab,ab,ab,a,ab,ab,a,-,-,ab,ab,-,a,a,ab,a,ab,ab,ab,a,ab,ab,a,-,a,ab,a,ab,ab,ab,a,ab,ab,ab,a,-,a,ab,ab,-,a,ab,a,ab,ab,-,a,ab,a,-,ab,ab,a,ab,ab,a,ab,-,a,ab,a,ab,-,ab,-,-,a,-,a,a,a,a,-,ab,-,ab,ab,ab,ab,a,ab,-,-,ab,a,a,a,-,-,-,a,ab,ab,a,a,ab,ab,a,-,ab,a,ab,ab,ab,a,ab,ab,a,a,a,ab,ab,ab,a,a,a,a…
*M2130	D2.15	ab,ab,ab,-,ab,ab,a,-,ab,ab,-,-,ab,-,ab,ab,a,a,ab,ab,a,a,ab,a,-,-,ab,ab,-,a,ab,-,a,a,a,-,a,a,ab,a,a,a,ab,ab,a,-,a,-,ab,ab,a,-,ab,ab,-,-,ab,ab,-,ab,-,ab,a,a,a,ab,ab,a,ab,-,ab,ab,a,a,-,a,a,-,ab,a,a,ab,a,-,a,ab,-,a,a,a,ab,ab,ab,a,a,a,ab,a,a,ab,a,ab,ab,a,a,a,ab,a,a,a,a,ab,ab,a,ab,ab,ab,ab,a,-,ab,a,ab,a,-,a,a,a,a,a,a,a,ab,a,ab,ab,a,a,-,ab,a,a,a,a,ab,ab,ab,ab,a,a,-,a,ab,ab,ab,a,ab,ab,a,ab,a,a,ab,ab,ab,-…
*M2132	D1.10	a,ab,ab,a,-,a,a,ab,a,ab,a,-,ab,ab,ab,a,-,ab,a,-,a,a,a,-,ab,-,ab,ab,a,a,ab,a,ab,-,a,-,-,ab,a,-,a,ab,a,a,a,-,a,a,a,ab,-,a,ab,ab,a,-,a,ab,-,ab,a,ab,a,a,a,-,a,-,ab,ab,ab,a,ab,a,a,-,ab,a,a,-,ab,-,ab,-,-,ab,-,a,ab,a,a,ab,ab,a,ab,a,a,a,ab,-,-,ab,a,a,ab,a,ab,a,-,-,-,a,ab,a,-,ab,ab,-,ab,a,ab,a,a,-,a,ab,a,-,a,a,ab,-,ab,a,a,-,ab,a,a,ab,-,a,a,ab,ab,a,ab,a,a,a,ab,-,a,-,ab,ab,a,a,a,-,ab,ab,ab,a,ab,a,a,ab,a,-,a…
*M2133	B3.7	-,-,ab,b,ab,b,ab,a,b,-,-,a,ab,ab,ab,b,ab,-,-,ab,ab,ab,-,a,-,ab,ab,ab,b,ab,ab,ab,a,a,ab,ab,ab,a,b,a,ab,a,b,b,ab,b,-,b,b,ab,-,b,-,-,b,b,b,-,a,ab,b,ab,ab,ab,-,ab,b,-,ab,ab,ab,b,a,ab,ab,ab,a,ab,b,ab,a,-,-,ab,-,ab,a,-,a,ab,b,ab,ab,ab,a,-,-,ab,a,b,ab,-,-,-,-,-,ab,ab,a,ab,ab,-,ab,-,ab,ab,ab,ab,a,b,ab,ab,b,ab,ab,a,-,a,ab,ab,a,-,ab,ab,-,ab,a,-,-,ab,a,ab,ab,a,ab,-,-,b,ab,ab,-,b,b,ab,ab,a,b,b,ab,ab,a,a,-,-,…
*M2134	D2.15	-,ab,ab,ab,-,ab,a,-,ab,ab,a,a,ab,ab,ab,ab,a,a,ab,ab,a,a,ab,a,a,a,ab,ab,ab,-,-,a,a,a,-,-,a,a,ab,a,a,a,ab,ab,a,ab,a,ab,ab,ab,a,ab,ab,ab,ab,ab,ab,ab,a,-,-,ab,a,a,a,-,-,-,ab,-,ab,ab,a,a,a,-,a,a,ab,a,a,ab,-,a,a,ab,a,a,a,a,ab,ab,ab,a,a,a,ab,a,-,ab,a,ab,ab,a,a,a,ab,-,a,-,a,ab,ab,a,ab,ab,-,ab,-,ab,ab,-,ab,a,a,a,a,a,-,a,a,-,ab,a,ab,ab,a,a,a,ab,a,a,a,a,ab,ab,ab,ab,a,a,a,ab,ab,-,ab,a,ab,-,a,ab,a,a,ab,ab,ab,…
*M2137	D2.15	a,a,a,-,a,-,ab,ab,a,a,-,ab,a,-,-,a,ab,ab,a,a,ab,-,a,ab,ab,-,a,a,-,ab,a,-,-,ab,-,-,ab,ab,a,ab,-,ab,a,a,ab,-,-,a,a,-,ab,a,a,-,a,-,a,a,ab,a,a,-,ab,ab,ab,a,a,-,a,a,a,a,ab,ab,ab,ab,ab,-,a,-,ab,a,-,-,ab,a,ab,-,ab,ab,a,a,-,-,ab,ab,a,ab,-,a,ab,a,-,ab,ab,ab,a,ab,ab,ab,-,a,-,ab,a,a,a,a,ab,-,a,ab,a,ab,ab,ab,ab,-,-,ab,-,-,-,ab,a,a,ab,ab,ab,a,ab,-,ab,ab,a,-,-,a,ab,ab,ab,-,a,-,-,ab,a,a,ab,a,ab,ab,a,a,a,ab,ab,a…
*M2138	D2.15	-,a,a,a,a,a,ab,ab,a,a,ab,ab,a,a,a,-,ab,ab,-,a,ab,-,a,-,ab,ab,a,a,a,-,a,ab,-,ab,ab,a,ab,ab,-,ab,ab,-,a,a,ab,-,-,a,a,a,ab,a,a,a,a,a,a,a,-,a,a,a,ab,ab,ab,a,a,ab,a,a,a,a,ab,ab,-,-,ab,ab,-,ab,-,a,ab,ab,ab,-,ab,ab,ab,ab,a,a,a,ab,ab,ab,a,-,ab,a,ab,-,a,ab,ab,ab,a,ab,ab,ab,ab,a,a,ab,a,a,-,a,ab,a,a,-,-,ab,ab,ab,-,ab,ab,ab,-,-,a,-,a,-,-,ab,ab,a,ab,ab,ab,ab,a,a,a,a,ab,ab,-,a,a,a,a,-,a,a,ab,-,-,ab,-,a,a,ab,-,…
*M2160	D2.15	a,a,a,a,a,a,ab,ab,a,a,ab,-,a,a,a,a,ab,ab,a,a,ab,ab,a,ab,ab,ab,-,-,a,-,a,ab,ab,ab,ab,a,ab,ab,a,ab,ab,ab,a,a,-,a,ab,a,-,a,ab,a,-,a,-,a,a,a,ab,a,-,a,ab,ab,ab,a,a,ab,-,a,a,a,-,ab,ab,ab,ab,ab,a,ab,ab,a,ab,ab,ab,-,-,-,ab,ab,a,a,a,ab,ab,ab,a,ab,ab,a,ab,a,a,-,ab,ab,a,ab,ab,ab,ab,a,a,ab,a,a,a,-,ab,a,a,ab,a,ab,ab,ab,ab,ab,ab,ab,ab,ab,a,ab,a,-,ab,ab,ab,a,ab,ab,-,ab,a,a,a,a,ab,-,ab,a,a,a,a,ab,a,a,-,a,-,ab,a,…
*M2161	D2.15	a,a,a,-,-,a,ab,ab,-,a,ab,ab,-,a,a,-,ab,ab,a,a,ab,ab,-,ab,ab,ab,a,a,a,ab,-,ab,ab,-,ab,a,-,ab,a,ab,ab,ab,a,-,ab,a,-,-,a,a,-,a,-,a,-,a,a,a,ab,a,-,a,ab,ab,ab,a,a,ab,a,a,a,a,ab,-,ab,ab,-,-,-,ab,ab,a,ab,ab,-,a,ab,ab,ab,ab,a,-,-,ab,ab,ab,a,ab,ab,-,ab,a,a,ab,ab,ab,-,ab,-,-,ab,a,a,ab,a,a,a,a,ab,a,a,ab,-,ab,ab,ab,ab,-,ab,ab,ab,ab,a,ab,a,a,-,-,ab,a,ab,-,ab,ab,a,a,a,a,ab,-,ab,a,a,a,a,ab,a,a,ab,a,ab,ab,a,a,a,…
*M2163	D2.15	a,a,a,a,a,a,-,ab,-,a,ab,ab,-,a,a,a,ab,-,a,a,ab,ab,a,ab,ab,ab,a,a,a,ab,a,-,ab,-,ab,a,ab,ab,a,-,ab,ab,-,a,ab,a,ab,a,a,a,ab,a,a,a,a,a,a,a,ab,a,a,-,ab,ab,ab,a,a,ab,-,a,a,-,ab,ab,ab,ab,ab,ab,a,ab,ab,a,ab,ab,ab,a,ab,ab,ab,ab,a,a,a,-,ab,ab,-,ab,-,a,ab,a,a,-,ab,ab,a,ab,ab,ab,ab,a,a,ab,a,a,a,-,ab,a,a,ab,a,ab,ab,ab,ab,ab,ab,-,ab,ab,a,ab,a,a,ab,ab,ab,a,ab,-,ab,ab,a,a,a,a,ab,-,ab,-,a,a,a,ab,-,a,ab,a,ab,-,-,a…
*M2171	D2.15	-,a,a,-,a,a,ab,ab,a,a,ab,ab,ab,a,a,a,ab,ab,a,a,ab,-,-,ab,ab,ab,a,-,a,ab,a,ab,ab,ab,ab,a,ab,ab,a,ab,ab,ab,a,a,-,a,ab,a,a,a,ab,a,a,-,a,a,a,a,ab,a,a,a,ab,ab,ab,a,a,ab,a,-,a,a,ab,-,ab,ab,ab,ab,-,-,ab,a,ab,ab,ab,a,-,ab,ab,ab,a,a,a,-,ab,a,ab,ab,ab,a,ab,a,a,ab,ab,ab,-,ab,ab,ab,ab,a,a,ab,a,a,a,a,ab,a,a,ab,-,ab,ab,ab,ab,ab,ab,ab,ab,ab,a,-,-,a,ab,ab,ab,a,-,ab,ab,ab,a,a,a,a,ab,ab,ab,a,a,a,a,ab,-,a,ab,-,ab,a…
*M2177	D2.15	a,-,a,a,a,a,ab,-,a,a,ab,ab,ab,a,a,-,-,ab,a,a,ab,ab,a,-,ab,-,a,a,a,-,-,ab,ab,-,ab,a,-,ab,a,-,ab,ab,a,a,ab,a,ab,a,a,-,-,-,-,a,a,a,a,a,ab,a,-,a,ab,ab,ab,-,a,ab,a,a,-,-,ab,-,ab,ab,ab,ab,a,ab,-,a,-,ab,-,a,ab,ab,-,ab,a,a,-,-,-,a,ab,ab,ab,-,-,a,a,ab,ab,ab,a,ab,ab,ab,-,-,a,ab,a,a,-,-,ab,a,a,-,a,-,-,-,ab,ab,ab,ab,ab,ab,a,ab,a,a,ab,ab,ab,a,ab,ab,-,ab,a,a,a,-,ab,ab,ab,a,a,a,-,ab,a,a,ab,a,-,ab,a,a,-,ab,ab,a,…
*M2178	D2.15	a,-,a,a,-,a,-,ab,a,a,ab,ab,ab,a,a,a,ab,ab,a,a,-,ab,-,ab,-,ab,a,-,a,ab,a,ab,-,-,ab,a,-,ab,a,ab,ab,ab,-,-,ab,a,-,a,a,a,ab,a,a,a,a,-,a,a,ab,-,a,a,ab,ab,-,a,a,ab,a,a,a,a,ab,ab,ab,ab,-,-,a,ab,ab,a,ab,ab,-,a,ab,ab,ab,ab,a,a,-,ab,-,-,ab,-,ab,a,ab,a,a,ab,ab,ab,a,ab,ab,-,ab,a,a,ab,a,-,a,a,ab,-,a,ab,-,-,ab,ab,ab,ab,ab,ab,ab,ab,-,ab,a,a,ab,ab,ab,a,ab,ab,ab,ab,-,a,a,a,-,ab,ab,a,a,a,a,ab,a,a,ab,a,ab,ab,a,a,a,…
*M2187	B3.7	-,b,ab,b,ab,-,-,a,-,-,ab,-,a,ab,ab,b,ab,a,-,-,ab,ab,b,a,a,ab,ab,-,b,ab,-,ab,a,a,ab,-,ab,a,-,a,ab,a,b,-,ab,b,ab,b,b,ab,-,-,ab,-,b,b,b,ab,a,ab,-,-,ab,b,ab,-,-,ab,ab,ab,ab,b,a,ab,ab,-,-,ab,-,ab,a,ab,a,ab,ab,-,a,ab,a,ab,-,ab,-,ab,a,b,ab,ab,a,b,-,ab,b,ab,a,-,-,ab,a,ab,ab,b,ab,ab,ab,ab,ab,-,a,b,ab,ab,b,ab,-,a,ab,a,-,-,a,a,ab,ab,b,ab,a,-,ab,-,a,ab,ab,-,ab,b,ab,b,ab,ab,a,b,b,-,ab,-,b,b,ab,ab,-,-,ab,b,ab,…
*M2190	D1.10	a,a,ab,a,ab,-,a,ab,a,ab,a,ab,-,ab,ab,a,a,ab,a,ab,a,a,a,-,ab,a,-,-,a,-,ab,a,ab,ab,a,ab,a,-,a,ab,a,ab,a,a,a,-,a,a,-,ab,-,-,ab,ab,a,-,a,ab,ab,ab,-,ab,-,a,a,ab,a,a,ab,ab,ab,a,ab,-,a,a,ab,a,a,a,ab,ab,ab,a,a,ab,ab,a,ab,-,-,ab,ab,a,-,a,a,a,ab,-,a,-,a,-,-,a,ab,a,-,a,a,a,ab,a,-,ab,-,ab,ab,a,ab,a,a,a,a,-,a,ab,a,a,ab,ab,-,-,a,ab,ab,a,-,ab,-,a,a,ab,ab,a,-,a,a,a,ab,a,-,ab,ab,ab,-,-,-,ab,ab,-,ab,a,ab,a,a,ab,a,…
*M2191	B3.7	a,a,-,a,ab,a,ab,-,a,ab,ab,-,-,ab,ab,a,-,b,-,ab,ab,ab,a,b,b,ab,ab,ab,a,ab,ab,-,b,-,ab,ab,ab,b,a,b,ab,b,-,a,ab,a,ab,-,-,ab,ab,-,ab,ab,a,-,a,ab,b,ab,a,ab,ab,a,ab,ab,a,ab,ab,ab,ab,a,b,-,ab,-,b,ab,a,ab,-,ab,-,-,-,ab,-,ab,b,ab,a,ab,ab,ab,b,a,ab,ab,-,-,-,ab,a,-,b,ab,ab,ab,-,ab,ab,a,ab,ab,ab,ab,-,-,b,a,ab,ab,a,ab,-,b,ab,-,ab,ab,b,b,ab,ab,a,ab,b,ab,-,-,b,-,ab,b,ab,a,ab,a,ab,ab,b,a,-,ab,ab,b,-,a,ab,ab,b,b,…
*M2193	B3.7	b,-,ab,b,ab,b,ab,a,b,-,ab,a,a,-,ab,-,ab,a,-,ab,-,ab,b,a,a,-,ab,-,b,ab,-,ab,a,-,ab,ab,ab,a,b,-,ab,-,-,b,-,-,ab,-,b,ab,ab,-,ab,ab,b,b,b,ab,a,ab,b,ab,ab,b,ab,ab,b,ab,-,-,ab,b,a,ab,ab,ab,a,-,b,ab,a,ab,a,-,ab,ab,a,ab,a,ab,b,ab,ab,ab,a,b,ab,ab,a,b,ab,ab,b,ab,a,-,ab,ab,-,-,ab,b,-,ab,-,-,ab,ab,a,-,ab,ab,b,-,ab,-,ab,a,ab,ab,a,a,ab,ab,-,ab,a,ab,-,ab,a,ab,-,a,ab,b,ab,b,ab,ab,-,b,b,ab,ab,a,b,b,ab,ab,a,a,ab,b…
*M2196	B3.7	a,a,-,-,ab,a,ab,b,a,ab,ab,b,-,ab,-,a,ab,b,-,-,ab,ab,a,b,b,ab,ab,ab,a,ab,ab,ab,b,b,ab,ab,ab,b,-,b,-,b,a,a,ab,a,ab,a,a,ab,ab,-,ab,ab,a,a,a,ab,b,ab,a,-,ab,a,ab,ab,a,ab,-,ab,ab,a,b,ab,-,ab,b,ab,a,ab,b,-,b,-,ab,ab,b,ab,b,ab,-,ab,ab,ab,b,a,ab,-,b,a,-,-,-,ab,b,ab,ab,ab,-,ab,ab,a,ab,ab,-,ab,-,ab,-,a,ab,ab,a,-,-,-,ab,b,-,ab,b,b,-,ab,a,ab,b,ab,ab,ab,-,ab,ab,b,ab,-,ab,-,-,-,b,a,a,ab,ab,-,a,a,ab,ab,-,b,ab,a,…
*M2202	D1.10	a,a,ab,a,ab,a,a,-,a,ab,-,ab,-,ab,ab,a,a,ab,-,ab,a,a,a,ab,ab,a,-,ab,a,a,ab,a,ab,ab,a,ab,a,-,a,ab,-,ab,-,a,-,a,a,a,-,ab,-,a,ab,ab,a,a,a,ab,ab,ab,a,ab,-,a,a,ab,a,-,ab,-,ab,a,-,a,a,a,ab,a,-,a,-,ab,ab,a,a,-,-,a,ab,-,-,ab,ab,-,ab,a,a,a,ab,a,a,-,a,-,ab,a,ab,a,ab,a,a,a,ab,a,ab,ab,ab,ab,ab,a,ab,a,a,a,a,ab,a,ab,-,a,ab,-,ab,-,a,ab,ab,-,-,-,ab,a,a,ab,-,a,ab,a,a,a,ab,a,a,ab,ab,ab,a,a,a,ab,ab,-,-,a,ab,-,a,-,-,…
*M2203	B3.7	a,a,ab,a,ab,a,ab,b,a,ab,ab,-,b,ab,ab,a,ab,-,a,ab,ab,ab,a,-,b,-,ab,ab,a,ab,ab,ab,b,b,-,ab,-,-,a,-,ab,b,-,-,-,a,ab,a,-,ab,ab,a,-,-,-,a,a,ab,-,ab,-,ab,-,a,ab,ab,a,ab,ab,ab,ab,a,b,ab,ab,ab,-,ab,-,ab,b,ab,b,-,ab,ab,b,ab,-,-,a,ab,ab,-,b,a,-,ab,b,a,ab,ab,-,ab,b,ab,ab,ab,b,ab,-,a,-,ab,-,ab,ab,ab,b,a,ab,ab,a,-,ab,b,ab,b,ab,ab,b,b,ab,ab,a,ab,b,ab,ab,ab,b,-,ab,b,ab,a,-,a,-,ab,-,a,a,ab,ab,b,a,a,ab,ab,b,b,ab,…
*M2205	D1.10	ab,ab,a,ab,-,ab,ab,a,ab,a,ab,a,a,-,a,ab,ab,a,ab,a,-,ab,ab,a,-,-,a,a,ab,-,a,ab,a,a,ab,a,-,-,ab,a,-,a,ab,ab,ab,ab,-,ab,ab,a,ab,ab,-,a,ab,ab,ab,a,a,a,-,-,ab,-,ab,a,ab,-,a,-,a,ab,a,-,-,ab,a,-,ab,ab,-,a,a,ab,ab,a,a,ab,a,ab,ab,-,-,-,a,-,ab,a,a,ab,-,a,ab,-,a,ab,a,-,a,ab,ab,ab,-,ab,a,a,a,a,a,ab,a,-,ab,ab,-,a,ab,a,-,ab,a,a,-,ab,ab,a,a,ab,ab,a,a,ab,ab,-,a,ab,a,ab,ab,ab,a,ab,ab,a,-,a,-,ab,-,a,a,-,a,ab,a,ab,…
*M2208	D2.15	a,a,a,a,a,a,ab,ab,a,a,ab,ab,ab,-,a,-,ab,ab,-,a,-,ab,-,ab,ab,ab,a,a,a,ab,a,ab,ab,ab,ab,a,ab,ab,a,ab,ab,ab,a,a,ab,a,-,a,-,a,ab,-,-,a,a,a,a,a,ab,a,a,a,ab,a,ab,a,a,ab,a,a,a,-,ab,ab,ab,ab,ab,ab,a,ab,ab,a,ab,ab,ab,a,ab,ab,-,ab,a,a,a,ab,-,a,ab,ab,ab,a,ab,a,-,-,-,ab,a,ab,ab,ab,ab,a,-,ab,a,a,a,a,ab,a,a,ab,a,-,ab,ab,ab,-,ab,ab,ab,ab,-,-,a,a,ab,ab,-,a,ab,ab,ab,ab,a,-,a,a,ab,ab,ab,a,a,a,a,-,a,a,ab,a,ab,ab,a,…
*M2211	D2.15	a,-,a,-,a,a,ab,ab,a,a,-,ab,ab,-,a,a,ab,ab,a,a,-,ab,a,ab,-,ab,a,a,a,ab,a,ab,ab,ab,ab,a,-,ab,a,ab,ab,ab,a,-,ab,-,ab,a,-,a,ab,a,a,a,-,-,-,a,ab,a,a,a,ab,a,-,a,a,ab,a,a,-,-,ab,ab,ab,-,ab,ab,a,ab,ab,a,-,ab,-,a,-,ab,ab,ab,-,a,a,-,-,a,-,ab,ab,a,-,a,a,ab,ab,ab,a,ab,ab,ab,-,a,-,-,a,-,a,a,ab,a,a,-,a,ab,ab,ab,ab,ab,ab,ab,ab,ab,-,ab,-,a,ab,ab,ab,a,ab,ab,ab,ab,a,a,a,a,ab,ab,ab,a,a,a,-,ab,a,a,-,a,ab,ab,a,a,-,ab…
*M2212	D1.10	-,a,ab,a,ab,a,a,ab,-,ab,-,ab,-,ab,-,a,a,-,a,ab,a,a,a,ab,ab,a,ab,ab,a,a,ab,a,ab,ab,a,ab,a,ab,a,ab,a,ab,a,-,a,a,a,a,a,-,-,a,-,-,a,a,a,ab,ab,-,a,ab,-,a,-,-,a,-,ab,ab,ab,a,ab,a,a,a,ab,-,a,a,ab,ab,-,a,a,-,ab,a,ab,a,a,ab,ab,a,-,a,-,ab,ab,a,a,ab,a,a,ab,a,-,-,ab,-,a,a,-,a,ab,ab,ab,ab,ab,a,ab,a,a,a,a,ab,-,ab,a,a,ab,-,ab,a,a,ab,ab,a,-,ab,ab,a,a,-,ab,a,ab,-,a,-,ab,-,-,ab,-,ab,a,a,a,ab,ab,-,-,a,ab,-,a,ab,a,a…
*M2214	D2.15	a,a,a,a,a,a,ab,ab,a,a,ab,ab,ab,a,-,a,ab,ab,a,a,-,ab,-,-,ab,ab,a,a,-,-,a,-,-,ab,-,a,ab,ab,a,-,ab,-,a,-,ab,a,ab,a,a,a,ab,a,a,a,a,a,a,-,-,-,a,-,ab,a,ab,-,-,ab,-,a,a,a,ab,ab,ab,ab,ab,ab,a,ab,-,a,ab,ab,ab,a,ab,-,ab,ab,a,a,a,-,ab,a,ab,ab,ab,a,ab,-,-,ab,ab,ab,a,-,ab,-,ab,a,a,ab,a,a,a,a,ab,a,a,ab,-,ab,ab,ab,ab,ab,-,ab,ab,-,a,ab,a,a,ab,ab,ab,-,ab,ab,ab,ab,-,a,a,a,-,ab,ab,a,a,a,a,-,a,a,ab,-,ab,ab,a,a,a,ab,…
*M2216	D2.15	ab,-,ab,ab,ab,-,a,a,ab,ab,a,a,a,ab,ab,ab,-,a,ab,ab,a,a,-,-,a,a,-,-,ab,a,ab,-,a,-,a,-,-,a,-,a,a,a,ab,ab,-,ab,a,ab,ab,ab,a,ab,ab,-,ab,-,ab,ab,a,ab,ab,ab,-,ab,-,ab,-,a,ab,ab,ab,ab,a,-,a,a,a,-,ab,a,a,ab,-,a,a,ab,a,-,a,a,-,ab,ab,a,-,ab,a,a,a,ab,-,-,-,a,a,a,ab,a,a,a,a,ab,ab,a,ab,-,ab,ab,a,-,ab,a,ab,a,a,a,a,a,a,a,a,a,ab,a,ab,-,-,a,a,ab,-,-,a,a,ab,ab,ab,ab,-,a,a,ab,-,ab,ab,-,ab,ab,a,ab,-,a,ab,ab,ab,a,a,a…
*M2224	D2.15	-,ab,-,ab,-,ab,a,a,ab,ab,-,-,a,ab,ab,ab,a,a,ab,ab,a,a,ab,-,a,-,-,ab,ab,a,-,-,a,a,-,ab,a,-,ab,a,a,a,ab,ab,a,ab,a,-,ab,ab,a,ab,ab,-,ab,ab,ab,ab,a,ab,-,ab,a,-,a,ab,ab,a,-,ab,ab,ab,a,a,a,a,-,a,ab,a,a,ab,a,a,a,ab,a,a,a,-,-,ab,ab,a,a,-,a,a,a,ab,-,ab,-,a,a,a,ab,a,-,-,a,ab,ab,-,ab,ab,-,ab,a,ab,ab,a,ab,a,-,a,a,a,-,a,a,a,-,a,ab,ab,-,a,a,ab,a,a,a,a,ab,ab,ab,-,a,-,a,-,-,ab,ab,a,ab,ab,a,ab,-,a,ab,-,ab,a,a,-,a…
*M2227	D2.15	ab,ab,ab,ab,ab,-,a,a,ab,ab,a,-,-,ab,ab,ab,a,a,ab,ab,-,a,ab,-,-,a,ab,ab,ab,-,-,a,-,a,a,ab,a,a,ab,a,-,a,ab,ab,-,-,a,ab,ab,ab,a,ab,ab,ab,ab,ab,ab,-,a,ab,-,ab,-,-,a,ab,ab,-,ab,ab,ab,ab,a,a,a,a,-,a,ab,a,a,ab,a,a,a,ab,a,-,a,-,ab,ab,ab,a,a,-,a,a,a,-,a,-,ab,a,a,a,ab,a,a,-,a,ab,-,a,-,-,ab,-,a,-,ab,a,-,a,-,-,a,a,a,a,a,a,ab,a,-,ab,a,a,a,ab,a,a,a,a,ab,-,-,-,a,a,-,-,-,ab,ab,a,-,ab,a,ab,-,a,ab,ab,-,a,a,ab,ab,a…
*M2231	D2.15	ab,ab,-,ab,ab,ab,a,a,ab,-,a,a,-,ab,ab,ab,a,a,ab,ab,-,a,ab,a,-,a,-,ab,ab,a,ab,a,a,a,a,ab,a,a,ab,a,a,a,-,ab,a,ab,a,ab,-,ab,-,-,ab,-,ab,ab,ab,ab,a,-,ab,-,-,-,a,ab,-,a,ab,-,ab,-,a,a,a,a,a,a,-,a,a,ab,a,-,-,ab,-,a,a,a,ab,ab,-,a,-,ab,-,-,a,ab,a,ab,ab,-,-,a,-,-,a,-,-,ab,ab,a,ab,ab,ab,ab,-,-,ab,a,ab,a,a,a,-,-,a,a,a,a,ab,a,ab,-,a,a,a,ab,a,-,-,a,-,ab,ab,ab,a,a,a,ab,ab,-,ab,a,ab,ab,a,ab,-,a,ab,-,-,a,a,ab,ab,…
*M2234	D2.15	ab,ab,ab,-,-,ab,a,a,ab,ab,a,-,a,-,ab,ab,a,-,ab,ab,a,a,ab,-,a,-,ab,ab,-,a,-,a,a,-,a,ab,a,a,ab,a,a,a,ab,ab,a,-,a,ab,ab,ab,a,ab,-,ab,ab,ab,ab,ab,a,ab,ab,ab,a,ab,a,ab,ab,a,ab,ab,ab,-,a,a,a,-,a,a,ab,a,a,ab,a,a,a,ab,a,a,a,-,ab,ab,ab,a,a,ab,a,a,a,ab,-,-,ab,a,a,-,ab,a,a,a,a,ab,ab,a,ab,ab,-,ab,a,ab,ab,a,ab,a,a,a,a,a,a,a,a,-,ab,a,-,-,a,a,a,ab,a,a,a,-,-,ab,-,ab,a,-,-,ab,ab,ab,ab,a,ab,ab,a,ab,a,a,ab,ab,ab,a,…
*M2237	D2.15	ab,ab,ab,ab,ab,ab,a,a,ab,ab,a,a,-,ab,ab,-,a,-,ab,-,a,a,ab,-,a,a,ab,ab,ab,a,ab,a,-,a,a,-,-,a,ab,a,a,-,ab,ab,a,-,a,ab,-,ab,a,ab,ab,ab,ab,ab,ab,ab,a,ab,-,ab,-,-,a,-,-,-,ab,ab,-,ab,-,-,a,a,a,-,ab,a,a,ab,-,a,-,ab,a,a,a,-,ab,ab,ab,-,a,ab,a,a,a,ab,-,ab,-,a,a,a,ab,a,-,a,a,ab,ab,a,ab,ab,ab,ab,a,ab,ab,a,ab,a,a,a,a,-,a,a,a,a,ab,a,ab,ab,a,a,a,-,a,a,a,-,-,ab,ab,-,a,-,a,ab,ab,ab,ab,a,-,ab,a,ab,a,-,ab,ab,ab,a,a…
*M2238	D2.15	-,ab,ab,ab,ab,-,-,a,-,ab,a,a,a,ab,ab,ab,a,a,-,ab,a,-,-,a,a,a,ab,ab,ab,a,ab,a,a,a,a,-,a,a,ab,-,a,a,ab,ab,a,ab,-,ab,-,ab,-,ab,ab,-,ab,ab,ab,ab,a,-,ab,ab,a,ab,a,ab,-,a,-,ab,-,ab,a,a,a,a,a,a,-,a,a,ab,-,-,a,ab,a,a,-,-,ab,ab,ab,a,a,-,a,a,a,ab,a,ab,ab,a,a,a,ab,a,a,a,-,ab,ab,a,-,ab,ab,ab,a,ab,ab,a,-,a,a,a,a,a,a,a,a,a,-,a,ab,ab,a,a,a,ab,a,a,a,a,ab,-,ab,ab,a,a,-,ab,ab,ab,ab,a,-,ab,a,ab,-,a,-,ab,ab,a,a,ab,-…
*M2239	D2.15	ab,ab,ab,ab,ab,ab,a,a,-,ab,a,a,a,ab,ab,ab,a,a,-,-,a,a,ab,a,-,a,ab,-,ab,a,ab,a,a,-,a,ab,-,a,ab,a,a,a,ab,ab,a,ab,a,ab,ab,ab,a,-,ab,-,ab,-,ab,ab,a,ab,ab,-,a,ab,-,ab,ab,a,ab,-,ab,ab,a,a,a,a,a,a,ab,a,a,ab,a,a,a,ab,a,-,a,a,ab,ab,ab,a,a,ab,a,a,a,-,a,ab,ab,a,a,a,-,a,a,a,a,ab,ab,a,-,ab,-,ab,a,-,ab,a,ab,-,a,-,a,a,a,a,a,a,ab,a,ab,ab,-,a,-,ab,a,a,a,-,ab,-,-,ab,a,a,a,ab,ab,ab,ab,-,ab,ab,a,ab,a,a,ab,ab,ab,a,a,…
*M2241	B3.7	ab,ab,b,ab,-,ab,a,-,ab,-,-,ab,ab,b,b,ab,a,ab,ab,b,a,a,ab,ab,ab,a,-,b,ab,a,-,-,ab,-,a,-,a,-,ab,ab,a,ab,ab,ab,a,-,a,ab,ab,b,-,ab,b,b,-,ab,ab,-,ab,-,ab,b,a,ab,a,b,ab,-,b,b,b,ab,ab,-,a,a,ab,-,ab,-,ab,-,ab,a,a,b,-,a,-,a,-,-,-,a,ab,-,-,ab,-,-,a,b,ab,a,-,a,b,a,ab,-,-,ab,b,a,b,b,-,b,ab,ab,b,a,ab,a,-,ab,a,ab,a,a,ab,ab,-,a,-,-,ab,a,a,b,-,a,a,ab,b,ab,b,ab,a,a,ab,ab,ab,b,b,ab,-,ab,-,b,ab,-,b,ab,b,a,a,-,ab,a,…
*M2243	B3.7	ab,ab,a,ab,a,-,b,ab,-,-,b,-,ab,a,a,ab,b,ab,-,a,b,b,ab,-,ab,-,a,a,-,b,a,b,ab,ab,b,-,b,ab,ab,ab,b,ab,ab,ab,b,ab,b,ab,ab,a,b,-,-,a,ab,ab,ab,a,ab,-,-,a,b,ab,b,a,ab,b,-,-,-,ab,ab,b,b,b,ab,b,ab,b,ab,a,ab,b,b,-,ab,b,ab,b,ab,a,a,b,ab,-,b,ab,ab,-,b,a,ab,b,ab,-,a,b,ab,b,-,ab,-,b,a,a,a,a,ab,-,a,b,ab,-,-,-,b,ab,b,b,ab,ab,a,b,ab,a,-,b,-,a,ab,b,b,ab,a,-,a,ab,b,-,-,ab,ab,a,a,ab,-,ab,b,a,ab,ab,a,ab,a,b,b,a,ab,-,…
*M2249	D1.10	-,a,ab,-,-,a,a,ab,a,ab,a,ab,-,ab,-,a,a,ab,a,ab,a,a,-,ab,-,a,-,ab,-,a,ab,a,ab,ab,a,ab,a,ab,a,ab,a,ab,a,a,a,a,a,a,a,ab,a,a,ab,ab,a,-,a,-,ab,ab,a,-,a,a,a,ab,a,a,ab,-,ab,a,ab,a,a,-,ab,a,a,a,-,ab,ab,a,-,ab,ab,a,ab,a,-,-,ab,a,ab,a,a,ab,ab,a,-,ab,a,a,ab,a,-,a,ab,a,a,a,-,-,ab,-,ab,ab,-,a,ab,a,a,a,a,ab,-,ab,a,-,-,ab,ab,a,a,ab,ab,a,a,-,ab,a,-,ab,ab,a,ab,a,a,a,ab,a,a,ab,ab,ab,-,a,a,ab,-,ab,ab,a,-,a,a,-,a,a,…
*M2264	D2.15	a,a,a,a,a,a,ab,-,a,a,ab,ab,-,-,a,a,-,-,a,a,-,ab,a,ab,ab,ab,-,-,a,-,-,ab,ab,ab,ab,-,ab,ab,a,ab,ab,ab,a,a,ab,a,-,a,a,a,-,a,a,-,-,-,a,-,ab,a,a,a,ab,a,ab,a,a,ab,a,a,-,a,ab,ab,ab,ab,-,-,a,ab,-,a,ab,ab,ab,a,ab,ab,ab,-,a,-,a,-,-,a,ab,-,ab,a,ab,-,a,ab,ab,ab,a,ab,ab,ab,ab,a,a,ab,a,a,a,a,ab,a,a,ab,a,ab,ab,ab,ab,ab,ab,ab,ab,ab,-,ab,a,-,ab,ab,ab,a,ab,ab,-,ab,a,a,a,a,ab,ab,ab,a,a,-,a,-,a,a,ab,ab,ab,ab,a,a,a,a…
*M2269	D1.10	-,-,-,-,ab,a,a,-,a,ab,a,ab,ab,ab,-,a,a,-,-,ab,a,-,a,-,-,a,ab,ab,a,a,-,a,ab,ab,a,ab,a,ab,a,ab,a,ab,a,a,a,a,-,-,a,ab,-,a,ab,ab,a,a,a,ab,ab,-,a,ab,a,a,a,ab,a,-,ab,ab,ab,a,ab,a,-,a,ab,a,a,-,ab,ab,ab,a,a,ab,ab,a,ab,a,a,ab,-,-,ab,a,-,ab,-,a,a,ab,a,a,ab,a,ab,a,ab,a,a,a,ab,a,ab,ab,ab,ab,-,-,-,a,a,a,a,ab,a,ab,a,a,ab,-,ab,a,a,ab,ab,a,a,ab,ab,a,a,ab,ab,a,ab,a,-,a,ab,a,a,-,ab,ab,a,a,a,-,ab,ab,ab,a,-,a,-,ab,a…
*M2272	D1.10	a,a,ab,-,ab,a,a,-,-,ab,a,ab,ab,ab,ab,-,-,ab,a,-,a,a,-,-,ab,a,ab,ab,a,a,ab,a,ab,ab,a,ab,-,ab,a,ab,a,ab,a,a,-,-,a,-,-,-,a,-,-,-,-,-,a,ab,ab,-,-,-,a,a,a,ab,a,a,-,ab,ab,a,ab,-,a,a,ab,a,a,a,ab,ab,ab,a,-,ab,ab,a,ab,-,-,-,-,a,ab,a,a,ab,ab,a,-,ab,a,a,-,a,ab,a,-,-,a,a,ab,-,ab,-,ab,-,ab,a,ab,a,-,-,-,ab,a,ab,a,a,ab,-,-,a,-,-,-,a,a,-,ab,a,a,ab,ab,a,ab,a,a,a,ab,a,a,ab,ab,ab,a,a,a,ab,-,ab,-,a,ab,a,a,ab,a,a,ab,…
*M2275	D1.10	ab,ab,a,-,a,ab,-,a,ab,-,ab,a,a,a,a,ab,ab,a,ab,a,ab,-,ab,a,a,ab,a,a,ab,ab,a,ab,a,a,ab,a,-,a,-,a,ab,a,ab,ab,-,ab,ab,-,ab,a,ab,ab,a,-,-,-,ab,-,-,a,-,a,ab,-,ab,a,ab,ab,a,-,a,ab,a,-,ab,ab,a,ab,-,ab,a,a,-,ab,ab,a,a,ab,a,ab,ab,-,a,ab,a,ab,ab,a,-,ab,-,a,ab,ab,-,ab,a,ab,a,ab,-,ab,a,-,-,a,a,-,-,ab,a,-,ab,ab,ab,-,-,a,ab,ab,-,a,a,-,-,a,a,ab,-,a,a,-,ab,a,a,a,a,ab,ab,-,a,ab,ab,a,a,a,ab,ab,ab,a,a,a,a,ab,a,-,ab,…
*M2282	D1.10	ab,-,a,ab,-,ab,ab,a,ab,a,ab,-,-,a,a,ab,-,a,-,a,ab,ab,ab,a,a,ab,-,a,ab,ab,a,ab,a,a,ab,-,ab,a,ab,a,ab,a,ab,-,ab,ab,ab,ab,-,a,ab,ab,a,-,ab,ab,-,a,a,a,ab,a,ab,ab,-,a,ab,ab,a,a,-,-,a,ab,ab,ab,a,ab,ab,ab,a,a,a,ab,ab,a,a,ab,-,ab,ab,a,-,ab,a,ab,ab,a,-,ab,ab,a,ab,ab,a,ab,a,ab,a,ab,ab,ab,a,ab,a,a,a,a,a,ab,a,-,ab,-,ab,a,ab,a,ab,ab,a,a,a,ab,ab,-,a,ab,ab,-,-,ab,ab,a,a,a,a,ab,ab,-,a,ab,ab,a,a,a,ab,ab,ab,a,a,a,…
*M2290	D1.10	-,ab,a,ab,a,ab,ab,a,-,-,ab,-,a,-,a,ab,ab,a,ab,a,ab,ab,ab,a,a,ab,a,a,ab,ab,a,ab,a,a,ab,a,ab,a,ab,a,ab,a,ab,ab,ab,-,-,ab,ab,a,ab,ab,a,a,ab,ab,ab,a,a,a,ab,-,ab,ab,ab,-,ab,ab,a,a,-,ab,a,-,ab,ab,a,ab,ab,ab,a,a,a,ab,ab,a,a,ab,a,ab,ab,a,a,ab,a,ab,-,a,-,ab,ab,a,ab,ab,-,ab,a,-,a,ab,ab,ab,-,ab,a,a,a,a,a,ab,a,ab,ab,ab,-,a,ab,a,ab,-,a,a,a,ab,ab,a,a,ab,ab,a,a,ab,ab,a,a,a,-,ab,ab,-,a,ab,ab,-,a,a,-,ab,ab,-,a,a,…
*M2298	D2.15	a,a,a,a,a,a,ab,ab,a,a,ab,a,ab,a,a,-,ab,ab,a,-,-,ab,a,ab,ab,ab,a,a,a,ab,a,ab,ab,ab,ab,a,ab,ab,a,ab,-,ab,a,a,ab,-,ab,-,-,-,ab,a,-,-,a,-,a,a,ab,a,-,a,ab,a,ab,a,a,-,-,-,a,a,ab,ab,ab,ab,ab,-,a,ab,ab,a,ab,ab,ab,-,ab,ab,ab,-,a,a,a,ab,ab,a,ab,ab,ab,a,ab,a,-,ab,ab,ab,a,-,ab,ab,ab,a,a,ab,a,a,a,a,ab,-,a,-,a,ab,ab,-,ab,-,ab,-,ab,ab,a,ab,a,a,ab,ab,-,a,ab,ab,-,-,-,a,a,a,ab,ab,ab,a,a,a,a,ab,a,a,ab,ab,ab,ab,a,a,…
*M2311	D1.10	-,ab,-,-,a,ab,ab,a,ab,a,-,a,a,-,a,-,-,a,ab,-,-,ab,ab,a,-,ab,-,-,ab,-,a,ab,-,-,ab,ab,ab,a,ab,a,ab,a,ab,ab,-,ab,-,ab,-,-,ab,ab,a,a,ab,-,-,a,a,-,-,a,-,ab,ab,a,ab,-,a,a,a,ab,-,ab,ab,ab,a,-,ab,-,a,a,a,-,ab,-,-,ab,a,-,ab,a,-,ab,a,ab,ab,a,-,ab,ab,a,-,-,a,-,a,ab,-,ab,ab,-,a,-,a,a,a,a,a,ab,a,-,ab,ab,ab,a,ab,a,ab,ab,a,a,-,-,ab,a,a,ab,ab,a,a,ab,ab,-,a,a,a,ab,ab,ab,a,ab,ab,a,-,-,ab,-,ab,a,a,a,a,-,-,ab,ab,a,a…
*M2315	D1.10	-,ab,-,-,a,ab,ab,a,-,-,ab,a,a,a,a,ab,ab,a,ab,a,ab,ab,ab,a,a,ab,-,a,ab,ab,a,ab,a,-,ab,ab,-,a,ab,a,ab,a,-,ab,-,ab,-,ab,ab,a,ab,ab,a,-,ab,ab,ab,a,a,a,-,a,-,ab,ab,a,ab,ab,a,a,a,ab,a,-,-,ab,a,ab,ab,-,a,a,a,-,ab,a,-,ab,a,ab,ab,a,a,ab,a,ab,ab,a,-,ab,-,-,-,-,a,ab,a,ab,a,ab,-,-,a,ab,a,a,a,-,a,ab,a,ab,ab,ab,ab,-,ab,a,ab,ab,a,-,a,ab,ab,a,a,ab,ab,-,a,-,ab,a,a,a,a,ab,ab,-,a,ab,ab,-,-,a,ab,ab,ab,a,a,-,a,ab,-,-…
*M2318	D2.15	a,a,a,a,a,-,ab,ab,-,a,ab,a,ab,a,a,a,ab,ab,a,a,ab,ab,a,ab,ab,-,a,a,a,-,a,-,-,ab,-,-,ab,ab,a,ab,ab,ab,a,a,ab,a,ab,a,a,a,ab,a,a,a,a,a,a,-,ab,-,a,a,ab,a,-,a,-,ab,a,ab,a,a,ab,ab,ab,ab,ab,ab,-,ab,ab,-,ab,ab,ab,a,-,ab,-,ab,a,-,a,ab,ab,-,ab,ab,ab,a,ab,-,-,ab,-,ab,a,ab,ab,ab,-,a,a,-,a,a,a,a,-,a,a,ab,a,ab,ab,ab,ab,ab,ab,-,ab,ab,a,-,a,a,ab,ab,ab,a,ab,ab,ab,ab,a,-,a,a,-,ab,ab,a,a,-,a,ab,-,a,ab,ab,ab,ab,a,-,a…
*M2319	D1.10	a,-,-,a,ab,a,a,ab,a,ab,-,ab,ab,ab,ab,a,a,ab,a,ab,a,a,-,ab,ab,a,-,ab,a,-,ab,a,ab,ab,a,-,a,ab,a,ab,-,a,a,a,a,a,a,-,a,ab,a,-,ab,ab,a,a,a,ab,ab,ab,a,ab,a,a,a,ab,a,a,ab,-,ab,a,ab,a,a,a,-,a,a,a,ab,ab,ab,a,-,ab,-,a,-,a,a,ab,-,a,ab,a,a,ab,ab,a,a,-,-,a,ab,a,ab,a,ab,a,a,-,ab,a,ab,ab,ab,-,ab,a,ab,a,a,a,a,ab,a,ab,a,a,-,ab,ab,-,a,ab,ab,a,a,ab,ab,-,a,ab,ab,ab,ab,-,a,a,ab,a,-,ab,ab,ab,a,a,a,ab,ab,-,ab,a,-,a,a,-…
*M2320	D2.15	ab,-,ab,ab,ab,ab,a,-,ab,ab,a,ab,a,ab,ab,ab,a,a,ab,ab,-,a,ab,-,a,-,ab,ab,ab,a,ab,a,a,-,-,ab,a,a,-,-,a,a,ab,ab,a,ab,a,ab,ab,-,a,ab,ab,ab,ab,ab,ab,ab,a,ab,-,ab,a,ab,a,-,ab,a,ab,a,ab,ab,-,a,a,a,a,a,ab,a,a,ab,a,a,a,ab,a,a,a,a,-,ab,ab,a,-,ab,a,a,-,-,a,ab,-,a,a,a,ab,a,a,-,a,ab,ab,-,-,-,ab,ab,a,ab,ab,a,ab,a,a,-,-,a,a,a,a,a,ab,a,-,ab,a,a,a,ab,a,a,a,a,ab,ab,ab,-,a,a,a,ab,ab,ab,ab,-,-,ab,a,a,-,-,ab,ab,ab,a,…
*M2323	D2.15	-,-,ab,-,ab,-,a,a,ab,-,a,ab,-,ab,-,ab,a,a,ab,-,a,a,ab,a,a,a,ab,-,ab,a,ab,a,a,a,-,-,a,a,ab,a,a,a,-,ab,a,ab,-,ab,ab,ab,a,-,ab,-,ab,ab,ab,ab,a,ab,-,ab,-,ab,a,ab,ab,a,ab,-,-,ab,a,a,a,a,a,a,ab,a,a,ab,-,a,a,ab,a,a,-,a,ab,ab,-,-,a,ab,a,a,a,ab,a,ab,ab,-,-,-,ab,a,a,a,a,ab,-,a,-,ab,ab,ab,a,ab,-,a,ab,a,a,a,a,a,a,a,a,a,ab,a,ab,ab,-,a,a,ab,a,-,a,a,ab,-,ab,ab,a,a,a,ab,ab,-,ab,-,ab,ab,a,a,a,a,ab,ab,ab,a,-,ab,ab…
*M2324	B3.7	ab,ab,b,ab,b,ab,a,ab,ab,b,-,b,ab,b,-,ab,a,ab,-,-,a,a,ab,ab,ab,-,-,b,ab,a,b,a,ab,ab,a,ab,-,ab,ab,ab,a,a,ab,ab,a,ab,a,ab,ab,b,a,ab,b,b,ab,ab,ab,b,ab,b,ab,b,a,ab,a,b,-,a,b,ab,-,ab,ab,a,a,a,ab,a,ab,a,ab,b,ab,a,a,b,ab,a,ab,a,-,b,-,a,-,ab,a,ab,-,ab,a,-,-,a,ab,a,b,-,ab,a,-,ab,b,a,b,b,-,b,ab,ab,b,a,ab,a,a,ab,a,ab,a,a,ab,ab,b,a,ab,b,ab,a,a,-,ab,a,a,ab,b,-,b,ab,a,a,ab,ab,ab,-,b,-,ab,ab,a,ab,ab,ab,b,ab,b,a,…
*M2325	B3.7	ab,ab,a,ab,a,ab,b,ab,ab,a,b,a,-,a,a,ab,b,ab,-,a,b,b,ab,ab,-,b,a,-,-,b,a,b,ab,-,b,ab,b,ab,ab,ab,b,b,ab,ab,-,ab,b,ab,ab,-,b,ab,a,-,ab,ab,ab,a,ab,-,ab,-,b,ab,-,a,ab,b,a,-,a,ab,ab,b,b,b,ab,b,ab,b,ab,a,-,-,-,a,ab,b,ab,b,-,-,a,b,ab,ab,-,ab,ab,ab,b,a,ab,b,ab,b,a,b,ab,b,b,-,-,b,a,a,a,a,ab,ab,a,b,ab,-,b,ab,b,ab,b,b,-,ab,a,b,ab,a,ab,b,b,a,ab,b,-,-,a,a,a,ab,-,-,-,ab,ab,a,a,ab,-,ab,-,ab,ab,ab,a,ab,a,b,b,-,ab…
*M2326	D1.10	-,-,ab,a,ab,a,a,ab,a,-,a,ab,ab,ab,-,a,a,-,a,ab,a,-,a,ab,ab,a,-,ab,-,a,-,-,ab,ab,a,a,a,ab,-,ab,a,a,-,a,a,a,-,-,-,-,a,a,-,ab,a,a,-,ab,ab,ab,a,ab,a,a,a,ab,a,a,ab,ab,ab,a,ab,a,a,a,ab,a,a,a,ab,ab,ab,a,a,ab,-,a,ab,a,a,ab,-,a,ab,a,a,ab,-,a,a,ab,-,a,ab,a,-,a,ab,a,a,-,ab,a,ab,ab,-,ab,ab,a,ab,a,a,a,a,-,a,ab,-,a,ab,ab,ab,a,a,ab,-,a,a,ab,ab,-,a,-,ab,ab,ab,a,a,-,ab,a,-,ab,ab,ab,a,a,a,-,ab,-,ab,a,ab,-,-,ab,a,a…
*M2328	D1.10	a,a,ab,a,ab,a,a,ab,-,ab,a,ab,-,ab,ab,a,a,-,a,-,a,a,a,ab,ab,a,ab,ab,a,-,-,a,ab,-,a,a,-,-,a,ab,a,a,a,-,a,a,-,-,a,-,a,-,-,ab,a,a,-,ab,-,ab,-,ab,-,a,a,-,a,a,ab,-,ab,a,ab,a,a,a,ab,a,a,-,ab,-,ab,a,-,ab,ab,-,ab,a,-,ab,ab,-,ab,-,-,ab,ab,a,a,ab,a,a,ab,a,ab,a,ab,a,a,-,-,a,ab,ab,ab,ab,ab,a,-,-,a,a,-,ab,-,ab,a,-,ab,-,ab,-,a,-,ab,a,a,ab,ab,a,-,ab,-,-,ab,-,a,a,-,a,a,-,-,ab,a,a,a,-,ab,ab,ab,-,ab,a,a,ab,a,a,ab,-…
*M2329	B3.7	-,ab,-,ab,-,ab,a,-,ab,-,a,b,-,b,b,ab,a,ab,ab,-,-,-,ab,ab,ab,a,-,b,ab,a,b,a,ab,ab,a,ab,a,ab,ab,ab,a,-,ab,ab,a,ab,-,-,ab,-,a,ab,b,-,ab,ab,-,b,ab,-,ab,b,a,ab,a,b,ab,a,b,ab,b,ab,ab,a,a,a,ab,-,ab,a,ab,b,ab,a,a,-,ab,a,ab,a,ab,b,b,a,ab,-,a,-,ab,-,a,-,ab,a,ab,-,b,a,ab,a,a,-,b,a,b,b,b,b,ab,ab,b,a,ab,a,a,ab,a,ab,-,a,ab,ab,b,a,ab,b,ab,a,a,-,ab,-,-,ab,b,b,b,ab,a,a,-,ab,ab,b,-,ab,ab,ab,a,ab,ab,ab,b,ab,b,a,a,b…
*M2338	B3.7	a,a,-,-,ab,a,ab,b,a,ab,ab,ab,-,ab,ab,a,ab,b,a,a,ab,-,a,b,b,ab,ab,ab,a,ab,ab,ab,-,b,ab,a,ab,-,a,b,ab,ab,a,a,ab,a,-,a,a,-,ab,-,-,ab,a,a,a,-,b,-,a,ab,-,a,-,-,a,-,ab,b,ab,a,-,ab,ab,ab,b,ab,a,ab,b,ab,b,-,ab,ab,b,ab,b,ab,a,ab,-,ab,b,a,ab,-,b,-,ab,ab,-,ab,b,-,ab,-,b,ab,-,-,ab,ab,ab,-,ab,ab,b,-,ab,ab,a,ab,ab,b,ab,-,ab,ab,b,b,ab,-,a,ab,-,-,ab,ab,-,-,ab,b,ab,ab,ab,a,-,ab,b,a,-,-,ab,b,a,a,ab,b,b,b,ab,-,ab,a…
*M2342	D1.10	ab,ab,a,ab,a,ab,ab,-,ab,-,ab,a,-,a,a,ab,ab,a,ab,ab,-,ab,ab,a,a,ab,a,-,ab,ab,-,-,-,-,ab,ab,ab,a,-,a,ab,ab,ab,ab,ab,ab,ab,ab,ab,-,ab,ab,a,a,ab,ab,ab,a,a,a,ab,a,ab,ab,ab,a,ab,ab,-,a,a,ab,a,ab,ab,ab,a,ab,-,-,a,a,a,ab,ab,a,a,ab,a,ab,ab,-,a,ab,-,ab,ab,a,a,-,ab,-,ab,ab,a,-,a,ab,a,ab,ab,ab,a,ab,a,a,a,a,a,-,-,ab,ab,ab,ab,-,ab,a,ab,ab,a,a,a,ab,ab,-,a,ab,ab,a,a,ab,-,a,a,a,-,ab,ab,ab,a,-,ab,a,a,a,ab,ab,ab,a,…
*M2343	D2.15	ab,ab,ab,ab,ab,-,a,-,ab,ab,a,ab,a,ab,ab,ab,a,a,ab,-,a,a,ab,a,a,a,-,ab,ab,-,ab,-,a,a,a,ab,a,a,ab,a,-,a,ab,ab,a,ab,a,ab,ab,ab,a,ab,ab,ab,-,ab,ab,ab,a,-,-,-,-,ab,a,ab,-,-,ab,a,ab,-,a,a,a,-,a,a,ab,a,a,ab,a,a,a,ab,a,a,a,-,ab,ab,ab,a,a,ab,a,a,a,ab,-,-,ab,a,a,a,-,a,a,a,a,ab,ab,-,-,ab,ab,ab,-,ab,ab,a,-,a,a,-,a,a,a,a,a,a,ab,a,-,ab,a,-,-,-,a,-,a,a,-,-,ab,ab,a,a,a,ab,ab,ab,ab,a,ab,ab,-,a,a,a,ab,-,ab,a,a,ab,…
*M2344	B3.7	a,-,ab,-,ab,a,-,b,a,-,ab,ab,-,-,ab,a,ab,b,a,a,ab,ab,a,b,b,ab,ab,ab,-,ab,ab,ab,b,b,ab,a,-,b,a,-,ab,ab,a,a,ab,a,ab,a,a,ab,ab,a,-,ab,a,a,a,ab,b,ab,-,-,ab,-,-,ab,a,ab,ab,b,ab,a,b,ab,-,ab,b,ab,a,-,b,-,b,ab,ab,ab,b,ab,b,-,a,ab,-,ab,b,-,-,b,b,-,ab,ab,-,ab,b,ab,ab,ab,b,ab,ab,a,ab,ab,-,ab,ab,ab,b,a,ab,ab,a,ab,ab,b,ab,b,ab,ab,b,-,ab,-,a,ab,-,ab,ab,ab,b,ab,-,b,ab,ab,-,a,ab,ab,b,a,a,ab,ab,b,a,a,ab,b,-,-,-,-,…
*M2345	B3.7	-,-,-,b,-,-,-,a,b,ab,ab,ab,a,ab,-,b,ab,a,b,b,ab,ab,-,a,-,ab,ab,ab,b,ab,ab,-,a,a,ab,b,ab,a,b,-,ab,ab,-,-,ab,b,ab,b,b,ab,ab,b,ab,ab,b,b,b,ab,a,ab,-,ab,ab,b,ab,-,b,ab,ab,-,ab,b,-,ab,-,ab,a,ab,b,-,a,ab,-,ab,ab,ab,a,ab,-,ab,-,ab,ab,ab,a,b,ab,a,-,-,ab,ab,b,ab,a,ab,ab,ab,a,ab,-,b,-,ab,ab,ab,ab,ab,a,b,ab,ab,b,ab,ab,-,ab,a,ab,ab,a,a,-,ab,b,ab,-,ab,ab,-,a,ab,ab,-,ab,ab,ab,b,-,-,a,b,-,-,ab,a,b,b,ab,a,-,-,ab…
*M2349	B3.7	ab,ab,a,ab,a,ab,b,ab,-,a,b,-,ab,a,a,-,b,ab,ab,ab,-,b,ab,ab,ab,b,a,a,-,-,-,b,-,ab,b,-,b,-,-,ab,b,b,-,ab,b,ab,b,ab,ab,a,b,ab,a,a,ab,ab,ab,-,ab,a,ab,-,b,-,b,a,-,b,-,ab,a,ab,ab,b,b,b,-,b,-,b,ab,a,ab,b,b,a,ab,-,ab,b,-,a,a,b,ab,ab,b,ab,ab,ab,-,a,-,-,-,-,a,b,ab,b,-,ab,a,b,a,-,a,a,ab,-,a,-,-,b,b,ab,b,-,b,b,ab,ab,a,-,-,a,ab,b,b,a,ab,b,-,ab,a,a,a,ab,b,b,ab,ab,ab,a,a,-,ab,ab,b,-,ab,ab,-,-,-,b,b,a,ab,b,-,-,a…
*M2357	D2.15	-,ab,ab,ab,ab,ab,a,a,-,ab,a,ab,a,ab,ab,ab,a,a,ab,-,-,-,ab,a,a,a,ab,ab,ab,a,ab,a,a,-,a,ab,a,a,ab,a,a,a,ab,ab,a,-,a,-,ab,ab,a,ab,ab,-,ab,ab,ab,ab,a,-,-,-,a,ab,a,ab,-,a,ab,a,ab,ab,-,a,a,a,-,a,ab,a,-,ab,a,a,a,ab,a,a,a,a,ab,ab,-,a,a,ab,a,a,a,ab,a,ab,ab,a,a,-,ab,-,-,-,a,-,ab,a,ab,ab,-,ab,a,ab,ab,a,-,a,a,a,a,-,a,a,a,a,ab,a,ab,ab,-,a,a,-,-,-,a,a,ab,ab,ab,ab,a,a,a,ab,ab,ab,-,a,ab,ab,a,a,-,a,ab,ab,-,a,-,ab…
*M2366	D2.15	a,a,a,a,a,a,ab,ab,a,a,ab,-,ab,a,a,a,ab,ab,a,a,ab,ab,a,ab,ab,ab,a,a,a,ab,a,ab,ab,ab,-,-,ab,ab,a,ab,ab,ab,a,a,ab,-,ab,-,a,a,ab,a,a,a,a,a,a,a,ab,a,a,a,ab,a,ab,a,a,-,a,ab,-,a,ab,ab,-,ab,ab,ab,-,ab,ab,a,ab,ab,ab,a,ab,ab,ab,-,a,a,-,ab,-,-,ab,ab,ab,a,ab,a,a,-,ab,-,a,-,ab,ab,ab,-,a,ab,a,a,a,a,ab,a,a,ab,a,ab,ab,ab,ab,ab,ab,ab,ab,-,a,ab,a,a,ab,ab,ab,-,-,ab,-,-,a,a,a,a,ab,ab,ab,-,a,a,a,ab,a,a,ab,ab,-,ab,a,a…
*M2367	D2.15	a,a,-,a,a,a,ab,ab,-,-,ab,-,ab,a,a,a,ab,-,a,a,ab,ab,-,ab,-,ab,-,-,a,ab,a,ab,ab,ab,ab,a,ab,ab,a,ab,ab,ab,a,a,ab,-,ab,a,a,a,ab,a,a,-,a,a,-,a,ab,-,a,-,ab,a,ab,-,a,ab,-,-,a,a,ab,ab,ab,-,ab,ab,a,ab,ab,-,ab,ab,ab,-,ab,ab,ab,ab,a,a,a,-,ab,a,ab,ab,ab,a,ab,a,a,-,ab,ab,a,ab,-,ab,ab,a,-,ab,a,a,a,a,ab,a,a,ab,a,ab,ab,ab,ab,ab,ab,-,ab,ab,a,ab,-,a,ab,ab,-,-,ab,ab,-,-,a,-,a,a,ab,ab,ab,a,a,a,a,-,a,-,ab,ab,ab,ab,-,…
*M2372	D1.10	ab,ab,a,ab,a,-,ab,-,-,a,ab,a,-,a,a,-,ab,a,-,ab,-,ab,ab,a,a,-,a,a,-,ab,-,ab,a,a,ab,ab,-,a,ab,a,ab,ab,ab,-,ab,ab,ab,ab,ab,a,ab,ab,a,a,ab,ab,ab,a,-,a,-,a,-,ab,ab,a,ab,ab,a,a,a,ab,a,ab,-,ab,a,ab,ab,ab,a,-,-,ab,ab,a,-,ab,a,ab,ab,a,a,-,a,-,ab,a,-,-,ab,a,ab,ab,-,-,-,ab,a,ab,ab,ab,a,ab,a,-,a,a,a,ab,a,ab,ab,ab,ab,a,ab,-,ab,ab,a,a,a,ab,-,-,a,ab,ab,-,a,ab,ab,a,-,a,a,ab,ab,ab,a,ab,ab,a,a,a,ab,ab,ab,a,a,a,a,-…
*M2374	D2.15	a,a,a,a,a,-,ab,ab,a,a,-,a,ab,a,a,a,ab,ab,-,-,ab,ab,a,ab,-,ab,a,-,a,-,a,ab,-,ab,ab,a,ab,ab,a,ab,ab,ab,a,a,-,-,ab,-,a,-,ab,a,-,a,-,a,a,a,ab,-,-,-,ab,a,ab,a,a,-,a,ab,a,a,ab,ab,ab,ab,ab,ab,a,ab,ab,-,ab,ab,ab,a,ab,ab,ab,ab,a,-,-,ab,-,a,-,ab,ab,a,ab,a,a,ab,ab,ab,-,ab,ab,ab,ab,-,a,-,-,a,a,a,ab,-,-,ab,a,ab,-,ab,ab,ab,ab,ab,-,ab,-,ab,a,-,-,-,ab,a,ab,ab,ab,ab,-,a,a,a,ab,-,ab,a,a,a,a,ab,a,a,ab,ab,ab,ab,a,a,…
*M2379	D2.15	-,ab,ab,ab,ab,ab,-,a,ab,ab,a,-,a,ab,ab,ab,a,a,ab,ab,a,a,-,a,a,a,ab,ab,ab,-,ab,a,a,a,a,ab,a,a,ab,a,a,a,-,-,a,-,a,ab,ab,ab,-,ab,-,ab,ab,ab,ab,-,a,ab,-,ab,a,ab,a,ab,ab,-,ab,-,ab,ab,a,a,-,a,a,a,ab,a,a,ab,-,a,a,ab,-,a,a,-,-,ab,ab,a,a,-,a,a,a,ab,-,ab,-,a,a,a,ab,-,a,-,a,ab,-,a,ab,ab,ab,ab,-,-,ab,a,ab,a,-,a,a,-,a,a,-,a,ab,a,-,-,a,a,a,ab,a,a,-,-,ab,ab,ab,-,-,-,a,ab,ab,-,ab,-,ab,ab,-,a,a,a,-,ab,-,a,a,ab,ab…
*M2380	B3.7	ab,ab,a,ab,a,ab,b,ab,ab,a,b,a,ab,a,a,ab,b,ab,ab,ab,b,b,-,-,-,b,a,a,ab,-,a,b,ab,-,b,-,b,ab,ab,ab,b,b,ab,-,b,ab,-,ab,ab,a,-,ab,a,a,ab,-,ab,a,ab,a,ab,a,b,-,b,a,-,-,a,ab,a,-,ab,-,b,-,ab,b,ab,-,ab,a,ab,-,b,-,ab,b,ab,b,ab,a,a,b,ab,ab,b,ab,-,ab,b,a,ab,b,ab,b,a,b,ab,b,b,-,-,-,a,a,a,a,-,-,a,b,-,b,b,ab,b,ab,b,b,ab,ab,a,-,-,a,-,-,b,a,ab,b,b,ab,-,a,a,ab,b,b,ab,ab,-,a,a,ab,ab,ab,-,-,ab,ab,a,ab,a,-,b,a,ab,-,ab…
*M2381	B3.7	-,a,-,a,ab,a,ab,b,a,ab,ab,ab,b,ab,ab,a,ab,-,a,a,ab,ab,-,b,b,-,ab,ab,a,-,ab,ab,b,b,ab,a,ab,b,a,b,ab,ab,a,a,ab,a,-,a,a,ab,ab,a,ab,ab,a,a,a,ab,b,ab,a,ab,ab,-,ab,ab,a,ab,ab,b,ab,a,b,ab,ab,-,b,ab,a,-,-,ab,b,ab,ab,ab,-,ab,b,-,-,ab,ab,-,b,a,ab,b,-,a,-,ab,-,-,-,ab,ab,ab,b,ab,-,a,ab,ab,ab,ab,ab,ab,-,a,ab,-,a,ab,ab,-,ab,b,ab,ab,-,b,ab,ab,a,ab,-,ab,-,ab,-,ab,ab,b,ab,ab,ab,-,ab,ab,b,a,a,ab,ab,b,a,a,ab,b,b,b,…
*M2382	D2.15	-,ab,ab,ab,-,-,a,-,ab,ab,a,ab,a,ab,ab,ab,-,a,ab,ab,a,a,ab,a,a,a,ab,-,ab,a,ab,a,a,-,a,ab,-,-,ab,a,a,a,ab,-,a,-,a,-,ab,ab,a,-,ab,-,ab,ab,ab,ab,a,ab,-,-,a,ab,a,ab,ab,a,-,a,ab,ab,-,a,-,a,a,a,ab,a,a,ab,a,a,a,ab,a,a,a,a,-,ab,-,a,a,-,-,a,a,ab,a,ab,ab,-,a,a,ab,a,a,a,a,ab,-,a,ab,ab,ab,ab,a,-,-,a,ab,a,a,a,a,-,a,a,-,a,ab,a,ab,ab,a,a,a,ab,a,-,a,a,ab,ab,ab,ab,a,-,a,-,ab,ab,-,a,ab,ab,a,-,a,-,ab,ab,ab,a,a,ab,ab…
*M2384	B3.7	-,ab,a,ab,a,ab,b,ab,-,-,b,-,ab,-,a,ab,b,ab,ab,-,b,-,ab,ab,ab,b,a,a,ab,b,a,b,ab,ab,b,ab,b,ab,ab,ab,-,-,ab,-,b,ab,b,ab,ab,-,b,ab,a,a,-,ab,ab,a,ab,a,ab,-,-,ab,b,a,ab,-,-,ab,a,ab,ab,b,b,b,ab,b,ab,b,ab,-,ab,b,-,a,ab,b,ab,b,ab,-,a,b,ab,ab,b,ab,ab,ab,b,a,ab,b,-,-,a,b,ab,b,b,-,-,-,-,a,-,a,ab,ab,a,b,-,b,-,-,-,ab,-,-,ab,ab,a,b,-,a,ab,b,-,-,ab,b,b,ab,a,-,a,-,-,b,ab,ab,ab,a,a,ab,-,ab,b,ab,-,ab,a,-,-,b,b,a,ab…
*M2385	D1.10	a,a,ab,a,ab,a,a,-,a,ab,a,ab,ab,ab,ab,a,a,ab,a,-,a,a,a,-,ab,a,ab,-,a,a,ab,a,ab,ab,a,a,-,-,-,ab,-,a,a,-,a,a,a,-,a,ab,a,a,ab,ab,-,-,a,ab,ab,-,a,ab,-,-,a,-,a,-,ab,-,ab,-,-,a,a,a,ab,a,a,a,ab,ab,ab,a,a,-,ab,a,ab,a,a,ab,ab,a,ab,a,-,ab,ab,-,a,ab,a,a,ab,-,ab,a,ab,a,a,-,ab,a,ab,ab,ab,ab,-,a,ab,-,a,a,a,ab,a,ab,a,a,ab,-,ab,a,a,-,ab,a,a,-,ab,a,a,ab,ab,ab,ab,a,a,-,ab,a,-,ab,ab,ab,a,a,a,ab,ab,ab,ab,a,ab,a,a,ab,…
*M2388	D1.10	a,a,-,a,ab,-,a,ab,a,-,a,ab,ab,ab,ab,-,a,ab,a,a,a,a,a,ab,ab,a,ab,ab,a,a,ab,a,ab,ab,-,a,a,ab,-,ab,a,a,a,a,a,-,-,a,-,-,a,a,ab,ab,a,-,-,ab,-,-,a,ab,a,a,a,ab,a,a,ab,ab,ab,-,ab,a,a,a,ab,a,a,-,ab,ab,ab,a,-,ab,ab,a,ab,a,a,ab,-,-,ab,a,a,ab,ab,-,a,ab,a,a,ab,a,ab,a,ab,a,a,a,ab,a,ab,ab,ab,-,-,a,ab,-,a,a,-,ab,a,-,a,-,-,-,ab,-,a,ab,ab,a,a,ab,-,-,a,ab,-,ab,ab,a,a,a,ab,-,a,ab,ab,ab,-,-,a,ab,ab,ab,ab,a,-,a,a,ab,a…
*M2389	D2.15	a,a,-,a,a,a,ab,ab,a,-,-,a,-,-,a,a,ab,ab,a,a,ab,-,-,ab,ab,ab,a,-,a,ab,a,ab,ab,ab,ab,a,ab,-,a,ab,ab,ab,a,a,ab,a,ab,-,a,a,ab,-,-,a,a,-,a,a,ab,-,a,-,ab,a,ab,-,a,-,a,ab,-,a,ab,ab,ab,-,-,ab,-,ab,-,a,ab,ab,-,-,-,-,-,ab,a,-,a,-,ab,a,ab,-,ab,a,ab,-,a,ab,ab,ab,a,ab,ab,ab,ab,a,a,-,a,-,a,a,ab,a,a,ab,a,ab,ab,ab,ab,ab,-,ab,ab,ab,a,ab,a,-,ab,ab,ab,a,ab,ab,ab,ab,-,a,a,a,ab,ab,ab,-,a,a,a,ab,a,a,ab,ab,ab,ab,a,-,-,…
*M2392	D1.10	a,a,-,a,ab,-,a,ab,a,ab,a,-,ab,ab,ab,a,a,ab,a,a,a,-,-,ab,ab,a,-,ab,a,a,ab,-,ab,ab,a,a,a,ab,a,ab,a,a,a,a,-,a,-,a,-,ab,a,a,ab,ab,-,-,a,ab,ab,ab,a,ab,a,a,a,ab,-,a,ab,ab,ab,a,-,a,-,-,-,a,a,a,ab,ab,ab,-,a,ab,ab,-,ab,a,-,ab,ab,a,ab,a,a,ab,ab,a,a,ab,-,a,ab,a,ab,-,ab,a,a,a,ab,a,ab,ab,ab,ab,ab,-,ab,a,a,-,a,ab,a,ab,-,a,ab,ab,ab,a,a,ab,ab,a,a,ab,ab,a,a,ab,ab,ab,ab,-,a,a,ab,a,-,ab,-,-,-,a,a,ab,ab,ab,ab,a,ab,a…
*M2396	D1.10	-,ab,a,ab,-,ab,ab,a,ab,a,ab,a,a,a,-,ab,ab,a,ab,-,ab,ab,-,a,a,ab,a,a,-,ab,a,ab,a,a,ab,ab,ab,a,ab,a,ab,ab,ab,ab,-,ab,-,ab,ab,-,ab,ab,-,a,-,ab,ab,-,a,a,ab,a,ab,ab,ab,a,-,ab,a,a,a,-,a,ab,-,-,a,ab,ab,ab,a,a,-,ab,ab,a,a,-,a,ab,-,a,-,ab,a,-,ab,a,a,-,ab,-,ab,ab,-,ab,a,-,a,-,ab,ab,a,ab,-,a,-,a,a,-,a,ab,ab,ab,ab,a,ab,a,ab,ab,-,a,a,ab,-,-,a,ab,ab,-,a,-,ab,a,a,a,a,ab,ab,ab,a,ab,ab,a,a,a,-,ab,ab,-,a,a,a,ab,a,…
*M2400	D1.10	a,a,ab,a,ab,-,a,ab,a,ab,-,ab,-,-,ab,a,a,-,a,a,a,a,a,-,ab,a,ab,ab,a,a,ab,a,ab,ab,a,a,a,ab,a,ab,-,a,a,a,a,a,a,a,a,ab,-,a,ab,ab,-,a,a,ab,ab,ab,a,ab,a,a,-,ab,a,-,ab,ab,ab,a,ab,a,a,a,ab,a,a,a,-,ab,ab,a,-,ab,ab,-,ab,a,a,-,ab,a,ab,a,a,ab,-,-,a,ab,a,a,ab,a,ab,a,-,a,-,a,-,a,-,ab,ab,-,ab,a,ab,a,-,-,-,ab,a,ab,a,a,ab,ab,ab,a,a,-,ab,a,a,ab,ab,-,a,ab,ab,-,ab,a,-,a,ab,a,a,ab,ab,ab,a,-,a,ab,-,ab,ab,-,ab,a,a,ab,a…
*M2402	D1.10	a,a,ab,a,ab,a,a,-,a,ab,-,ab,ab,ab,-,a,a,ab,a,a,a,-,-,ab,ab,a,ab,-,a,-,-,-,ab,ab,a,a,a,ab,a,-,a,a,-,-,-,a,-,a,a,ab,-,a,ab,ab,-,a,a,ab,-,-,a,ab,a,-,a,ab,a,a,ab,ab,ab,a,ab,a,a,a,ab,-,a,a,ab,ab,ab,a,-,ab,-,a,-,a,a,ab,ab,-,ab,-,-,ab,ab,-,a,ab,a,-,-,-,-,a,-,-,a,a,ab,-,ab,ab,ab,ab,-,a,ab,a,a,a,a,ab,a,ab,a,a,ab,ab,-,a,-,-,ab,a,a,ab,ab,a,a,ab,ab,ab,ab,-,a,-,-,-,a,ab,ab,ab,a,a,a,ab,ab,-,ab,a,ab,a,-,ab,a,-,…
*M2403	B3.7	ab,ab,b,ab,b,-,a,ab,ab,b,a,b,ab,b,b,ab,a,ab,ab,ab,a,a,ab,ab,ab,a,b,b,ab,a,-,a,ab,ab,a,ab,a,ab,ab,ab,a,-,ab,ab,a,-,a,ab,ab,b,-,ab,b,b,ab,ab,ab,b,ab,-,ab,b,a,ab,a,b,ab,a,b,ab,b,ab,ab,a,-,a,ab,-,-,a,ab,b,-,-,a,b,-,a,ab,a,-,-,b,-,ab,ab,a,-,ab,ab,a,b,ab,a,-,-,b,a,ab,a,a,ab,-,a,b,b,b,b,ab,-,-,a,ab,a,a,ab,a,-,a,a,ab,ab,-,a,ab,b,ab,a,-,b,ab,a,a,ab,b,-,-,ab,a,a,ab,-,ab,b,b,ab,ab,ab,a,ab,-,-,-,ab,-,a,a,b,a…
*M2407	D2.15	ab,ab,-,ab,ab,-,a,a,ab,ab,a,ab,a,-,-,ab,a,a,ab,ab,a,a,ab,a,-,a,ab,-,ab,-,ab,a,a,a,-,ab,-,-,ab,a,a,a,ab,ab,a,ab,a,ab,ab,ab,a,ab,-,-,-,ab,-,ab,a,ab,ab,ab,-,ab,a,ab,ab,a,ab,a,ab,ab,a,-,-,-,a,a,ab,a,a,ab,a,a,-,ab,a,-,a,a,ab,ab,-,a,a,ab,-,a,a,ab,a,ab,ab,a,a,a,ab,a,-,a,-,ab,-,a,ab,ab,ab,ab,-,ab,ab,a,ab,a,-,-,a,a,-,a,a,a,ab,a,ab,ab,-,a,a,ab,a,a,a,a,ab,-,-,ab,a,a,a,ab,ab,ab,ab,-,-,ab,a,a,a,a,ab,-,ab,-,a,…
*M2409	D1.10	a,-,ab,a,ab,a,a,-,-,ab,a,ab,ab,-,ab,a,a,ab,-,a,a,a,-,-,-,a,ab,ab,a,a,ab,a,ab,ab,a,a,a,ab,a,ab,a,a,-,a,a,a,a,a,-,ab,a,a,ab,ab,a,-,a,ab,ab,-,a,ab,a,a,a,ab,-,a,ab,ab,ab,-,ab,-,a,a,-,a,a,a,-,ab,ab,a,a,-,ab,a,ab,-,a,ab,-,a,ab,a,a,ab,ab,a,-,ab,-,a,-,a,ab,a,ab,-,a,-,-,a,ab,ab,ab,ab,ab,a,ab,-,a,a,a,ab,a,-,-,a,ab,ab,ab,a,a,ab,ab,a,a,ab,ab,a,a,-,-,ab,ab,a,a,a,ab,-,a,ab,ab,ab,a,-,a,ab,-,ab,ab,a,ab,-,-,ab,a,…
*M2410	B3.7	-,-,b,ab,-,-,a,-,ab,b,a,b,-,b,b,-,a,ab,-,ab,-,a,ab,ab,-,a,-,b,-,-,b,a,ab,ab,a,ab,a,ab,ab,ab,a,a,-,ab,a,-,a,ab,ab,-,a,ab,b,b,ab,ab,ab,b,ab,b,ab,b,a,ab,a,-,ab,a,b,ab,b,ab,ab,a,a,a,ab,a,ab,a,ab,b,ab,-,-,b,ab,a,ab,a,ab,b,-,a,ab,ab,-,ab,ab,ab,a,b,ab,a,ab,a,-,a,ab,a,a,ab,b,a,-,b,b,b,ab,-,-,a,ab,a,a,ab,a,ab,a,a,ab,ab,b,a,ab,b,ab,a,a,b,ab,a,-,ab,b,b,b,ab,a,a,ab,-,ab,-,b,ab,-,ab,a,ab,ab,ab,b,ab,b,a,a,-,ab…
*M2411	D1.10	-,a,ab,a,ab,a,a,ab,a,ab,a,ab,ab,ab,ab,a,-,ab,-,a,a,a,a,ab,ab,a,ab,ab,a,a,ab,a,ab,-,a,a,-,-,ab,ab,a,a,-,a,a,a,a,a,a,-,a,a,ab,ab,a,a,-,ab,ab,ab,a,ab,a,a,a,ab,a,a,ab,ab,ab,a,-,a,-,a,ab,a,a,a,-,ab,ab,a,-,ab,ab,a,-,a,-,-,-,a,ab,a,a,-,ab,a,a,ab,a,a,ab,a,ab,a,ab,-,-,a,ab,a,ab,ab,ab,ab,ab,a,ab,a,a,a,-,ab,a,ab,a,a,ab,-,ab,-,a,ab,ab,a,a,ab,ab,a,a,ab,ab,-,ab,a,-,a,ab,a,a,-,ab,ab,a,a,-,ab,ab,ab,ab,-,-,a,a,ab…
*M2415	B3.7	ab,-,-,-,a,ab,b,-,ab,a,b,a,ab,a,a,ab,b,ab,ab,ab,-,b,ab,ab,ab,b,a,a,ab,-,-,b,ab,ab,b,ab,-,-,a,ab,b,b,ab,-,-,-,-,ab,ab,a,b,ab,a,a,-,ab,-,-,ab,a,-,a,b,ab,b,-,ab,b,a,ab,a,ab,ab,b,-,b,ab,b,ab,b,-,a,ab,b,b,a,ab,b,ab,-,ab,-,a,b,-,ab,b,ab,ab,ab,b,a,ab,b,ab,b,-,b,ab,b,b,-,a,b,-,a,-,a,ab,ab,a,-,-,b,b,ab,b,ab,b,b,ab,-,a,b,-,-,ab,b,b,a,ab,b,b,ab,-,a,a,ab,b,-,ab,ab,ab,a,-,ab,-,ab,b,ab,ab,ab,a,ab,a,b,b,-,-,-,a…
*M2417	D1.10	-,-,ab,a,-,-,a,-,a,ab,a,ab,ab,ab,ab,-,a,ab,a,a,a,a,a,-,-,a,ab,ab,a,a,-,a,ab,ab,a,a,-,ab,ab,ab,a,a,a,a,a,a,-,a,-,ab,a,a,ab,ab,a,-,a,ab,ab,ab,-,ab,-,a,a,ab,a,a,ab,ab,ab,a,-,a,-,a,-,a,a,a,-,ab,ab,a,a,ab,ab,a,ab,a,a,ab,ab,a,ab,a,a,-,ab,a,a,ab,a,-,-,a,ab,-,ab,a,a,a,ab,a,ab,ab,ab,ab,-,a,ab,-,a,a,a,ab,a,-,a,-,ab,ab,ab,a,a,-,ab,a,a,ab,ab,a,a,ab,ab,ab,-,a,-,a,ab,a,a,ab,ab,ab,a,a,a,ab,-,ab,ab,a,ab,a,a,ab,a…
*M2423	B3.7	ab,-,a,-,-,ab,-,ab,ab,a,b,a,ab,a,a,ab,b,ab,-,ab,-,-,ab,-,ab,b,a,a,ab,b,a,b,ab,ab,b,ab,b,ab,-,-,b,-,ab,ab,b,ab,-,ab,-,-,b,-,a,a,ab,ab,ab,a,ab,a,ab,a,b,ab,b,a,ab,b,a,ab,-,ab,ab,b,-,-,ab,b,-,b,ab,a,ab,-,b,-,ab,b,ab,-,ab,-,-,b,ab,ab,-,ab,ab,-,b,a,ab,b,ab,b,a,b,ab,b,b,ab,a,b,a,-,a,-,ab,ab,a,b,-,b,b,ab,b,ab,b,b,ab,ab,-,b,ab,a,ab,b,-,a,ab,b,b,ab,a,a,a,ab,-,b,-,-,ab,a,a,ab,-,-,b,-,ab,ab,a,ab,a,-,b,a,ab,b…
*M2450	D1.10	ab,-,a,-,-,ab,ab,a,ab,a,ab,a,a,a,a,ab,ab,-,ab,ab,ab,ab,ab,-,a,ab,-,-,-,ab,-,ab,a,a,ab,-,ab,a,a,a,-,ab,ab,ab,ab,ab,ab,ab,ab,a,ab,ab,a,a,-,ab,-,a,a,a,ab,a,ab,ab,-,a,a,-,a,a,a,ab,a,-,ab,ab,a,ab,ab,ab,a,-,a,ab,ab,a,a,ab,a,ab,ab,-,a,ab,a,-,ab,ab,a,-,-,a,ab,ab,a,ab,a,-,a,ab,ab,ab,a,-,a,-,a,a,a,ab,a,ab,ab,ab,ab,a,ab,-,ab,ab,a,a,a,ab,ab,a,a,-,ab,a,-,ab,ab,ab,-,-,a,ab,ab,ab,a,ab,ab,a,a,a,ab,ab,-,a,a,a,a,-…
*M2459	D2.15	ab,ab,ab,-,-,ab,-,a,ab,ab,a,ab,a,ab,ab,ab,a,-,ab,ab,a,ab,-,a,a,a,ab,ab,ab,a,-,a,a,a,a,ab,a,a,-,a,-,a,a,ab,-,a,-,ab,ab,ab,a,-,ab,ab,ab,ab,-,-,a,ab,ab,ab,-,ab,a,ab,ab,-,-,a,ab,-,a,a,a,-,-,-,-,a,a,ab,a,a,a,ab,a,a,a,a,-,ab,ab,-,-,ab,a,a,a,ab,a,-,ab,a,a,a,ab,a,a,a,a,ab,ab,a,ab,ab,ab,ab,a,ab,ab,a,ab,-,-,a,a,a,a,a,a,a,ab,-,-,-,a,a,a,ab,-,-,a,a,ab,ab,ab,-,-,a,a,ab,ab,-,ab,a,ab,ab,a,a,a,-,ab,ab,-,a,a,ab,a…
*M2460	D2.15	ab,ab,ab,ab,ab,ab,a,a,ab,ab,a,ab,a,ab,ab,ab,a,a,ab,ab,a,ab,ab,a,a,a,ab,ab,ab,a,ab,a,a,a,a,ab,-,a,ab,-,a,-,-,ab,a,-,-,ab,ab,ab,a,ab,-,-,ab,-,-,ab,a,ab,ab,ab,-,ab,a,ab,ab,a,ab,-,ab,ab,a,a,a,a,-,a,-,a,a,ab,a,a,a,-,a,a,a,a,ab,-,ab,a,a,ab,a,a,a,ab,a,-,ab,a,a,a,ab,a,a,-,a,ab,ab,a,ab,ab,ab,ab,a,ab,-,a,ab,a,a,a,a,-,a,-,a,-,ab,a,ab,ab,a,a,a,-,-,a,a,a,ab,ab,-,ab,a,a,a,ab,ab,-,ab,a,ab,ab,a,a,a,-,ab,ab,ab,a,…
*M2464	D2.15	ab,ab,ab,ab,ab,ab,a,a,-,ab,a,ab,a,-,ab,ab,a,a,ab,ab,a,-,-,a,a,a,ab,ab,ab,a,ab,a,-,a,a,ab,-,a,ab,-,a,a,a,ab,a,a,a,ab,-,ab,a,ab,ab,-,ab,ab,ab,ab,a,ab,ab,ab,a,ab,a,ab,-,-,ab,a,-,ab,a,a,a,a,a,a,ab,a,a,ab,a,a,a,-,-,a,a,a,ab,ab,ab,-,a,ab,a,a,-,ab,a,ab,ab,a,a,a,-,a,a,a,a,ab,-,a,ab,ab,-,ab,a,ab,ab,a,ab,a,-,a,a,a,-,a,a,a,ab,a,-,ab,a,a,a,ab,a,a,a,-,ab,ab,ab,ab,a,a,a,ab,ab,ab,ab,a,ab,ab,a,a,a,a,ab,ab,ab,a,a…
*M2478	D2.15	-,ab,ab,ab,-,ab,a,a,ab,ab,a,ab,a,ab,ab,ab,a,a,-,ab,a,ab,ab,-,a,a,ab,ab,ab,a,ab,a,-,a,a,ab,a,a,-,a,a,a,a,ab,a,a,-,ab,ab,ab,-,ab,ab,ab,ab,ab,ab,-,a,ab,ab,ab,-,ab,a,ab,ab,a,ab,a,ab,ab,a,a,a,a,a,a,ab,a,a,ab,a,-,a,ab,a,a,a,a,ab,ab,-,a,a,ab,a,a,-,ab,a,ab,ab,a,a,a,ab,a,a,-,a,ab,ab,a,ab,ab,ab,ab,a,ab,ab,a,ab,a,a,-,a,a,a,a,a,a,ab,a,-,-,-,a,a,ab,a,-,a,a,ab,ab,ab,ab,a,a,-,-,ab,ab,ab,a,ab,ab,a,a,a,a,ab,ab,ab…
*M2485	D2.15	ab,ab,ab,-,ab,ab,a,a,ab,ab,a,ab,a,-,-,ab,a,a,-,ab,a,-,ab,a,a,a,ab,ab,ab,a,ab,a,a,a,a,-,a,a,-,a,a,a,a,-,a,a,a,ab,ab,ab,a,ab,ab,-,ab,ab,ab,ab,a,ab,ab,ab,a,ab,-,ab,-,-,-,a,-,ab,-,a,a,-,-,a,ab,-,a,ab,a,a,a,ab,a,a,-,a,ab,ab,ab,a,a,ab,a,a,a,ab,a,ab,ab,a,-,a,ab,a,a,a,a,ab,ab,a,ab,ab,ab,ab,a,-,-,a,ab,a,a,-,a,a,a,a,a,a,ab,-,ab,ab,a,a,a,-,a,a,-,a,ab,ab,ab,ab,a,a,a,ab,ab,ab,ab,a,ab,ab,a,a,a,a,ab,ab,ab,a,a,a…
*M2487	D2.15	ab,ab,ab,-,ab,ab,a,a,ab,ab,a,ab,a,ab,-,-,a,a,-,ab,a,ab,ab,-,-,a,ab,-,ab,-,ab,a,a,a,a,ab,-,a,ab,a,a,a,a,ab,a,a,-,ab,ab,ab,a,ab,ab,ab,ab,-,ab,ab,-,-,-,ab,a,ab,a,ab,ab,-,ab,a,ab,-,a,a,a,-,a,a,ab,-,a,-,a,a,a,ab,a,a,a,a,ab,ab,ab,-,a,-,a,a,-,-,-,-,ab,a,a,a,ab,-,-,-,a,ab,ab,-,-,ab,-,-,a,ab,ab,a,ab,a,a,-,a,a,a,a,-,a,-,a,ab,ab,a,a,a,ab,a,a,a,a,ab,ab,ab,-,a,a,a,ab,ab,ab,ab,a,ab,-,a,a,a,a,ab,ab,ab,a,a,ab,ab…
*M2503	D2.15	ab,ab,ab,-,ab,ab,-,a,ab,-,a,ab,a,-,-,ab,-,a,-,ab,a,ab,ab,a,a,-,ab,ab,ab,a,ab,a,a,a,a,-,-,a,ab,-,a,a,a,ab,a,-,a,-,a,ab,a,ab,ab,ab,-,ab,ab,ab,a,ab,-,ab,a,-,a,ab,ab,a,ab,a,ab,-,-,a,a,a,a,a,ab,a,-,ab,-,a,a,ab,a,a,a,-,-,ab,ab,a,a,-,a,a,a,-,a,ab,ab,-,-,a,ab,a,a,a,a,-,ab,a,ab,-,ab,ab,a,-,-,a,-,a,a,a,a,a,a,a,a,a,ab,-,ab,-,a,-,-,-,a,a,a,a,ab,ab,ab,ab,-,a,a,ab,ab,ab,ab,-,ab,ab,a,a,a,a,-,-,-,a,a,-,ab,a,a,ab…
*M2514	D2.15	ab,-,ab,-,ab,ab,a,a,ab,ab,a,ab,-,ab,ab,-,a,a,-,ab,-,ab,ab,-,a,a,ab,ab,ab,-,-,a,a,a,a,ab,-,-,ab,a,a,a,a,ab,-,a,a,ab,-,ab,-,ab,ab,ab,ab,-,ab,-,a,ab,-,ab,a,ab,a,ab,ab,-,-,a,-,ab,a,a,a,a,a,a,-,a,a,ab,a,a,a,ab,a,a,a,a,ab,ab,ab,a,-,ab,a,-,-,ab,a,ab,-,a,a,a,ab,-,-,a,a,ab,ab,a,ab,ab,ab,ab,a,ab,ab,a,ab,-,a,a,a,-,a,a,a,a,ab,a,ab,ab,a,a,a,ab,a,a,-,a,-,ab,ab,-,a,-,a,ab,ab,-,-,a,-,ab,-,-,a,a,ab,ab,ab,a,a,ab,a…
*M2517	D2.15	-,ab,ab,ab,ab,ab,a,-,a,ab,-,ab,a,-,ab,ab,a,a,ab,ab,a,ab,ab,a,a,a,ab,ab,-,a,-,a,-,-,a,-,a,a,ab,a,a,-,a,ab,a,-,a,ab,a,ab,a,ab,ab,ab,ab,ab,ab,-,a,ab,ab,ab,a,ab,a,-,ab,a,-,a,ab,-,-,a,a,a,a,a,ab,a,a,-,a,a,a,ab,a,a,a,a,ab,ab,ab,a,a,ab,a,a,-,ab,-,ab,ab,a,a,a,ab,a,a,-,a,ab,ab,a,ab,-,ab,ab,a,ab,-,a,ab,a,a,-,a,a,a,a,a,a,ab,a,-,-,a,a,a,ab,a,a,a,a,ab,ab,-,ab,-,a,a,ab,-,ab,ab,a,ab,ab,a,a,a,a,ab,ab,ab,a,-,ab,a…
*M2519	D2.15	ab,ab,-,ab,ab,ab,a,-,a,ab,a,ab,a,ab,-,ab,a,a,ab,-,a,a,ab,-,a,a,-,ab,ab,-,ab,a,a,a,-,ab,-,a,ab,-,a,a,a,ab,-,a,a,ab,a,ab,a,ab,ab,ab,ab,ab,-,ab,a,ab,ab,-,-,-,a,ab,ab,a,ab,a,ab,ab,-,a,-,a,a,a,ab,a,a,ab,-,a,a,ab,-,a,a,a,ab,ab,ab,a,a,-,a,a,a,ab,a,ab,-,a,a,a,ab,-,-,-,a,ab,-,a,ab,ab,ab,ab,a,ab,ab,a,-,a,-,a,a,a,a,-,-,a,ab,a,ab,ab,a,a,a,-,a,a,a,-,ab,ab,ab,ab,-,a,a,ab,ab,ab,ab,-,ab,ab,a,a,a,a,ab,ab,ab,-,a,-…
*M2526	D1.10	a,a,ab,a,ab,a,a,ab,a,ab,a,ab,ab,-,ab,a,-,ab,a,a,a,a,a,ab,ab,a,ab,ab,a,-,ab,a,ab,ab,a,a,a,ab,-,-,a,a,-,a,a,a,a,a,-,ab,a,a,ab,ab,a,a,ab,ab,ab,ab,a,-,-,a,a,ab,ab,a,ab,-,ab,a,ab,a,a,a,ab,a,a,-,ab,ab,ab,a,a,ab,ab,-,ab,a,a,ab,ab,a,-,a,a,a,ab,a,-,ab,a,a,a,a,ab,a,ab,-,-,-,ab,-,ab,ab,-,-,ab,a,ab,-,a,a,a,ab,a,ab,-,-,-,-,ab,a,a,-,ab,a,a,-,-,a,-,a,ab,ab,-,a,-,a,ab,a,a,ab,ab,ab,a,a,a,ab,ab,ab,-,a,ab,a,-,ab,a,…
*M2529	D1.10	ab,-,a,ab,a,ab,ab,a,ab,a,ab,a,a,a,a,ab,-,-,ab,ab,-,ab,-,a,a,ab,-,a,ab,-,a,ab,-,-,ab,ab,ab,a,a,a,ab,ab,ab,ab,ab,ab,-,ab,ab,a,ab,ab,a,a,ab,ab,a,a,-,-,ab,a,ab,ab,ab,a,-,ab,-,a,a,ab,a,ab,ab,ab,a,ab,-,ab,a,-,a,ab,ab,-,a,ab,a,ab,ab,a,a,ab,ab,ab,-,ab,a,ab,ab,a,ab,-,-,ab,-,-,a,ab,ab,ab,-,ab,a,a,a,a,a,-,a,ab,ab,ab,ab,-,ab,a,ab,ab,a,a,a,ab,ab,a,a,ab,ab,a,a,ab,ab,ab,-,a,a,ab,ab,ab,a,ab,ab,a,a,a,ab,ab,ab,a,-…
*M2531	D2.15	a,a,a,a,a,a,-,ab,-,-,ab,a,-,a,-,a,-,ab,a,-,ab,ab,a,ab,-,-,a,a,a,ab,a,ab,-,-,ab,a,ab,ab,a,ab,ab,ab,ab,a,-,ab,ab,a,ab,a,ab,-,a,a,-,a,a,a,ab,a,a,a,-,-,ab,a,a,ab,a,ab,-,a,-,ab,-,ab,-,ab,a,ab,ab,a,ab,ab,ab,-,-,ab,ab,ab,a,a,-,ab,ab,a,ab,ab,ab,a,ab,-,a,ab,ab,ab,a,ab,ab,ab,ab,-,a,ab,a,-,-,a,-,a,a,ab,a,ab,-,ab,ab,ab,ab,ab,ab,ab,a,ab,-,ab,ab,ab,ab,a,ab,ab,a,ab,a,a,a,a,ab,ab,ab,a,a,a,-,ab,a,a,-,ab,ab,ab,a,a…
*M2532	D1.10	-,a,ab,-,ab,a,a,ab,a,ab,-,ab,-,ab,-,a,-,ab,a,-,a,a,a,ab,ab,a,-,ab,a,a,ab,a,ab,ab,-,a,a,ab,ab,ab,a,a,a,a,a,a,a,a,a,ab,a,a,ab,ab,a,a,ab,-,ab,ab,a,ab,a,-,a,ab,ab,a,ab,ab,ab,a,-,a,a,a,ab,a,a,a,ab,ab,ab,a,a,ab,ab,a,ab,a,a,-,ab,a,a,a,-,a,ab,a,a,ab,-,a,-,-,ab,a,-,a,-,a,-,a,ab,a,ab,ab,-,a,-,a,a,-,a,-,a,ab,a,-,ab,ab,ab,a,a,-,-,a,a,ab,ab,-,-,a,ab,-,ab,a,a,a,ab,a,-,ab,ab,ab,a,a,-,ab,ab,ab,-,a,ab,-,a,ab,a,a,…
*M2535	B3.7	ab,ab,-,ab,-,ab,a,ab,a,b,a,b,ab,b,-,ab,a,ab,ab,ab,a,a,ab,-,ab,a,b,b,ab,a,-,a,-,ab,a,ab,-,ab,b,ab,a,a,a,ab,a,-,a,ab,a,b,a,ab,-,-,ab,-,b,b,ab,-,ab,b,a,-,a,b,-,a,b,ab,b,ab,ab,a,a,a,ab,a,ab,a,ab,b,ab,a,a,-,ab,a,ab,a,ab,b,-,a,a,ab,a,a,ab,-,a,b,ab,-,a,a,b,a,ab,a,a,ab,b,a,-,-,b,b,ab,ab,b,a,ab,a,-,ab,a,ab,-,a,-,ab,b,a,-,ab,ab,a,-,b,ab,a,-,a,b,b,b,-,a,-,-,ab,ab,b,b,ab,ab,-,a,-,-,ab,b,-,b,-,a,b,ab,a,-,b,ab…
*M2537	D2.15	ab,-,ab,ab,-,ab,a,a,a,-,a,ab,a,ab,ab,ab,a,-,ab,-,a,a,-,a,a,a,ab,ab,ab,-,ab,a,a,a,a,ab,a,a,-,a,-,a,a,ab,a,a,a,-,a,ab,a,ab,ab,ab,ab,ab,ab,ab,-,ab,ab,ab,a,-,-,ab,ab,a,ab,a,-,ab,a,a,-,a,a,a,ab,a,a,ab,a,a,a,ab,a,a,a,a,ab,ab,-,a,a,ab,a,-,a,ab,a,ab,ab,a,a,a,ab,a,a,a,a,ab,ab,a,ab,ab,ab,-,a,ab,ab,a,-,a,a,a,a,-,a,a,a,a,ab,a,ab,a,a,a,a,ab,a,a,ab,a,-,-,-,ab,a,a,a,ab,ab,ab,ab,a,ab,-,a,a,-,-,-,ab,ab,a,-,-,-,a,…
*M2542	D2.15	a,-,a,a,-,-,-,ab,ab,a,ab,a,ab,a,a,a,ab,ab,a,a,-,ab,a,ab,-,ab,-,a,a,ab,a,ab,ab,ab,ab,a,ab,ab,a,ab,-,-,-,a,ab,ab,ab,a,ab,a,ab,a,a,a,-,a,a,a,ab,-,a,a,ab,a,ab,a,a,ab,-,ab,a,a,ab,ab,ab,-,ab,ab,a,ab,ab,-,ab,ab,-,a,ab,ab,-,ab,a,-,a,ab,ab,a,-,-,-,-,ab,a,a,ab,ab,ab,a,ab,ab,ab,ab,a,a,ab,-,a,a,a,ab,a,a,ab,a,ab,ab,ab,ab,ab,ab,ab,ab,ab,-,ab,a,ab,ab,ab,ab,a,-,ab,a,ab,a,-,a,a,ab,ab,ab,a,-,a,a,ab,a,a,ab,ab,ab,ab…
*M2543	D2.15	a,a,a,a,a,a,ab,ab,ab,-,ab,a,-,a,-,a,ab,ab,a,a,ab,ab,-,-,ab,ab,a,a,a,ab,a,ab,ab,ab,-,-,ab,ab,a,ab,ab,ab,ab,a,ab,ab,ab,a,ab,-,ab,-,-,-,-,a,a,a,ab,a,a,-,ab,-,-,a,a,ab,a,ab,a,a,ab,-,-,ab,ab,ab,a,-,ab,a,ab,-,ab,a,ab,ab,ab,ab,a,a,a,ab,ab,a,ab,ab,ab,a,ab,-,a,-,ab,ab,a,ab,ab,ab,ab,a,-,ab,a,a,a,a,ab,a,a,ab,-,ab,ab,ab,-,ab,ab,ab,ab,-,a,ab,a,ab,-,ab,ab,a,-,ab,a,ab,a,a,a,a,ab,ab,ab,-,a,a,a,ab,a,-,ab,ab,ab,ab…
*M2544	D2.15	a,a,a,a,-,a,ab,ab,ab,a,ab,a,ab,-,a,-,-,ab,a,-,ab,ab,a,-,ab,-,a,a,a,ab,a,ab,ab,ab,ab,a,ab,ab,a,-,ab,ab,ab,a,-,ab,ab,-,ab,a,ab,a,a,a,-,-,a,a,ab,-,a,a,ab,a,ab,a,a,ab,a,ab,-,a,ab,ab,ab,ab,ab,ab,-,ab,-,a,-,ab,ab,a,ab,ab,ab,ab,a,a,a,-,ab,-,ab,ab,ab,a,ab,-,a,ab,ab,ab,a,ab,ab,-,ab,a,a,ab,a,a,a,a,-,a,a,ab,a,ab,-,ab,-,ab,ab,ab,ab,ab,a,-,a,ab,ab,ab,-,a,ab,ab,a,ab,a,a,a,a,-,-,ab,a,a,a,-,ab,a,a,ab,ab,ab,ab,a,…
*M2545	D2.15	a,a,a,a,-,a,-,ab,ab,-,-,a,ab,a,a,a,ab,ab,-,a,ab,ab,a,ab,-,-,a,a,a,-,a,ab,-,ab,-,a,ab,ab,a,ab,-,ab,ab,a,ab,ab,ab,a,ab,a,ab,a,a,a,-,a,a,a,ab,a,a,-,ab,a,ab,-,a,-,a,ab,a,-,ab,ab,ab,ab,ab,ab,a,ab,ab,a,ab,ab,-,a,ab,ab,ab,-,a,a,a,ab,ab,-,ab,ab,-,a,ab,-,a,ab,ab,ab,a,ab,ab,-,ab,a,a,ab,a,a,-,a,ab,a,a,ab,-,ab,-,ab,ab,ab,-,ab,ab,-,-,ab,a,ab,ab,ab,ab,a,-,ab,a,-,-,a,-,a,-,ab,ab,a,a,a,a,ab,-,a,ab,ab,-,ab,a,-,a,…
*M2553	D2.15	-,a,a,a,a,a,ab,-,ab,a,ab,a,ab,a,a,a,ab,ab,a,a,ab,-,a,ab,ab,ab,a,a,-,-,a,ab,ab,ab,ab,a,ab,-,a,ab,ab,ab,ab,a,ab,ab,ab,a,ab,a,ab,-,a,a,-,a,a,a,ab,a,a,a,ab,a,ab,a,-,ab,a,ab,a,a,ab,ab,ab,ab,ab,ab,-,ab,ab,-,-,ab,ab,a,ab,ab,ab,-,-,a,a,-,ab,-,ab,ab,ab,a,-,a,-,ab,ab,ab,a,ab,ab,ab,ab,a,a,ab,a,a,a,-,ab,a,a,ab,-,ab,ab,ab,ab,-,ab,ab,ab,ab,a,ab,a,ab,-,ab,ab,a,ab,ab,a,ab,a,a,-,a,ab,-,ab,-,a,a,-,ab,a,a,ab,ab,ab,…
*M2560	D2.15	ab,ab,ab,ab,ab,ab,a,a,a,ab,a,ab,a,ab,-,ab,a,-,ab,-,-,a,ab,a,-,a,-,ab,-,a,ab,a,a,a,-,ab,a,a,ab,-,a,a,a,ab,a,a,a,ab,a,ab,a,ab,-,ab,ab,ab,ab,ab,-,ab,ab,ab,a,ab,-,-,ab,a,ab,a,ab,-,a,a,a,-,a,a,ab,-,-,-,a,a,a,-,a,a,a,a,-,ab,ab,a,a,ab,a,a,a,ab,-,ab,ab,-,a,-,ab,-,a,-,a,ab,ab,a,-,ab,ab,-,a,ab,ab,a,ab,-,a,a,a,-,a,a,a,a,ab,-,-,a,a,a,-,ab,a,a,ab,a,ab,ab,ab,ab,a,a,a,ab,ab,ab,ab,a,-,-,-,-,a,a,ab,ab,ab,a,-,-,ab…
*M2562	D2.15	ab,-,ab,ab,-,ab,-,a,a,ab,a,-,a,ab,-,ab,a,a,ab,ab,-,-,-,-,a,-,ab,ab,ab,a,ab,-,a,-,ab,ab,a,a,ab,a,a,a,a,ab,a,-,-,ab,a,ab,a,ab,ab,ab,ab,ab,ab,ab,a,ab,ab,ab,a,ab,a,-,ab,-,ab,a,ab,ab,a,a,a,a,a,a,ab,a,-,ab,a,a,a,ab,a,a,a,a,-,ab,-,a,a,-,a,a,a,ab,a,ab,ab,a,a,a,ab,a,-,-,a,ab,ab,a,ab,ab,ab,ab,a,ab,ab,a,ab,a,-,a,-,a,a,a,a,a,ab,a,ab,a,a,a,a,ab,a,a,ab,-,ab,ab,ab,ab,a,-,-,ab,ab,ab,-,-,ab,ab,a,a,-,a,ab,ab,ab,-,…
*M2563	D2.15	-,ab,ab,ab,ab,-,a,a,a,-,a,ab,-,ab,ab,-,a,a,ab,ab,a,a,ab,a,a,a,ab,ab,ab,a,ab,a,a,a,ab,ab,a,-,ab,-,a,a,-,ab,a,a,a,ab,a,ab,a,ab,ab,ab,-,ab,ab,ab,a,-,ab,ab,a,ab,a,ab,ab,a,ab,-,ab,-,a,a,a,a,-,-,ab,a,-,ab,-,a,a,ab,a,a,a,-,ab,ab,ab,a,a,-,-,a,a,ab,-,ab,ab,a,a,-,-,-,-,-,a,-,-,-,-,ab,ab,ab,-,ab,ab,a,ab,a,a,a,a,a,a,a,a,a,ab,a,ab,-,a,a,-,ab,a,a,-,a,ab,ab,ab,ab,a,a,a,ab,ab,ab,-,a,ab,ab,a,a,a,-,ab,ab,ab,a,a,ab…
*M2570	D2.15	ab,ab,-,ab,ab,ab,a,a,a,ab,a,-,-,ab,ab,ab,a,a,ab,ab,a,a,ab,-,a,a,ab,-,-,a,ab,a,a,a,ab,ab,a,-,-,a,a,a,a,ab,a,a,a,ab,a,ab,-,-,ab,ab,ab,ab,ab,ab,a,ab,-,ab,-,ab,a,ab,ab,a,ab,a,ab,ab,a,a,a,a,a,a,-,-,a,ab,-,a,a,ab,-,a,a,a,-,ab,ab,-,-,-,a,a,a,ab,a,ab,ab,-,a,a,ab,a,a,-,-,ab,ab,a,ab,ab,ab,-,a,ab,ab,a,ab,-,a,a,a,a,a,-,a,a,-,a,-,a,a,a,a,ab,a,a,ab,a,ab,ab,ab,ab,a,a,-,ab,ab,-,ab,a,ab,-,a,a,a,a,ab,-,ab,a,a,ab,a…
*M2574	D2.15	a,a,-,a,a,a,ab,a,ab,a,-,a,ab,-,a,a,-,ab,a,-,-,-,a,ab,ab,ab,a,a,a,ab,a,ab,-,-,a,a,ab,-,-,ab,ab,ab,ab,-,ab,ab,ab,a,ab,a,-,a,a,a,a,a,-,a,-,a,a,a,ab,a,ab,-,a,ab,a,ab,a,-,ab,ab,ab,-,ab,ab,a,-,ab,-,ab,ab,ab,a,ab,ab,ab,-,a,a,-,ab,ab,-,ab,-,ab,a,ab,-,a,ab,ab,ab,-,ab,ab,ab,-,a,a,ab,a,a,a,a,-,a,-,ab,-,-,ab,-,-,ab,ab,ab,ab,ab,-,ab,a,-,ab,ab,ab,a,ab,ab,a,-,-,a,a,-,ab,ab,ab,a,a,-,a,-,a,-,ab,ab,ab,-,a,-,a,ab,a…
*M2578	D2.15	a,a,a,a,-,a,ab,-,ab,-,-,-,ab,a,a,-,ab,-,a,a,ab,ab,-,ab,-,-,a,-,a,ab,a,ab,ab,ab,-,a,ab,ab,a,ab,-,ab,ab,a,ab,ab,ab,a,-,a,ab,-,a,a,a,a,a,a,-,-,-,a,ab,a,-,a,a,ab,a,ab,a,-,ab,ab,ab,-,ab,-,a,ab,-,a,ab,-,ab,a,ab,ab,ab,-,-,a,a,ab,ab,a,ab,ab,ab,a,ab,a,a,ab,ab,ab,a,-,ab,ab,ab,a,a,ab,a,-,a,a,ab,a,a,ab,a,ab,-,ab,-,ab,ab,ab,ab,ab,-,ab,-,ab,ab,-,ab,a,ab,ab,a,ab,-,a,-,-,ab,ab,ab,a,a,-,a,-,a,a,ab,ab,-,-,a,a,a,ab…
*M2581	D2.15	ab,-,ab,ab,ab,ab,a,ab,a,ab,a,ab,-,ab,ab,-,a,a,-,ab,a,a,ab,a,a,a,ab,ab,-,a,ab,-,-,-,ab,ab,a,a,ab,a,a,a,a,-,-,a,a,ab,a,ab,-,-,-,-,ab,ab,ab,ab,a,ab,ab,ab,-,ab,a,ab,ab,a,ab,a,ab,ab,a,a,-,a,a,-,ab,a,a,ab,a,a,a,ab,a,a,-,a,ab,ab,ab,a,-,ab,-,a,a,ab,a,ab,-,a,a,a,ab,a,a,a,a,ab,ab,a,ab,ab,-,ab,a,ab,ab,a,ab,a,-,a,a,a,a,a,a,a,-,a,ab,-,a,a,a,ab,a,a,ab,a,ab,ab,ab,ab,a,a,a,ab,ab,ab,-,-,ab,ab,a,a,a,a,ab,ab,ab,a,a…
*M2586	D2.15	a,a,a,a,a,a,-,a,ab,a,ab,a,ab,a,a,a,-,ab,-,a,-,ab,-,ab,ab,-,a,a,a,ab,a,ab,ab,ab,a,a,ab,ab,-,-,ab,ab,ab,a,ab,ab,ab,-,ab,a,ab,a,-,a,a,a,a,-,ab,a,a,a,ab,a,ab,a,a,ab,-,ab,a,a,ab,ab,-,-,ab,ab,a,ab,-,a,-,ab,-,-,ab,ab,ab,ab,a,a,-,-,ab,a,ab,ab,ab,a,-,a,a,ab,ab,ab,a,ab,-,-,ab,a,-,ab,a,a,-,a,-,a,a,ab,a,ab,ab,-,ab,ab,ab,ab,-,ab,a,ab,a,ab,ab,-,ab,a,-,ab,-,-,a,a,a,a,ab,ab,ab,a,a,a,a,ab,a,a,ab,ab,ab,-,-,a,a,ab,…
*M2587	D1.10	a,a,ab,-,ab,a,a,ab,a,ab,a,-,ab,ab,ab,a,a,ab,a,a,a,a,-,ab,ab,a,ab,ab,a,-,ab,a,-,ab,a,a,a,ab,a,ab,a,a,-,-,a,a,a,a,a,-,a,-,-,ab,-,a,ab,a,ab,ab,a,-,a,a,a,ab,ab,-,ab,ab,ab,a,ab,-,a,a,ab,a,a,a,ab,ab,ab,a,a,ab,ab,a,ab,a,a,-,ab,a,a,a,a,a,ab,-,-,ab,a,a,-,a,-,a,-,a,a,a,ab,a,ab,a,ab,ab,ab,a,ab,a,a,a,a,ab,-,ab,a,a,ab,ab,ab,-,a,ab,ab,a,a,ab,ab,a,a,-,-,ab,-,a,a,-,ab,a,a,ab,ab,-,a,a,a,-,ab,ab,ab,a,ab,a,-,ab,-,a…
*M2589	D2.15	a,a,a,a,a,-,-,a,-,a,ab,a,-,-,-,-,-,ab,a,-,ab,ab,a,ab,ab,-,a,a,a,ab,-,ab,ab,ab,-,a,ab,ab,-,ab,ab,ab,ab,a,ab,ab,ab,a,-,a,ab,a,a,a,-,a,a,-,ab,a,a,a,ab,a,ab,a,a,ab,a,ab,a,-,-,ab,ab,ab,-,ab,-,ab,ab,-,ab,ab,ab,a,ab,ab,ab,ab,-,a,a,ab,ab,a,-,-,-,a,ab,a,a,ab,ab,-,a,ab,ab,ab,ab,a,-,ab,a,a,-,a,ab,a,a,-,a,-,ab,ab,ab,-,ab,ab,ab,-,a,ab,a,ab,ab,ab,ab,a,-,-,a,ab,a,a,a,a,ab,-,ab,a,a,a,a,ab,a,a,-,ab,ab,ab,a,a,-,ab…
*M2593	D2.15	a,a,a,a,-,a,ab,a,-,a,ab,a,ab,a,-,a,ab,ab,-,a,-,ab,a,ab,ab,ab,a,a,a,ab,a,ab,ab,ab,-,a,ab,ab,a,ab,ab,ab,-,a,ab,ab,ab,a,ab,a,-,-,-,a,a,a,-,a,ab,a,a,a,ab,a,ab,a,a,-,a,ab,a,a,ab,ab,-,ab,ab,ab,a,-,ab,a,ab,ab,-,-,-,ab,ab,ab,-,a,a,ab,ab,a,ab,ab,-,a,ab,a,-,ab,ab,ab,a,ab,ab,ab,ab,a,-,-,a,a,a,-,ab,a,a,ab,a,ab,ab,ab,ab,ab,ab,ab,ab,ab,-,-,-,ab,ab,ab,ab,a,ab,ab,a,-,a,a,a,a,ab,ab,-,a,a,-,a,ab,a,a,-,ab,ab,ab,a,a…
*M2594	D2.15	a,a,a,a,a,a,ab,a,ab,-,ab,-,-,a,a,a,ab,-,a,a,ab,ab,a,ab,ab,ab,-,a,a,ab,a,ab,ab,ab,a,a,ab,ab,-,ab,-,ab,ab,a,ab,-,ab,a,-,a,-,-,-,a,-,a,a,a,ab,a,a,a,-,a,-,a,a,-,-,ab,a,a,ab,ab,ab,-,ab,ab,a,ab,ab,a,ab,-,-,a,-,-,ab,ab,a,a,a,ab,ab,-,ab,ab,ab,a,ab,a,a,ab,ab,-,a,ab,ab,ab,ab,-,-,ab,a,-,-,-,ab,-,a,ab,a,ab,ab,ab,ab,ab,ab,ab,ab,ab,a,ab,a,-,-,ab,ab,a,ab,ab,a,-,a,a,-,-,ab,ab,ab,-,a,a,a,ab,a,a,ab,-,ab,ab,-,a,-,a…
*M2595	D2.15	-,a,a,-,a,a,ab,a,ab,a,ab,a,ab,a,a,a,-,ab,a,a,ab,ab,a,ab,ab,-,a,a,a,-,a,-,ab,ab,a,-,-,ab,-,ab,-,ab,ab,a,-,-,ab,a,ab,a,ab,a,a,a,-,a,a,a,ab,a,a,a,ab,a,-,-,a,ab,a,ab,a,a,ab,ab,ab,-,ab,ab,a,ab,ab,a,ab,ab,ab,-,ab,ab,ab,ab,a,a,a,ab,ab,a,ab,ab,ab,a,ab,a,a,ab,ab,-,-,ab,ab,-,-,-,a,ab,a,a,a,a,ab,a,-,ab,-,-,ab,ab,ab,-,-,ab,ab,-,a,ab,a,-,-,ab,ab,a,ab,ab,a,-,a,-,a,a,-,ab,-,a,a,a,a,ab,a,a,ab,-,ab,ab,a,a,a,ab,-,…
*M2596	D2.15	-,a,a,-,a,a,-,a,ab,a,ab,a,-,a,a,a,-,ab,a,a,-,-,-,ab,ab,ab,a,a,a,-,a,ab,ab,ab,a,-,ab,ab,-,ab,ab,-,ab,a,ab,ab,ab,a,-,a,-,a,a,-,-,a,a,-,ab,a,a,a,ab,a,ab,a,a,ab,a,ab,a,a,ab,ab,ab,ab,ab,ab,a,ab,ab,-,-,ab,ab,a,ab,-,ab,ab,a,a,a,ab,ab,a,ab,ab,ab,a,ab,a,a,ab,ab,ab,a,ab,ab,ab,ab,-,a,ab,a,a,a,a,-,a,a,ab,a,ab,ab,ab,ab,-,ab,ab,ab,-,a,ab,-,ab,-,ab,ab,a,-,ab,a,-,a,a,a,a,ab,ab,ab,a,a,-,a,ab,a,a,ab,ab,ab,ab,a,a,a…
*M2604	D2.15	a,a,a,a,-,a,ab,-,ab,a,-,a,ab,-,-,a,ab,ab,-,a,ab,ab,a,ab,-,ab,a,a,a,ab,-,ab,ab,ab,-,a,ab,ab,a,ab,ab,ab,ab,a,ab,ab,ab,a,ab,a,-,a,a,a,a,a,-,a,-,-,a,-,ab,-,ab,a,a,ab,a,ab,a,a,ab,ab,ab,-,ab,ab,a,ab,ab,a,-,ab,ab,-,ab,ab,-,-,a,a,a,ab,-,a,ab,ab,ab,a,ab,a,a,ab,ab,ab,-,ab,ab,ab,ab,a,a,ab,-,a,a,a,ab,a,a,ab,a,ab,ab,ab,ab,ab,ab,ab,-,ab,-,ab,a,ab,-,-,ab,a,ab,ab,a,ab,a,a,-,a,ab,-,-,a,-,-,-,ab,a,a,ab,ab,ab,-,-,a…
*M2605	D2.15	ab,ab,ab,ab,ab,ab,a,-,-,-,a,-,a,ab,ab,-,-,a,ab,ab,-,a,ab,a,a,a,ab,ab,ab,a,ab,a,a,-,ab,ab,-,a,ab,a,a,a,-,ab,a,-,a,ab,a,ab,a,ab,ab,ab,ab,ab,ab,ab,a,ab,ab,-,a,ab,a,ab,-,a,ab,a,-,-,a,a,a,a,a,a,ab,a,a,ab,a,-,a,ab,a,a,a,a,ab,ab,ab,a,a,-,a,a,a,ab,a,ab,ab,-,a,a,ab,-,a,a,-,ab,ab,a,ab,ab,ab,ab,a,ab,ab,a,ab,a,a,a,a,a,a,a,a,a,ab,-,ab,a,a,a,a,ab,a,a,ab,-,ab,ab,ab,ab,a,a,-,-,ab,ab,ab,a,ab,ab,-,-,a,-,ab,ab,ab,a…
*M2608	D2.15	ab,ab,ab,-,ab,ab,a,ab,a,ab,a,ab,a,-,-,ab,-,a,ab,-,a,a,ab,a,-,-,ab,ab,ab,a,ab,a,a,a,-,-,a,-,-,a,a,a,-,ab,a,a,a,ab,a,ab,a,ab,ab,ab,-,ab,-,ab,a,ab,ab,-,-,ab,a,ab,ab,a,ab,a,-,ab,-,a,a,a,a,a,ab,-,a,ab,a,a,a,ab,a,a,a,a,ab,ab,ab,a,-,ab,-,a,a,ab,-,-,ab,a,a,-,ab,a,a,a,-,ab,ab,-,ab,ab,ab,ab,-,ab,ab,a,-,a,a,a,a,a,-,a,a,a,-,-,ab,a,a,a,a,ab,a,a,ab,a,ab,ab,ab,ab,a,a,a,-,ab,ab,ab,a,ab,ab,a,a,a,a,ab,ab,ab,a,-,-,…
*M2609	D2.15	ab,ab,ab,ab,ab,ab,a,ab,-,ab,a,-,a,ab,ab,ab,a,a,-,-,a,a,ab,a,-,a,ab,-,ab,a,ab,a,-,a,ab,ab,a,a,ab,a,a,a,a,ab,a,a,-,ab,a,ab,-,ab,ab,-,ab,-,-,ab,a,-,ab,ab,a,ab,a,ab,-,a,ab,a,ab,ab,-,a,a,a,a,-,ab,a,-,ab,a,a,-,ab,-,a,-,a,-,ab,ab,a,a,ab,-,a,-,ab,a,ab,ab,a,a,a,-,a,a,a,-,ab,ab,a,ab,ab,-,ab,a,-,ab,a,ab,a,a,a,a,a,-,a,a,-,-,a,ab,-,a,a,a,ab,a,a,ab,a,-,ab,ab,-,-,a,a,ab,ab,-,ab,a,ab,ab,a,a,a,a,ab,-,ab,a,a,ab,-,…
*M2612	B3.7	ab,ab,b,ab,b,ab,a,b,-,b,a,-,ab,-,b,-,a,ab,-,ab,a,ab,ab,ab,-,a,b,b,ab,-,b,a,ab,ab,ab,ab,a,ab,-,ab,a,a,a,ab,a,a,a,ab,-,b,a,ab,-,b,-,ab,b,ab,ab,b,ab,-,-,ab,a,b,b,a,b,ab,b,ab,ab,a,a,a,ab,a,ab,a,ab,b,-,a,a,b,ab,a,ab,a,ab,-,b,a,a,ab,a,a,-,ab,a,b,-,a,a,a,b,a,ab,a,a,ab,b,-,-,ab,-,b,-,ab,-,a,ab,a,a,ab,a,ab,-,a,ab,ab,-,a,-,ab,-,a,a,b,ab,a,ab,a,-,b,b,-,a,a,-,-,-,b,b,ab,ab,-,a,ab,ab,-,b,ab,b,a,a,b,ab,a,ab,b,…
*M2613	B3.7	ab,-,b,ab,-,ab,a,b,a,b,-,-,ab,b,b,ab,a,ab,ab,ab,-,ab,-,ab,ab,a,b,-,ab,a,b,-,ab,ab,-,ab,a,ab,ab,ab,-,-,a,ab,a,a,a,ab,-,b,a,-,b,b,b,ab,b,ab,ab,b,ab,b,a,ab,a,-,b,a,b,ab,b,ab,ab,-,a,a,ab,a,ab,a,ab,-,ab,a,-,b,ab,a,-,a,ab,ab,b,a,a,ab,a,a,ab,ab,a,-,ab,a,-,a,-,a,-,-,a,ab,-,a,-,-,b,b,-,ab,-,a,ab,a,a,ab,a,ab,-,a,ab,ab,-,a,ab,ab,ab,-,-,b,ab,-,ab,a,b,b,b,ab,a,a,-,ab,ab,b,b,ab,ab,ab,a,-,ab,ab,b,ab,b,a,a,b,ab,…
*M2614	B3.7	ab,ab,a,ab,a,ab,-,a,b,a,b,a,ab,a,a,ab,b,ab,ab,-,b,ab,ab,ab,ab,-,a,-,ab,b,a,b,ab,ab,ab,ab,b,ab,ab,ab,b,b,b,ab,b,b,b,ab,b,-,b,ab,a,-,a,ab,a,-,ab,a,-,a,b,ab,b,a,-,b,a,ab,-,ab,ab,b,b,b,ab,b,ab,-,ab,-,ab,b,b,-,-,b,ab,b,ab,-,a,b,b,-,b,b,-,ab,b,a,ab,b,-,b,-,-,ab,b,b,ab,a,b,a,-,a,a,ab,ab,a,b,ab,b,b,ab,b,ab,-,-,ab,-,a,b,-,ab,-,b,b,-,-,b,-,b,a,a,a,ab,-,b,ab,ab,ab,a,-,-,-,ab,b,ab,ab,ab,a,ab,a,b,b,-,-,-,ab,-…
*M2622	B3.7	b,b,ab,b,-,b,ab,-,ab,ab,ab,ab,a,-,ab,b,ab,a,b,-,-,a,b,a,a,-,ab,-,b,ab,ab,ab,a,a,b,-,ab,a,-,-,ab,ab,ab,b,-,ab,ab,b,ab,ab,ab,b,ab,ab,ab,b,ab,b,-,-,b,ab,ab,-,-,ab,ab,ab,-,a,ab,b,-,ab,ab,ab,a,-,b,ab,a,-,a,ab,ab,ab,a,ab,a,ab,b,b,ab,-,-,b,ab,-,a,b,ab,ab,-,ab,ab,ab,-,ab,a,-,-,b,-,ab,ab,b,ab,ab,a,-,ab,ab,b,-,ab,a,ab,a,ab,ab,-,-,ab,ab,b,-,a,ab,ab,ab,a,ab,b,ab,ab,-,ab,b,ab,ab,a,b,b,ab,ab,a,b,-,ab,a,a,a,-,-…
*M2628	B3.7	a,a,ab,a,ab,-,ab,ab,ab,-,-,ab,-,ab,ab,-,ab,b,a,a,ab,-,-,b,b,ab,ab,ab,a,-,ab,-,b,-,a,a,ab,b,a,b,ab,ab,ab,a,ab,ab,ab,a,ab,ab,ab,a,ab,-,ab,-,ab,a,-,-,a,ab,-,a,ab,ab,ab,ab,ab,b,ab,-,b,ab,ab,ab,b,-,a,ab,b,ab,b,ab,-,ab,b,ab,b,-,a,a,-,-,ab,a,ab,ab,b,a,ab,ab,a,ab,-,ab,ab,-,b,ab,ab,a,ab,ab,-,a,ab,-,b,a,-,-,a,ab,ab,b,ab,b,ab,ab,b,b,ab,ab,a,b,b,-,ab,ab,-,ab,a,ab,ab,ab,ab,a,ab,ab,b,a,a,ab,ab,b,a,a,ab,b,b,b,a…
*M2632	D1.10	a,a,ab,a,ab,a,a,-,-,-,-,ab,-,ab,-,a,a,ab,a,a,a,ab,-,ab,ab,a,ab,ab,a,a,ab,a,ab,-,a,-,-,ab,a,-,a,a,a,-,a,a,-,a,-,ab,a,a,ab,ab,ab,a,ab,a,ab,ab,a,-,a,a,a,-,ab,a,ab,ab,ab,a,ab,a,a,a,ab,a,a,a,ab,ab,-,a,a,-,ab,a,ab,a,a,a,-,a,a,a,-,-,ab,a,a,ab,a,-,a,a,ab,a,ab,-,a,a,ab,a,-,a,ab,ab,ab,a,ab,a,-,a,a,ab,-,ab,a,a,-,-,ab,a,a,ab,ab,a,a,ab,ab,a,a,a,-,ab,ab,a,-,a,-,a,a,ab,ab,ab,a,a,-,ab,-,-,ab,-,ab,a,a,ab,a,a,-,ab…
*M2633	B3.7	b,b,ab,-,ab,b,-,ab,ab,ab,ab,ab,a,ab,ab,b,-,a,b,b,-,-,b,a,a,ab,ab,-,-,ab,ab,ab,a,a,b,b,ab,a,b,a,ab,ab,-,b,ab,ab,ab,b,-,ab,ab,b,ab,ab,ab,-,ab,b,-,-,b,ab,ab,b,-,ab,-,-,ab,a,ab,b,a,ab,ab,-,a,ab,b,ab,-,ab,a,ab,ab,ab,a,ab,a,ab,b,b,ab,ab,ab,-,ab,ab,a,b,ab,-,b,ab,-,ab,ab,ab,a,ab,ab,-,ab,ab,-,-,ab,ab,a,b,-,-,b,ab,-,a,ab,a,ab,ab,a,a,ab,ab,b,a,a,ab,ab,ab,a,ab,b,ab,ab,ab,-,b,ab,ab,a,b,b,ab,ab,a,b,-,ab,a,a,a,…
*M2634	D1.10	a,a,ab,a,ab,a,-,ab,a,ab,a,ab,ab,ab,ab,a,a,ab,a,a,a,ab,a,ab,ab,a,ab,ab,a,a,ab,a,ab,ab,a,a,a,ab,a,ab,a,a,a,a,a,-,a,a,a,ab,a,a,ab,ab,-,a,-,a,ab,ab,a,ab,a,a,a,-,ab,-,-,ab,-,a,ab,-,a,a,ab,a,a,a,ab,-,ab,a,-,-,ab,a,ab,a,-,-,ab,a,a,a,a,a,ab,a,a,ab,-,a,a,a,ab,a,ab,-,-,a,-,a,-,a,ab,-,ab,a,-,a,-,-,a,ab,-,ab,-,a,ab,ab,ab,a,-,ab,ab,a,a,-,ab,a,a,a,ab,ab,ab,a,a,a,ab,-,a,ab,ab,ab,a,-,a,ab,ab,ab,-,a,ab,a,a,ab,a,a…
*M2635	B3.7	a,a,-,a,ab,a,ab,ab,ab,ab,-,-,-,ab,ab,-,-,-,a,a,ab,b,a,b,b,ab,ab,-,a,ab,-,-,-,b,a,a,-,b,a,b,ab,ab,ab,-,ab,ab,ab,a,-,ab,ab,a,ab,-,ab,a,ab,-,-,ab,a,ab,ab,-,ab,ab,ab,ab,ab,b,ab,a,b,ab,-,-,b,ab,-,ab,b,-,-,ab,-,ab,b,ab,b,ab,a,a,ab,ab,ab,a,ab,ab,-,a,ab,ab,a,ab,ab,ab,ab,ab,b,-,ab,-,ab,ab,ab,a,-,-,b,a,-,ab,a,ab,ab,b,ab,b,-,ab,b,b,-,ab,a,b,b,ab,ab,ab,b,ab,a,ab,ab,-,ab,a,ab,-,b,a,-,-,ab,b,a,a,-,-,b,b,ab,a,a…
*M2637	D2.15	a,a,-,a,a,a,ab,a,ab,a,-,a,ab,a,a,a,ab,ab,a,a,ab,ab,a,ab,ab,ab,-,a,a,ab,a,ab,ab,ab,-,a,ab,ab,a,ab,ab,ab,-,a,ab,ab,ab,a,-,-,-,a,-,-,a,a,a,a,ab,-,a,a,ab,a,-,a,a,ab,-,ab,a,a,ab,ab,ab,ab,ab,-,a,-,-,a,-,ab,-,a,ab,ab,-,ab,a,a,a,ab,ab,-,ab,ab,ab,-,ab,a,a,ab,-,-,-,ab,ab,ab,-,a,a,ab,a,-,a,a,ab,a,a,ab,-,ab,ab,ab,ab,ab,ab,ab,-,ab,a,-,a,-,ab,ab,ab,a,ab,ab,-,ab,a,-,a,a,ab,ab,ab,a,a,a,a,ab,a,a,ab,-,ab,ab,-,-,a,…
*M2639	B3.7	a,a,ab,-,-,a,-,ab,ab,-,ab,ab,b,-,-,a,ab,b,a,-,ab,b,-,b,b,ab,ab,ab,-,ab,ab,ab,b,b,a,a,ab,-,a,b,ab,ab,ab,a,ab,ab,ab,a,ab,ab,ab,a,ab,-,-,a,ab,a,b,ab,-,ab,ab,a,-,ab,ab,-,ab,-,-,a,b,ab,ab,ab,b,ab,a,ab,b,-,b,ab,ab,ab,-,ab,b,ab,a,a,ab,-,-,-,-,-,b,a,ab,ab,a,-,ab,ab,ab,-,b,ab,ab,a,ab,-,ab,a,ab,ab,b,a,ab,ab,-,ab,ab,b,ab,b,-,ab,b,b,ab,ab,a,b,b,ab,ab,ab,b,ab,a,ab,-,ab,ab,a,ab,ab,b,a,a,-,ab,b,a,a,ab,b,-,b,ab,…
*M2641	D1.10	a,a,ab,-,ab,-,a,ab,a,ab,-,ab,ab,ab,ab,a,-,ab,a,a,a,ab,a,ab,ab,-,-,ab,a,a,ab,a,ab,ab,-,a,a,ab,a,ab,a,a,a,-,a,a,a,-,a,ab,a,a,ab,-,ab,-,ab,-,ab,ab,a,ab,a,a,a,ab,ab,a,ab,-,ab,a,ab,a,a,a,-,-,a,a,ab,-,-,a,a,ab,ab,a,ab,a,a,a,ab,a,a,a,-,a,ab,a,a,ab,a,a,a,a,ab,a,ab,a,a,a,ab,a,-,a,ab,ab,ab,-,ab,-,a,a,a,ab,a,ab,a,a,ab,ab,ab,-,a,ab,ab,a,-,ab,ab,a,a,a,ab,ab,ab,a,a,a,ab,-,-,-,-,ab,a,a,a,ab,ab,ab,-,a,ab,a,a,ab,…
*M2647	D1.10	a,a,ab,a,ab,a,a,ab,a,ab,a,ab,-,ab,-,a,-,ab,a,a,a,-,a,ab,ab,a,ab,ab,-,a,ab,a,-,-,a,a,-,ab,a,ab,a,a,a,a,-,a,a,-,-,-,a,-,ab,ab,ab,a,ab,a,ab,ab,-,ab,a,-,a,ab,-,-,ab,ab,-,a,ab,-,a,a,ab,a,a,a,ab,ab,-,-,a,ab,ab,-,-,-,a,-,ab,a,a,a,a,-,ab,a,a,-,a,-,-,-,ab,a,ab,a,a,a,ab,a,ab,a,ab,ab,ab,a,ab,-,a,a,a,ab,a,ab,a,a,ab,ab,-,a,a,-,ab,a,-,ab,ab,a,-,a,ab,ab,ab,-,a,a,ab,a,a,ab,ab,ab,a,a,-,ab,ab,ab,ab,a,ab,-,a,ab,a,a…
*M2648	D1.10	a,a,ab,a,ab,a,a,ab,-,ab,a,ab,-,ab,ab,-,a,-,a,a,a,ab,a,ab,ab,-,ab,-,a,a,ab,-,ab,-,a,a,a,ab,a,ab,a,a,-,a,a,a,a,a,a,ab,a,a,ab,-,-,a,ab,a,-,ab,a,ab,a,a,a,ab,ab,a,ab,ab,ab,-,ab,a,a,a,ab,-,-,a,-,ab,ab,a,a,ab,ab,a,ab,-,a,a,ab,a,a,a,a,ab,ab,a,a,ab,-,a,a,a,ab,-,-,a,a,a,-,a,ab,a,ab,ab,ab,a,ab,a,a,-,a,ab,a,ab,a,a,-,-,ab,a,a,ab,-,-,a,ab,-,a,-,a,ab,ab,ab,a,a,a,ab,a,-,ab,ab,ab,-,a,a,ab,ab,ab,ab,a,ab,a,a,ab,a,a…
*M2649	D1.10	a,a,ab,-,ab,-,-,ab,-,ab,a,-,ab,ab,ab,-,a,ab,a,-,a,-,a,-,ab,a,-,ab,a,a,ab,-,ab,ab,a,a,a,ab,a,ab,a,a,a,a,a,-,a,a,-,ab,a,-,ab,ab,ab,a,ab,a,ab,ab,a,ab,-,-,a,ab,-,a,-,-,ab,a,ab,a,a,a,-,a,a,-,ab,-,ab,-,a,ab,ab,a,ab,a,a,a,ab,a,a,a,a,ab,-,a,a,-,a,a,-,a,ab,a,ab,-,-,-,ab,a,ab,a,ab,ab,ab,-,ab,a,-,a,a,ab,-,ab,a,a,-,-,ab,a,a,ab,ab,a,a,ab,ab,a,a,a,ab,ab,ab,a,a,a,ab,a,a,ab,ab,ab,a,a,a,ab,ab,ab,-,-,ab,a,a,ab,a,a…
*M2654	B3.7	b,-,ab,b,ab,b,ab,ab,ab,ab,-,-,-,ab,ab,b,ab,-,b,b,-,a,b,-,a,-,ab,-,b,ab,ab,ab,a,a,b,b,-,a,b,a,ab,ab,ab,b,-,ab,ab,b,ab,-,ab,b,ab,ab,-,b,ab,-,a,ab,b,ab,ab,b,ab,ab,ab,ab,ab,a,ab,b,a,-,-,ab,a,-,-,ab,-,ab,a,-,ab,ab,a,ab,a,-,-,b,ab,ab,ab,b,-,a,a,b,ab,-,b,ab,ab,ab,ab,ab,-,ab,-,b,-,ab,ab,b,ab,ab,-,b,ab,ab,b,ab,ab,a,ab,a,-,ab,a,a,-,ab,b,a,a,ab,ab,-,a,ab,b,ab,-,-,ab,-,ab,ab,a,b,b,ab,ab,a,b,b,ab,a,a,a,ab,b,a…
*M2669	B3.7	ab,ab,a,ab,a,ab,b,a,b,a,-,a,ab,a,a,ab,b,ab,ab,-,b,-,ab,ab,ab,b,a,a,ab,b,a,b,ab,ab,ab,-,b,ab,-,ab,b,b,b,ab,b,b,b,ab,b,a,b,ab,a,a,a,ab,a,-,ab,a,ab,-,-,-,b,a,a,b,-,ab,a,ab,ab,b,b,b,ab,b,ab,b,ab,a,-,b,b,a,-,-,ab,-,ab,ab,a,b,-,ab,b,-,ab,ab,b,-,ab,b,b,b,a,b,-,b,b,-,a,b,a,-,-,a,ab,-,-,b,ab,b,b,ab,b,ab,b,b,ab,ab,a,b,ab,-,-,-,b,-,ab,b,ab,b,a,a,a,ab,b,b,ab,ab,ab,a,a,-,ab,ab,-,ab,ab,-,a,ab,a,-,-,a,ab,-,-,a,…
*M2670	B3.7	-,-,a,ab,a,ab,b,a,b,a,b,-,ab,a,a,ab,b,ab,ab,ab,b,ab,ab,ab,-,b,a,-,-,b,a,-,ab,ab,ab,ab,b,ab,ab,ab,b,-,b,ab,b,b,-,ab,b,a,b,ab,a,a,a,ab,a,ab,ab,a,ab,a,b,ab,-,a,a,b,a,ab,a,ab,ab,b,b,b,-,b,ab,b,ab,a,-,b,-,-,ab,b,ab,b,ab,ab,a,-,b,ab,b,ab,ab,-,-,a,ab,b,b,b,a,b,ab,b,b,ab,a,-,a,ab,a,a,-,ab,a,b,ab,b,b,ab,-,ab,-,b,ab,ab,a,-,ab,ab,ab,-,b,a,ab,-,-,b,a,a,a,ab,-,-,ab,ab,ab,-,a,ab,ab,ab,b,ab,ab,ab,a,ab,a,b,-,a,a…
*M2671	D1.10	a,a,ab,-,ab,a,a,ab,a,ab,-,ab,ab,ab,ab,-,a,ab,a,a,-,ab,a,ab,ab,a,ab,-,-,a,-,a,ab,ab,a,a,a,-,a,ab,a,a,a,a,a,a,a,a,a,-,a,a,ab,ab,ab,a,ab,a,-,ab,a,-,a,a,-,ab,ab,a,ab,-,ab,a,-,a,a,-,ab,a,a,-,ab,-,-,a,a,ab,ab,a,ab,a,a,a,ab,a,a,a,a,ab,ab,a,a,ab,a,a,-,a,ab,-,-,a,a,a,ab,a,ab,-,ab,ab,ab,a,ab,-,a,a,a,ab,a,ab,a,a,-,ab,ab,a,a,ab,ab,-,a,-,ab,a,a,a,-,ab,ab,a,a,a,-,-,a,ab,ab,ab,a,-,a,ab,ab,ab,ab,a,ab,a,a,-,a,a,a…
*M2672	D1.10	a,-,ab,a,ab,a,a,ab,a,ab,-,ab,ab,ab,-,a,a,ab,-,a,a,-,a,-,-,a,ab,ab,a,a,ab,a,ab,ab,a,a,a,ab,a,-,a,-,a,a,a,a,a,a,a,-,a,a,ab,ab,ab,a,ab,a,-,ab,-,ab,a,-,-,ab,ab,a,ab,ab,-,a,ab,-,a,a,ab,a,-,a,ab,ab,ab,a,-,ab,ab,a,ab,-,-,a,ab,a,a,a,-,ab,ab,a,a,ab,-,a,a,a,ab,a,ab,-,-,a,ab,a,ab,a,ab,ab,-,a,ab,a,a,a,a,ab,a,ab,a,-,ab,ab,-,-,a,ab,ab,a,a,ab,-,-,a,-,ab,ab,ab,a,a,a,-,a,a,ab,-,ab,-,a,a,-,ab,ab,ab,a,ab,a,-,ab,-,a…
*M2673	D1.10	a,a,ab,-,ab,a,a,ab,a,ab,a,ab,ab,ab,-,a,a,ab,-,a,-,ab,a,ab,-,a,ab,ab,a,a,ab,a,ab,-,-,a,a,ab,a,-,a,a,a,a,a,a,a,a,a,ab,a,a,-,ab,ab,a,ab,a,ab,ab,-,ab,a,a,a,ab,ab,-,-,ab,ab,a,ab,a,a,a,ab,a,a,a,-,ab,ab,a,a,ab,ab,a,ab,a,-,a,-,a,a,a,a,-,ab,a,a,ab,a,a,a,-,ab,-,ab,a,a,a,ab,a,ab,a,ab,ab,-,-,ab,-,a,a,a,ab,a,ab,a,a,ab,-,ab,a,a,ab,ab,a,-,ab,ab,a,a,a,ab,-,ab,a,-,-,ab,-,a,-,-,ab,-,a,a,-,ab,ab,-,-,ab,a,a,ab,a,-,a…
*M2674	D2.15	-,-,ab,ab,ab,-,a,ab,a,ab,a,ab,a,ab,-,ab,a,-,ab,ab,a,a,ab,-,a,a,ab,ab,-,-,ab,a,a,-,ab,ab,a,-,ab,a,a,a,-,ab,a,a,-,ab,a,ab,a,ab,ab,ab,-,ab,ab,-,a,ab,-,ab,a,ab,-,ab,ab,a,ab,a,ab,ab,a,a,a,-,a,a,-,-,a,ab,a,a,a,-,-,a,a,a,ab,ab,ab,-,a,-,a,a,a,ab,a,-,ab,a,a,a,ab,-,a,a,-,ab,ab,a,-,-,ab,ab,-,ab,-,-,ab,a,-,a,a,-,a,a,a,a,-,a,-,a,a,a,a,-,a,a,ab,a,ab,ab,ab,-,a,a,a,-,ab,ab,-,a,ab,ab,-,a,a,-,-,ab,ab,a,-,-,ab,a,a,…
*M2675	D2.15	a,a,a,a,a,a,ab,a,-,a,ab,-,-,a,a,a,ab,-,-,a,ab,ab,a,ab,ab,ab,a,a,a,ab,a,ab,ab,ab,a,a,ab,ab,a,ab,ab,ab,ab,a,ab,ab,-,a,ab,a,ab,a,a,a,a,a,-,a,ab,a,-,-,ab,a,ab,a,a,ab,a,ab,a,a,ab,ab,ab,ab,ab,ab,a,ab,ab,a,ab,ab,-,-,ab,ab,ab,ab,-,-,a,ab,ab,a,ab,-,ab,a,ab,a,a,-,ab,ab,a,ab,ab,ab,ab,-,a,ab,a,a,a,-,ab,a,a,ab,a,-,ab,ab,ab,ab,ab,ab,ab,ab,a,ab,-,ab,ab,-,ab,a,ab,ab,a,ab,a,-,-,a,-,-,ab,a,-,a,a,ab,a,a,ab,-,ab,ab,…
*M2676	D1.10	a,-,ab,-,ab,a,a,ab,a,ab,a,ab,ab,ab,ab,a,-,ab,a,-,a,-,a,ab,ab,-,ab,ab,a,a,ab,a,ab,ab,-,a,a,ab,-,-,a,a,a,a,-,-,a,a,a,ab,-,a,ab,ab,ab,a,ab,a,ab,ab,-,ab,a,a,a,ab,-,a,-,ab,ab,-,ab,a,a,a,ab,a,a,a,-,ab,ab,a,a,ab,ab,a,ab,a,-,a,ab,a,-,a,a,ab,ab,a,a,ab,a,a,a,a,ab,a,-,a,-,a,-,a,ab,-,ab,ab,ab,-,ab,a,a,a,a,ab,-,ab,-,a,ab,ab,ab,a,a,ab,ab,-,a,-,ab,a,a,a,-,ab,ab,a,a,-,ab,a,a,ab,ab,ab,a,a,a,ab,ab,ab,-,a,ab,a,-,ab…
*M2680	D2.15	ab,ab,-,ab,ab,ab,a,ab,a,ab,-,-,a,ab,ab,ab,-,a,ab,ab,a,a,-,-,a,a,ab,ab,ab,a,ab,-,a,a,-,ab,a,a,ab,-,-,a,a,ab,-,a,-,ab,-,ab,a,ab,ab,ab,ab,ab,ab,-,a,ab,ab,-,-,-,a,ab,-,a,ab,a,ab,-,a,a,a,a,a,a,ab,a,a,ab,a,a,a,ab,-,a,a,a,-,ab,ab,a,-,ab,a,a,a,ab,a,ab,ab,a,-,a,ab,-,-,-,a,ab,ab,-,ab,-,ab,ab,a,ab,ab,a,-,-,a,a,a,a,-,-,a,a,ab,a,-,a,a,a,a,ab,a,a,ab,a,ab,ab,ab,ab,a,a,a,ab,ab,ab,ab,a,ab,ab,a,-,a,a,-,ab,-,a,-,ab…
*M2682	D2.15	ab,ab,ab,ab,ab,ab,a,ab,a,-,a,ab,a,ab,ab,ab,a,-,-,ab,-,a,ab,a,a,-,ab,ab,ab,a,ab,a,a,a,-,ab,a,a,ab,-,a,a,a,-,a,a,-,ab,a,ab,-,ab,ab,ab,ab,ab,-,ab,a,ab,ab,ab,a,-,-,-,-,a,-,a,ab,ab,a,-,a,a,-,a,ab,-,a,ab,a,a,-,ab,-,a,a,a,ab,ab,ab,-,-,-,-,a,a,ab,a,ab,-,-,a,-,ab,a,a,a,-,ab,-,a,ab,ab,ab,ab,-,ab,ab,a,ab,a,a,a,a,a,a,a,a,a,ab,-,ab,a,a,-,a,ab,a,a,ab,-,-,-,ab,-,a,-,-,ab,ab,ab,ab,a,-,ab,-,-,-,a,ab,ab,ab,a,a,ab,…
*M2684	D2.15	a,a,a,a,a,-,ab,a,ab,a,ab,-,ab,-,a,a,ab,ab,a,a,ab,ab,-,ab,ab,ab,a,a,a,ab,-,ab,ab,ab,a,a,ab,ab,a,ab,ab,-,ab,-,-,ab,-,a,ab,a,-,a,a,a,a,-,a,a,ab,a,-,a,ab,a,ab,-,a,ab,a,ab,a,a,ab,-,ab,ab,ab,ab,-,-,ab,a,ab,-,ab,a,ab,ab,-,ab,a,a,a,-,ab,-,ab,-,ab,-,ab,-,a,-,ab,ab,a,ab,ab,ab,ab,a,a,-,a,-,a,-,-,a,a,ab,a,ab,ab,ab,ab,ab,ab,-,ab,ab,a,ab,a,ab,-,ab,ab,a,ab,ab,-,ab,a,a,a,a,ab,ab,ab,a,-,a,a,-,-,a,ab,ab,ab,ab,a,-,…
*M2704	D2.15	a,a,a,-,a,a,-,a,ab,a,-,a,-,a,a,a,ab,-,a,a,ab,-,a,ab,ab,ab,a,a,a,ab,a,-,ab,ab,a,a,ab,ab,a,ab,ab,-,ab,-,ab,-,ab,a,ab,a,ab,a,a,a,a,a,a,a,ab,-,a,a,ab,a,ab,a,a,ab,-,ab,a,a,ab,-,ab,ab,ab,ab,a,ab,-,-,ab,ab,ab,-,ab,ab,ab,ab,a,a,-,ab,ab,a,ab,ab,ab,a,ab,a,a,ab,ab,ab,a,ab,ab,ab,ab,-,a,ab,a,a,a,a,ab,a,a,ab,a,ab,ab,ab,-,ab,ab,ab,-,ab,a,ab,a,ab,ab,ab,-,-,ab,ab,a,ab,-,-,-,-,ab,ab,ab,a,a,a,a,ab,-,a,ab,ab,ab,ab,a…
*M2705	D2.15	-,a,a,a,a,a,ab,a,ab,-,-,-,ab,a,a,-,-,ab,a,a,-,ab,a,-,ab,ab,a,a,a,ab,-,-,-,ab,-,-,ab,-,a,-,ab,-,ab,a,ab,ab,-,-,-,a,-,a,a,a,a,-,a,-,ab,a,a,a,-,-,ab,a,-,ab,a,-,a,a,ab,-,ab,ab,ab,ab,a,ab,ab,a,ab,ab,ab,-,ab,ab,-,-,a,a,a,ab,ab,a,ab,ab,ab,-,ab,a,a,ab,ab,ab,a,ab,ab,ab,ab,a,a,ab,a,-,a,a,ab,a,a,ab,a,ab,-,ab,ab,ab,ab,ab,ab,ab,a,ab,a,ab,ab,ab,-,a,ab,ab,-,ab,-,a,a,-,-,ab,ab,a,a,a,-,ab,a,-,ab,ab,ab,ab,a,a,-,ab…
*M2706	D2.15	-,-,-,ab,-,ab,a,ab,a,ab,a,ab,a,ab,-,ab,a,a,ab,-,a,a,ab,a,a,a,ab,ab,-,a,ab,-,a,a,ab,ab,a,-,ab,a,a,-,a,-,a,a,-,ab,a,ab,a,ab,ab,ab,ab,ab,ab,ab,a,ab,ab,ab,-,ab,a,ab,-,a,ab,a,ab,-,a,a,-,a,a,a,ab,a,a,ab,a,a,a,-,-,a,a,-,ab,ab,ab,a,a,-,-,a,a,-,a,ab,ab,a,a,a,-,a,a,a,-,ab,ab,a,ab,ab,ab,ab,a,ab,ab,a,ab,a,a,-,a,-,a,a,a,a,-,a,ab,a,a,a,-,ab,a,a,ab,a,ab,ab,-,ab,-,a,a,ab,ab,ab,ab,a,ab,ab,a,a,a,a,ab,ab,-,-,a,ab,-…
*M2709	B3.7	-,b,ab,-,ab,b,-,ab,ab,ab,-,ab,a,ab,-,b,-,a,b,b,ab,a,-,a,a,ab,ab,ab,b,ab,ab,ab,a,a,b,b,ab,a,b,a,ab,ab,ab,-,ab,ab,ab,b,ab,ab,ab,b,ab,ab,ab,b,-,-,a,-,-,ab,ab,b,-,ab,ab,-,ab,a,ab,b,a,ab,ab,ab,a,ab,-,ab,a,ab,-,-,ab,ab,a,-,-,-,-,ab,ab,ab,-,b,ab,a,a,-,ab,ab,b,-,ab,ab,ab,ab,a,ab,ab,b,ab,-,ab,b,ab,ab,a,b,-,ab,b,ab,ab,a,-,-,ab,ab,a,a,-,ab,b,-,a,ab,ab,ab,a,ab,b,ab,-,ab,ab,-,ab,ab,a,b,b,ab,-,a,b,b,ab,-,a,a,a…
*M2710	D2.15	ab,ab,ab,ab,ab,ab,a,ab,a,ab,-,ab,a,ab,-,ab,-,a,ab,ab,a,a,-,a,a,a,ab,ab,ab,a,ab,a,a,a,ab,ab,a,a,-,a,a,a,a,ab,a,a,a,-,a,ab,a,ab,-,ab,ab,ab,-,ab,a,ab,ab,ab,a,ab,a,ab,-,a,ab,a,ab,-,a,a,a,a,a,a,ab,a,-,ab,a,a,a,ab,a,a,-,-,-,-,ab,a,a,ab,a,a,-,ab,-,ab,ab,a,a,a,ab,-,a,a,a,ab,ab,a,-,-,ab,ab,a,ab,ab,a,ab,a,a,a,a,a,a,a,a,a,ab,a,-,a,a,a,a,ab,a,a,-,a,ab,ab,ab,ab,a,a,a,ab,ab,ab,ab,a,-,ab,-,a,a,a,ab,ab,ab,a,a,ab…
*M2711	B3.7	b,b,ab,b,ab,b,ab,ab,ab,ab,ab,ab,-,ab,ab,b,ab,a,-,b,ab,-,b,a,a,ab,-,ab,b,ab,-,ab,a,-,-,-,ab,a,-,a,-,-,ab,b,ab,ab,ab,b,ab,ab,ab,-,ab,-,-,b,-,b,a,ab,b,ab,ab,b,ab,ab,ab,ab,ab,a,ab,b,a,ab,ab,ab,-,-,b,ab,a,ab,a,ab,ab,ab,a,ab,a,ab,-,ab,ab,-,-,-,ab,a,a,b,ab,ab,b,ab,ab,ab,ab,ab,-,ab,ab,b,ab,ab,ab,b,ab,ab,a,b,ab,ab,-,ab,ab,-,ab,a,ab,-,-,a,-,ab,b,a,-,ab,ab,ab,a,ab,b,ab,ab,ab,ab,-,-,-,-,-,b,ab,-,a,b,b,ab,-,a…
*M2715	B3.7	a,-,ab,a,ab,a,ab,ab,-,ab,ab,ab,b,-,ab,a,ab,b,a,-,ab,-,a,b,b,ab,ab,ab,-,ab,ab,ab,b,b,a,-,ab,b,a,-,ab,ab,ab,a,ab,ab,ab,a,ab,-,ab,a,ab,-,ab,a,-,-,b,-,-,ab,-,a,-,-,-,ab,ab,b,ab,-,b,-,ab,ab,b,ab,-,ab,b,ab,b,ab,-,-,b,ab,b,ab,a,ab,-,-,ab,a,ab,b,b,a,-,ab,a,-,ab,ab,ab,ab,-,ab,ab,a,ab,-,ab,-,ab,ab,b,-,ab,ab,-,ab,ab,b,ab,b,ab,-,b,b,-,ab,a,b,-,ab,ab,ab,-,ab,a,ab,ab,ab,ab,-,ab,ab,b,a,-,ab,ab,b,a,a,ab,b,-,b,ab…
*M2717	B3.7	-,a,ab,a,ab,-,ab,ab,ab,ab,-,ab,b,-,-,a,ab,b,a,a,ab,b,a,b,b,ab,ab,ab,-,-,ab,ab,b,b,a,a,ab,b,a,b,ab,-,ab,-,ab,ab,ab,a,-,ab,ab,a,ab,ab,ab,a,ab,a,b,ab,a,ab,ab,-,ab,ab,ab,ab,ab,b,ab,a,b,ab,ab,ab,b,ab,a,ab,-,-,b,ab,ab,-,b,ab,-,ab,a,ab,ab,-,-,-,-,b,-,-,-,ab,a,-,ab,ab,-,ab,-,ab,ab,a,ab,ab,ab,a,ab,ab,b,a,ab,ab,a,-,ab,b,ab,-,ab,ab,-,-,ab,ab,a,-,b,ab,ab,ab,b,ab,a,-,ab,-,ab,a,ab,ab,-,a,a,ab,-,b,a,a,ab,-,b,b,…
*M2721	B3.7	-,a,-,a,ab,a,ab,ab,ab,ab,-,ab,b,ab,ab,a,-,b,a,a,ab,b,-,b,b,-,ab,ab,a,ab,ab,ab,b,-,-,a,-,b,a,b,ab,ab,ab,a,ab,ab,ab,a,ab,ab,ab,a,ab,-,ab,-,ab,a,b,-,a,ab,-,a,ab,ab,ab,-,-,b,ab,a,b,ab,ab,ab,b,ab,a,ab,b,-,b,ab,ab,ab,b,ab,-,ab,-,ab,ab,ab,ab,-,ab,b,b,a,ab,ab,a,ab,-,ab,ab,ab,b,ab,ab,a,ab,ab,ab,a,ab,ab,b,a,ab,ab,a,-,ab,-,ab,b,ab,ab,b,b,ab,ab,a,-,b,ab,ab,-,b,-,a,ab,ab,-,ab,a,ab,ab,b,a,a,ab,ab,b,a,a,ab,b,b,…
*M2722	D2.15	ab,ab,-,-,ab,-,a,ab,a,ab,a,ab,a,ab,ab,ab,-,-,ab,ab,a,a,ab,-,a,a,ab,-,ab,a,-,a,-,a,-,ab,a,a,ab,a,-,a,a,ab,-,a,a,ab,a,ab,a,ab,ab,ab,ab,ab,ab,ab,a,ab,ab,ab,a,ab,a,ab,ab,a,-,a,-,-,a,a,a,-,a,a,ab,a,a,ab,a,a,a,ab,a,a,a,-,ab,ab,ab,-,-,ab,-,a,a,-,a,ab,ab,a,a,a,-,a,a,a,a,ab,ab,a,ab,ab,ab,-,a,-,-,a,ab,a,a,a,-,a,a,a,a,a,ab,a,ab,a,a,a,a,ab,a,a,ab,a,-,ab,ab,-,a,a,a,-,ab,ab,ab,a,ab,ab,-,a,a,a,ab,ab,ab,a,-,ab,-…
*M2723	D2.15	ab,-,ab,-,ab,ab,a,-,a,ab,a,ab,a,ab,ab,-,a,a,ab,ab,a,a,-,a,a,a,ab,ab,ab,a,ab,a,a,a,-,ab,-,a,-,a,a,a,a,ab,a,-,a,ab,-,ab,-,ab,ab,ab,-,ab,ab,ab,a,ab,-,ab,a,ab,a,ab,ab,-,ab,a,ab,ab,a,a,-,a,a,a,ab,a,a,-,-,a,a,ab,-,a,a,a,ab,ab,-,a,a,ab,a,a,a,ab,a,ab,ab,a,a,a,ab,a,a,a,a,ab,ab,-,-,ab,ab,ab,a,ab,ab,a,ab,a,a,a,-,a,-,a,a,a,ab,a,-,-,a,a,a,ab,-,-,ab,a,ab,-,ab,-,-,a,a,ab,ab,ab,ab,a,-,ab,-,a,-,a,-,-,ab,a,a,ab,ab…
*M2728	D1.10	-,a,-,-,ab,a,a,-,a,-,a,ab,ab,ab,ab,a,a,ab,a,a,a,ab,a,-,ab,a,ab,ab,a,a,-,a,ab,ab,a,-,a,-,-,-,a,a,a,a,-,a,a,a,-,-,a,a,ab,ab,ab,-,ab,a,ab,ab,-,ab,a,a,a,ab,ab,a,-,ab,ab,-,ab,-,-,-,ab,a,a,a,-,-,-,a,a,ab,ab,a,ab,a,a,ab,ab,a,a,a,a,ab,ab,a,a,ab,a,-,a,a,ab,a,ab,a,-,a,-,a,ab,a,ab,ab,ab,a,ab,a,-,a,a,ab,a,ab,a,a,-,ab,ab,a,a,-,ab,a,a,ab,ab,-,a,-,-,-,ab,a,a,a,ab,a,a,ab,ab,-,a,a,a,-,ab,-,ab,-,ab,a,-,ab,a,a,ab,a…
*M2729	D1.10	a,-,ab,-,ab,a,a,-,-,ab,a,ab,ab,ab,-,-,a,ab,a,a,a,ab,a,ab,ab,-,ab,ab,a,a,ab,a,-,ab,a,-,-,-,-,ab,a,a,a,a,-,a,a,a,a,-,a,a,ab,ab,ab,-,ab,-,-,ab,a,ab,a,-,a,ab,ab,a,ab,ab,ab,-,ab,a,a,a,ab,-,a,a,ab,ab,ab,a,a,-,ab,-,-,a,-,-,-,a,a,a,a,ab,ab,a,a,-,-,a,a,a,ab,a,ab,a,a,a,ab,a,ab,-,ab,ab,ab,a,ab,a,a,-,-,ab,a,ab,a,-,-,ab,ab,a,-,-,ab,a,a,ab,ab,-,a,a,-,ab,ab,a,a,a,ab,a,-,ab,-,ab,a,a,a,ab,ab,ab,ab,a,-,a,a,ab,a,-,…
*M2733	D1.10	-,ab,a,ab,a,-,ab,-,ab,a,ab,a,-,a,a,ab,ab,a,ab,ab,ab,a,ab,a,a,ab,a,a,-,ab,a,ab,-,-,ab,ab,ab,a,ab,-,-,ab,ab,ab,ab,ab,ab,-,-,-,-,ab,a,-,a,ab,a,ab,a,a,ab,-,ab,ab,-,a,a,ab,a,a,a,ab,a,ab,ab,ab,a,-,ab,ab,a,a,-,ab,ab,a,a,ab,a,ab,ab,-,a,ab,ab,ab,-,-,-,-,-,a,ab,-,-,ab,a,ab,-,ab,-,ab,-,ab,a,ab,a,a,-,ab,a,ab,ab,ab,ab,a,ab,a,ab,ab,a,a,-,ab,ab,-,a,ab,ab,a,a,ab,-,ab,-,a,a,ab,ab,-,a,ab,ab,a,a,a,ab,-,ab,a,a,-,-,a…
*M2738	D1.10	ab,ab,a,ab,a,ab,ab,a,ab,-,ab,a,a,-,-,ab,ab,a,ab,ab,-,a,ab,a,a,ab,a,a,ab,-,a,ab,-,-,ab,ab,ab,a,ab,a,ab,ab,ab,ab,ab,ab,ab,-,-,-,ab,ab,a,a,a,-,-,ab,a,-,ab,a,ab,-,ab,-,-,ab,a,-,-,ab,a,ab,-,ab,a,ab,ab,-,a,a,a,ab,ab,-,a,ab,a,ab,ab,a,-,ab,ab,ab,ab,a,a,ab,ab,a,ab,ab,-,ab,-,ab,a,ab,ab,ab,a,-,a,ab,a,a,a,ab,a,ab,ab,ab,ab,a,ab,a,ab,ab,a,a,a,ab,-,a,a,ab,ab,a,a,ab,ab,ab,a,a,-,ab,ab,ab,a,ab,ab,a,-,a,ab,ab,ab,-,…
*M2742	B3.7	-,ab,b,ab,-,ab,-,b,a,b,a,b,ab,-,-,ab,a,ab,ab,ab,a,ab,ab,ab,ab,-,b,b,-,-,b,a,ab,ab,-,ab,a,ab,ab,ab,a,a,-,-,a,a,a,ab,a,b,a,ab,b,b,b,ab,b,ab,ab,b,ab,b,a,ab,-,b,b,a,b,ab,-,ab,-,a,a,a,ab,-,ab,a,ab,-,-,a,a,-,ab,a,ab,-,ab,b,b,a,-,ab,a,ab,ab,-,a,b,ab,a,a,a,b,a,-,-,a,ab,b,a,b,ab,b,b,ab,ab,b,-,ab,a,a,ab,a,ab,a,a,ab,ab,b,a,ab,ab,ab,-,a,b,ab,a,ab,-,b,b,b,ab,a,a,ab,ab,ab,b,b,-,ab,ab,a,ab,ab,-,b,-,b,a,a,b,ab,a…
*M2743	D2.15	a,a,-,a,a,a,ab,a,ab,-,ab,a,ab,-,a,a,-,ab,a,a,ab,ab,a,ab,ab,ab,a,a,a,ab,a,ab,ab,ab,a,a,-,ab,a,-,-,-,ab,a,ab,-,ab,a,ab,a,ab,a,a,a,a,a,a,a,ab,a,-,a,ab,a,ab,a,a,ab,a,ab,a,a,ab,ab,ab,ab,-,ab,-,-,-,a,ab,ab,-,a,ab,ab,ab,ab,a,a,-,ab,ab,a,ab,ab,ab,a,ab,a,a,-,ab,ab,a,ab,ab,-,-,a,a,ab,-,-,-,-,ab,a,a,ab,-,ab,ab,ab,ab,ab,ab,-,ab,-,a,ab,a,-,ab,ab,-,a,-,ab,-,ab,a,a,a,a,ab,-,ab,a,a,a,-,ab,a,a,ab,ab,ab,ab,a,a,a,-…
*M2744	D2.15	ab,ab,-,ab,-,ab,a,ab,a,ab,a,ab,a,ab,ab,ab,-,a,ab,ab,a,a,ab,-,a,a,ab,ab,ab,a,ab,a,a,a,ab,ab,a,a,-,a,-,a,a,ab,a,a,a,ab,a,ab,a,-,ab,ab,ab,-,ab,ab,a,ab,ab,ab,a,ab,-,ab,ab,a,ab,a,ab,ab,a,-,-,a,a,a,ab,a,a,ab,a,-,a,ab,-,a,a,a,ab,ab,-,a,a,-,a,-,a,ab,a,-,ab,a,a,-,ab,a,a,a,a,ab,ab,a,ab,ab,-,ab,a,ab,ab,a,-,a,a,a,-,-,-,a,a,a,ab,-,ab,-,a,a,-,ab,-,a,-,-,ab,ab,ab,ab,a,a,a,ab,ab,ab,ab,a,ab,-,-,a,a,a,-,ab,ab,a,a,…
*M2747	D2.15	a,a,a,-,a,a,-,a,-,a,ab,a,ab,a,a,a,ab,ab,a,a,ab,ab,a,ab,ab,ab,a,a,a,-,a,ab,ab,ab,-,a,ab,ab,a,ab,ab,ab,-,a,ab,ab,ab,-,ab,a,ab,a,a,a,a,a,a,a,-,a,a,a,ab,a,ab,a,-,ab,a,ab,a,a,ab,ab,ab,ab,ab,ab,a,ab,-,a,ab,ab,ab,a,ab,ab,-,-,a,a,a,ab,ab,-,ab,-,ab,a,ab,a,a,ab,-,ab,a,ab,ab,ab,ab,a,a,ab,a,a,a,a,-,-,a,ab,-,ab,ab,ab,ab,ab,ab,-,ab,ab,a,ab,a,ab,ab,ab,ab,a,ab,ab,a,ab,-,a,a,a,ab,ab,ab,a,a,-,a,ab,-,a,ab,-,ab,ab,a…
*M2749	B3.7	a,a,ab,-,ab,-,-,ab,-,ab,ab,ab,-,ab,ab,a,ab,b,a,a,ab,b,a,b,b,-,ab,ab,-,-,ab,ab,b,b,a,a,ab,-,a,b,ab,ab,ab,a,ab,ab,ab,a,ab,ab,ab,-,ab,ab,ab,a,ab,a,b,-,a,ab,ab,a,ab,ab,ab,ab,ab,b,ab,-,b,ab,ab,ab,b,ab,a,ab,b,ab,b,ab,ab,ab,b,ab,b,-,-,-,ab,ab,ab,a,ab,b,b,a,ab,ab,a,ab,ab,ab,ab,ab,b,ab,ab,-,-,ab,ab,a,ab,ab,b,a,ab,ab,a,ab,ab,b,ab,b,-,ab,b,b,ab,ab,a,-,-,ab,ab,ab,b,ab,a,ab,ab,-,-,a,ab,ab,-,a,a,ab,ab,b,-,a,ab…
*M2750	D1.10	ab,ab,-,ab,a,-,ab,a,ab,a,-,-,-,a,a,ab,ab,a,ab,-,ab,a,ab,a,a,ab,a,a,ab,ab,a,ab,a,a,ab,-,ab,a,ab,a,ab,ab,ab,ab,-,ab,ab,-,ab,a,ab,ab,a,a,a,-,a,ab,a,a,ab,a,ab,ab,ab,a,a,ab,-,a,a,ab,a,ab,ab,ab,a,ab,ab,ab,a,a,a,ab,ab,a,-,ab,a,-,ab,a,a,ab,ab,-,ab,a,a,ab,ab,a,ab,-,ab,ab,a,ab,a,-,-,ab,-,-,a,ab,a,a,a,ab,a,ab,ab,ab,ab,-,ab,a,ab,ab,-,a,a,-,ab,a,a,ab,ab,a,a,-,ab,-,a,a,a,ab,ab,ab,a,-,ab,a,a,a,ab,ab,ab,a,-,a,a,…
*M2752	D2.15	a,a,a,a,a,-,-,a,ab,a,ab,a,ab,a,a,a,ab,ab,a,a,ab,-,a,ab,ab,ab,a,a,a,ab,-,ab,ab,ab,a,a,ab,ab,a,ab,-,ab,ab,a,ab,ab,ab,a,ab,a,ab,a,a,a,a,a,a,a,-,-,a,a,-,a,ab,a,-,ab,a,-,a,a,ab,ab,ab,ab,-,ab,-,ab,ab,a,ab,ab,-,a,ab,-,ab,ab,a,a,a,ab,ab,-,ab,ab,ab,a,ab,a,a,ab,ab,-,a,ab,ab,ab,ab,a,-,ab,a,a,a,a,-,-,a,-,-,ab,ab,ab,ab,-,ab,-,ab,ab,a,ab,a,-,-,-,ab,a,-,ab,a,ab,-,-,-,a,ab,ab,ab,a,-,a,a,ab,a,-,ab,-,ab,ab,-,-,a,a…
*M2754	D1.10	a,-,ab,a,-,a,a,ab,a,-,a,ab,ab,ab,-,-,-,-,-,a,a,ab,a,ab,-,-,-,ab,a,-,ab,-,ab,ab,a,a,a,-,a,ab,a,a,a,a,-,a,a,a,a,ab,a,a,ab,ab,ab,-,-,a,ab,ab,a,ab,a,a,a,ab,-,a,ab,ab,ab,-,ab,a,a,-,-,a,-,a,ab,ab,ab,a,a,ab,ab,a,ab,a,-,ab,ab,a,a,a,a,-,ab,-,a,-,a,a,-,-,ab,-,ab,a,a,-,ab,a,ab,a,ab,ab,ab,-,ab,a,a,a,a,ab,-,-,a,a,ab,ab,ab,a,a,ab,ab,a,-,ab,ab,a,a,a,ab,-,ab,a,a,a,ab,a,a,ab,ab,ab,a,a,a,ab,ab,ab,ab,a,ab,a,a,ab,-,…
*M2757	D1.10	a,a,ab,a,ab,a,a,ab,a,ab,-,ab,ab,ab,ab,-,a,ab,a,a,a,ab,-,ab,ab,a,ab,ab,a,-,ab,a,ab,-,a,a,-,ab,-,ab,a,a,a,a,a,a,a,-,a,ab,a,a,ab,ab,ab,a,ab,a,ab,ab,a,ab,a,a,a,ab,-,a,ab,ab,ab,a,ab,a,a,-,ab,a,-,a,ab,ab,ab,a,a,ab,ab,a,ab,a,a,ab,-,a,a,-,a,ab,ab,a,a,ab,-,a,a,a,ab,a,ab,a,-,-,ab,a,-,a,ab,ab,ab,a,-,-,a,a,a,ab,a,ab,a,-,-,ab,ab,a,a,ab,ab,a,a,ab,ab,a,a,-,ab,ab,ab,a,a,-,-,a,a,ab,ab,ab,a,a,a,ab,ab,-,ab,-,ab,a,a…
*M2761	D2.15	a,-,a,a,-,a,ab,-,-,a,ab,a,ab,a,a,a,ab,ab,-,a,-,ab,-,-,ab,ab,a,a,a,ab,a,ab,ab,ab,a,a,ab,-,a,ab,ab,ab,ab,a,ab,ab,ab,a,ab,a,-,a,-,a,a,-,a,a,ab,a,a,a,ab,-,ab,a,a,ab,a,ab,a,a,ab,ab,ab,-,ab,ab,a,ab,ab,a,ab,ab,-,a,ab,ab,ab,ab,a,a,-,ab,ab,a,ab,-,-,a,ab,a,a,ab,ab,ab,a,-,ab,ab,ab,a,a,ab,a,-,a,a,ab,a,a,ab,a,ab,-,ab,ab,ab,-,ab,ab,ab,a,ab,a,-,ab,ab,ab,a,-,ab,a,ab,a,-,a,a,-,ab,ab,a,a,a,a,ab,a,a,ab,-,ab,ab,a,a,…
*M2762	B3.7	-,b,ab,b,ab,b,ab,ab,ab,ab,ab,ab,a,ab,ab,b,ab,-,b,-,ab,a,b,a,a,ab,ab,-,b,ab,ab,ab,a,-,-,b,-,a,b,a,ab,ab,-,b,ab,ab,ab,b,ab,ab,ab,-,ab,ab,ab,b,ab,b,a,ab,b,ab,ab,b,ab,ab,ab,-,ab,a,-,-,a,-,ab,-,-,ab,b,ab,a,ab,-,ab,ab,ab,a,-,a,ab,-,ab,-,ab,ab,-,ab,a,-,b,ab,-,b,ab,ab,ab,ab,ab,a,ab,ab,b,ab,-,ab,-,ab,ab,a,b,-,-,-,ab,ab,a,ab,-,ab,ab,a,-,ab,-,-,a,a,ab,ab,ab,a,ab,-,-,ab,ab,ab,b,ab,ab,a,b,-,ab,ab,a,-,b,-,-,a,…
*M2769	D1.10	a,-,ab,a,ab,-,-,ab,a,-,a,ab,ab,ab,ab,a,a,ab,a,-,a,ab,a,ab,ab,a,ab,ab,-,a,ab,a,ab,ab,a,a,a,-,a,ab,a,a,a,a,a,a,a,a,a,-,a,a,ab,ab,-,a,ab,a,-,ab,a,ab,a,-,a,ab,ab,a,ab,-,ab,a,ab,a,-,a,ab,-,a,a,ab,-,ab,a,-,ab,-,a,ab,a,-,-,ab,a,a,a,a,-,ab,a,a,ab,a,a,a,a,ab,a,ab,a,a,a,-,a,ab,a,ab,-,-,-,ab,a,-,a,a,ab,a,ab,a,-,ab,ab,ab,-,a,ab,ab,-,a,ab,ab,a,a,-,ab,-,ab,a,a,-,ab,a,a,-,-,ab,a,-,a,ab,ab,ab,-,-,ab,-,a,-,-,a,ab…
*M2772	D1.10	a,a,ab,a,ab,a,a,ab,a,ab,a,ab,-,ab,ab,a,-,ab,a,a,-,ab,a,ab,ab,a,ab,ab,-,a,ab,a,-,ab,a,a,a,ab,-,ab,a,a,a,-,a,a,a,-,a,ab,a,a,ab,ab,ab,a,-,a,ab,-,a,ab,a,a,a,ab,ab,a,ab,ab,ab,a,-,-,a,a,ab,-,a,a,ab,ab,ab,a,a,ab,-,-,ab,a,-,ab,ab,a,a,a,a,ab,ab,a,a,ab,a,a,-,a,ab,-,ab,-,-,a,-,a,ab,-,ab,ab,ab,a,ab,a,-,a,a,-,-,ab,a,-,ab,ab,ab,a,-,ab,ab,a,a,ab,ab,a,a,a,ab,ab,ab,a,a,a,ab,-,a,-,ab,ab,a,a,-,ab,ab,-,ab,a,-,a,a,-,…
*M2773	D1.10	-,ab,a,ab,a,ab,ab,a,ab,-,-,a,a,a,-,-,-,a,ab,ab,ab,a,ab,a,a,-,-,a,-,ab,a,ab,a,a,ab,ab,ab,-,ab,a,ab,ab,ab,-,ab,ab,ab,ab,ab,a,ab,ab,a,a,-,ab,a,-,-,-,ab,a,ab,ab,ab,a,a,ab,a,a,a,ab,a,-,-,ab,a,ab,ab,ab,-,a,a,ab,ab,a,a,-,-,-,ab,a,a,ab,a,ab,ab,a,a,ab,ab,a,ab,ab,ab,-,-,ab,a,-,ab,ab,a,ab,a,ab,a,-,a,ab,a,ab,ab,ab,-,a,ab,a,ab,ab,a,a,a,ab,ab,a,a,ab,ab,-,a,ab,-,ab,-,a,a,ab,ab,ab,a,-,ab,a,-,a,ab,ab,ab,a,a,-,a,a…
*M2775	D1.10	a,a,ab,a,-,-,a,ab,a,ab,a,ab,ab,ab,ab,a,a,ab,-,a,a,ab,a,ab,ab,-,ab,ab,a,a,-,-,ab,ab,a,-,a,ab,a,ab,a,a,a,a,a,a,a,a,a,ab,a,a,ab,ab,ab,-,-,a,ab,-,a,ab,a,-,a,-,ab,a,ab,ab,ab,a,ab,a,a,a,-,-,a,a,ab,ab,ab,a,-,-,ab,a,ab,a,a,ab,ab,-,ab,a,a,ab,-,a,a,ab,-,a,a,a,ab,a,-,a,-,a,ab,a,ab,a,ab,ab,ab,a,ab,-,-,a,a,-,-,ab,-,a,ab,ab,ab,a,a,ab,-,a,a,ab,ab,a,-,a,ab,ab,-,a,a,a,ab,a,a,ab,ab,ab,a,a,a,ab,ab,ab,ab,-,ab,a,a,-,…
*M2778	D1.10	-,a,-,a,-,a,-,-,a,ab,-,ab,ab,ab,-,a,a,ab,-,-,a,ab,a,-,ab,a,ab,ab,a,a,ab,a,ab,-,a,a,a,ab,a,ab,-,-,a,a,a,a,a,a,-,ab,a,a,ab,ab,ab,a,ab,a,ab,ab,a,ab,a,a,a,ab,ab,-,ab,ab,ab,a,ab,a,a,a,ab,a,a,a,ab,ab,ab,a,-,ab,ab,-,-,a,-,-,ab,-,ab,a,a,ab,ab,-,a,ab,a,a,a,a,ab,a,ab,a,a,a,ab,a,ab,a,ab,-,ab,a,ab,a,a,a,a,-,a,ab,a,a,ab,ab,ab,a,a,ab,ab,a,a,ab,-,a,a,a,ab,ab,ab,a,a,a,-,a,-,ab,ab,ab,a,a,a,ab,ab,ab,ab,a,ab,a,a,ab…
*M2779	D1.10	a,a,ab,a,ab,-,a,ab,a,ab,a,ab,ab,ab,ab,a,a,ab,-,a,a,ab,a,ab,ab,a,ab,-,a,a,ab,a,ab,ab,a,a,-,ab,a,ab,a,a,a,-,a,a,a,a,-,ab,a,a,ab,ab,ab,-,ab,a,ab,ab,-,-,a,-,-,ab,ab,a,ab,-,-,a,ab,a,-,-,ab,a,a,a,ab,ab,ab,a,a,-,-,-,ab,a,a,ab,ab,a,ab,a,-,ab,ab,a,a,ab,a,a,a,a,ab,a,ab,a,a,a,ab,a,ab,a,-,ab,ab,-,-,a,a,a,a,-,-,ab,a,a,ab,-,-,-,a,ab,ab,-,a,-,ab,-,-,a,-,-,ab,a,-,a,-,a,-,ab,ab,-,a,a,a,ab,ab,-,ab,a,ab,-,a,ab,-,a,…
*M2782	D1.10	ab,-,a,ab,-,ab,ab,a,ab,-,ab,a,a,a,a,ab,ab,a,ab,ab,ab,-,-,a,a,ab,a,a,ab,ab,a,ab,a,a,ab,ab,ab,a,ab,a,-,ab,ab,ab,ab,-,ab,ab,ab,a,ab,ab,a,-,a,ab,-,ab,a,-,ab,a,-,ab,ab,a,a,-,a,a,a,-,a,ab,ab,ab,a,ab,-,ab,a,a,a,-,ab,a,a,ab,a,ab,ab,a,a,ab,-,ab,ab,a,a,ab,ab,a,ab,ab,ab,-,a,ab,a,-,ab,-,a,ab,a,ab,a,a,a,-,a,ab,ab,ab,ab,a,ab,-,-,ab,a,a,a,ab,ab,a,a,ab,ab,a,a,ab,ab,ab,a,a,a,-,ab,-,a,ab,ab,a,a,a,ab,ab,ab,a,a,a,a,…
*M2789	D1.10	a,a,ab,a,-,a,a,ab,-,ab,a,ab,-,ab,ab,a,a,ab,a,-,a,-,a,ab,ab,a,ab,-,-,a,ab,a,ab,-,a,a,a,-,a,ab,a,a,-,a,a,a,a,a,-,ab,a,a,ab,ab,ab,a,ab,a,ab,ab,a,ab,a,a,a,ab,ab,-,ab,ab,ab,-,ab,a,-,a,ab,a,a,a,ab,ab,ab,a,a,ab,ab,a,ab,a,-,-,-,-,ab,a,a,ab,ab,a,a,ab,a,a,a,a,ab,a,-,a,-,a,ab,a,ab,a,ab,-,ab,a,ab,a,a,a,-,ab,a,-,a,a,ab,-,ab,-,a,-,ab,a,a,ab,-,a,a,a,ab,ab,-,-,a,-,ab,a,a,ab,ab,ab,-,a,-,ab,-,ab,ab,a,ab,a,a,ab,a,a…
*M2790	D1.10	-,a,ab,a,ab,-,a,-,a,ab,a,ab,ab,-,ab,-,a,-,a,a,a,ab,a,ab,ab,-,ab,ab,a,a,ab,a,ab,ab,a,a,a,ab,a,ab,a,a,a,a,a,a,a,a,a,ab,a,a,ab,ab,ab,-,ab,a,ab,ab,a,ab,a,a,a,ab,ab,a,ab,ab,-,a,ab,a,a,-,ab,a,a,a,ab,ab,ab,a,a,ab,ab,a,ab,a,a,ab,ab,-,ab,a,a,ab,ab,-,a,ab,-,a,a,-,ab,a,-,a,a,a,ab,a,ab,a,ab,ab,-,a,ab,a,a,a,a,ab,a,ab,a,a,ab,ab,ab,-,a,ab,ab,a,a,-,ab,a,a,a,ab,ab,ab,-,a,a,ab,-,a,ab,ab,ab,a,a,a,ab,-,-,ab,a,-,a,a,…
*M2791	D1.10	a,a,ab,-,ab,-,a,ab,a,ab,a,-,ab,ab,ab,a,a,ab,a,a,a,ab,a,ab,ab,a,ab,ab,a,a,ab,a,ab,ab,a,a,a,-,a,ab,-,a,a,a,a,a,a,a,a,-,a,-,-,ab,ab,a,ab,-,ab,ab,a,ab,a,a,-,ab,ab,a,ab,ab,-,-,ab,a,a,a,-,a,a,a,ab,ab,ab,a,a,ab,-,a,ab,-,a,ab,-,a,ab,-,a,ab,ab,a,a,-,a,-,a,a,-,a,ab,a,a,a,ab,a,-,-,ab,ab,-,-,-,-,a,a,-,ab,-,ab,-,-,ab,ab,ab,a,-,ab,ab,-,-,-,-,-,a,a,ab,ab,ab,a,a,a,ab,a,a,ab,ab,ab,a,-,a,ab,ab,ab,ab,a,ab,a,a,-,a,a…
*M2794	D1.10	a,-,ab,a,ab,a,-,ab,a,ab,a,ab,-,ab,ab,-,a,ab,-,a,a,ab,a,-,ab,a,-,ab,a,a,-,a,ab,ab,a,a,a,ab,a,-,a,a,-,a,a,a,a,a,a,-,a,a,-,ab,ab,a,ab,a,ab,ab,-,ab,a,a,a,ab,ab,a,ab,ab,ab,a,ab,a,a,a,ab,a,-,a,ab,ab,ab,a,a,ab,ab,a,ab,a,a,ab,ab,a,ab,a,a,ab,ab,a,a,ab,a,a,-,a,ab,a,ab,a,a,a,-,-,-,a,ab,ab,ab,a,ab,a,a,a,a,ab,a,ab,a,a,ab,ab,ab,a,a,-,ab,-,a,ab,ab,a,-,-,ab,ab,ab,-,a,a,ab,a,a,ab,ab,ab,-,a,a,ab,ab,ab,ab,-,ab,-,a,…
*M2797	D2.15	a,a,a,a,a,a,ab,a,-,a,-,a,ab,a,-,a,ab,-,a,a,ab,ab,-,ab,ab,ab,-,a,a,-,a,ab,ab,-,a,a,ab,ab,a,ab,ab,ab,ab,a,ab,ab,ab,a,ab,a,ab,-,a,-,a,a,a,a,ab,-,a,a,ab,a,-,-,a,ab,a,ab,a,a,ab,-,ab,ab,ab,ab,a,-,-,-,-,ab,ab,a,ab,ab,ab,-,ab,-,a,-,-,ab,ab,ab,-,a,ab,a,-,-,ab,ab,a,ab,-,ab,ab,a,a,ab,-,-,a,a,ab,a,a,ab,-,ab,ab,ab,ab,ab,ab,ab,ab,ab,a,ab,-,ab,ab,-,ab,a,ab,ab,a,ab,a,a,a,-,ab,-,ab,-,a,a,a,ab,-,a,ab,-,ab,ab,a,-,a…
*M2798	B3.7	b,b,ab,b,ab,b,ab,ab,ab,-,ab,ab,a,ab,ab,b,ab,a,-,b,-,a,b,-,a,-,-,ab,b,ab,ab,ab,-,a,b,b,ab,-,-,a,ab,ab,ab,b,ab,ab,-,-,ab,-,ab,b,ab,ab,ab,-,ab,b,a,ab,b,ab,ab,b,ab,ab,ab,ab,ab,-,ab,b,a,-,ab,ab,a,ab,b,-,a,ab,-,ab,ab,ab,a,-,a,ab,ab,ab,ab,ab,a,ab,ab,-,a,b,ab,ab,b,ab,ab,ab,ab,ab,-,ab,ab,b,-,ab,ab,-,ab,ab,a,b,ab,ab,b,ab,ab,a,-,a,ab,ab,-,a,-,-,ab,-,a,ab,ab,-,a,ab,b,ab,-,ab,-,-,-,ab,a,b,b,ab,ab,a,b,b,ab,a,-…
*M2803	D1.10	a,a,ab,-,ab,a,a,ab,a,ab,a,ab,ab,ab,ab,a,a,ab,-,a,-,ab,a,ab,ab,a,ab,-,a,a,ab,a,-,ab,-,a,a,ab,a,ab,-,a,a,a,-,a,-,a,-,-,-,a,-,ab,ab,a,ab,a,-,ab,a,ab,a,a,a,ab,ab,a,-,-,ab,a,ab,-,a,a,ab,a,-,a,ab,ab,ab,a,a,ab,ab,a,-,a,a,ab,ab,a,ab,a,a,ab,-,a,a,ab,a,a,a,a,ab,a,ab,a,a,a,ab,a,-,a,-,ab,-,a,ab,-,a,a,a,ab,a,ab,-,-,ab,ab,-,a,a,ab,-,a,a,ab,ab,a,-,a,-,ab,ab,a,a,a,ab,a,a,ab,ab,ab,a,-,a,-,ab,ab,ab,a,ab,a,-,ab,-,a…
*M2809	D2.15	a,a,a,a,a,a,ab,a,ab,a,ab,-,-,a,a,a,ab,ab,a,a,ab,-,a,ab,-,ab,a,a,a,ab,a,ab,ab,ab,a,a,-,ab,a,-,ab,ab,ab,a,ab,ab,-,a,-,a,ab,a,a,a,-,a,a,a,ab,a,a,a,ab,a,ab,a,-,ab,a,ab,a,a,ab,ab,ab,ab,ab,ab,a,-,ab,a,ab,ab,ab,a,ab,ab,ab,ab,ab,a,-,ab,ab,ab,-,ab,-,a,ab,a,-,ab,-,-,-,ab,ab,ab,ab,a,a,ab,a,a,a,a,ab,-,a,ab,a,-,-,-,ab,-,ab,ab,ab,ab,a,ab,ab,ab,-,ab,ab,a,-,ab,a,ab,-,a,a,a,ab,ab,ab,a,-,a,a,ab,a,-,ab,ab,ab,ab,a,a…
*M2811	D1.10	a,a,ab,a,ab,a,-,-,a,ab,-,ab,ab,ab,-,a,a,ab,a,a,a,ab,a,-,ab,-,ab,ab,a,-,ab,-,ab,ab,a,a,a,-,a,ab,a,a,-,a,-,-,-,a,a,-,a,-,ab,ab,-,a,ab,a,ab,ab,a,-,a,-,a,ab,ab,a,ab,-,ab,a,ab,a,a,a,ab,a,-,a,ab,ab,ab,-,a,ab,ab,-,ab,a,a,ab,ab,a,ab,a,a,ab,-,a,-,ab,a,a,a,-,ab,a,ab,a,-,-,ab,a,ab,a,ab,ab,ab,a,ab,a,a,a,-,ab,-,-,a,a,ab,-,-,a,a,ab,ab,a,a,ab,ab,a,a,a,-,ab,ab,a,a,a,ab,a,a,ab,ab,ab,-,-,a,ab,ab,ab,-,a,ab,a,a,ab,a…
*M2813	B3.7	b,b,-,b,ab,b,-,ab,ab,ab,-,ab,a,ab,ab,-,-,a,b,b,b,a,-,-,a,-,-,ab,b,ab,ab,ab,a,a,b,b,ab,a,-,-,ab,ab,-,b,-,-,ab,b,ab,ab,ab,-,ab,-,ab,b,ab,b,a,ab,-,-,ab,b,ab,ab,-,ab,ab,a,ab,-,a,-,-,ab,a,ab,b,ab,-,-,a,ab,-,ab,a,ab,a,ab,-,ab,ab,ab,-,ab,-,a,a,b,ab,ab,b,ab,ab,-,ab,-,a,ab,ab,b,ab,ab,ab,-,ab,ab,-,b,ab,-,b,ab,ab,-,ab,a,ab,ab,a,a,ab,ab,ab,a,-,-,-,ab,-,ab,b,ab,-,ab,ab,b,ab,ab,a,b,b,ab,-,a,b,b,ab,a,a,-,-,b,ab…
*M2816	B3.7	-,b,ab,-,ab,b,ab,-,-,-,-,ab,a,-,ab,b,ab,a,b,-,b,a,-,a,a,-,ab,ab,-,ab,ab,ab,-,a,b,b,ab,a,b,-,ab,ab,ab,b,ab,ab,ab,-,ab,ab,ab,-,ab,ab,ab,b,ab,b,-,ab,b,ab,ab,b,-,ab,-,ab,ab,a,-,b,a,ab,ab,ab,a,ab,b,ab,a,ab,a,ab,ab,-,a,ab,a,-,-,ab,ab,ab,a,-,ab,-,a,-,ab,ab,-,ab,ab,-,ab,ab,a,-,ab,b,ab,ab,ab,b,b,ab,a,b,ab,ab,b,ab,ab,a,ab,a,ab,-,-,a,ab,ab,ab,a,a,ab,ab,ab,a,ab,b,ab,b,ab,ab,b,ab,ab,a,b,b,ab,-,a,b,b,ab,-,a,a,…
*M2819	D1.10	ab,ab,a,-,a,-,-,-,ab,-,ab,a,a,-,a,ab,ab,a,ab,ab,ab,a,ab,-,a,ab,a,a,ab,ab,-,ab,a,a,ab,-,-,a,ab,-,ab,ab,-,ab,-,-,ab,ab,ab,a,-,ab,a,a,a,ab,a,-,a,a,ab,-,ab,-,ab,a,a,ab,a,a,a,-,a,ab,ab,-,a,ab,ab,ab,a,a,a,ab,ab,a,a,ab,-,ab,ab,a,-,-,-,ab,ab,a,a,ab,ab,a,ab,ab,ab,ab,-,ab,a,ab,ab,ab,a,-,a,-,ab,a,a,ab,a,-,ab,ab,ab,a,ab,-,ab,-,-,a,a,ab,ab,-,a,ab,ab,a,a,ab,ab,ab,-,a,-,ab,-,-,a,ab,-,-,a,a,ab,ab,ab,a,a,-,a,-,-,…
*M2820	D1.10	ab,ab,a,ab,a,-,ab,a,ab,a,-,a,a,-,a,-,ab,-,ab,ab,ab,-,-,-,a,ab,a,a,-,ab,a,ab,a,a,ab,-,ab,a,ab,a,ab,-,ab,-,ab,-,-,ab,ab,a,ab,ab,a,-,a,ab,a,-,a,a,ab,-,ab,ab,ab,a,a,ab,a,a,a,ab,a,ab,ab,ab,a,ab,ab,ab,a,a,a,ab,ab,a,a,ab,a,-,ab,-,a,ab,-,ab,ab,a,a,ab,ab,a,ab,ab,-,ab,a,-,a,ab,ab,-,a,ab,a,ab,ab,-,a,ab,a,ab,ab,ab,ab,a,ab,a,ab,ab,a,-,a,ab,ab,a,-,ab,ab,a,a,ab,ab,ab,-,a,a,-,ab,ab,a,ab,ab,-,a,a,ab,ab,ab,a,a,-,a…
*M2821	D2.15	a,a,a,a,a,a,ab,a,ab,a,ab,a,ab,-,a,a,ab,ab,-,a,-,ab,a,ab,ab,ab,a,-,a,ab,a,ab,-,ab,a,-,ab,ab,-,ab,ab,ab,ab,a,ab,-,ab,-,-,-,ab,a,a,a,a,a,a,a,ab,a,-,a,ab,a,-,a,-,ab,a,ab,a,a,ab,ab,ab,-,ab,ab,a,ab,ab,a,ab,ab,ab,a,ab,ab,-,ab,-,a,a,ab,ab,ab,ab,-,ab,a,-,a,a,ab,ab,-,a,ab,-,-,ab,-,-,ab,a,-,a,a,ab,a,a,ab,a,ab,ab,ab,ab,ab,-,ab,ab,ab,a,ab,ab,ab,-,ab,ab,a,-,ab,a,-,a,a,a,a,ab,ab,ab,a,a,ab,a,ab,a,-,-,-,ab,ab,a,a…
*M2822	B3.7	ab,ab,a,-,-,ab,b,a,b,a,-,a,ab,a,a,ab,-,ab,ab,ab,ab,ab,ab,ab,ab,b,a,a,-,b,a,-,ab,ab,-,ab,-,ab,ab,ab,b,-,b,ab,b,b,-,-,b,-,b,ab,-,a,a,ab,a,ab,ab,a,ab,a,b,ab,b,a,a,b,a,ab,a,-,ab,b,b,b,ab,b,ab,b,ab,a,ab,-,-,a,-,b,ab,b,b,a,a,-,ab,-,b,ab,-,ab,b,-,ab,b,b,b,a,b,ab,b,b,ab,-,b,a,ab,ab,a,ab,-,-,b,ab,-,b,ab,b,ab,b,b,ab,ab,a,b,-,ab,ab,-,b,a,ab,b,ab,b,-,-,a,ab,b,b,ab,ab,ab,ab,a,ab,ab,ab,b,ab,ab,ab,-,ab,a,b,b,a,…
*M2827	B3.7	b,b,ab,b,-,b,-,ab,ab,ab,ab,ab,a,ab,-,-,ab,a,b,-,-,a,b,a,a,ab,ab,ab,b,ab,ab,ab,a,a,b,b,ab,a,b,a,ab,-,ab,b,ab,ab,ab,-,ab,ab,ab,b,ab,ab,ab,-,ab,b,a,ab,b,ab,ab,b,ab,ab,-,ab,ab,a,ab,-,a,ab,ab,ab,a,-,b,ab,a,ab,a,ab,ab,ab,a,ab,a,-,ab,ab,ab,-,a,-,ab,a,a,-,ab,ab,b,ab,ab,ab,ab,ab,a,ab,ab,b,-,ab,ab,-,b,ab,a,b,ab,ab,b,ab,ab,a,ab,a,ab,-,a,a,ab,-,-,a,a,ab,ab,ab,a,ab,b,ab,b,a,ab,b,ab,ab,-,b,b,a,ab,a,-,-,ab,-,a,…
*M2828	B3.7	b,b,-,b,ab,b,ab,-,ab,-,ab,ab,a,-,ab,b,ab,-,b,b,b,a,b,-,a,ab,ab,ab,b,ab,ab,-,a,a,b,b,ab,-,b,-,ab,ab,ab,b,ab,ab,ab,b,ab,ab,ab,b,ab,ab,ab,b,ab,b,a,ab,b,ab,ab,b,ab,-,ab,ab,-,-,ab,b,a,-,-,ab,-,ab,b,ab,a,ab,a,-,ab,ab,a,ab,a,ab,-,ab,-,ab,a,ab,ab,-,a,b,-,-,b,-,ab,-,-,ab,a,-,ab,b,-,ab,-,b,b,ab,a,b,ab,-,-,ab,ab,a,ab,a,-,ab,a,-,ab,ab,ab,a,a,ab,ab,ab,a,ab,b,ab,b,a,ab,b,ab,-,a,b,b,a,ab,a,b,b,ab,a,a,a,ab,b,-,a…
*M2830	D2.15	ab,ab,ab,ab,ab,ab,a,ab,-,-,a,ab,a,-,ab,-,a,a,ab,ab,ab,a,ab,a,a,a,ab,ab,ab,a,ab,a,-,a,ab,ab,a,-,ab,-,a,-,a,ab,a,-,a,-,-,-,a,ab,-,ab,ab,-,ab,-,-,ab,ab,ab,-,ab,-,ab,ab,a,-,a,ab,ab,-,a,a,a,a,-,ab,a,a,-,a,a,-,ab,a,a,a,-,a,-,ab,a,a,a,a,a,a,ab,a,ab,ab,a,a,a,-,a,-,a,a,-,ab,a,ab,ab,-,ab,a,ab,ab,a,-,a,a,a,-,a,a,a,a,-,-,a,-,a,a,a,a,ab,a,a,ab,-,-,a,ab,ab,a,a,a,ab,ab,a,ab,a,ab,-,a,a,a,a,ab,ab,ab,a,a,ab,-,a,a,…
*M2831	B3.7	a,a,ab,a,-,a,ab,ab,ab,ab,ab,ab,b,-,ab,-,ab,b,a,a,a,b,a,b,b,ab,ab,ab,a,ab,ab,ab,b,b,a,a,ab,-,a,b,ab,ab,ab,a,ab,-,ab,a,ab,-,ab,-,ab,ab,ab,-,ab,-,b,ab,-,ab,ab,a,ab,ab,ab,ab,ab,b,ab,a,-,ab,ab,ab,b,ab,a,ab,b,ab,-,ab,ab,-,b,ab,b,ab,ab,-,ab,ab,b,ab,ab,-,b,a,ab,-,a,ab,ab,ab,ab,ab,b,ab,-,a,ab,ab,ab,a,-,ab,b,a,-,ab,-,-,ab,b,-,b,ab,-,b,b,ab,ab,ab,-,b,ab,ab,ab,-,ab,a,ab,a,b,ab,a,ab,ab,-,a,a,b,ab,-,a,a,ab,b,b…
*M2832	B3.7	ab,ab,a,ab,a,ab,b,a,b,a,b,a,ab,a,-,ab,b,ab,ab,-,ab,ab,ab,ab,ab,b,-,a,ab,b,-,b,ab,ab,-,-,b,ab,ab,ab,b,b,b,ab,b,b,b,ab,-,-,b,ab,-,a,a,ab,a,ab,ab,a,ab,a,b,ab,b,a,a,b,a,ab,a,ab,ab,b,-,b,ab,b,ab,b,ab,a,ab,-,b,a,ab,b,ab,b,b,-,a,b,-,b,b,ab,ab,ab,b,a,ab,b,b,b,a,b,ab,b,-,ab,a,b,a,ab,-,a,ab,ab,a,b,ab,b,b,ab,b,-,b,-,ab,ab,-,b,-,ab,-,-,b,a,ab,b,ab,b,ab,ab,a,ab,b,b,ab,-,ab,ab,a,ab,ab,ab,b,-,-,ab,a,ab,a,b,-,-,…
*M2833	D2.15	a,a,a,a,a,a,ab,a,ab,-,ab,a,ab,a,-,a,-,-,a,-,-,ab,a,ab,ab,ab,-,a,a,ab,a,ab,-,ab,a,a,ab,ab,-,ab,-,ab,ab,a,ab,ab,ab,a,ab,a,ab,a,a,a,a,a,a,a,ab,-,a,a,ab,a,ab,a,a,-,a,ab,-,a,ab,ab,ab,ab,ab,ab,a,ab,-,a,ab,ab,ab,a,ab,ab,-,ab,ab,-,a,ab,ab,ab,ab,-,ab,a,ab,a,a,ab,-,ab,a,ab,ab,ab,ab,a,a,-,-,a,a,-,ab,-,a,ab,-,ab,ab,ab,ab,-,ab,-,ab,ab,a,-,ab,ab,-,ab,ab,-,-,ab,-,ab,a,ab,a,a,ab,ab,ab,-,a,ab,-,-,a,-,ab,ab,-,-,a,…
*M2835	D2.15	ab,-,ab,ab,ab,ab,a,-,a,ab,a,ab,-,ab,ab,-,a,a,ab,ab,ab,a,ab,a,a,a,ab,ab,ab,a,ab,a,a,a,ab,ab,a,-,ab,a,a,a,a,ab,a,-,a,ab,-,ab,a,ab,ab,ab,ab,ab,ab,ab,-,ab,ab,ab,-,ab,a,ab,ab,-,ab,a,ab,-,-,-,-,a,a,a,-,a,a,ab,-,a,a,-,a,a,a,a,a,ab,ab,a,a,a,a,-,-,ab,a,ab,ab,a,a,a,ab,a,a,a,-,ab,ab,a,ab,ab,ab,-,a,ab,ab,a,ab,a,a,a,a,a,a,-,a,a,ab,a,-,a,a,a,-,ab,a,-,ab,a,ab,a,ab,-,a,a,a,-,ab,a,-,a,ab,-,a,a,a,a,-,ab,ab,a,a,ab,…
*M2836	D1.10	a,a,-,a,ab,a,a,ab,a,ab,a,-,ab,ab,ab,a,a,ab,a,-,-,ab,-,ab,ab,a,ab,-,a,a,-,a,ab,ab,a,a,a,ab,a,-,a,a,-,-,a,a,-,-,a,-,a,a,ab,ab,ab,a,ab,a,ab,-,a,ab,a,a,a,ab,ab,-,ab,ab,-,a,ab,a,a,a,ab,a,a,-,ab,ab,ab,a,a,ab,ab,a,ab,a,-,ab,ab,-,-,a,a,ab,ab,a,a,ab,a,a,a,-,ab,a,ab,a,a,-,ab,a,-,-,a,ab,ab,a,-,a,a,a,a,ab,a,ab,a,a,ab,ab,ab,-,-,ab,ab,a,a,-,ab,a,a,a,a,ab,-,a,a,a,ab,-,-,ab,ab,ab,a,a,-,ab,ab,-,ab,-,ab,a,a,ab,a,a…
*M2841	D1.10	ab,ab,a,-,a,ab,-,a,ab,a,ab,-,a,a,-,ab,ab,a,ab,ab,ab,a,-,a,a,-,a,-,ab,ab,a,ab,a,a,ab,ab,-,a,ab,a,ab,ab,ab,ab,ab,ab,ab,ab,ab,a,-,ab,a,a,a,ab,a,ab,a,a,ab,a,ab,ab,ab,a,a,ab,a,a,a,ab,-,ab,-,ab,a,ab,ab,ab,a,a,a,ab,ab,a,a,ab,-,ab,ab,a,a,ab,a,-,-,a,a,ab,-,a,ab,ab,-,ab,a,ab,a,ab,ab,-,a,ab,a,ab,-,a,a,ab,-,ab,ab,-,ab,a,ab,a,ab,ab,a,a,a,ab,-,-,-,ab,ab,a,a,ab,-,ab,ab,a,a,ab,ab,ab,-,ab,-,a,a,a,ab,ab,ab,-,a,-,a…
*M2844	D2.15	-,ab,-,-,ab,ab,a,ab,a,ab,a,ab,-,ab,-,ab,-,a,-,ab,ab,-,ab,a,a,a,ab,ab,-,a,-,a,a,a,ab,ab,a,a,ab,a,a,a,a,ab,a,a,-,ab,a,ab,a,ab,ab,ab,ab,ab,ab,ab,a,ab,ab,-,a,-,a,ab,ab,a,ab,-,ab,ab,a,a,a,a,a,-,-,a,a,-,a,a,a,ab,-,a,a,a,-,ab,ab,a,a,a,a,a,a,-,-,-,ab,a,a,a,ab,a,-,a,a,ab,ab,a,ab,ab,-,ab,a,-,ab,a,ab,a,-,a,a,a,-,a,a,-,ab,a,a,a,a,a,a,ab,a,a,ab,a,ab,a,ab,-,a,-,a,ab,ab,a,ab,a,ab,ab,a,a,a,a,ab,ab,ab,a,a,ab,ab,a…
*M2847	D2.15	ab,ab,ab,-,ab,ab,a,-,a,ab,a,ab,a,ab,ab,ab,a,a,ab,ab,ab,a,ab,-,a,a,ab,ab,ab,a,ab,a,-,a,ab,ab,a,a,ab,a,a,a,-,ab,a,a,-,ab,a,ab,a,ab,-,ab,-,ab,ab,ab,a,ab,ab,-,a,ab,a,-,ab,a,ab,a,ab,ab,a,a,a,a,a,a,-,a,a,ab,a,a,a,ab,a,a,a,-,a,ab,ab,a,a,-,-,-,a,-,a,-,ab,-,a,-,ab,a,a,-,a,ab,ab,a,ab,ab,ab,ab,a,ab,-,a,-,a,a,a,a,a,a,a,a,a,ab,a,a,a,a,a,a,ab,-,a,ab,a,ab,a,ab,ab,a,-,a,ab,ab,a,ab,-,ab,ab,a,a,a,a,ab,ab,ab,a,-,ab…
*M2848	B3.7	-,ab,a,-,a,ab,-,-,b,a,b,a,ab,a,a,ab,b,ab,-,ab,ab,ab,ab,ab,ab,b,a,a,ab,b,a,-,ab,-,ab,ab,b,ab,ab,ab,b,-,-,ab,b,b,b,ab,b,-,b,ab,-,a,a,ab,a,ab,ab,a,ab,a,-,ab,b,a,a,b,a,ab,-,ab,-,b,b,b,ab,b,ab,b,-,a,ab,b,-,a,ab,b,-,b,b,a,a,b,-,b,-,ab,ab,ab,b,-,ab,b,b,b,a,b,ab,b,b,ab,a,b,a,ab,ab,a,-,-,a,-,ab,-,b,-,b,-,b,-,ab,-,a,b,b,ab,ab,b,b,a,ab,b,ab,-,ab,ab,a,ab,b,b,-,ab,ab,ab,a,ab,-,ab,b,ab,-,ab,a,ab,a,b,b,a,ab,b,a…
*M2855	D2.15	a,a,a,a,a,a,ab,-,ab,-,ab,a,-,a,a,a,ab,ab,a,a,a,-,a,ab,-,ab,a,-,a,ab,a,-,-,ab,a,-,-,ab,-,ab,-,ab,ab,a,ab,ab,-,a,ab,a,ab,a,a,a,a,a,a,a,ab,a,a,a,ab,a,ab,-,a,ab,a,ab,a,-,ab,ab,-,ab,ab,ab,-,ab,ab,a,-,ab,ab,a,ab,-,ab,-,ab,a,-,-,ab,ab,ab,-,ab,a,-,a,a,-,ab,-,a,-,ab,ab,ab,a,-,-,a,a,a,a,ab,a,a,ab,-,ab,ab,-,ab,ab,-,ab,ab,ab,a,-,ab,ab,-,-,ab,a,-,ab,a,ab,a,ab,a,a,ab,ab,ab,a,a,-,a,ab,a,a,ab,ab,ab,-,a,a,-,-,-,-…
*M2857	D2.15	a,a,a,a,a,-,ab,a,ab,-,ab,a,ab,a,a,a,-,ab,-,a,a,ab,a,ab,ab,-,-,a,-,ab,-,ab,ab,ab,a,-,ab,ab,a,ab,ab,ab,ab,a,ab,ab,-,a,ab,a,ab,a,a,-,a,-,a,a,-,a,a,a,ab,a,ab,a,a,ab,a,ab,a,a,ab,ab,ab,ab,ab,ab,a,ab,ab,a,ab,ab,ab,a,ab,ab,-,ab,ab,a,a,ab,ab,ab,ab,ab,ab,a,-,-,a,ab,-,ab,a,ab,ab,ab,ab,a,a,-,a,-,-,-,-,a,a,ab,a,ab,-,ab,ab,-,ab,ab,ab,ab,-,ab,ab,-,ab,ab,-,a,ab,ab,a,ab,-,-,a,a,-,ab,-,a,a,ab,a,ab,a,a,ab,ab,ab,ab,…
*M2862	D2.15	a,a,-,a,-,a,ab,a,ab,a,ab,a,ab,a,-,a,ab,ab,a,-,a,ab,a,ab,ab,ab,a,a,a,ab,a,ab,ab,ab,-,a,-,ab,a,ab,ab,ab,ab,a,ab,ab,-,a,-,-,ab,a,a,a,-,a,-,a,-,-,a,a,ab,a,ab,a,a,ab,a,ab,a,-,ab,ab,-,ab,ab,ab,-,ab,ab,a,ab,ab,ab,a,-,ab,ab,ab,-,-,a,ab,-,ab,ab,ab,ab,a,ab,-,a,ab,-,ab,a,ab,-,ab,ab,a,-,ab,a,a,a,a,ab,a,a,ab,a,-,ab,ab,-,ab,ab,-,ab,ab,a,-,ab,ab,ab,ab,ab,a,ab,-,a,ab,-,ab,-,a,ab,-,ab,a,a,ab,a,-,a,a,ab,ab,ab,ab,-…
*M2864	D2.15	a,a,-,a,a,a,-,a,ab,a,ab,a,ab,a,-,a,ab,ab,-,a,-,ab,a,ab,ab,ab,a,a,a,-,a,ab,-,ab,-,a,ab,ab,-,ab,ab,ab,ab,a,ab,-,ab,a,ab,a,ab,a,a,-,a,a,a,a,ab,a,-,a,ab,a,ab,-,a,ab,a,ab,a,a,ab,ab,ab,-,ab,ab,-,ab,ab,-,ab,ab,ab,a,ab,ab,-,ab,ab,a,a,-,ab,ab,-,ab,ab,a,ab,a,a,ab,ab,ab,-,-,ab,ab,ab,a,a,ab,-,-,-,a,ab,a,a,ab,a,ab,ab,ab,ab,ab,-,ab,ab,ab,a,-,ab,ab,ab,-,ab,a,ab,ab,-,ab,a,-,a,a,ab,ab,ab,a,a,ab,a,ab,a,a,ab,ab,ab,…
*M2865	D2.15	a,a,a,-,a,a,ab,a,ab,a,ab,a,ab,a,-,-,ab,ab,-,a,a,ab,a,ab,ab,ab,a,-,a,ab,a,ab,-,ab,a,a,ab,ab,a,ab,ab,ab,ab,a,ab,ab,ab,a,ab,a,ab,a,a,a,a,a,a,a,ab,a,a,a,ab,-,ab,a,a,ab,a,ab,a,a,-,ab,ab,ab,-,ab,a,-,ab,a,ab,ab,-,a,ab,ab,ab,ab,-,a,a,ab,ab,-,ab,ab,ab,a,ab,a,a,ab,ab,-,a,ab,-,ab,-,-,a,ab,a,a,a,a,-,a,-,ab,a,ab,ab,ab,ab,ab,ab,ab,-,ab,a,-,ab,-,ab,ab,ab,a,ab,-,-,-,a,ab,a,a,-,ab,ab,a,-,ab,a,-,-,-,ab,-,ab,ab,-,a…
*M2869	B3.7	-,ab,a,ab,a,ab,b,a,b,-,-,a,ab,a,a,ab,b,ab,ab,ab,ab,ab,-,ab,ab,b,a,a,ab,b,a,b,ab,ab,ab,ab,-,ab,ab,-,b,b,-,ab,b,b,b,ab,b,a,b,ab,a,a,a,ab,-,ab,ab,a,ab,-,b,ab,b,-,-,b,a,ab,a,ab,ab,-,b,b,ab,b,-,b,-,a,ab,-,b,a,ab,b,ab,b,b,a,a,b,ab,b,b,-,ab,ab,b,a,ab,b,b,b,-,b,ab,b,b,ab,a,b,a,-,ab,ab,-,ab,a,-,-,b,b,ab,b,ab,-,-,ab,ab,-,b,b,ab,ab,-,b,a,ab,-,ab,b,ab,-,a,ab,b,b,ab,ab,ab,ab,-,-,ab,a,-,ab,ab,ab,a,ab,a,b,b,-,a…
*M2873	B3.7	a,a,ab,a,ab,-,ab,-,ab,ab,-,ab,b,ab,ab,a,ab,b,a,a,ab,b,-,b,b,ab,ab,ab,a,ab,ab,ab,b,b,a,a,ab,-,a,b,ab,-,-,a,ab,ab,-,a,ab,ab,ab,a,-,ab,ab,a,ab,a,b,ab,-,ab,ab,a,ab,ab,ab,ab,-,b,ab,a,-,ab,ab,ab,b,ab,a,ab,b,-,b,ab,ab,ab,b,ab,b,ab,ab,ab,ab,ab,b,ab,ab,b,b,a,ab,ab,a,ab,ab,ab,ab,-,b,ab,ab,a,ab,ab,ab,-,a,a,b,a,ab,ab,-,ab,ab,b,ab,b,ab,ab,b,b,ab,ab,ab,-,b,ab,ab,-,-,ab,a,ab,-,b,ab,-,ab,-,b,-,a,b,ab,b,a,-,ab,-,…
*M2875	B3.7	a,a,ab,a,-,-,ab,ab,ab,ab,-,ab,b,ab,ab,-,ab,b,a,a,ab,b,a,b,-,ab,ab,ab,-,-,ab,ab,-,b,-,-,ab,-,a,b,ab,ab,ab,a,ab,-,ab,a,ab,ab,ab,a,ab,ab,ab,-,-,a,b,ab,a,-,ab,a,ab,ab,ab,ab,-,b,ab,a,b,-,ab,-,b,ab,-,-,b,ab,b,ab,ab,-,b,ab,b,-,ab,ab,ab,ab,b,ab,ab,b,b,-,-,ab,a,ab,ab,ab,ab,ab,-,ab,ab,a,ab,-,ab,a,a,a,b,-,ab,ab,a,ab,ab,b,ab,b,-,ab,-,b,ab,-,ab,b,-,ab,ab,ab,-,-,a,ab,-,-,ab,a,-,ab,b,a,-,-,-,b,a,-,ab,b,-,b,ab,a…
*M2881	D1.10	-,a,ab,a,ab,-,a,-,a,ab,a,ab,ab,ab,ab,a,a,ab,a,a,-,ab,a,ab,ab,a,-,ab,a,a,ab,a,ab,ab,a,a,a,ab,a,-,a,a,a,-,a,a,a,a,a,ab,a,-,ab,ab,ab,a,-,a,ab,ab,a,ab,a,a,-,ab,-,a,-,ab,ab,a,ab,a,a,-,ab,-,a,a,ab,ab,-,a,-,ab,-,a,ab,-,a,ab,ab,a,ab,a,a,-,ab,a,a,ab,a,a,a,a,ab,-,ab,a,a,a,ab,a,ab,a,a,a,ab,a,ab,a,a,a,-,ab,a,ab,a,a,ab,ab,ab,a,a,ab,ab,a,-,ab,ab,a,a,a,a,ab,ab,a,a,a,ab,a,-,-,ab,ab,a,ab,a,ab,ab,ab,ab,a,ab,a,a,ab…
*M2882	D1.10	a,a,ab,a,ab,a,a,ab,a,ab,a,ab,-,ab,ab,a,a,ab,a,-,-,ab,a,ab,ab,a,ab,ab,a,a,ab,-,ab,ab,a,a,a,ab,a,ab,a,-,a,a,a,-,a,a,a,ab,a,a,ab,ab,-,-,ab,a,ab,-,a,ab,a,a,a,ab,-,a,-,ab,ab,-,-,a,-,a,ab,a,a,a,ab,ab,ab,a,a,ab,ab,-,ab,a,a,ab,-,a,ab,a,-,ab,ab,-,a,ab,a,a,a,-,-,a,ab,a,a,a,ab,a,ab,a,a,a,ab,a,ab,-,a,a,a,ab,-,ab,a,-,ab,ab,-,a,a,ab,ab,a,a,ab,ab,a,a,a,a,ab,ab,-,a,-,-,-,a,ab,-,ab,a,ab,a,ab,ab,-,-,a,ab,a,-,ab,a,…
*M2884	D1.10	-,a,ab,a,ab,a,a,ab,a,ab,a,ab,ab,-,ab,a,a,ab,a,a,a,ab,-,ab,ab,a,ab,ab,-,a,ab,a,ab,ab,a,a,a,-,a,ab,a,a,-,-,a,a,-,a,a,ab,a,a,ab,ab,ab,a,ab,a,ab,ab,a,ab,a,-,a,-,ab,-,ab,ab,ab,a,ab,a,a,-,-,a,a,a,ab,ab,ab,-,a,ab,ab,a,-,-,a,ab,-,a,-,a,a,-,ab,-,-,-,-,-,a,-,ab,a,ab,a,a,a,ab,a,-,a,a,a,ab,-,ab,a,a,-,a,ab,a,ab,a,a,ab,ab,ab,-,a,ab,ab,a,a,ab,-,a,a,a,a,ab,ab,a,a,-,ab,a,a,ab,ab,ab,a,ab,a,ab,ab,-,-,a,-,a,a,ab,a,a…
*M2905	D1.10	a,a,ab,a,-,-,a,ab,-,ab,a,ab,ab,ab,-,a,-,ab,-,-,a,ab,a,ab,ab,-,-,ab,a,a,ab,a,-,-,a,a,a,ab,a,ab,a,-,-,a,a,a,a,a,a,-,a,a,ab,ab,ab,-,ab,a,ab,ab,a,ab,a,a,a,ab,ab,a,ab,ab,ab,a,-,a,a,a,ab,a,-,-,ab,-,ab,a,a,a,ab,a,-,a,a,-,ab,ab,ab,a,a,ab,ab,a,a,a,a,-,a,a,ab,a,-,a,a,-,-,a,ab,a,a,-,ab,a,ab,-,-,a,-,-,a,-,a,a,ab,-,ab,a,a,ab,ab,a,a,ab,ab,a,a,a,ab,-,ab,a,a,a,ab,-,a,ab,-,ab,a,-,a,ab,ab,ab,ab,-,ab,a,a,ab,a,a,-,a…
*M2906	D1.10	-,a,ab,a,ab,a,a,ab,a,ab,a,ab,ab,ab,ab,a,a,ab,a,a,a,ab,a,ab,ab,a,ab,ab,a,-,ab,a,-,-,a,a,a,ab,a,-,a,a,a,a,a,a,a,a,a,ab,a,-,-,ab,ab,a,ab,a,ab,ab,a,ab,a,a,a,-,ab,a,-,-,ab,a,ab,a,a,a,ab,-,a,-,ab,ab,ab,a,a,a,-,a,ab,a,a,ab,ab,ab,-,a,a,ab,ab,a,a,a,a,-,-,-,ab,a,-,a,-,-,ab,a,-,a,a,a,ab,-,ab,-,a,a,a,ab,a,-,-,-,ab,ab,ab,a,a,ab,ab,-,-,ab,-,a,a,a,-,ab,ab,a,a,-,ab,a,a,-,ab,ab,-,-,a,ab,ab,ab,ab,a,ab,a,a,ab,a,a,a…
*M2908	D1.10	a,a,ab,-,ab,a,a,ab,a,ab,a,ab,ab,-,ab,a,-,ab,a,a,a,ab,a,ab,ab,a,ab,-,a,a,ab,-,-,ab,-,-,-,ab,a,ab,a,a,a,a,a,a,a,-,a,ab,a,a,ab,-,-,a,ab,a,ab,ab,a,ab,a,-,a,ab,-,a,-,-,-,-,ab,a,-,a,-,a,a,-,ab,ab,ab,a,a,a,ab,-,ab,a,a,ab,ab,ab,ab,a,-,ab,-,a,a,-,a,-,a,-,ab,a,-,a,a,-,ab,a,ab,-,a,a,ab,-,ab,-,a,a,a,-,a,-,a,a,ab,ab,ab,a,a,ab,ab,a,a,ab,ab,-,a,a,ab,ab,ab,a,a,a,ab,a,a,ab,ab,ab,-,ab,a,ab,ab,ab,-,a,-,-,a,ab,a,-,a…
*M2909	D1.10	-,-,ab,a,ab,-,a,ab,a,-,a,ab,-,ab,ab,a,-,-,a,a,a,ab,a,-,ab,a,ab,ab,a,a,ab,-,ab,ab,a,a,-,ab,a,ab,-,a,a,-,a,a,a,a,a,-,a,a,ab,-,ab,-,ab,a,ab,ab,-,ab,-,a,a,ab,-,-,ab,ab,ab,a,ab,a,a,a,ab,a,a,-,ab,-,ab,a,-,a,ab,-,ab,a,-,ab,-,ab,ab,-,a,ab,-,a,a,a,a,a,a,a,ab,a,ab,a,a,a,-,a,-,a,a,-,ab,a,ab,a,a,-,-,ab,-,ab,a,a,ab,ab,ab,a,a,ab,ab,-,-,-,ab,a,-,a,ab,ab,ab,a,a,a,ab,a,a,ab,-,-,-,ab,a,-,ab,ab,ab,-,ab,a,-,-,a,a,ab…
*M2917	D1.10	-,-,-,a,ab,a,a,ab,a,ab,a,-,ab,ab,ab,-,a,-,a,a,-,ab,a,-,ab,a,ab,ab,a,a,-,a,ab,ab,a,a,a,ab,a,ab,a,a,a,a,-,a,a,a,a,-,-,a,ab,ab,ab,a,ab,a,ab,-,a,ab,a,-,a,-,-,a,ab,ab,ab,a,ab,-,a,a,ab,-,a,-,ab,ab,ab,-,a,a,ab,a,ab,a,a,-,ab,ab,ab,a,a,ab,ab,a,a,a,a,a,a,a,-,a,ab,a,a,-,-,a,ab,a,a,a,ab,-,ab,a,a,a,a,-,-,ab,a,a,-,ab,ab,a,a,ab,ab,a,a,ab,ab,a,-,a,ab,ab,ab,a,a,a,ab,a,-,ab,-,ab,-,-,a,ab,ab,-,ab,a,-,a,a,ab,a,-,-,a…
*M2919	D1.10	a,a,ab,-,ab,a,a,ab,a,ab,a,ab,ab,ab,ab,a,a,-,a,a,a,-,a,ab,ab,a,-,ab,-,a,-,a,ab,ab,a,a,a,ab,-,ab,a,a,a,a,a,a,a,a,a,ab,a,-,ab,-,ab,a,ab,a,ab,ab,a,-,a,-,a,ab,ab,a,ab,ab,ab,-,ab,a,a,a,ab,a,-,a,ab,ab,ab,-,a,a,ab,a,ab,a,a,ab,ab,-,ab,-,a,ab,-,a,a,a,-,a,a,a,ab,a,ab,-,a,a,ab,a,ab,a,a,a,ab,a,ab,a,-,a,a,-,a,ab,-,a,ab,ab,ab,a,a,ab,ab,a,a,ab,ab,-,a,a,ab,ab,-,a,a,a,-,a,-,-,-,-,a,ab,a,ab,ab,ab,ab,a,ab,a,a,-,-,a,…
*M2921	D1.10	a,a,ab,a,ab,a,a,ab,a,ab,a,-,ab,ab,ab,a,-,ab,a,-,-,ab,a,ab,-,a,ab,ab,-,a,ab,-,ab,ab,a,a,a,ab,a,ab,a,a,-,a,-,a,a,a,a,ab,-,-,-,ab,ab,a,ab,-,ab,ab,a,ab,a,a,a,ab,ab,a,ab,ab,ab,a,ab,a,a,a,ab,a,a,a,ab,ab,ab,a,a,a,ab,a,ab,a,a,ab,ab,ab,ab,a,a,ab,-,a,-,a,a,a,a,a,ab,-,ab,a,a,-,ab,a,ab,a,a,a,-,a,ab,a,a,a,a,ab,a,ab,-,a,ab,ab,ab,a,-,-,ab,a,a,-,ab,a,a,a,ab,ab,ab,a,a,a,-,-,a,ab,ab,ab,a,-,a,ab,ab,ab,ab,a,ab,a,a,a…
*M2922	D1.10	a,a,-,a,-,a,a,-,a,ab,-,ab,ab,ab,ab,a,a,ab,a,a,a,ab,-,ab,ab,-,ab,ab,a,a,ab,a,ab,ab,-,a,a,ab,-,ab,-,a,a,-,a,a,-,a,a,ab,-,a,-,ab,ab,a,ab,a,ab,ab,-,-,a,a,a,ab,-,a,-,ab,ab,-,-,a,a,a,ab,a,a,a,-,ab,ab,a,a,-,ab,a,ab,a,-,ab,ab,ab,ab,a,a,ab,ab,a,a,-,a,a,-,a,ab,a,ab,-,a,a,ab,a,-,a,-,a,ab,a,ab,-,a,a,a,ab,-,ab,a,-,ab,ab,ab,a,a,ab,-,a,a,ab,ab,a,a,a,ab,ab,ab,a,a,a,-,a,a,ab,ab,ab,a,ab,-,ab,ab,-,ab,a,ab,a,a,ab,-,…
*M2927	B3.7	-,ab,a,-,a,-,b,a,b,-,b,a,b,-,a,ab,b,-,-,ab,b,ab,ab,ab,ab,b,a,-,ab,-,a,b,-,ab,-,ab,b,ab,-,-,-,b,-,ab,-,b,b,-,b,a,b,ab,a,-,a,ab,-,ab,ab,a,ab,a,-,-,-,a,a,ab,a,ab,-,ab,ab,-,b,-,ab,-,ab,b,ab,a,ab,-,b,b,ab,b,ab,b,b,-,a,ab,ab,b,b,ab,ab,ab,-,ab,-,b,b,b,-,b,ab,b,b,ab,a,b,a,ab,-,ab,ab,ab,a,b,ab,-,-,ab,b,ab,-,b,ab,ab,a,b,b,ab,ab,b,-,a,ab,b,ab,b,a,ab,a,-,b,b,-,ab,ab,ab,a,ab,ab,a,-,ab,ab,ab,a,ab,a,b,b,a,ab,b,…
*M2928	D2.15	a,a,a,a,a,-,ab,a,ab,a,ab,a,-,a,-,-,ab,ab,-,a,ab,-,a,-,ab,ab,-,a,a,-,a,-,a,-,a,a,-,ab,a,-,ab,-,-,a,ab,ab,ab,-,ab,a,ab,-,a,a,a,-,a,a,ab,a,-,-,ab,ab,ab,a,a,a,a,ab,a,a,-,ab,ab,-,-,ab,-,-,ab,-,ab,ab,ab,-,ab,ab,-,ab,ab,a,a,ab,ab,-,ab,ab,ab,a,ab,a,a,ab,ab,ab,-,ab,ab,ab,ab,a,a,ab,a,a,-,a,-,a,a,-,a,-,ab,ab,-,ab,-,ab,-,-,a,ab,ab,-,ab,-,ab,a,-,-,a,-,a,ab,a,-,ab,ab,-,a,a,ab,a,ab,-,a,-,ab,ab,ab,a,a,a,ab,ab,a,…
*M2933	B3.7	a,a,-,a,ab,-,ab,ab,ab,ab,ab,ab,ab,ab,ab,a,ab,b,a,a,ab,-,a,-,b,ab,-,ab,a,-,ab,ab,ab,b,a,-,ab,b,a,b,ab,ab,ab,a,-,ab,-,a,-,ab,ab,a,ab,ab,ab,-,ab,a,-,ab,a,ab,ab,ab,ab,-,-,a,ab,-,ab,a,b,ab,ab,ab,b,ab,a,ab,b,ab,b,ab,ab,-,b,ab,b,-,ab,ab,ab,b,b,-,ab,b,b,-,-,a,a,ab,ab,ab,ab,ab,b,ab,ab,a,ab,ab,ab,ab,-,a,b,-,ab,ab,a,ab,ab,b,-,b,ab,ab,b,b,ab,-,ab,b,b,-,ab,ab,b,ab,a,ab,ab,b,ab,-,ab,ab,-,a,-,b,ab,b,a,ab,ab,b,b…
*M2934	B3.7	a,a,-,a,-,a,ab,ab,ab,ab,ab,ab,-,ab,-,a,ab,b,a,a,ab,b,-,b,-,ab,-,ab,a,ab,ab,ab,-,b,-,a,ab,b,a,b,ab,ab,ab,a,-,ab,ab,-,ab,-,ab,a,-,ab,ab,a,ab,a,b,ab,a,ab,ab,ab,ab,ab,-,-,ab,b,ab,a,b,ab,ab,-,-,ab,a,-,b,ab,b,ab,ab,ab,b,ab,b,ab,ab,ab,ab,b,b,-,ab,b,-,a,ab,a,-,ab,-,ab,ab,-,b,-,ab,a,ab,ab,ab,ab,a,a,b,a,ab,-,a,ab,ab,-,ab,b,ab,ab,b,b,ab,-,-,b,b,ab,ab,ab,b,-,-,ab,ab,b,ab,a,ab,ab,b,a,-,-,-,-,a,ab,ab,-,b,b,ab,…
*M2936	D2.15	a,a,a,a,a,a,ab,-,ab,-,-,a,ab,-,-,-,-,ab,a,a,ab,ab,a,ab,ab,-,a,a,-,ab,a,ab,a,-,a,-,ab,ab,a,-,ab,ab,-,-,ab,ab,ab,a,ab,a,-,a,a,-,-,a,a,a,ab,a,ab,-,-,ab,ab,a,a,a,a,ab,a,a,ab,ab,ab,ab,ab,ab,a,-,ab,-,ab,-,ab,ab,-,ab,ab,-,ab,a,-,ab,ab,ab,ab,ab,ab,a,ab,-,a,ab,-,ab,a,-,ab,ab,ab,a,a,ab,a,a,a,-,ab,-,a,ab,a,ab,ab,ab,ab,ab,ab,ab,-,ab,-,ab,-,ab,ab,ab,-,a,ab,ab,a,ab,-,-,a,a,ab,ab,ab,a,a,ab,a,ab,a,a,ab,ab,ab,ab,…
*M2937	D1.10	a,a,ab,a,-,a,a,-,-,ab,-,ab,a,ab,ab,a,a,ab,-,a,a,-,a,ab,ab,a,-,ab,a,a,ab,a,ab,ab,a,-,a,ab,a,ab,a,a,a,a,-,-,-,a,-,-,a,a,ab,ab,-,a,ab,a,ab,ab,a,ab,a,-,a,-,ab,a,ab,ab,ab,-,-,a,a,a,-,a,a,a,ab,ab,ab,a,a,a,ab,a,ab,-,a,-,ab,ab,ab,-,a,ab,ab,a,a,a,a,a,a,a,ab,a,ab,a,a,a,-,-,ab,-,-,-,ab,-,-,a,a,a,a,-,a,-,a,a,-,ab,ab,-,a,ab,-,a,a,ab,ab,-,a,a,ab,ab,ab,a,a,a,ab,-,a,ab,ab,ab,a,ab,-,ab,ab,-,ab,a,ab,a,a,-,a,a,ab,a…
*M2939	D2.15	a,a,a,-,-,a,ab,a,ab,a,ab,a,ab,a,a,a,ab,ab,a,a,-,ab,a,ab,ab,ab,a,a,a,ab,a,ab,a,ab,-,a,ab,ab,a,ab,-,ab,ab,a,-,ab,ab,a,ab,-,ab,a,a,a,a,a,a,a,ab,a,ab,a,-,-,ab,-,a,a,a,ab,a,a,ab,ab,ab,ab,ab,-,a,ab,ab,a,ab,ab,ab,-,ab,ab,-,ab,ab,a,a,-,ab,ab,ab,ab,-,-,ab,ab,a,-,-,ab,a,ab,ab,ab,ab,a,a,ab,a,-,a,a,ab,a,a,-,-,ab,ab,ab,ab,ab,-,ab,ab,ab,a,ab,-,ab,ab,-,ab,-,ab,ab,a,ab,a,-,a,-,-,-,-,a,a,ab,a,ab,a,a,ab,ab,ab,ab,a…
*M2940	D2.15	a,a,a,a,a,a,ab,-,-,a,ab,a,ab,a,a,a,ab,-,-,a,ab,ab,a,ab,ab,-,a,a,a,ab,a,ab,a,-,a,a,ab,-,a,-,ab,ab,ab,-,ab,ab,ab,a,ab,a,ab,a,-,-,a,a,a,-,ab,a,ab,a,ab,-,ab,a,a,a,a,-,a,-,ab,ab,ab,ab,ab,ab,-,ab,ab,a,ab,-,ab,ab,ab,ab,ab,ab,-,a,a,ab,ab,ab,ab,ab,ab,a,ab,-,a,ab,ab,ab,a,-,ab,-,ab,a,a,ab,a,a,a,a,-,a,a,ab,a,ab,ab,ab,ab,ab,ab,-,ab,ab,a,ab,ab,-,ab,ab,ab,-,ab,-,-,ab,a,-,a,a,ab,ab,ab,a,-,ab,a,ab,a,a,-,ab,ab,ab,…
*M2941	B3.7	b,b,ab,b,ab,b,ab,ab,ab,ab,ab,-,-,ab,ab,-,ab,a,b,-,ab,a,-,a,a,ab,ab,ab,b,ab,ab,ab,ab,a,b,b,ab,a,-,a,ab,-,ab,-,-,ab,ab,b,ab,ab,ab,-,ab,ab,ab,b,ab,b,-,ab,ab,ab,-,ab,ab,ab,ab,b,-,a,ab,b,a,ab,ab,ab,-,ab,b,ab,-,ab,a,ab,ab,ab,a,ab,a,ab,ab,ab,ab,a,a,ab,ab,a,a,b,ab,ab,b,ab,ab,ab,ab,ab,a,ab,-,b,ab,ab,ab,ab,b,b,-,b,ab,ab,b,ab,ab,a,ab,a,ab,-,a,a,-,-,ab,a,a,ab,ab,ab,a,-,b,ab,-,-,ab,b,ab,ab,a,-,-,a,-,a,-,ab,-,…
*M2942	B3.7	b,b,ab,-,ab,b,ab,ab,ab,ab,ab,ab,ab,ab,ab,b,ab,-,b,b,ab,a,b,-,-,ab,-,ab,b,ab,-,ab,ab,a,-,b,ab,a,b,a,ab,-,ab,b,ab,ab,-,b,ab,ab,ab,b,ab,ab,ab,b,ab,b,-,ab,ab,ab,ab,ab,ab,ab,ab,b,ab,a,ab,b,a,ab,ab,ab,a,ab,b,ab,a,ab,-,-,-,ab,a,ab,a,ab,ab,ab,ab,a,-,ab,ab,a,a,-,-,ab,b,ab,ab,ab,ab,ab,a,-,ab,b,ab,ab,ab,ab,-,-,-,b,ab,ab,-,ab,ab,a,ab,-,-,ab,a,a,ab,-,-,-,a,ab,ab,ab,a,-,b,ab,ab,-,-,-,ab,ab,-,b,b,-,ab,-,b,ab,-,…
*M2950	D1.10	a,a,ab,a,ab,a,a,ab,a,-,a,ab,a,ab,ab,a,a,ab,a,-,a,ab,a,-,ab,-,ab,ab,a,-,ab,a,-,ab,a,a,a,ab,a,ab,a,a,a,-,a,a,a,-,a,ab,a,a,ab,ab,ab,-,ab,a,ab,ab,a,ab,a,-,a,-,ab,a,ab,ab,ab,a,-,a,-,a,ab,a,a,a,ab,ab,ab,a,a,a,-,a,ab,a,a,ab,ab,-,-,a,a,ab,ab,a,a,a,a,a,-,a,ab,a,ab,-,-,a,ab,a,ab,ab,a,a,ab,a,ab,-,a,a,a,ab,a,ab,-,a,ab,ab,ab,a,-,ab,ab,a,-,ab,-,-,a,a,ab,-,ab,a,-,a,ab,a,a,ab,ab,ab,-,ab,a,ab,ab,-,ab,a,-,-,-,ab,a…
*M2951	D1.10	-,a,ab,a,-,a,-,ab,a,ab,a,ab,-,-,ab,a,-,ab,a,-,-,ab,a,ab,-,a,ab,ab,a,a,ab,a,ab,-,a,a,a,ab,a,ab,a,a,a,a,a,a,-,a,a,ab,a,a,ab,ab,ab,a,ab,a,ab,ab,-,ab,-,a,a,-,ab,a,ab,ab,ab,a,ab,a,a,-,-,a,a,a,ab,ab,ab,a,-,a,ab,a,ab,a,-,-,ab,ab,-,a,a,ab,ab,a,-,a,a,a,a,a,ab,a,-,a,a,a,ab,a,ab,ab,-,a,ab,a,ab,a,-,a,a,ab,a,-,a,a,ab,-,ab,-,a,ab,ab,a,-,ab,-,a,a,a,ab,-,ab,a,a,-,ab,-,a,ab,ab,ab,a,ab,a,ab,ab,ab,ab,a,ab,a,a,ab,a,…
*M2953	D1.10	-,a,ab,a,ab,-,a,ab,a,ab,a,ab,a,ab,ab,a,a,ab,a,a,a,ab,a,ab,ab,a,ab,ab,a,-,-,a,ab,-,a,a,-,ab,a,-,a,-,a,-,-,-,a,a,a,ab,a,a,-,ab,ab,a,ab,a,ab,ab,a,ab,a,a,a,ab,ab,a,-,ab,-,a,ab,-,a,a,-,a,a,a,ab,ab,ab,a,a,a,ab,a,-,a,-,ab,ab,ab,ab,a,a,ab,ab,a,a,a,a,a,a,a,ab,-,ab,a,a,a,ab,a,ab,ab,-,a,ab,a,ab,-,a,a,a,ab,a,ab,a,a,ab,ab,ab,-,-,ab,ab,a,a,ab,ab,a,a,-,ab,ab,ab,a,a,a,ab,a,a,ab,ab,ab,-,ab,a,ab,ab,ab,ab,a,ab,a,a,…
*M2960	B3.7	a,a,-,a,ab,a,ab,ab,-,ab,ab,-,ab,ab,ab,-,ab,b,a,a,ab,b,a,b,b,ab,ab,ab,a,ab,-,ab,ab,b,-,a,ab,b,-,b,-,ab,-,a,ab,ab,-,a,ab,ab,ab,a,ab,ab,ab,a,ab,a,-,ab,ab,ab,ab,-,-,-,ab,a,-,b,ab,a,b,ab,ab,-,b,-,a,ab,b,ab,b,ab,ab,ab,-,-,b,ab,ab,ab,ab,b,-,ab,-,b,b,a,ab,ab,a,-,ab,-,ab,-,-,-,ab,-,-,ab,ab,ab,-,a,ab,a,ab,ab,a,ab,ab,-,ab,b,ab,ab,b,-,ab,ab,ab,b,b,ab,ab,ab,b,ab,a,ab,ab,b,ab,a,ab,ab,b,a,a,b,ab,b,a,-,a,b,-,b,a…
*M2961	D1.10	ab,-,a,ab,a,-,ab,a,ab,a,ab,a,ab,-,-,ab,ab,a,-,-,-,a,-,a,-,ab,a,a,ab,-,a,ab,a,-,ab,ab,ab,a,-,a,ab,-,ab,ab,ab,ab,ab,ab,ab,-,-,ab,a,a,a,-,a,ab,a,-,ab,-,ab,-,ab,a,a,-,a,a,a,-,-,ab,ab,ab,a,ab,ab,ab,-,a,a,ab,ab,ab,a,-,a,-,ab,a,a,a,-,-,ab,a,a,ab,ab,ab,ab,ab,ab,-,a,ab,a,ab,ab,ab,a,ab,a,a,-,ab,a,ab,a,ab,ab,-,-,a,-,-,ab,-,-,a,a,ab,ab,a,a,ab,ab,a,a,ab,ab,ab,-,a,a,ab,ab,ab,a,ab,-,a,-,a,ab,-,ab,a,a,a,a,ab,a,a…
*M2972	D1.10	ab,-,-,ab,a,ab,ab,-,ab,a,-,a,-,a,a,ab,ab,-,ab,ab,ab,a,ab,a,-,ab,a,a,ab,ab,a,-,a,a,ab,ab,ab,a,ab,-,ab,ab,ab,-,ab,ab,ab,ab,-,a,ab,ab,a,a,a,ab,a,ab,a,a,-,a,ab,-,ab,a,a,ab,a,-,a,ab,-,ab,ab,ab,a,ab,ab,ab,a,a,a,ab,ab,ab,a,ab,a,-,-,-,a,a,a,-,ab,-,a,ab,-,ab,-,ab,ab,ab,a,ab,-,ab,-,ab,a,ab,-,-,ab,-,a,ab,a,-,ab,-,ab,-,ab,a,ab,ab,-,a,a,ab,-,a,a,ab,-,a,a,ab,-,-,-,-,-,ab,ab,-,-,ab,ab,a,a,a,ab,a,-,-,a,a,a,ab,a,…
*M2977	D1.10	-,ab,-,ab,a,-,ab,a,-,a,ab,-,ab,-,a,ab,ab,a,ab,ab,-,a,ab,a,a,ab,a,a,ab,ab,-,ab,a,a,ab,ab,ab,a,ab,a,ab,-,ab,-,ab,ab,ab,ab,ab,-,ab,ab,a,a,a,ab,-,ab,-,a,ab,a,ab,-,ab,a,-,-,a,a,-,ab,a,ab,ab,ab,a,ab,ab,ab,a,a,a,ab,ab,ab,a,ab,a,ab,-,a,a,-,-,-,ab,a,a,ab,ab,ab,-,ab,ab,ab,-,ab,-,ab,ab,ab,a,ab,-,a,ab,ab,-,ab,-,ab,ab,-,-,a,ab,a,ab,ab,a,a,a,ab,ab,-,a,ab,-,a,-,ab,-,ab,a,a,a,ab,-,ab,-,ab,ab,-,a,a,ab,a,ab,a,-,-,…
*M2978	D1.10	ab,ab,a,ab,-,ab,ab,a,-,a,-,a,ab,a,a,-,ab,a,ab,ab,ab,a,ab,a,-,ab,-,a,ab,ab,-,ab,-,a,-,ab,ab,a,ab,a,-,-,ab,ab,-,-,ab,ab,ab,a,ab,ab,a,a,a,-,a,ab,a,a,-,a,ab,ab,-,a,a,ab,a,a,a,ab,a,-,ab,-,a,ab,ab,ab,a,-,a,ab,ab,ab,a,ab,-,-,ab,a,a,a,a,ab,ab,a,a,-,ab,ab,-,ab,ab,ab,a,ab,-,ab,ab,ab,a,ab,a,a,-,ab,-,-,-,ab,ab,ab,ab,a,-,a,-,ab,-,a,a,ab,ab,a,a,ab,-,a,a,ab,-,ab,a,a,a,ab,ab,ab,a,ab,ab,a,a,a,ab,-,-,a,a,-,a,ab,a,…
*M2986	D2.15	-,ab,ab,ab,ab,ab,a,ab,a,-,a,ab,a,-,ab,ab,a,a,ab,ab,a,a,ab,a,a,-,ab,ab,ab,a,ab,a,ab,a,ab,-,a,a,ab,a,a,a,a,ab,a,a,a,ab,-,ab,a,ab,ab,-,ab,ab,-,ab,a,ab,a,ab,a,a,a,ab,-,ab,-,a,-,ab,-,a,a,a,a,a,ab,a,a,ab,a,a,a,a,-,a,a,a,a,ab,ab,a,a,a,-,a,a,ab,a,a,ab,-,a,a,ab,a,-,-,a,ab,-,a,ab,ab,ab,ab,ab,-,ab,-,ab,a,a,a,a,a,a,a,a,a,ab,-,a,a,-,a,-,ab,a,a,ab,a,ab,a,ab,-,a,a,-,ab,-,a,ab,a,ab,ab,ab,-,a,a,ab,-,-,a,a,a,ab,a,…
*M2987	D2.15	-,ab,ab,ab,ab,ab,a,ab,a,-,a,ab,-,ab,ab,ab,-,a,ab,ab,a,a,ab,a,a,a,ab,ab,ab,a,-,a,-,a,ab,-,a,a,ab,a,a,a,-,ab,a,a,a,ab,a,ab,a,ab,ab,ab,ab,ab,ab,ab,a,ab,a,ab,a,a,a,-,ab,ab,ab,a,ab,ab,-,a,a,a,a,a,ab,a,a,ab,a,-,a,-,a,a,a,a,-,ab,ab,a,-,a,-,a,a,ab,a,a,ab,-,a,a,ab,a,a,a,a,ab,ab,-,-,ab,ab,ab,ab,-,-,-,ab,a,a,a,-,a,a,a,a,a,ab,-,a,a,a,a,a,ab,a,a,-,a,ab,-,ab,ab,-,a,a,ab,ab,-,-,a,ab,ab,ab,a,a,a,ab,ab,ab,a,-,a,a…
*M2989	D2.15	a,a,a,a,-,a,ab,-,-,-,ab,-,ab,a,a,a,ab,ab,a,a,ab,-,a,-,ab,ab,a,-,-,ab,a,ab,a,ab,a,a,ab,ab,a,ab,ab,ab,ab,a,ab,ab,ab,a,ab,-,ab,a,-,a,a,a,a,a,ab,a,ab,a,ab,ab,ab,a,a,a,a,ab,a,a,ab,ab,ab,ab,ab,-,a,-,ab,a,ab,ab,ab,ab,ab,-,ab,-,ab,-,a,ab,ab,-,-,-,ab,a,ab,-,-,ab,ab,ab,a,-,ab,ab,ab,a,a,ab,a,a,a,-,a,a,-,ab,-,ab,ab,ab,ab,ab,ab,ab,ab,ab,a,ab,ab,ab,ab,ab,ab,a,ab,ab,a,ab,a,ab,-,-,-,ab,ab,a,a,-,a,ab,a,-,a,-,ab,a…
*M2990	D2.15	ab,ab,ab,ab,ab,ab,a,ab,a,-,a,-,a,ab,-,ab,-,a,ab,-,-,a,ab,a,a,a,ab,ab,ab,a,ab,a,ab,a,ab,-,-,a,ab,a,a,a,a,ab,a,a,a,-,a,ab,-,ab,ab,ab,-,ab,ab,ab,a,ab,a,ab,a,-,-,ab,ab,ab,ab,a,-,ab,a,-,-,a,a,a,ab,a,a,-,a,a,a,a,a,-,a,a,-,ab,ab,-,a,-,-,a,a,ab,a,-,ab,-,a,a,ab,a,a,-,a,ab,ab,a,ab,-,ab,ab,ab,ab,ab,-,ab,a,a,a,a,-,a,a,a,a,ab,a,a,a,a,a,a,ab,-,a,ab,a,ab,a,ab,ab,a,a,a,ab,ab,a,ab,a,ab,ab,ab,a,a,a,ab,-,ab,a,a,a,-…
*M2991	D2.15	ab,ab,-,ab,ab,-,a,ab,-,ab,a,ab,a,ab,ab,ab,a,a,-,ab,a,-,ab,-,a,a,-,ab,ab,a,ab,-,ab,-,ab,ab,a,-,ab,a,a,a,a,-,-,a,-,ab,a,ab,-,ab,-,ab,-,ab,ab,ab,a,ab,a,ab,a,a,a,ab,ab,ab,ab,a,-,-,a,a,a,a,a,a,ab,-,a,-,a,-,a,a,a,a,-,-,a,ab,ab,a,a,a,a,a,-,ab,a,a,ab,a,a,a,ab,a,-,a,a,ab,-,a,ab,ab,ab,-,-,ab,ab,a,-,a,a,a,a,a,a,a,a,a,ab,-,a,a,a,a,a,ab,a,a,ab,-,ab,a,-,-,a,a,a,ab,ab,-,ab,a,-,ab,ab,a,a,a,ab,ab,ab,a,a,a,ab,a,a,…
*M2992	D2.15	a,a,a,a,-,a,ab,a,ab,a,ab,a,ab,-,a,a,ab,-,a,a,ab,ab,a,-,ab,ab,a,a,a,-,a,ab,a,-,a,a,ab,ab,a,-,ab,ab,ab,a,-,ab,ab,a,ab,a,ab,a,a,a,a,a,-,-,-,-,ab,a,ab,ab,ab,a,-,a,a,ab,-,a,-,-,ab,ab,ab,ab,a,ab,ab,a,ab,ab,-,-,ab,ab,ab,ab,ab,a,-,ab,ab,-,ab,ab,-,a,ab,ab,a,-,-,ab,a,ab,ab,ab,ab,-,a,-,a,a,-,-,a,-,a,ab,a,-,-,ab,ab,ab,ab,ab,ab,ab,a,ab,ab,-,ab,ab,ab,a,ab,ab,a,ab,a,ab,a,a,ab,ab,ab,a,a,ab,a,ab,a,a,-,ab,ab,ab,a,…
*M3030	D1.10	a,a,-,-,ab,a,a,ab,a,ab,a,ab,a,ab,ab,a,-,ab,a,-,-,ab,a,ab,ab,-,ab,ab,a,a,ab,a,ab,ab,a,a,a,ab,-,ab,a,a,a,ab,a,a,a,a,a,ab,a,a,-,ab,ab,a,ab,a,ab,ab,a,ab,a,a,-,ab,ab,-,ab,ab,ab,a,ab,a,-,a,ab,-,-,a,ab,ab,ab,a,-,a,ab,a,ab,a,a,ab,ab,ab,ab,-,-,ab,ab,a,a,-,a,a,-,a,a,a,ab,a,a,a,ab,-,-,-,a,a,ab,a,ab,-,a,a,a,ab,-,-,-,a,a,-,ab,a,a,ab,ab,a,a,ab,ab,a,a,a,ab,-,ab,-,-,-,ab,a,a,-,-,ab,a,ab,a,ab,-,ab,ab,a,ab,a,-,ab,…
*M3031	D1.10	a,a,-,a,ab,a,a,ab,a,ab,a,-,a,ab,ab,a,-,ab,a,a,a,ab,a,ab,ab,-,-,-,a,a,ab,a,ab,ab,a,a,a,ab,a,ab,a,a,a,ab,a,a,a,a,a,ab,-,-,-,ab,ab,a,ab,a,ab,ab,a,ab,a,a,-,-,ab,a,ab,ab,ab,a,-,a,a,a,ab,ab,a,a,ab,ab,-,a,-,a,ab,a,ab,a,a,ab,ab,ab,ab,a,a,ab,-,a,a,a,a,a,a,a,-,a,ab,a,a,a,ab,-,ab,-,a,a,ab,a,ab,a,a,a,a,ab,a,ab,a,a,-,ab,-,a,a,ab,ab,a,a,ab,-,a,-,-,ab,-,-,a,a,-,ab,a,-,ab,ab,-,a,-,a,-,-,ab,ab,a,ab,a,a,ab,a,-,ab,…
*M3032	D1.10	a,a,ab,a,-,a,a,-,a,-,-,ab,a,-,ab,a,a,ab,a,a,a,ab,a,-,ab,a,ab,ab,-,a,ab,-,ab,ab,a,-,a,-,a,ab,a,a,a,-,a,a,a,a,a,ab,a,a,ab,ab,ab,a,ab,a,ab,-,a,ab,a,a,-,ab,ab,a,ab,ab,ab,-,-,a,a,a,ab,-,a,a,ab,ab,ab,-,a,a,ab,a,ab,-,a,-,ab,ab,-,a,-,ab,-,a,a,a,a,a,a,a,a,a,ab,a,a,a,ab,a,ab,ab,a,a,ab,a,ab,-,a,a,a,ab,-,ab,-,a,-,ab,ab,a,a,ab,ab,a,a,ab,ab,a,a,-,-,ab,ab,a,a,a,ab,a,-,ab,-,-,a,ab,a,ab,ab,-,-,a,ab,a,a,ab,-,a,ab,…
*M3035	D1.10	a,a,ab,a,ab,-,a,ab,a,ab,a,ab,a,ab,ab,-,a,ab,-,a,a,ab,a,ab,ab,a,ab,ab,a,a,ab,a,ab,ab,a,a,-,-,-,-,a,-,a,ab,-,a,a,a,a,ab,a,a,ab,ab,ab,-,ab,-,ab,-,-,-,a,a,a,ab,ab,a,ab,ab,ab,-,ab,a,a,a,-,ab,-,a,ab,ab,ab,a,a,a,ab,a,-,a,a,ab,ab,ab,ab,a,a,ab,ab,a,a,a,a,a,a,a,a,a,ab,a,a,-,ab,a,ab,ab,a,a,ab,-,ab,a,-,a,a,ab,a,ab,a,a,a,-,ab,-,-,-,ab,a,a,ab,ab,a,a,a,ab,ab,ab,a,-,a,ab,a,a,ab,-,-,-,ab,a,-,ab,ab,-,a,ab,-,a,ab,a…
*M3040	D1.10	-,ab,-,ab,-,-,ab,a,ab,a,ab,a,ab,-,-,-,-,a,ab,ab,ab,a,-,-,a,-,a,a,ab,ab,a,-,a,a,-,ab,ab,a,-,-,ab,ab,ab,a,ab,ab,ab,ab,ab,a,ab,ab,a,a,-,ab,a,ab,a,a,ab,a,-,ab,-,a,a,ab,a,a,a,ab,a,ab,ab,ab,-,a,-,ab,a,a,a,-,-,ab,a,ab,-,-,-,a,a,a,a,ab,ab,-,a,ab,-,ab,ab,ab,ab,ab,-,ab,a,ab,ab,ab,a,ab,-,-,ab,ab,a,ab,a,-,-,ab,ab,a,-,a,-,-,ab,a,a,-,-,a,a,ab,ab,a,a,ab,ab,ab,-,a,-,ab,-,ab,a,ab,ab,a,a,-,-,-,ab,a,-,a,a,-,a,-,ab,…
*M3044	D1.10	a,a,ab,a,ab,a,a,ab,-,ab,a,ab,-,ab,-,a,-,ab,-,a,a,-,a,ab,ab,a,ab,-,-,a,ab,a,ab,ab,a,-,a,ab,-,ab,a,a,a,ab,a,-,a,a,a,-,a,a,ab,ab,-,a,ab,a,ab,ab,-,ab,-,a,a,ab,ab,a,ab,ab,ab,-,ab,a,a,a,ab,ab,a,-,ab,ab,ab,a,a,a,ab,a,ab,a,a,-,-,-,ab,a,a,ab,ab,a,a,a,a,-,a,a,a,a,ab,a,a,a,ab,-,ab,ab,-,a,ab,a,ab,a,a,-,-,ab,-,ab,-,-,a,ab,ab,a,a,ab,ab,a,a,ab,ab,a,-,a,ab,-,ab,a,a,a,-,a,a,-,-,ab,a,ab,a,ab,ab,-,ab,a,ab,a,-,ab,a,…
*M3052	D1.10	ab,ab,a,-,-,ab,ab,a,ab,a,ab,a,ab,a,a,ab,ab,a,ab,-,ab,a,ab,a,a,ab,-,-,ab,-,a,ab,a,a,-,ab,ab,a,ab,a,-,ab,ab,a,ab,ab,ab,ab,ab,-,ab,-,a,a,-,-,a,ab,a,a,ab,a,-,ab,ab,a,a,ab,a,a,-,ab,a,ab,ab,ab,a,a,ab,ab,a,-,a,ab,ab,-,-,ab,a,ab,ab,a,a,a,a,ab,ab,a,a,-,ab,-,-,-,ab,ab,ab,ab,a,ab,ab,-,a,ab,a,-,-,ab,a,ab,a,ab,ab,ab,ab,-,ab,a,ab,ab,ab,a,a,ab,ab,a,a,-,ab,a,a,ab,ab,ab,-,a,a,ab,ab,ab,a,ab,ab,a,-,-,ab,a,ab,a,-,a,…
*M3054	D1.10	-,a,ab,a,ab,a,a,ab,-,ab,a,ab,a,ab,ab,a,a,ab,a,a,-,ab,a,-,ab,a,ab,ab,a,a,ab,a,-,ab,-,a,a,-,-,ab,-,a,-,ab,a,-,a,a,a,ab,a,a,ab,ab,ab,a,ab,a,-,ab,a,ab,a,a,a,-,ab,a,ab,ab,ab,a,ab,a,a,-,-,ab,a,a,ab,ab,ab,-,a,-,ab,-,ab,-,a,ab,ab,ab,-,a,-,ab,ab,a,a,a,a,a,a,-,a,a,ab,a,a,a,ab,a,ab,-,a,a,ab,a,ab,a,a,a,a,ab,-,ab,a,-,a,ab,ab,a,a,ab,-,a,a,ab,ab,-,a,a,ab,a,ab,a,-,a,ab,-,a,ab,ab,-,a,ab,a,-,ab,-,ab,-,ab,a,a,ab,a,…
*M3056	D1.10	ab,-,a,ab,a,ab,ab,a,ab,a,ab,-,ab,a,a,ab,ab,a,ab,ab,ab,a,ab,-,a,ab,a,a,ab,-,a,ab,-,a,ab,ab,-,a,ab,-,ab,-,ab,a,-,ab,ab,ab,ab,-,ab,-,a,-,a,ab,a,-,a,a,ab,a,ab,ab,ab,a,a,ab,a,a,a,-,a,ab,ab,ab,a,-,-,ab,a,a,a,-,ab,ab,a,ab,a,ab,ab,a,-,a,a,ab,ab,a,a,ab,ab,ab,ab,ab,ab,ab,ab,ab,a,-,ab,ab,a,ab,a,a,ab,-,a,-,a,ab,ab,ab,ab,a,ab,-,ab,ab,ab,a,a,-,ab,-,-,ab,-,-,a,ab,-,ab,a,-,a,ab,ab,ab,a,ab,-,-,-,a,ab,a,ab,a,a,-,-…
*M3077	D1.10	a,a,ab,a,-,a,-,ab,a,-,-,ab,a,ab,ab,a,a,-,a,a,-,-,a,ab,-,a,ab,-,a,a,ab,a,ab,ab,a,a,a,ab,a,ab,-,a,a,ab,a,a,a,a,a,ab,a,-,ab,ab,ab,a,ab,a,ab,ab,a,ab,a,-,a,ab,-,a,ab,ab,ab,a,-,a,a,a,ab,-,a,a,ab,ab,ab,a,a,-,-,a,ab,a,-,ab,ab,ab,ab,-,a,ab,ab,a,a,a,a,a,a,-,-,a,ab,a,a,a,ab,a,ab,ab,a,a,ab,a,ab,a,a,a,a,ab,a,ab,a,a,a,ab,ab,a,-,ab,ab,a,-,ab,-,a,-,a,ab,a,ab,a,a,-,ab,a,a,ab,ab,ab,a,-,a,ab,ab,ab,ab,a,ab,a,a,ab,a,…
*M3078	D1.10	-,a,ab,a,-,a,a,ab,a,ab,a,ab,a,ab,ab,a,-,ab,a,a,a,-,a,ab,ab,a,ab,ab,a,a,ab,a,ab,-,a,a,-,-,a,ab,a,a,a,ab,-,a,a,a,a,ab,a,a,-,ab,ab,a,-,a,ab,ab,a,ab,a,a,a,ab,ab,a,ab,ab,ab,a,ab,-,a,a,-,ab,a,a,ab,-,ab,a,a,a,ab,a,ab,a,a,ab,ab,-,ab,-,-,ab,-,-,a,a,-,a,a,a,-,-,-,a,a,a,ab,a,ab,ab,a,a,ab,-,-,a,a,a,a,ab,a,ab,a,a,a,ab,-,a,a,ab,-,-,a,ab,-,-,-,-,ab,-,ab,a,a,a,ab,a,a,-,ab,-,a,-,a,ab,ab,ab,-,a,ab,a,a,ab,a,a,ab,ab…
*M3097	D1.10	a,a,ab,a,ab,a,a,-,a,ab,a,ab,-,ab,-,-,a,ab,a,a,a,ab,a,ab,ab,a,-,ab,a,-,ab,-,ab,ab,a,-,a,-,a,ab,a,a,-,-,a,a,a,a,a,ab,-,a,ab,ab,ab,-,ab,a,ab,ab,a,ab,a,a,a,-,ab,a,ab,ab,ab,a,ab,a,a,a,-,ab,-,a,ab,a,ab,-,a,a,ab,a,-,a,a,-,ab,ab,ab,a,a,-,ab,a,a,a,a,a,a,a,-,a,ab,a,a,a,ab,a,ab,ab,-,a,ab,a,ab,a,-,a,a,ab,a,ab,a,a,a,ab,ab,a,-,ab,ab,a,a,-,ab,a,a,a,-,a,ab,a,a,a,ab,a,-,ab,-,ab,a,-,a,ab,-,ab,ab,a,ab,a,-,ab,a,a,ab…
*M3099	D1.10	a,a,ab,a,ab,a,a,ab,a,ab,a,-,a,ab,ab,a,a,ab,a,-,a,ab,a,-,ab,a,ab,-,a,a,ab,a,-,ab,a,a,-,ab,a,-,a,a,-,ab,a,a,-,a,-,ab,-,a,ab,-,-,a,ab,a,ab,ab,a,ab,a,a,a,ab,ab,a,ab,ab,ab,a,ab,a,a,-,ab,ab,a,a,ab,a,ab,a,a,a,ab,a,ab,a,-,ab,-,-,ab,a,a,ab,ab,a,a,-,-,a,a,a,-,a,ab,-,a,a,ab,-,ab,ab,a,-,-,a,ab,a,a,-,a,ab,-,ab,a,a,a,ab,ab,a,a,ab,ab,a,a,-,ab,a,a,a,ab,-,-,a,a,a,ab,a,a,ab,ab,ab,a,ab,a,ab,-,-,-,a,ab,a,-,-,a,-,ab,…
*M3146	D1.10	a,a,ab,a,ab,a,a,ab,a,ab,a,ab,a,-,ab,a,a,ab,a,a,-,ab,-,ab,ab,a,ab,a,a,a,ab,a,ab,ab,a,a,a,-,-,ab,a,a,a,ab,a,a,a,a,a,-,a,a,ab,ab,ab,a,ab,a,ab,ab,-,ab,a,a,a,ab,ab,a,ab,-,-,a,ab,a,a,-,ab,ab,a,a,ab,a,ab,a,-,-,ab,a,ab,a,a,ab,ab,ab,ab,a,a,ab,ab,a,a,-,a,a,a,-,a,a,ab,a,a,a,ab,a,ab,-,a,a,ab,a,ab,a,-,a,a,ab,a,ab,a,a,a,ab,ab,a,a,ab,ab,a,a,ab,ab,a,a,a,ab,a,-,a,a,a,ab,a,a,ab,ab,ab,a,ab,-,ab,ab,ab,-,a,-,a,a,-,a,…
*M3148	D1.10	a,a,ab,a,ab,a,a,ab,a,ab,a,ab,a,ab,ab,a,a,-,a,a,a,-,a,-,ab,a,-,a,-,a,ab,a,ab,ab,-,a,a,-,a,-,a,a,a,ab,a,a,a,a,a,ab,-,-,ab,ab,-,a,-,a,ab,-,a,ab,a,a,a,ab,ab,a,ab,ab,ab,a,-,a,a,a,ab,ab,-,a,ab,a,ab,a,a,-,-,a,ab,a,a,ab,ab,-,ab,a,a,-,-,-,a,a,a,a,a,a,a,a,-,a,a,a,ab,a,ab,-,a,a,-,a,ab,a,a,a,a,ab,a,-,a,a,a,ab,ab,-,a,-,ab,a,a,ab,ab,a,a,a,ab,-,-,a,-,a,-,a,a,-,ab,ab,a,ab,a,ab,ab,ab,ab,a,ab,a,a,ab,a,a,ab,ab,ab,a…
*M3149	D1.10	a,a,ab,a,ab,-,-,-,a,ab,a,ab,a,ab,-,a,a,ab,-,a,a,ab,a,ab,ab,-,ab,a,a,a,-,a,ab,ab,-,a,-,ab,a,ab,a,a,a,ab,a,a,-,-,a,ab,a,-,ab,ab,ab,a,-,a,ab,ab,-,ab,-,a,a,ab,ab,a,ab,ab,ab,-,ab,a,a,a,ab,-,-,a,ab,-,ab,a,a,a,ab,a,ab,a,a,ab,ab,ab,ab,a,a,ab,-,a,a,a,-,a,a,a,a,a,ab,a,-,a,-,a,ab,ab,a,-,ab,-,ab,a,a,a,a,ab,a,ab,a,-,a,ab,ab,a,a,ab,ab,a,-,-,-,a,-,a,ab,a,ab,a,a,a,ab,a,a,-,ab,-,a,ab,a,ab,ab,-,ab,-,ab,a,-,-,-,a,a…
[truncated: 5,225 more rows]
