# Supplementary material for: BatchMap: A parallel implementation of the OneMap R package for fast computation of F1 linkage maps in outcrossing species
Source: PLoS One. 2017 Dec 20;12(12):e0189256. doi: 10.1371/journal.pone.0189256 (PMC5738033; doi:10.1371/journal.pone.0189256)
Supplement: S1 Simulated Data — sim7.5k: Simulated markers for this study (7.5k data set)sim10k: Simulated markers for this study (10k data set)sim15k: Simulated markers for this study (15k data set)sim20k: Simulated markers for this study (20k data set). (ZIP) [file pone.0189256.s002.zip › txt/sim7.5k.txt]

800	2368	0
*M2	D2.15	a,ab,ab,-,ab,a,ab,ab,a,a,a,ab,ab,ab,ab,ab,a,ab,-,-,-,a,-,ab,ab,a,a,a,a,a,ab,a,a,ab,ab,-,ab,a,ab,a,ab,ab,ab,ab,a,-,ab,a,ab,ab,a,ab,-,a,a,a,ab,ab,-,a,ab,-,-,ab,ab,a,ab,a,a,a,ab,ab,-,ab,ab,-,a,-,a,ab,ab,-,-,a,a,a,a,a,ab,ab,-,a,a,a,ab,ab,-,ab,ab,ab,ab,ab,ab,-,a,a,ab,ab,ab,-,-,-,-,-,a,ab,ab,a,a,-,ab,-,-,-,-,a,a,a,ab,ab,-,ab,a,ab,a,ab,a,a,-,-,ab,-,ab,-,ab,-,ab,a,-,a,ab,a,ab,ab,-,ab,-,-,a,a,ab,-,ab,ab,a…
*M3	D2.15	ab,a,-,a,a,ab,a,a,ab,-,ab,a,-,a,a,a,ab,-,-,ab,ab,ab,a,a,a,ab,ab,ab,ab,ab,a,ab,ab,a,a,ab,a,ab,-,ab,a,-,a,a,ab,-,a,ab,-,a,ab,a,ab,ab,-,ab,a,a,a,ab,-,-,ab,-,-,ab,a,ab,ab,ab,a,a,ab,a,a,ab,-,a,ab,a,a,a,ab,ab,ab,ab,-,ab,a,a,ab,-,ab,ab,-,a,ab,a,a,-,a,a,a,ab,-,ab,a,a,a,a,a,a,ab,-,-,a,-,-,-,a,a,ab,a,ab,a,ab,-,-,a,a,-,a,ab,-,ab,a,ab,-,ab,ab,a,-,a,-,a,a,a,ab,ab,-,a,ab,a,a,ab,a,-,ab,ab,ab,a,a,a,a,a,a,ab,a,a,…
*M5	D2.15	-,a,a,a,a,ab,a,a,ab,ab,ab,a,-,a,a,a,ab,a,a,ab,ab,ab,a,a,a,ab,ab,-,ab,ab,a,ab,ab,a,a,-,-,-,-,ab,a,a,a,a,ab,ab,a,ab,a,-,ab,a,ab,ab,ab,ab,-,a,a,-,a,a,ab,-,-,-,-,ab,ab,ab,-,-,ab,a,a,ab,ab,a,ab,a,a,-,ab,-,ab,ab,ab,ab,-,a,ab,ab,ab,ab,a,a,ab,-,a,-,a,a,a,ab,ab,ab,a,a,a,a,a,a,ab,ab,-,a,-,ab,ab,a,a,ab,a,ab,a,-,ab,ab,a,a,-,a,ab,a,ab,-,-,-,-,ab,a,ab,a,a,a,a,a,ab,ab,ab,a,ab,a,a,ab,a,ab,ab,-,ab,a,a,-,a,a,a,ab,…
*M8	B3.7	-,ab,ab,ab,b,a,ab,b,a,a,-,b,b,ab,ab,-,-,b,b,ab,a,-,-,ab,b,a,-,ab,ab,-,b,ab,a,b,b,ab,b,a,-,-,b,ab,ab,b,-,ab,ab,a,b,-,ab,ab,a,ab,a,-,ab,-,-,ab,-,ab,ab,-,b,a,b,-,-,ab,b,b,a,b,ab,a,-,b,ab,ab,-,b,a,ab,a,a,a,a,-,-,ab,ab,a,a,-,ab,a,b,ab,-,b,b,b,ab,-,ab,b,b,b,ab,-,-,a,a,a,ab,ab,ab,ab,ab,ab,a,-,-,-,a,a,a,b,-,b,b,a,ab,ab,b,ab,ab,a,a,-,a,ab,ab,-,ab,b,ab,ab,-,-,-,b,b,ab,b,a,ab,ab,a,ab,ab,ab,ab,ab,-,ab,b,ab,a…
*M9	D1.10	-,ab,ab,ab,a,ab,-,a,ab,ab,ab,a,a,ab,-,a,a,a,a,-,ab,-,-,ab,a,ab,a,a,a,ab,a,a,ab,-,a,a,a,ab,ab,a,a,ab,ab,a,a,a,ab,ab,a,-,a,ab,ab,a,ab,a,-,a,a,a,ab,ab,a,a,a,ab,a,a,ab,a,a,a,ab,a,ab,ab,a,a,a,ab,a,-,ab,a,ab,ab,ab,ab,-,-,-,a,ab,ab,a,ab,ab,a,ab,a,a,a,a,a,a,a,a,-,a,-,a,a,ab,ab,ab,-,-,a,a,ab,ab,-,ab,-,a,ab,ab,-,-,-,a,a,ab,ab,a,a,a,a,ab,ab,-,ab,ab,ab,-,ab,a,-,a,ab,-,ab,a,a,a,a,-,a,a,ab,ab,-,ab,ab,ab,a,a,a,…
*M13	D1.10	a,a,a,a,ab,a,a,ab,ab,a,a,ab,ab,a,a,ab,ab,-,-,ab,a,-,a,-,ab,a,-,ab,ab,a,-,ab,-,ab,ab,ab,ab,a,a,ab,ab,a,a,ab,-,-,a,-,ab,a,ab,a,a,ab,a,ab,a,ab,ab,ab,a,-,ab,-,ab,a,ab,ab,a,ab,ab,ab,-,ab,a,a,-,ab,ab,a,-,ab,-,ab,a,a,a,a,a,ab,ab,ab,a,a,ab,a,-,ab,a,-,ab,ab,-,ab,ab,ab,-,ab,-,a,ab,ab,a,a,a,-,a,ab,ab,-,-,-,a,-,ab,a,a,-,-,a,ab,ab,a,-,ab,ab,ab,ab,a,a,-,a,a,a,a,a,ab,ab,-,a,ab,a,-,ab,ab,ab,a,ab,ab,a,a,a,-,a,a,-…
*M14	D1.10	a,a,a,a,ab,-,a,ab,ab,-,a,-,ab,a,a,ab,ab,ab,ab,ab,a,-,a,a,ab,a,ab,ab,ab,a,ab,ab,a,ab,ab,ab,ab,a,-,ab,ab,a,a,-,ab,ab,a,a,ab,a,-,a,a,ab,a,ab,a,ab,ab,-,-,-,-,ab,ab,a,ab,-,a,-,ab,ab,a,ab,a,a,ab,ab,ab,a,ab,ab,a,-,a,a,a,-,a,ab,ab,ab,-,a,ab,-,a,-,a,ab,ab,ab,ab,ab,ab,ab,ab,ab,ab,a,ab,ab,a,a,a,a,a,ab,ab,a,a,-,a,ab,-,a,a,a,ab,a,ab,ab,a,-,-,-,ab,ab,a,a,ab,a,-,a,a,a,ab,-,ab,-,ab,a,-,ab,ab,ab,-,ab,ab,a,-,a,a,a…
*M15	D1.10	-,ab,ab,ab,a,ab,ab,a,a,-,-,a,a,ab,ab,-,-,-,a,-,ab,ab,ab,-,-,ab,a,a,a,ab,a,a,ab,a,-,a,a,ab,ab,a,a,ab,ab,a,a,a,ab,ab,a,ab,a,ab,ab,a,ab,a,ab,-,a,a,ab,-,a,a,a,ab,a,a,ab,a,a,a,ab,a,ab,ab,a,a,-,ab,-,a,ab,a,-,ab,ab,ab,ab,a,a,a,ab,ab,a,ab,-,a,-,a,a,a,-,a,a,a,a,a,a,ab,a,a,ab,ab,ab,ab,ab,a,a,ab,ab,ab,ab,a,a,ab,ab,ab,a,ab,a,a,ab,ab,-,a,-,a,ab,ab,a,ab,-,ab,ab,-,-,-,-,ab,-,-,a,a,a,-,ab,a,-,-,ab,ab,ab,ab,ab,a,…
*M16	D2.15	-,ab,ab,ab,ab,a,-,ab,a,a,a,-,ab,ab,ab,ab,a,ab,ab,a,a,a,ab,ab,ab,a,a,a,a,a,ab,a,a,-,ab,a,-,a,ab,a,ab,ab,ab,ab,-,-,-,-,ab,ab,a,ab,a,-,-,a,ab,ab,ab,a,ab,ab,a,ab,ab,a,ab,a,a,a,ab,ab,a,ab,ab,ab,-,ab,a,ab,ab,ab,a,a,a,a,-,a,-,ab,a,a,a,a,ab,ab,a,ab,ab,ab,ab,ab,ab,a,-,-,ab,ab,ab,ab,ab,ab,a,a,a,ab,ab,a,a,ab,-,a,ab,a,ab,a,-,a,ab,ab,ab,ab,a,ab,a,-,a,a,a,-,ab,a,ab,ab,ab,ab,-,a,a,a,ab,-,ab,ab,-,ab,a,a,a,a,-,ab…
*M18	B3.7	ab,-,b,b,ab,ab,b,ab,a,ab,-,ab,-,b,b,ab,a,ab,ab,a,ab,ab,b,b,ab,ab,a,-,a,ab,-,-,ab,ab,ab,a,ab,ab,-,a,ab,b,b,ab,-,a,b,b,ab,b,a,b,ab,a,ab,-,b,-,ab,a,-,-,a,-,-,ab,ab,a,ab,a,ab,-,ab,ab,b,-,a,ab,a,-,ab,ab,ab,a,ab,ab,ab,ab,b,ab,-,a,ab,ab,ab,b,-,ab,b,ab,ab,ab,-,a,a,a,ab,ab,ab,-,ab,-,ab,ab,ab,b,-,a,a,b,b,-,b,a,ab,ab,ab,ab,ab,b,ab,-,ab,-,a,ab,a,a,ab,ab,-,-,-,b,b,-,-,a,-,ab,-,ab,ab,ab,a,-,ab,a,-,ab,b,b,b,b,b…
*M19	D1.10	-,ab,ab,ab,a,ab,ab,-,-,ab,ab,-,a,ab,-,a,a,a,-,a,-,ab,-,ab,a,ab,-,a,a,ab,a,-,-,a,a,a,a,ab,ab,a,a,ab,ab,a,a,-,ab,-,a,ab,a,ab,ab,a,-,a,ab,a,a,a,ab,ab,-,a,a,-,a,a,ab,a,-,a,ab,a,ab,ab,-,a,a,ab,a,-,ab,-,-,-,ab,ab,-,a,a,a,ab,ab,a,ab,ab,a,ab,a,a,a,-,a,a,a,a,a,a,ab,a,a,ab,-,ab,ab,ab,a,a,ab,ab,ab,ab,a,a,ab,-,a,a,ab,a,a,ab,ab,a,a,a,-,ab,ab,a,ab,ab,ab,ab,ab,-,a,a,-,a,ab,a,a,a,a,ab,-,a,-,ab,ab,ab,ab,ab,a,a,a,…
*M21	B3.7	ab,a,a,-,ab,-,a,ab,b,ab,a,-,ab,a,-,ab,b,ab,ab,-,ab,ab,a,-,ab,ab,b,b,b,ab,-,b,ab,ab,ab,b,ab,ab,-,b,ab,a,-,ab,b,b,a,-,ab,a,b,a,ab,b,ab,b,a,ab,ab,b,a,a,b,ab,ab,ab,-,b,ab,b,ab,ab,ab,ab,a,a,b,ab,b,a,ab,ab,ab,b,ab,ab,ab,ab,-,-,b,b,ab,ab,ab,a,ab,ab,a,-,ab,-,ab,b,b,-,ab,ab,ab,-,ab,ab,ab,ab,ab,a,a,b,b,a,a,ab,a,b,ab,-,ab,b,-,a,ab,ab,-,-,b,-,b,b,ab,ab,ab,ab,a,a,a,a,ab,b,b,ab,ab,ab,-,ab,b,ab,-,b,b,-,-,a,a,a,…
*M23	D1.10	a,a,a,-,ab,a,-,ab,-,-,a,ab,ab,a,a,ab,-,ab,-,ab,a,a,a,a,ab,a,ab,ab,ab,a,ab,ab,a,-,ab,-,ab,a,-,ab,-,a,-,ab,ab,ab,a,a,ab,a,ab,a,a,ab,a,-,a,ab,ab,-,a,a,-,ab,-,a,ab,ab,a,-,ab,ab,a,-,a,a,ab,ab,-,-,ab,ab,a,ab,a,-,-,a,a,ab,-,-,a,a,-,a,a,ab,a,ab,ab,-,ab,ab,ab,ab,ab,ab,ab,a,ab,ab,a,a,-,a,a,-,ab,-,a,a,a,ab,ab,a,a,ab,-,a,ab,ab,a,a,ab,ab,ab,-,-,a,-,a,a,a,a,-,-,-,-,a,-,a,ab,ab,ab,ab,a,ab,-,a,a,a,-,a,a,ab,-,ab,…
*M25	D1.10	a,a,a,a,ab,a,a,-,ab,a,a,-,ab,a,-,ab,ab,ab,-,ab,-,a,-,a,ab,a,ab,ab,ab,a,ab,ab,a,ab,ab,ab,ab,a,a,ab,ab,a,a,ab,ab,-,-,a,ab,-,ab,a,a,ab,-,ab,a,ab,ab,ab,a,a,-,-,-,a,ab,ab,a,ab,ab,ab,a,ab,-,a,ab,ab,ab,a,-,-,a,ab,a,a,a,a,-,ab,-,-,a,a,ab,a,a,ab,-,-,ab,-,ab,-,ab,ab,ab,ab,ab,a,ab,-,a,a,a,a,a,-,ab,a,a,a,a,ab,ab,-,a,ab,ab,a,ab,ab,a,-,-,ab,ab,ab,-,a,ab,a,-,a,a,a,ab,-,ab,a,ab,-,ab,ab,ab,ab,a,ab,-,a,a,a,a,a,a,a…
*M27	B3.7	ab,a,a,-,ab,ab,a,ab,b,ab,a,-,ab,a,a,ab,b,ab,ab,b,-,-,a,a,-,ab,-,-,b,ab,ab,b,ab,-,ab,b,ab,ab,a,b,ab,a,a,ab,-,b,a,a,-,a,-,a,ab,-,-,b,a,ab,-,-,-,a,b,ab,ab,ab,-,b,ab,-,ab,ab,ab,ab,a,a,-,ab,b,a,ab,ab,-,b,ab,ab,ab,ab,a,-,b,b,ab,ab,ab,a,ab,ab,a,-,ab,ab,ab,b,b,b,ab,ab,ab,-,ab,ab,ab,ab,ab,a,a,b,b,a,-,ab,a,b,ab,ab,ab,b,ab,a,ab,ab,ab,a,b,ab,-,b,-,ab,-,ab,a,-,a,a,ab,b,-,ab,ab,-,ab,ab,b,ab,ab,b,-,ab,a,-,a,a,a…
*M29	D1.10	a,a,a,a,-,a,a,ab,ab,a,a,-,-,a,ab,ab,ab,-,ab,ab,a,a,-,a,ab,a,ab,ab,ab,a,ab,ab,a,ab,-,ab,ab,a,a,-,ab,-,a,ab,ab,ab,a,a,ab,a,-,-,a,-,a,ab,-,ab,ab,-,a,a,ab,ab,-,a,-,ab,a,-,ab,-,a,ab,-,a,ab,ab,ab,a,-,ab,a,-,a,a,a,a,a,ab,ab,ab,a,-,ab,a,a,-,a,ab,ab,ab,ab,-,ab,ab,ab,-,ab,a,ab,-,a,a,a,a,a,ab,ab,a,a,a,a,-,ab,a,a,ab,ab,-,-,-,a,a,ab,ab,ab,ab,-,-,ab,a,a,a,a,a,ab,ab,ab,a,ab,a,ab,-,ab,ab,a,ab,ab,a,a,a,a,a,a,-,ab…
*M31	D1.10	a,a,-,a,ab,a,a,-,-,-,-,ab,ab,a,ab,ab,ab,ab,ab,ab,a,-,a,a,ab,a,-,ab,ab,-,ab,ab,a,ab,ab,ab,ab,a,a,-,ab,a,a,ab,ab,ab,a,a,ab,a,ab,a,a,ab,a,ab,-,ab,ab,-,-,a,ab,-,ab,a,ab,ab,a,ab,ab,ab,a,ab,a,a,ab,ab,ab,a,ab,ab,a,ab,a,-,a,a,a,ab,ab,ab,a,a,-,a,a,ab,a,ab,ab,ab,ab,ab,-,-,ab,-,-,a,ab,ab,-,a,a,a,a,ab,ab,a,a,a,a,ab,ab,a,a,ab,ab,a,ab,-,a,-,ab,ab,ab,ab,-,-,ab,a,a,a,a,-,ab,ab,ab,a,ab,a,ab,-,ab,-,a,-,ab,a,a,a,a,…
*M32	D1.10	ab,-,ab,-,a,ab,ab,a,a,ab,ab,-,a,ab,a,a,a,a,a,a,ab,-,ab,ab,-,ab,a,a,a,ab,-,a,ab,a,a,a,a,ab,ab,a,a,ab,-,-,-,a,ab,ab,a,ab,-,ab,ab,a,ab,a,-,a,a,a,ab,ab,a,-,a,ab,-,a,ab,a,a,a,-,a,ab,ab,-,-,a,ab,a,a,ab,-,ab,ab,ab,ab,ab,a,a,a,ab,ab,a,ab,ab,a,ab,a,a,a,a,a,a,a,a,a,a,ab,-,a,-,ab,ab,ab,-,a,a,ab,ab,ab,ab,-,a,ab,ab,a,a,ab,a,-,ab,-,a,a,a,a,ab,-,a,ab,ab,ab,ab,ab,a,-,a,ab,a,ab,a,a,a,a,ab,a,-,ab,-,ab,ab,ab,ab,a,a…
*M34	B3.7	a,ab,ab,ab,b,a,-,-,-,-,ab,b,b,ab,b,b,-,b,b,ab,a,a,ab,ab,b,-,ab,ab,ab,-,b,ab,a,b,b,ab,-,a,ab,-,-,ab,ab,b,ab,-,ab,ab,-,ab,ab,ab,-,ab,a,ab,ab,b,-,-,ab,ab,ab,b,b,a,b,ab,a,ab,b,b,a,b,ab,-,-,b,ab,ab,b,ab,-,ab,a,a,a,a,-,b,-,ab,-,a,b,ab,-,b,ab,b,b,b,b,ab,-,ab,b,b,b,ab,b,b,-,a,-,ab,ab,ab,ab,ab,ab,a,ab,-,b,a,a,ab,b,ab,-,-,-,ab,ab,-,ab,-,a,a,-,-,ab,ab,-,-,b,ab,ab,-,b,a,b,-,ab,b,a,ab,ab,a,ab,ab,ab,ab,-,b,ab,…
*M36	B3.7	b,ab,ab,ab,a,-,ab,a,-,b,ab,a,a,ab,a,a,ab,a,-,ab,b,-,-,ab,a,b,-,ab,ab,b,a,ab,b,a,-,ab,a,b,-,ab,a,ab,-,a,ab,ab,ab,ab,a,ab,ab,ab,-,ab,-,ab,ab,a,-,-,-,ab,ab,a,a,-,a,ab,b,ab,a,a,b,a,ab,ab,ab,a,ab,-,a,ab,-,-,b,b,b,-,-,-,ab,ab,b,b,a,ab,b,a,ab,a,-,a,a,ab,ab,ab,a,a,a,ab,a,-,b,b,b,-,ab,-,ab,-,ab,b,ab,ab,a,-,b,ab,-,ab,a,a,-,ab,-,a,ab,ab,-,b,-,b,ab,-,ab,ab,a,ab,ab,b,a,b,a,-,ab,a,b,-,ab,b,-,ab,ab,ab,ab,a,ab,a…
*M37	B3.7	b,ab,ab,ab,a,b,ab,a,ab,b,ab,a,-,ab,a,a,ab,a,-,ab,-,b,-,ab,-,b,ab,ab,ab,b,a,ab,b,a,a,ab,-,b,-,ab,a,ab,ab,a,ab,-,ab,ab,a,ab,ab,ab,b,ab,b,ab,-,a,a,b,ab,ab,-,a,a,-,a,ab,b,ab,a,-,b,a,ab,ab,-,-,ab,ab,a,ab,b,ab,b,b,b,b,ab,a,-,ab,b,b,a,ab,b,a,ab,a,a,a,a,ab,ab,ab,-,a,a,ab,a,-,-,b,b,ab,ab,ab,ab,ab,ab,b,ab,ab,a,b,b,ab,a,ab,a,-,b,-,ab,-,ab,ab,b,b,a,-,ab,ab,ab,ab,a,-,ab,b,a,b,a,a,ab,a,b,-,ab,b,ab,ab,ab,-,-,a,…
*M39	D1.10	a,-,-,-,ab,-,a,ab,ab,a,a,-,-,a,ab,ab,ab,ab,ab,ab,a,a,a,a,ab,a,-,-,-,a,ab,ab,a,-,ab,-,ab,a,a,ab,ab,a,a,ab,ab,ab,a,a,ab,a,-,a,a,ab,-,ab,a,ab,ab,-,-,a,ab,ab,ab,-,ab,ab,a,ab,ab,ab,a,ab,a,a,ab,ab,ab,a,ab,-,a,ab,a,a,a,a,a,ab,-,ab,a,a,ab,-,a,ab,a,ab,ab,ab,-,ab,ab,ab,ab,ab,-,a,ab,ab,a,-,a,a,-,-,ab,a,a,a,-,ab,ab,-,a,ab,ab,a,ab,ab,a,a,ab,ab,ab,ab,-,a,ab,a,-,-,a,a,ab,-,ab,a,-,a,ab,ab,ab,ab,-,ab,ab,-,-,a,a,a…
*M40	B3.7	ab,a,a,a,ab,ab,-,ab,b,ab,a,ab,ab,a,ab,ab,b,ab,ab,b,ab,ab,a,a,ab,ab,b,b,-,ab,ab,b,ab,ab,ab,-,ab,ab,a,b,ab,a,-,ab,b,b,a,ab,ab,-,b,-,ab,b,ab,b,a,-,ab,ab,a,ab,-,ab,ab,ab,ab,b,ab,-,ab,ab,ab,ab,a,a,-,-,b,-,-,b,ab,-,-,ab,ab,ab,a,ab,b,-,ab,ab,ab,a,-,ab,-,ab,ab,ab,ab,b,b,b,ab,ab,ab,a,-,ab,-,-,ab,a,a,b,b,a,a,-,-,b,ab,ab,ab,-,ab,a,ab,ab,ab,a,b,ab,-,b,ab,ab,-,ab,a,a,a,a,ab,b,b,ab,ab,-,ab,ab,b,ab,-,-,b,ab,a,-…
*M42	B3.7	-,-,ab,ab,a,b,ab,-,-,b,ab,a,a,ab,a,a,-,a,a,ab,b,b,ab,ab,a,-,ab,ab,ab,b,a,-,b,a,-,ab,a,b,ab,ab,a,ab,ab,a,ab,ab,ab,a,-,ab,-,ab,b,-,b,-,ab,-,a,-,-,-,ab,a,a,b,a,ab,b,ab,a,a,b,a,ab,-,ab,a,ab,ab,a,-,b,ab,b,b,b,b,ab,a,ab,ab,-,-,-,ab,-,a,ab,a,a,a,-,ab,-,ab,a,a,a,ab,a,a,b,b,b,ab,-,ab,ab,-,ab,b,ab,ab,a,-,b,ab,-,ab,-,a,b,ab,-,a,ab,ab,-,b,-,b,ab,ab,ab,ab,a,ab,ab,b,-,b,-,a,ab,-,b,ab,ab,-,ab,-,ab,-,ab,-,ab,a,a…
*M45	D2.15	a,ab,-,ab,ab,a,ab,ab,a,-,ab,ab,ab,ab,ab,-,a,ab,ab,a,a,a,ab,ab,ab,a,-,a,a,a,-,a,a,ab,ab,a,-,a,ab,a,-,ab,ab,ab,-,a,-,-,-,ab,a,-,a,a,a,a,ab,ab,ab,a,-,-,-,ab,ab,a,ab,-,a,a,ab,ab,a,-,ab,ab,-,ab,a,ab,ab,a,a,-,a,-,a,a,ab,ab,a,a,a,-,-,ab,a,ab,ab,ab,ab,ab,ab,a,a,a,ab,ab,ab,-,-,ab,a,a,a,ab,ab,-,a,ab,ab,a,ab,-,-,a,-,-,ab,ab,-,-,a,ab,-,ab,a,a,a,-,-,a,ab,ab,-,ab,ab,-,-,a,ab,-,ab,ab,a,ab,a,a,a,-,ab,ab,ab,ab,ab…
*M46	B3.7	a,ab,ab,ab,b,a,ab,b,ab,a,ab,b,-,-,b,b,ab,b,b,ab,a,a,ab,ab,b,a,ab,ab,ab,a,b,-,-,b,b,ab,b,-,ab,-,b,ab,ab,b,ab,ab,-,-,-,ab,ab,ab,a,ab,a,ab,ab,b,b,-,-,a,-,b,b,-,b,ab,a,ab,b,-,a,b,ab,ab,ab,-,ab,ab,b,ab,a,ab,a,a,a,a,-,b,ab,ab,a,a,b,-,a,b,ab,b,b,b,b,ab,ab,ab,b,b,b,ab,-,-,a,a,a,-,ab,ab,ab,ab,ab,a,ab,ab,-,a,a,-,-,-,b,b,a,ab,a,b,ab,-,a,-,-,a,ab,ab,ab,ab,b,ab,ab,a,b,a,b,b,ab,-,a,ab,ab,a,ab,ab,ab,-,ab,b,-,b,…
*M50	B3.7	-,-,ab,ab,a,b,ab,a,ab,b,ab,a,a,ab,a,a,ab,-,a,ab,-,-,ab,ab,a,b,ab,ab,-,b,-,ab,b,a,a,ab,a,b,ab,ab,a,ab,ab,a,ab,-,-,a,a,ab,ab,ab,-,ab,b,-,ab,a,a,b,ab,b,-,a,-,b,-,ab,b,ab,-,a,b,a,ab,ab,ab,-,ab,ab,-,ab,b,ab,b,b,b,b,ab,a,ab,ab,b,b,a,-,b,a,ab,a,-,a,a,ab,-,ab,a,a,a,-,-,-,b,b,b,ab,-,ab,ab,ab,ab,b,ab,ab,-,b,b,a,a,ab,a,a,b,ab,b,a,ab,-,b,b,a,b,ab,-,ab,ab,a,-,ab,b,a,b,-,a,ab,-,b,ab,ab,-,ab,ab,-,ab,-,a,ab,a,ab…
*M51	D2.15	a,ab,ab,ab,ab,a,ab,ab,a,a,-,ab,-,ab,ab,ab,a,ab,ab,a,a,a,-,ab,-,-,-,a,a,a,-,a,a,ab,ab,a,ab,a,ab,a,ab,-,ab,ab,a,-,ab,-,ab,ab,a,-,a,a,-,a,ab,ab,ab,a,ab,a,a,ab,ab,a,ab,-,a,a,ab,-,-,ab,ab,-,a,ab,-,ab,ab,a,a,a,-,a,a,a,ab,ab,a,a,a,a,-,ab,a,-,ab,ab,ab,ab,ab,a,a,a,ab,ab,ab,-,ab,ab,a,a,a,-,ab,a,a,ab,-,a,ab,-,ab,a,a,ab,ab,ab,ab,ab,-,ab,-,ab,a,a,-,a,ab,a,ab,ab,ab,ab,ab,a,a,a,ab,-,ab,ab,a,ab,a,a,a,a,ab,ab,-,a…
*M52	B3.7	b,ab,ab,-,a,b,ab,a,ab,b,-,a,a,ab,a,a,-,a,a,ab,b,b,ab,-,-,b,ab,-,ab,b,a,ab,-,a,a,ab,a,b,-,ab,a,-,ab,a,-,ab,ab,a,a,ab,ab,ab,b,-,b,-,-,-,a,b,ab,b,ab,a,-,b,a,ab,b,ab,-,a,b,a,ab,-,ab,a,ab,ab,a,ab,b,ab,b,b,b,b,ab,a,ab,-,b,b,a,ab,b,a,ab,-,a,a,-,ab,ab,ab,a,a,-,ab,a,a,b,b,b,-,ab,-,ab,ab,ab,-,ab,ab,a,b,-,-,a,ab,-,a,b,-,b,-,ab,ab,b,-,-,b,ab,ab,-,ab,-,ab,ab,b,a,b,a,a,ab,a,-,ab,-,b,ab,ab,ab,ab,ab,a,ab,a,-,-,a…
*M53	D2.15	a,ab,ab,ab,ab,a,ab,-,a,a,ab,ab,ab,ab,ab,-,a,ab,ab,a,a,a,ab,ab,ab,a,a,a,a,a,ab,a,a,ab,ab,a,-,a,ab,a,ab,ab,ab,ab,-,a,ab,ab,ab,ab,-,ab,a,a,a,-,ab,-,-,a,ab,a,a,ab,ab,a,ab,a,a,a,ab,ab,a,-,ab,ab,a,ab,a,ab,-,a,-,-,a,a,a,a,ab,-,-,a,a,a,ab,ab,a,ab,ab,ab,ab,-,-,-,a,a,-,ab,ab,ab,ab,-,a,a,a,ab,ab,a,a,ab,-,a,ab,a,ab,-,-,-,ab,ab,-,-,a,ab,a,ab,-,a,a,a,ab,a,ab,ab,ab,ab,-,a,a,a,ab,a,ab,ab,a,-,a,a,a,-,ab,-,ab,ab,a…
*M54	B3.7	a,ab,ab,-,b,a,ab,b,ab,a,-,b,-,-,b,b,ab,b,b,ab,a,a,ab,ab,b,-,-,ab,-,-,b,ab,a,b,b,ab,b,a,ab,ab,b,ab,-,b,ab,ab,ab,b,b,ab,ab,ab,a,-,a,ab,ab,b,b,-,-,a,-,b,-,a,b,ab,a,ab,b,b,a,b,ab,ab,-,b,ab,-,b,ab,a,ab,a,a,a,a,ab,b,ab,ab,-,-,b,ab,a,b,ab,b,b,b,b,ab,ab,ab,b,b,b,ab,b,b,a,a,a,-,ab,ab,ab,ab,ab,a,ab,ab,-,a,a,b,-,ab,-,b,-,ab,a,b,-,ab,a,a,b,a,ab,-,-,ab,b,ab,ab,-,b,a,b,b,ab,b,a,ab,ab,-,ab,ab,ab,ab,-,b,ab,b,ab,…
*M55	B3.7	b,ab,-,ab,a,b,-,a,ab,-,-,a,a,ab,a,a,ab,a,a,ab,b,b,-,ab,-,b,-,ab,ab,b,a,ab,b,a,-,ab,a,b,ab,-,-,ab,ab,a,ab,ab,-,-,a,ab,ab,ab,b,-,b,ab,ab,a,a,b,ab,-,ab,a,a,b,a,-,b,ab,a,a,-,a,ab,-,ab,a,ab,ab,a,ab,b,ab,b,b,b,b,-,a,ab,ab,b,-,a,ab,b,a,ab,a,a,a,a,ab,ab,ab,a,a,a,ab,a,a,-,b,b,ab,ab,ab,ab,ab,ab,-,ab,ab,a,b,b,a,a,-,a,a,b,ab,b,a,ab,ab,-,b,a,-,-,-,ab,ab,-,ab,ab,b,a,b,a,a,ab,a,-,ab,ab,b,ab,ab,ab,ab,ab,a,ab,-,a…
*M56	D1.10	ab,ab,ab,ab,a,ab,ab,-,a,-,ab,a,a,-,a,a,-,a,a,a,ab,ab,ab,ab,a,-,-,-,a,ab,a,a,ab,a,a,a,a,ab,ab,a,a,-,ab,-,a,a,ab,-,-,ab,a,ab,ab,a,-,a,ab,a,a,-,ab,-,a,a,a,ab,a,a,ab,-,a,-,ab,a,ab,ab,a,a,-,-,a,a,ab,a,-,ab,-,ab,ab,a,a,a,ab,-,a,ab,ab,a,-,a,a,a,a,a,a,-,a,a,-,-,a,a,-,ab,ab,ab,ab,a,a,ab,ab,ab,-,a,a,ab,ab,a,-,ab,a,a,ab,ab,ab,a,a,a,ab,ab,a,ab,ab,ab,ab,ab,a,-,a,-,a,ab,-,a,a,a,ab,-,-,-,ab,ab,ab,ab,-,a,a,a,ab,…
*M57	D1.10	ab,ab,ab,ab,a,ab,ab,a,a,-,-,a,-,ab,a,a,a,a,a,a,ab,-,ab,ab,a,ab,-,-,a,ab,a,a,ab,a,a,a,a,-,ab,a,a,ab,ab,a,-,a,-,a,a,-,a,ab,ab,a,-,a,ab,-,-,ab,ab,ab,a,a,a,ab,a,a,ab,a,a,a,ab,a,-,ab,-,a,a,ab,a,-,ab,a,ab,ab,ab,-,ab,a,-,a,-,ab,a,ab,ab,a,ab,a,a,a,-,a,a,a,a,a,-,ab,a,a,ab,-,ab,ab,-,a,a,ab,ab,-,-,a,a,ab,ab,a,a,-,a,a,ab,-,ab,a,-,a,ab,-,a,ab,-,ab,-,ab,-,a,a,ab,a,ab,a,a,-,a,ab,a,a,ab,-,ab,ab,ab,-,a,a,a,ab,ab,…
*M58	D1.10	ab,ab,ab,ab,a,ab,-,-,a,-,ab,a,a,ab,a,a,a,-,-,-,ab,ab,ab,ab,a,ab,a,a,-,ab,a,a,ab,a,a,a,a,ab,-,a,a,ab,ab,a,a,a,ab,a,a,ab,a,ab,-,a,ab,a,ab,a,a,ab,ab,ab,a,a,a,ab,-,-,ab,a,-,-,ab,a,ab,ab,a,a,a,ab,a,a,ab,a,ab,ab,ab,ab,-,a,a,a,ab,ab,a,-,ab,-,ab,a,-,a,a,a,a,a,a,a,-,ab,a,a,-,-,ab,-,ab,a,a,ab,ab,ab,ab,a,a,ab,ab,a,a,ab,a,a,ab,ab,ab,-,a,a,ab,ab,a,ab,-,ab,ab,ab,a,a,a,ab,-,ab,a,a,-,a,ab,a,a,-,ab,ab,-,-,ab,a,-,…
*M61	D1.10	a,a,a,a,ab,-,a,ab,ab,a,-,ab,ab,-,ab,-,ab,ab,ab,ab,-,-,a,-,ab,a,-,ab,ab,a,ab,ab,-,ab,-,ab,ab,a,-,-,ab,a,a,ab,-,ab,a,ab,ab,-,ab,a,a,ab,a,ab,a,ab,ab,a,a,a,ab,-,ab,a,ab,ab,a,ab,ab,ab,a,ab,a,a,ab,ab,ab,a,ab,ab,a,ab,a,-,a,a,a,ab,ab,-,a,a,-,a,a,-,-,ab,ab,ab,ab,ab,ab,ab,ab,ab,ab,a,ab,ab,a,a,-,a,a,ab,-,a,-,a,a,ab,ab,-,a,ab,ab,a,ab,-,-,a,a,-,-,ab,a,a,-,a,a,-,a,a,ab,ab,ab,-,ab,a,ab,ab,ab,ab,-,ab,ab,a,a,a,a,…
*M67	B3.7	ab,a,a,a,a,ab,a,ab,b,ab,a,ab,-,a,ab,-,b,-,ab,-,-,ab,a,-,ab,-,-,b,-,ab,ab,b,ab,ab,-,b,ab,ab,-,b,ab,a,a,ab,b,-,a,ab,ab,-,b,-,-,-,ab,ab,a,ab,-,ab,a,ab,b,ab,ab,ab,ab,b,ab,b,-,ab,ab,ab,-,a,b,ab,b,-,ab,b,ab,b,ab,ab,-,ab,a,ab,b,b,ab,ab,ab,a,ab,ab,-,ab,-,ab,ab,b,b,-,ab,ab,ab,-,ab,ab,ab,ab,ab,-,a,b,ab,a,a,ab,a,b,ab,ab,-,ab,ab,-,ab,ab,ab,a,-,ab,b,b,ab,ab,-,-,a,a,a,a,ab,b,-,ab,ab,ab,ab,ab,b,ab,ab,b,b,ab,a,-…
*M68	B3.7	ab,b,b,b,-,ab,b,-,a,ab,b,ab,-,b,ab,ab,a,ab,ab,a,ab,ab,b,b,ab,ab,a,a,a,ab,ab,a,ab,ab,-,a,ab,-,b,a,-,b,b,ab,a,a,b,-,-,b,a,b,ab,a,-,ab,b,ab,ab,-,b,ab,-,ab,ab,ab,ab,a,ab,a,-,ab,ab,-,b,b,a,ab,a,b,-,-,-,a,ab,ab,-,ab,b,ab,-,a,ab,ab,-,-,ab,ab,b,ab,-,ab,-,a,a,-,-,ab,ab,b,ab,-,ab,ab,ab,b,b,a,ab,b,b,ab,b,a,-,ab,ab,ab,ab,b,-,ab,ab,-,ab,ab,a,a,ab,ab,ab,ab,-,b,-,-,ab,a,a,ab,ab,-,-,-,a,ab,ab,a,a,ab,b,b,b,b,b,ab…
*M70	B3.7	a,ab,ab,-,ab,a,ab,b,ab,a,ab,b,b,ab,b,b,ab,b,b,ab,-,a,ab,ab,b,a,ab,ab,ab,a,-,ab,a,b,b,-,b,a,ab,ab,b,ab,ab,b,ab,ab,ab,b,b,ab,-,ab,a,ab,a,b,-,-,b,a,ab,a,ab,b,-,a,b,-,a,ab,b,b,-,b,ab,-,ab,b,ab,ab,b,ab,-,ab,a,a,a,a,ab,-,-,ab,-,a,b,ab,a,b,ab,b,-,b,b,ab,ab,ab,b,b,b,ab,b,-,a,a,a,-,ab,ab,-,ab,ab,a,ab,-,b,a,a,-,b,-,b,b,a,ab,a,-,-,ab,a,a,b,-,-,ab,ab,ab,b,-,ab,a,b,a,b,-,ab,b,a,ab,ab,a,-,ab,-,ab,ab,b,-,b,ab,a…
*M72	B3.7	b,ab,ab,ab,ab,-,ab,a,ab,b,ab,-,a,ab,a,a,ab,a,a,ab,-,-,ab,ab,-,b,ab,ab,ab,b,a,ab,b,a,-,-,a,b,ab,ab,a,ab,ab,a,ab,ab,ab,a,a,ab,ab,ab,b,ab,b,-,ab,a,a,b,ab,b,ab,a,a,b,-,ab,b,ab,a,a,b,a,-,ab,ab,-,ab,ab,a,ab,b,ab,-,b,-,b,ab,-,ab,ab,b,b,a,ab,-,a,ab,a,a,-,a,ab,ab,ab,a,a,-,ab,a,a,b,-,b,ab,-,ab,a,ab,-,b,-,ab,a,-,b,a,a,ab,a,a,b,ab,b,a,ab,-,-,-,a,b,ab,ab,ab,ab,-,ab,ab,b,a,b,a,-,ab,a,b,ab,ab,b,ab,-,ab,ab,ab,-,…
*M75	D2.15	a,ab,-,ab,ab,-,-,ab,a,a,ab,-,ab,ab,ab,ab,a,-,-,a,a,a,ab,ab,-,a,-,a,a,a,ab,-,-,ab,-,a,-,-,ab,-,ab,ab,-,-,-,a,ab,ab,ab,-,a,ab,a,a,a,ab,ab,ab,ab,a,ab,a,a,ab,ab,a,ab,-,-,a,ab,-,a,ab,ab,-,a,ab,a,ab,ab,-,-,a,a,a,a,a,ab,ab,a,-,a,a,ab,ab,a,ab,ab,ab,ab,ab,-,a,a,a,ab,ab,ab,ab,ab,-,-,a,a,ab,-,a,ab,ab,ab,-,ab,-,ab,a,a,ab,ab,-,ab,ab,a,ab,a,ab,a,a,a,a,-,a,ab,-,ab,ab,ab,a,-,a,ab,a,ab,-,a,ab,a,a,a,a,-,ab,ab,ab,a…
*M76	D2.15	a,ab,ab,ab,ab,a,ab,ab,a,a,ab,ab,ab,ab,ab,ab,-,ab,ab,a,a,a,ab,ab,ab,a,a,-,a,a,ab,a,a,ab,ab,a,-,a,ab,-,ab,ab,ab,ab,a,a,-,ab,ab,ab,a,ab,a,a,a,ab,ab,ab,ab,-,ab,-,a,-,ab,a,ab,a,a,a,ab,ab,a,ab,ab,a,a,ab,a,ab,ab,a,a,a,a,a,a,a,-,ab,a,-,a,a,ab,-,-,ab,ab,ab,ab,-,ab,a,a,a,ab,ab,ab,-,ab,ab,a,a,a,-,-,a,ab,ab,ab,a,ab,a,ab,a,a,ab,ab,ab,ab,-,a,ab,-,ab,a,a,-,a,-,a,ab,ab,ab,ab,ab,a,a,a,ab,-,-,ab,a,ab,-,a,a,-,ab,ab…
*M77	D2.15	a,ab,ab,ab,ab,a,ab,ab,a,a,-,ab,ab,ab,-,ab,a,ab,ab,-,a,a,ab,-,ab,a,a,a,a,a,ab,-,a,ab,ab,a,ab,a,ab,-,ab,-,ab,ab,a,-,ab,ab,-,ab,a,-,a,-,a,ab,ab,ab,ab,a,-,a,a,-,ab,a,ab,a,a,a,ab,-,a,ab,ab,a,a,-,a,ab,ab,-,a,a,a,a,a,a,-,ab,-,a,-,a,ab,-,a,ab,ab,ab,ab,ab,ab,a,a,a,ab,ab,-,ab,ab,ab,a,a,-,ab,-,a,ab,ab,ab,a,-,a,ab,a,a,ab,ab,ab,ab,ab,a,ab,a,ab,a,a,a,a,-,a,ab,-,ab,ab,ab,a,-,a,ab,a,-,ab,a,ab,a,a,a,a,ab,ab,ab,ab…
*M78	D1.10	ab,ab,ab,-,-,ab,ab,-,a,-,-,a,a,ab,a,a,-,a,a,a,-,ab,ab,ab,a,ab,-,a,a,ab,a,a,ab,-,a,a,a,ab,-,a,a,ab,ab,a,-,a,-,a,a,ab,a,ab,ab,a,ab,a,-,a,a,-,ab,ab,a,a,a,ab,a,a,ab,-,a,a,ab,a,ab,ab,a,a,a,ab,a,a,ab,a,ab,ab,ab,ab,ab,a,-,a,ab,ab,a,ab,ab,a,ab,-,a,a,a,a,a,a,a,a,-,-,a,a,ab,ab,-,ab,ab,a,a,-,ab,-,ab,a,a,-,ab,-,a,ab,a,a,ab,ab,ab,-,a,a,ab,ab,a,ab,ab,-,ab,-,a,a,a,ab,-,-,a,a,-,a,ab,-,a,-,ab,ab,ab,-,ab,a,a,a,ab,…
*M79	D1.10	ab,ab,ab,ab,-,ab,ab,a,a,ab,ab,a,a,-,a,a,a,a,-,a,ab,ab,ab,ab,a,ab,a,a,-,ab,-,a,ab,a,-,a,a,ab,ab,a,-,ab,-,a,a,a,ab,a,-,ab,a,ab,ab,a,ab,a,-,a,a,ab,ab,-,a,-,a,-,a,a,ab,a,-,a,ab,a,ab,ab,-,a,-,ab,-,a,ab,a,ab,ab,ab,-,-,a,a,a,ab,ab,a,-,ab,a,ab,a,a,-,-,a,a,-,a,-,a,ab,a,a,ab,-,ab,ab,ab,a,a,ab,ab,ab,ab,a,a,ab,ab,a,a,ab,a,a,ab,ab,ab,-,a,a,ab,ab,a,ab,ab,ab,ab,-,a,a,a,ab,a,ab,a,-,a,a,ab,a,a,-,-,ab,ab,ab,ab,a,a…
*M80	D1.10	ab,ab,ab,ab,ab,ab,ab,-,-,ab,-,a,a,ab,a,a,a,a,a,a,ab,ab,ab,ab,a,ab,a,a,-,ab,a,a,-,a,a,a,a,ab,ab,a,-,ab,ab,a,a,a,ab,a,-,ab,a,ab,-,a,ab,a,ab,a,a,ab,ab,ab,a,-,a,-,-,a,ab,a,a,a,ab,a,ab,ab,a,a,a,ab,a,a,ab,a,ab,ab,ab,ab,ab,a,-,a,ab,ab,a,ab,ab,a,ab,a,-,a,a,-,a,a,a,a,-,ab,a,a,ab,ab,ab,ab,ab,-,a,ab,ab,ab,ab,a,a,-,ab,a,-,-,a,a,ab,ab,ab,a,a,-,ab,ab,a,ab,ab,ab,ab,ab,a,a,a,ab,a,ab,a,-,a,-,ab,a,a,ab,ab,-,ab,ab,…
*M86	D2.15	-,a,a,-,a,-,-,a,ab,ab,a,a,-,a,a,a,ab,-,a,-,ab,ab,a,a,a,-,ab,ab,ab,ab,a,ab,ab,a,a,-,a,ab,-,ab,-,a,a,a,-,ab,a,a,a,-,ab,a,ab,ab,ab,a,a,a,-,ab,a,ab,ab,a,-,ab,a,ab,ab,ab,-,a,ab,a,a,ab,ab,a,-,a,a,-,ab,ab,ab,ab,a,ab,a,a,-,ab,ab,ab,a,a,ab,a,-,a,a,a,a,ab,ab,ab,-,a,a,a,a,a,ab,-,-,a,a,-,a,a,a,-,-,-,-,ab,ab,a,a,a,-,a,ab,a,-,-,-,-,ab,ab,a,-,a,a,a,a,a,ab,ab,-,-,ab,-,a,ab,a,ab,-,ab,ab,a,-,-,a,a,a,ab,-,a,a,ab,ab…
*M89	B3.7	a,ab,ab,ab,ab,a,ab,b,-,a,b,-,b,ab,b,b,ab,b,b,ab,a,a,ab,-,b,a,ab,ab,a,a,b,ab,a,-,b,ab,-,a,ab,ab,b,ab,ab,b,-,ab,ab,b,-,-,ab,ab,a,ab,a,b,-,b,b,-,ab,a,ab,b,-,a,-,ab,a,ab,b,b,a,b,ab,a,ab,b,ab,ab,b,-,a,-,a,a,ab,a,-,b,-,-,a,-,b,ab,-,b,ab,b,b,b,b,ab,ab,ab,b,-,-,ab,b,b,a,-,a,ab,ab,ab,b,ab,ab,a,ab,ab,b,a,a,b,b,ab,b,b,a,ab,a,-,ab,ab,a,-,b,a,ab,ab,ab,ab,b,ab,ab,-,-,a,b,b,ab,b,a,ab,ab,a,-,ab,ab,ab,ab,-,ab,b,a…
*M90	D1.10	a,a,a,a,a,a,a,-,ab,a,ab,ab,ab,-,ab,-,-,ab,ab,ab,-,a,a,a,ab,-,-,-,a,a,ab,ab,a,-,ab,ab,ab,a,a,ab,ab,a,a,ab,-,ab,a,ab,ab,a,ab,-,-,ab,a,-,a,-,ab,a,a,a,ab,ab,ab,a,-,ab,a,ab,ab,ab,a,ab,-,a,ab,ab,-,a,ab,-,a,ab,a,-,a,a,a,ab,-,ab,-,a,ab,-,a,ab,a,-,ab,-,-,ab,ab,-,-,ab,ab,a,ab,-,a,a,a,a,-,ab,-,-,a,a,-,ab,ab,a,a,ab,ab,-,ab,ab,a,-,a,ab,ab,ab,a,a,ab,a,a,a,a,a,ab,-,ab,a,ab,-,ab,ab,ab,ab,a,ab,ab,-,a,a,-,a,a,ab,a…
*M92	B3.7	ab,-,a,a,a,ab,a,ab,b,ab,ab,ab,ab,-,-,ab,b,ab,-,b,ab,ab,a,a,ab,ab,b,-,ab,ab,ab,b,ab,-,ab,b,ab,ab,a,b,ab,a,a,b,b,b,-,ab,ab,a,b,a,ab,b,ab,-,a,-,-,-,a,ab,-,ab,ab,-,ab,b,ab,b,ab,-,ab,ab,a,ab,-,ab,b,a,ab,b,-,b,ab,ab,a,ab,a,ab,-,b,ab,ab,ab,-,ab,ab,a,ab,ab,ab,ab,b,b,b,ab,-,-,a,ab,ab,ab,ab,-,a,a,b,ab,a,a,ab,a,-,-,-,ab,-,ab,a,ab,ab,-,-,ab,ab,b,b,ab,ab,ab,ab,a,a,-,a,-,b,-,-,ab,ab,ab,ab,b,ab,-,b,-,-,a,a,a,a,…
*M94	D1.10	a,-,a,a,a,a,-,-,ab,-,ab,-,-,a,-,ab,ab,-,ab,ab,a,a,a,-,ab,a,ab,ab,a,a,ab,ab,a,ab,ab,ab,ab,-,a,-,ab,a,a,-,ab,ab,a,ab,ab,a,ab,a,a,ab,a,ab,a,-,ab,-,-,-,-,ab,ab,a,-,ab,a,ab,ab,-,-,-,-,a,ab,ab,ab,-,ab,ab,a,ab,-,a,a,a,a,ab,ab,ab,a,a,-,a,a,ab,a,ab,ab,-,ab,ab,ab,ab,ab,ab,ab,a,ab,ab,a,a,-,-,a,ab,-,-,a,a,a,ab,ab,a,a,ab,ab,a,ab,ab,a,a,a,ab,ab,-,a,a,ab,a,a,-,a,a,-,ab,ab,a,-,-,-,ab,-,ab,a,ab,ab,a,-,a,a,a,a,ab,…
*M95	D2.15	-,ab,ab,-,ab,a,-,ab,a,a,ab,ab,ab,ab,ab,ab,-,ab,ab,a,-,a,-,ab,-,-,a,a,a,a,ab,a,a,ab,ab,a,ab,-,ab,a,ab,ab,ab,a,a,a,ab,-,ab,-,a,ab,a,a,a,ab,ab,ab,ab,a,ab,-,a,ab,ab,-,-,a,-,-,ab,ab,a,ab,-,a,a,ab,a,ab,ab,a,-,a,a,a,ab,a,ab,ab,a,a,a,a,ab,ab,a,-,-,ab,-,ab,ab,a,a,a,ab,ab,-,-,ab,-,-,a,a,ab,ab,a,ab,ab,ab,a,ab,a,ab,a,a,ab,ab,ab,ab,ab,a,ab,a,-,a,a,a,-,ab,a,ab,ab,-,ab,-,a,a,a,ab,a,ab,ab,a,a,a,a,a,a,ab,ab,ab,ab…
*M101	D1.10	a,-,-,a,a,a,a,ab,-,a,a,-,ab,a,ab,ab,ab,ab,ab,ab,a,a,a,a,ab,a,ab,ab,a,a,ab,ab,a,ab,ab,ab,ab,a,a,ab,ab,a,-,ab,-,ab,a,-,ab,a,ab,a,-,ab,a,ab,a,ab,ab,a,a,a,ab,ab,ab,a,ab,ab,a,ab,ab,ab,a,-,a,a,ab,ab,ab,a,-,ab,a,ab,-,a,a,a,a,ab,ab,-,a,a,ab,a,a,ab,a,ab,ab,ab,ab,ab,-,ab,ab,ab,ab,-,ab,-,a,a,a,-,a,ab,ab,a,a,a,a,ab,ab,a,a,ab,-,a,ab,ab,a,a,-,ab,ab,ab,a,a,ab,a,ab,a,a,a,ab,ab,ab,-,ab,a,ab,ab,-,ab,a,-,ab,-,a,-,a…
*M106	B3.7	-,b,b,b,b,ab,b,-,a,ab,b,ab,ab,b,-,ab,a,-,ab,-,ab,ab,b,b,ab,ab,-,a,ab,ab,ab,a,-,ab,ab,-,ab,-,b,a,ab,b,b,-,a,a,b,ab,ab,b,a,b,ab,a,ab,-,b,ab,ab,ab,b,ab,a,ab,ab,-,-,a,ab,a,ab,ab,ab,ab,b,ab,a,ab,a,b,ab,a,ab,-,-,ab,-,ab,b,ab,a,a,ab,ab,ab,b,b,ab,b,ab,ab,ab,-,-,a,a,ab,ab,ab,b,ab,ab,ab,ab,-,b,b,a,-,-,-,ab,-,a,ab,ab,-,-,ab,b,ab,ab,ab,-,-,ab,a,a,-,-,-,ab,ab,b,b,b,ab,a,a,ab,ab,ab,ab,ab,a,-,ab,a,a,ab,b,-,b,b,…
*M114	D2.15	a,ab,ab,ab,ab,a,ab,ab,a,a,-,ab,ab,ab,ab,ab,-,ab,ab,a,a,a,ab,ab,ab,a,a,a,-,a,ab,a,a,ab,-,a,ab,a,ab,a,-,-,-,a,a,a,ab,-,ab,ab,a,ab,-,a,a,ab,-,ab,-,a,ab,a,a,ab,ab,a,-,a,a,a,ab,ab,a,ab,-,-,a,-,-,-,ab,a,a,-,a,-,ab,a,-,ab,a,a,a,-,ab,-,ab,ab,ab,ab,ab,ab,ab,a,a,-,ab,ab,ab,ab,ab,-,a,a,a,-,-,a,ab,ab,ab,a,ab,a,ab,a,a,ab,-,-,ab,ab,-,ab,a,ab,a,a,a,a,ab,a,ab,ab,-,-,-,a,a,a,ab,a,ab,ab,a,a,-,ab,a,a,-,ab,ab,ab,ab,…
*M124	D1.10	ab,ab,ab,ab,-,ab,ab,-,a,-,ab,a,a,ab,a,a,a,a,a,a,ab,ab,ab,ab,a,ab,a,a,ab,ab,a,a,ab,a,-,a,a,-,ab,a,a,ab,ab,a,a,a,ab,a,-,-,a,ab,ab,a,-,a,ab,-,-,ab,ab,-,a,a,a,-,a,a,ab,a,a,a,ab,a,-,-,a,a,a,ab,a,a,ab,a,ab,-,-,ab,-,a,a,a,ab,ab,-,-,-,a,ab,-,a,-,a,a,a,a,-,a,-,ab,a,a,-,ab,ab,ab,ab,a,a,ab,ab,ab,ab,a,a,ab,ab,a,-,ab,a,-,ab,ab,ab,-,a,a,-,ab,a,ab,a,-,ab,ab,a,a,a,ab,-,ab,-,a,a,a,ab,a,a,ab,-,ab,ab,ab,ab,a,a,a,ab…
*M127	D2.15	ab,-,a,a,a,-,a,a,ab,ab,a,a,a,a,a,a,ab,a,a,ab,ab,-,-,a,a,-,ab,ab,ab,ab,a,ab,ab,-,-,-,a,ab,a,ab,-,a,a,ab,ab,ab,a,a,a,a,ab,a,ab,ab,ab,a,-,a,a,ab,-,ab,ab,a,a,ab,a,ab,ab,ab,-,a,ab,a,a,-,ab,a,ab,a,a,ab,ab,ab,ab,ab,a,ab,a,a,ab,ab,ab,ab,a,a,a,a,a,-,a,-,a,ab,ab,ab,a,a,a,-,a,a,ab,ab,-,a,a,-,-,a,a,ab,a,ab,a,ab,-,a,-,-,-,-,ab,a,-,a,ab,ab,ab,ab,a,ab,a,-,a,a,a,ab,ab,ab,a,ab,a,a,ab,ab,ab,a,-,ab,a,-,a,a,a,a,ab,a…
*M130	D1.10	-,a,a,a,a,-,a,-,ab,a,a,-,-,a,ab,-,ab,ab,ab,ab,a,a,a,a,-,a,ab,-,-,a,-,-,-,ab,-,ab,ab,-,a,-,-,a,a,ab,ab,ab,a,-,ab,a,ab,a,a,ab,a,ab,-,ab,-,-,a,a,ab,ab,ab,-,ab,ab,-,ab,-,ab,a,ab,-,a,ab,ab,ab,a,ab,ab,a,ab,a,a,a,a,a,ab,ab,-,a,a,ab,a,a,ab,a,-,ab,ab,ab,ab,ab,-,ab,ab,ab,a,ab,ab,a,a,a,-,a,ab,ab,a,a,a,-,ab,ab,a,a,ab,-,a,-,ab,a,-,a,-,ab,ab,a,a,ab,a,ab,a,a,a,-,-,ab,-,ab,a,ab,ab,ab,ab,a,ab,-,a,a,a,a,a,a,ab,ab,…
*M132	D1.10	a,a,-,a,a,a,a,ab,ab,a,-,-,ab,-,ab,ab,-,ab,ab,ab,a,a,a,a,-,a,ab,ab,a,a,ab,ab,a,-,ab,ab,ab,a,a,ab,ab,-,-,ab,ab,ab,a,ab,ab,a,ab,a,-,ab,a,ab,a,ab,ab,a,a,a,ab,ab,ab,-,ab,ab,-,-,ab,-,a,ab,-,a,ab,ab,-,a,ab,ab,a,-,-,a,a,a,a,ab,-,ab,a,a,-,a,a,-,-,-,ab,ab,-,ab,-,-,ab,ab,-,a,-,ab,a,a,a,a,a,-,-,a,a,a,a,-,ab,-,-,ab,-,a,ab,ab,a,a,a,ab,ab,ab,a,a,ab,a,ab,a,a,a,ab,-,ab,-,ab,a,ab,ab,ab,-,-,ab,-,a,a,a,a,a,a,ab,-,ab…
*M134	D2.15	ab,a,a,a,a,ab,a,a,ab,-,a,a,-,a,a,a,ab,a,a,-,ab,-,a,a,-,ab,ab,ab,ab,ab,-,ab,ab,-,-,ab,a,ab,a,ab,a,-,a,-,ab,ab,a,a,a,a,ab,-,ab,-,-,a,a,a,a,ab,-,ab,ab,a,a,ab,a,ab,ab,ab,a,a,-,-,a,ab,-,-,ab,-,a,ab,ab,ab,-,ab,a,ab,a,a,ab,ab,ab,ab,a,-,a,a,a,a,a,-,-,ab,ab,ab,a,a,a,a,-,a,ab,-,ab,a,a,ab,-,a,a,-,a,ab,-,ab,ab,a,a,-,a,a,-,a,ab,a,ab,-,ab,-,a,ab,-,a,a,a,a,-,ab,ab,a,ab,-,-,ab,ab,ab,-,ab,ab,a,a,a,a,a,a,-,-,a,a,a…
*M136	B3.7	ab,a,a,a,a,ab,a,-,b,ab,a,ab,ab,a,ab,ab,b,-,ab,b,ab,ab,-,-,ab,ab,b,b,ab,ab,ab,b,-,ab,ab,b,ab,ab,-,b,ab,a,a,-,b,-,a,ab,-,a,b,a,ab,b,ab,ab,a,-,ab,ab,-,ab,b,ab,-,ab,ab,b,ab,b,-,ab,ab,-,a,ab,b,ab,b,a,ab,b,-,b,ab,ab,a,ab,a,ab,b,-,ab,ab,ab,-,-,ab,a,ab,ab,-,-,b,b,b,ab,ab,-,-,-,ab,ab,ab,ab,a,a,b,ab,-,a,ab,a,b,ab,-,ab,ab,ab,a,ab,ab,ab,a,ab,ab,b,b,ab,ab,ab,ab,ab,a,a,a,ab,b,b,ab,ab,ab,ab,-,b,b,ab,ab,ab,ab,a,…
*M138	D2.15	a,ab,ab,ab,-,-,ab,ab,a,a,-,ab,-,ab,ab,ab,a,ab,-,a,a,a,ab,-,ab,-,a,a,a,a,ab,a,-,ab,ab,a,-,a,ab,a,ab,ab,ab,a,-,a,ab,ab,-,-,a,-,a,a,-,ab,ab,ab,-,-,ab,a,a,ab,ab,a,-,-,a,a,ab,ab,a,ab,ab,a,-,ab,a,ab,ab,-,a,a,-,-,-,-,ab,ab,a,a,a,a,ab,ab,ab,-,ab,ab,-,ab,ab,-,a,a,ab,-,ab,ab,ab,-,a,a,a,ab,ab,-,ab,ab,ab,-,ab,a,ab,a,a,-,ab,ab,ab,ab,a,-,a,ab,a,a,a,-,ab,a,ab,ab,ab,ab,ab,a,a,-,ab,a,ab,-,a,-,a,-,a,a,ab,ab,ab,ab,…
*M139	D2.15	a,ab,ab,ab,ab,a,ab,ab,a,-,-,ab,ab,ab,ab,ab,a,ab,ab,a,a,-,-,ab,ab,a,a,a,a,a,-,a,a,ab,ab,a,ab,a,ab,a,-,ab,ab,a,a,a,ab,ab,ab,-,a,-,a,-,a,-,ab,-,ab,a,ab,a,a,ab,ab,a,ab,a,a,a,ab,ab,a,-,ab,a,-,-,a,-,-,a,a,a,-,-,ab,a,ab,ab,a,-,a,-,ab,ab,-,ab,ab,ab,ab,ab,ab,a,a,a,ab,ab,ab,ab,ab,ab,a,a,-,ab,-,a,ab,ab,ab,a,ab,a,ab,a,a,ab,ab,ab,-,ab,a,ab,a,ab,a,a,a,a,ab,a,ab,ab,ab,ab,ab,a,a,a,ab,-,ab,ab,-,a,a,-,-,a,ab,-,ab,…
*M140	D2.15	a,ab,-,ab,-,a,ab,ab,-,a,ab,ab,ab,ab,ab,ab,a,ab,ab,a,a,a,ab,ab,-,-,a,a,a,a,ab,a,-,ab,ab,-,ab,a,ab,a,ab,ab,ab,-,-,-,ab,ab,-,ab,a,ab,a,a,a,ab,ab,ab,ab,a,ab,-,a,-,ab,a,ab,a,a,a,-,ab,a,ab,-,a,a,ab,a,ab,ab,a,a,-,a,a,ab,a,ab,ab,a,a,a,a,ab,ab,ab,ab,-,ab,-,ab,ab,a,a,a,-,ab,ab,ab,ab,-,a,a,a,-,ab,a,-,ab,ab,a,-,-,-,a,a,ab,-,-,-,ab,a,ab,a,ab,-,-,a,a,-,a,ab,ab,ab,ab,ab,a,a,a,ab,a,-,ab,a,-,a,ab,-,a,-,ab,ab,-,ab…
*M142	D2.15	-,ab,ab,-,ab,a,ab,ab,a,a,ab,ab,ab,-,ab,ab,a,ab,ab,a,a,a,ab,ab,-,a,-,-,a,a,-,a,a,ab,ab,a,ab,a,ab,a,ab,ab,ab,a,a,-,ab,-,ab,ab,a,-,a,-,a,ab,-,ab,-,-,ab,a,a,ab,ab,a,ab,a,a,a,ab,-,a,-,ab,a,a,a,a,-,ab,a,a,-,-,a,ab,a,ab,ab,-,-,-,a,ab,ab,ab,ab,ab,ab,-,ab,ab,a,a,-,ab,ab,ab,ab,ab,ab,a,a,a,ab,-,a,-,ab,ab,a,ab,a,-,a,a,ab,ab,-,ab,ab,a,ab,a,ab,a,a,a,-,ab,a,ab,ab,ab,ab,ab,a,a,a,ab,a,ab,ab,a,a,a,ab,a,a,ab,ab,ab,…
*M143	B3.7	b,ab,ab,ab,ab,b,ab,a,ab,b,a,a,-,-,a,a,ab,a,a,ab,b,b,ab,ab,a,b,ab,-,b,b,a,ab,b,a,a,-,a,b,ab,-,a,ab,ab,ab,ab,ab,ab,-,a,ab,ab,ab,b,-,b,a,ab,a,-,-,ab,b,ab,a,a,-,a,ab,-,-,a,a,b,a,ab,b,ab,-,ab,ab,a,ab,b,ab,b,-,-,b,ab,a,ab,ab,b,-,a,ab,ab,-,ab,a,a,a,-,ab,ab,ab,a,a,a,ab,a,-,b,-,b,ab,ab,ab,a,ab,ab,b,ab,ab,a,b,b,-,a,-,-,a,b,ab,-,a,ab,ab,-,-,a,b,a,ab,ab,ab,a,ab,ab,b,-,b,-,a,ab,ab,b,a,b,b,ab,ab,ab,ab,ab,ab,-,…
*M144	B3.7	b,ab,ab,-,ab,-,ab,a,ab,b,a,a,a,-,-,a,ab,a,a,ab,b,b,-,ab,a,-,ab,ab,b,b,a,-,b,a,a,ab,-,b,ab,ab,a,ab,ab,ab,ab,ab,ab,a,-,ab,ab,ab,b,ab,b,a,ab,-,a,b,ab,b,ab,a,a,b,a,ab,b,ab,a,a,b,a,ab,-,ab,ab,ab,ab,a,ab,b,ab,b,b,ab,b,ab,a,ab,ab,b,b,a,-,ab,-,ab,a,a,a,a,ab,-,-,a,a,a,ab,a,-,-,b,b,ab,ab,ab,a,ab,ab,b,ab,ab,a,b,-,a,a,ab,a,a,b,-,b,a,ab,ab,b,b,a,-,a,-,ab,ab,-,-,-,b,a,b,a,a,ab,ab,-,-,-,-,ab,ab,ab,ab,ab,ab,-,a,…
*M145	D2.15	-,ab,-,ab,ab,a,-,ab,-,-,ab,ab,ab,ab,ab,ab,a,ab,ab,a,a,-,ab,ab,-,-,a,-,a,-,ab,a,-,ab,ab,a,ab,a,ab,a,-,ab,ab,a,a,-,-,ab,ab,ab,a,ab,a,a,-,ab,ab,ab,ab,a,ab,a,a,ab,ab,a,ab,a,a,a,ab,ab,a,-,ab,a,-,a,a,ab,ab,a,a,a,a,a,ab,a,ab,ab,a,-,-,a,ab,-,ab,ab,ab,ab,ab,-,ab,-,a,a,-,ab,ab,ab,ab,-,-,a,a,ab,ab,a,ab,ab,-,a,-,a,ab,a,a,ab,ab,ab,ab,ab,a,-,a,ab,a,a,a,a,ab,a,-,-,ab,ab,ab,a,a,a,-,a,ab,ab,-,a,a,ab,-,a,ab,-,ab,a…
*M151	B3.7	ab,b,b,b,b,ab,b,ab,a,ab,ab,ab,ab,b,-,-,a,-,ab,-,ab,ab,b,b,ab,-,a,-,ab,ab,ab,a,ab,-,ab,a,ab,ab,b,ab,ab,-,b,a,a,a,-,a,-,b,a,b,ab,a,-,ab,b,-,ab,ab,b,ab,a,ab,ab,ab,ab,a,ab,-,ab,ab,ab,ab,-,ab,-,-,a,-,ab,a,ab,a,ab,ab,b,-,b,ab,a,a,ab,ab,ab,-,-,ab,b,-,ab,ab,-,a,-,a,ab,ab,ab,b,-,ab,ab,ab,ab,b,b,-,ab,b,b,ab,-,a,-,ab,ab,ab,ab,b,ab,ab,-,b,ab,-,a,-,-,-,ab,ab,ab,b,b,b,ab,a,a,ab,-,ab,ab,ab,-,a,ab,ab,ab,ab,b,b,b…
*M152	D2.15	a,ab,ab,-,-,a,-,ab,a,a,ab,ab,-,-,ab,ab,a,ab,ab,a,a,a,-,ab,ab,-,a,-,a,a,-,-,a,ab,ab,a,-,-,-,a,ab,ab,ab,a,-,a,ab,a,ab,-,a,ab,a,a,a,-,ab,ab,ab,a,-,a,a,ab,ab,a,ab,a,a,a,-,-,a,ab,ab,-,a,a,-,-,ab,a,a,a,a,a,ab,a,-,-,a,a,a,a,ab,-,ab,ab,ab,-,ab,ab,ab,a,a,-,ab,-,ab,ab,ab,ab,-,-,a,ab,ab,a,ab,ab,ab,-,ab,-,ab,a,a,ab,ab,-,ab,ab,a,-,a,ab,a,a,a,a,ab,a,ab,ab,ab,-,-,a,a,a,ab,a,ab,ab,a,a,a,ab,a,-,ab,ab,-,ab,ab,a,a,…
*M153	B3.7	ab,b,b,b,b,ab,b,ab,a,ab,ab,ab,ab,-,b,ab,a,ab,-,a,ab,ab,b,b,ab,ab,a,-,ab,ab,ab,a,ab,ab,ab,a,-,ab,b,ab,ab,-,b,a,-,a,b,a,-,b,a,b,ab,a,ab,ab,b,ab,ab,ab,b,ab,a,-,-,ab,ab,a,ab,a,ab,ab,ab,ab,b,ab,-,a,-,b,ab,a,-,a,ab,ab,b,ab,-,ab,a,-,-,ab,ab,b,b,ab,-,ab,-,ab,-,a,a,a,ab,ab,ab,-,ab,ab,ab,ab,ab,b,b,a,ab,b,b,ab,-,a,ab,ab,ab,ab,ab,b,ab,ab,ab,b,ab,ab,a,a,ab,ab,ab,ab,ab,b,b,-,ab,a,a,ab,-,ab,-,ab,a,a,-,ab,-,ab,b…
*M155	D1.10	ab,ab,ab,-,ab,ab,ab,a,a,ab,a,-,a,ab,ab,-,a,a,-,-,-,-,ab,-,a,-,a,-,ab,ab,a,a,ab,a,-,a,a,ab,ab,ab,a,ab,-,-,a,a,ab,a,a,ab,a,ab,ab,a,ab,a,ab,a,a,ab,-,ab,a,a,a,ab,-,-,ab,a,a,a,ab,a,ab,ab,a,a,a,-,a,a,ab,a,ab,ab,ab,ab,ab,a,a,a,ab,-,a,ab,ab,a,ab,a,a,a,a,-,a,a,a,a,a,ab,a,a,ab,ab,ab,ab,ab,a,a,ab,-,-,ab,a,a,ab,ab,a,a,-,a,a,ab,ab,ab,a,a,a,ab,-,-,ab,a,ab,ab,-,a,-,a,ab,a,ab,a,a,a,a,ab,-,ab,ab,ab,ab,ab,ab,ab,-,…
*M159	D1.10	ab,-,ab,ab,ab,ab,ab,a,a,ab,-,a,a,ab,-,a,-,a,a,a,-,ab,ab,-,a,ab,a,a,-,ab,a,a,ab,a,-,a,a,ab,ab,ab,a,ab,ab,a,-,a,-,a,a,ab,a,-,ab,a,-,a,-,a,a,ab,ab,ab,a,a,a,ab,a,-,ab,-,a,-,ab,a,-,ab,-,a,-,-,a,a,ab,-,ab,ab,ab,ab,a,a,-,a,ab,-,-,ab,ab,a,ab,-,-,-,a,-,a,a,a,a,a,-,a,a,ab,ab,ab,ab,ab,a,a,ab,ab,ab,ab,-,a,ab,ab,a,a,ab,a,-,ab,ab,-,a,a,a,ab,ab,a,ab,a,ab,-,ab,a,a,a,ab,a,ab,a,a,a,a,ab,a,ab,ab,-,ab,ab,ab,ab,a,-,a…
*M161	D2.15	ab,-,a,-,a,ab,a,a,-,-,a,a,-,a,a,a,-,-,a,ab,-,ab,a,-,a,ab,-,ab,ab,ab,-,ab,-,a,a,-,a,ab,a,a,a,a,a,ab,ab,-,a,ab,a,a,ab,a,ab,-,ab,-,-,a,a,ab,a,ab,ab,a,a,-,a,ab,ab,ab,a,a,ab,a,a,ab,ab,ab,ab,a,a,ab,ab,ab,ab,ab,a,ab,a,-,ab,ab,ab,ab,a,a,a,a,-,-,-,a,a,ab,ab,ab,a,-,a,a,-,a,-,-,ab,a,a,-,a,a,-,ab,-,ab,a,ab,-,a,-,a,-,a,ab,a,ab,a,-,ab,-,ab,a,ab,-,a,-,-,a,ab,ab,ab,a,ab,a,-,ab,ab,ab,a,a,ab,a,a,-,a,-,ab,-,a,a,a,a…
*M171	D1.10	a,a,a,a,-,a,a,ab,-,-,-,ab,ab,a,a,ab,ab,ab,ab,-,-,-,-,a,a,a,-,ab,a,a,ab,ab,a,ab,ab,ab,ab,a,a,a,ab,-,-,ab,ab,ab,a,ab,ab,-,a,a,a,ab,a,ab,a,ab,ab,-,-,a,-,ab,ab,a,ab,-,a,ab,ab,ab,a,ab,a,a,ab,ab,ab,a,ab,ab,a,ab,a,a,a,a,ab,ab,-,-,-,a,-,-,a,ab,a,ab,ab,ab,ab,-,ab,ab,ab,-,ab,a,ab,ab,a,a,a,a,a,ab,ab,a,a,a,a,ab,ab,a,a,ab,ab,a,ab,ab,a,a,-,ab,ab,-,a,a,ab,a,ab,a,a,a,ab,ab,ab,a,ab,-,-,ab,ab,ab,a,ab,a,a,a,-,a,-,a…
*M180	D1.10	ab,ab,ab,ab,-,ab,ab,a,a,-,a,-,a,ab,ab,-,-,a,-,a,ab,ab,ab,ab,ab,ab,a,a,-,ab,a,a,-,a,-,a,a,ab,-,-,a,ab,ab,-,a,-,ab,a,a,ab,ab,ab,ab,a,-,a,ab,a,-,ab,ab,ab,a,a,a,ab,-,-,ab,a,-,-,ab,a,ab,ab,a,a,-,ab,a,a,ab,a,ab,ab,ab,ab,a,-,a,a,ab,ab,a,ab,ab,a,ab,a,a,a,-,-,a,a,a,-,-,-,-,a,ab,ab,ab,ab,ab,a,a,ab,-,ab,ab,a,a,-,ab,a,-,ab,a,a,ab,ab,-,a,a,a,ab,-,a,ab,a,ab,ab,ab,a,a,a,ab,a,-,-,-,-,a,ab,a,ab,ab,-,ab,ab,ab,-,a,…
*M186	D1.10	a,a,a,a,-,a,a,-,ab,a,-,ab,ab,-,a,ab,-,ab,ab,-,a,-,a,a,-,-,ab,-,-,a,ab,ab,-,-,ab,ab,ab,a,a,a,ab,-,a,ab,ab,ab,a,-,ab,a,a,a,-,ab,a,-,a,ab,-,-,-,-,-,ab,ab,a,ab,ab,a,ab,ab,ab,a,ab,a,-,ab,ab,ab,a,ab,ab,a,ab,a,a,a,a,ab,-,ab,-,a,-,ab,a,a,ab,a,ab,ab,ab,ab,ab,ab,ab,ab,ab,-,a,ab,ab,a,-,-,a,a,ab,ab,a,a,a,a,a,ab,a,a,ab,ab,a,-,ab,a,-,a,ab,ab,ab,a,-,ab,a,ab,a,-,a,-,ab,ab,-,ab,a,ab,ab,-,ab,-,ab,a,a,a,a,a,a,a,ab,…
*M192	D2.15	-,-,ab,ab,-,a,ab,ab,a,-,ab,-,ab,ab,ab,ab,a,-,ab,-,a,a,ab,ab,ab,a,a,-,-,a,a,-,a,ab,ab,a,ab,-,-,ab,ab,ab,ab,a,a,a,ab,a,ab,ab,-,-,a,a,a,ab,ab,ab,-,a,ab,a,-,-,ab,a,-,a,a,a,ab,-,-,-,ab,a,-,a,a,ab,ab,a,a,a,a,a,ab,a,ab,ab,a,a,a,a,ab,ab,ab,ab,ab,ab,ab,-,-,a,a,a,ab,ab,ab,-,ab,ab,a,a,-,ab,ab,a,ab,-,ab,a,-,-,ab,a,a,ab,ab,ab,ab,ab,a,a,a,ab,a,a,a,a,ab,a,ab,ab,ab,ab,-,a,a,-,ab,a,ab,ab,-,a,a,ab,ab,a,ab,ab,-,ab,…
*M199	D2.15	ab,a,a,a,a,ab,a,a,ab,ab,a,a,a,a,a,a,-,a,-,ab,-,ab,a,a,a,ab,ab,ab,ab,ab,ab,ab,ab,a,-,ab,-,ab,a,a,a,a,a,ab,ab,-,a,ab,a,a,ab,a,-,ab,-,a,a,a,a,ab,a,ab,ab,a,a,ab,a,ab,ab,ab,a,-,-,-,a,ab,ab,ab,ab,-,a,ab,ab,ab,ab,ab,a,ab,a,a,ab,ab,ab,ab,a,-,a,a,ab,a,a,a,-,ab,ab,ab,a,a,a,-,-,a,ab,ab,ab,-,-,-,a,a,a,ab,a,-,a,-,ab,a,a,-,a,a,ab,ab,ab,a,-,-,ab,ab,a,-,a,a,a,-,a,ab,ab,ab,a,-,a,a,ab,ab,ab,a,a,-,a,a,a,a,a,ab,ab,a…
*M201	B3.7	-,a,a,a,-,ab,a,ab,-,ab,-,-,-,a,-,ab,b,ab,ab,b,ab,ab,a,a,a,ab,b,b,ab,-,-,b,-,ab,ab,b,ab,ab,a,a,ab,a,a,-,-,b,a,b,ab,a,ab,a,ab,b,ab,ab,a,-,ab,-,-,-,b,ab,ab,ab,ab,b,ab,b,ab,ab,ab,ab,a,-,b,b,b,a,ab,b,ab,-,ab,ab,a,ab,ab,ab,b,b,ab,ab,ab,a,-,ab,ab,-,-,-,-,ab,b,b,ab,ab,ab,a,ab,ab,-,ab,ab,a,-,b,ab,-,-,b,a,ab,ab,ab,ab,ab,ab,-,ab,-,ab,-,ab,-,-,b,ab,-,-,ab,ab,-,a,a,ab,b,b,ab,ab,ab,ab,ab,b,b,ab,ab,a,-,a,a,a,a,…
*M202	D1.10	ab,ab,ab,ab,ab,ab,ab,a,-,ab,a,a,-,-,ab,a,a,-,a,a,ab,ab,ab,ab,ab,-,a,a,ab,ab,a,a,ab,a,a,a,a,-,ab,ab,a,ab,ab,a,a,a,ab,a,a,ab,ab,ab,-,a,ab,a,ab,a,a,ab,ab,ab,a,a,-,ab,-,a,ab,a,a,a,ab,a,ab,ab,a,a,a,-,a,a,ab,a,ab,ab,ab,ab,a,a,a,a,-,ab,a,ab,ab,a,ab,a,a,ab,a,-,a,a,a,a,-,ab,-,a,ab,ab,ab,ab,ab,-,a,ab,ab,a,-,ab,a,ab,-,a,a,ab,a,a,ab,ab,ab,-,a,a,-,ab,-,ab,-,-,ab,ab,a,a,-,ab,a,ab,-,-,a,a,ab,a,ab,ab,ab,ab,ab,ab…
*M203	D1.10	ab,ab,-,ab,-,ab,ab,a,-,ab,a,a,a,ab,-,-,a,a,a,-,ab,ab,ab,ab,ab,ab,a,a,ab,ab,-,a,ab,a,a,a,a,ab,ab,ab,a,ab,ab,a,-,a,ab,a,a,ab,ab,-,-,a,ab,-,ab,a,a,ab,-,-,-,a,-,-,a,a,-,a,a,a,ab,a,-,ab,a,a,a,-,-,a,ab,a,ab,ab,ab,ab,a,a,a,a,ab,ab,a,ab,ab,a,ab,a,a,ab,a,ab,a,a,a,a,a,-,a,-,ab,ab,-,ab,ab,a,-,ab,ab,-,ab,-,-,ab,ab,a,a,ab,a,a,ab,ab,ab,a,a,a,-,ab,a,ab,a,ab,ab,ab,a,-,a,ab,a,ab,a,a,-,a,ab,a,ab,-,ab,ab,ab,-,-,a,a…
*M208	D1.10	a,a,a,a,a,a,a,ab,ab,a,ab,ab,ab,a,-,-,ab,ab,ab,ab,a,-,-,a,-,a,-,ab,a,a,ab,ab,a,ab,-,-,ab,a,a,a,ab,-,a,ab,ab,ab,-,ab,-,a,a,a,-,ab,-,ab,a,ab,ab,a,a,a,ab,ab,ab,a,-,ab,a,ab,-,ab,a,ab,a,a,ab,ab,ab,a,ab,ab,a,ab,-,-,-,a,ab,ab,ab,-,-,-,ab,a,-,ab,a,ab,ab,-,ab,a,ab,ab,ab,-,ab,a,ab,ab,a,-,a,-,a,-,ab,-,a,-,a,a,ab,a,a,ab,ab,a,-,ab,a,-,a,ab,ab,-,-,a,-,a,ab,a,-,a,ab,-,ab,a,ab,-,ab,ab,ab,ab,-,ab,a,a,a,-,a,-,-,ab,…
*M210	D1.10	-,a,-,a,-,a,a,-,-,a,ab,ab,-,a,a,-,-,ab,ab,ab,a,a,a,a,a,-,ab,ab,a,a,ab,ab,a,ab,ab,ab,-,-,a,a,ab,a,a,ab,ab,ab,a,ab,ab,a,a,a,a,ab,a,ab,a,ab,ab,a,a,a,ab,ab,ab,a,-,ab,a,ab,ab,ab,a,-,a,-,ab,ab,ab,a,ab,ab,a,ab,a,a,a,a,ab,ab,ab,ab,-,a,ab,a,-,ab,-,ab,-,a,ab,a,ab,ab,ab,ab,ab,a,-,ab,a,a,a,a,a,ab,ab,a,a,ab,a,a,ab,a,a,ab,ab,-,ab,ab,-,a,a,ab,ab,ab,-,-,ab,a,ab,a,a,a,ab,ab,ab,a,ab,a,ab,-,-,ab,-,ab,a,a,a,-,a,-,a,…
*M211	D1.10	ab,ab,ab,ab,ab,ab,-,a,a,-,a,a,a,ab,ab,a,a,a,a,a,-,-,ab,-,ab,ab,a,-,ab,ab,-,a,ab,a,a,a,a,ab,ab,ab,a,ab,-,a,a,a,ab,-,a,ab,ab,ab,ab,-,-,a,-,a,a,ab,ab,ab,-,a,-,ab,a,a,ab,a,a,a,-,-,-,ab,a,a,a,ab,-,a,ab,a,-,ab,ab,ab,a,a,a,a,ab,-,a,ab,-,a,-,a,a,ab,a,ab,-,a,a,a,a,-,a,-,ab,ab,-,ab,ab,-,a,ab,ab,a,ab,ab,a,ab,ab,a,a,-,a,-,ab,ab,-,a,a,a,ab,ab,-,ab,a,ab,-,ab,a,a,a,ab,-,ab,a,a,a,a,ab,a,-,ab,ab,-,ab,ab,ab,a,a,a,…
*M212	D1.10	ab,ab,-,ab,ab,-,ab,a,a,ab,-,a,a,ab,ab,a,-,a,a,a,ab,ab,ab,ab,-,ab,a,a,ab,ab,a,a,ab,a,a,a,a,ab,ab,ab,a,ab,-,a,a,a,ab,a,a,ab,ab,ab,-,a,ab,a,-,a,a,ab,-,ab,a,a,a,ab,a,a,ab,a,-,a,-,a,ab,ab,a,a,a,ab,a,a,ab,-,ab,ab,ab,ab,-,-,-,a,ab,ab,a,ab,-,a,ab,a,-,ab,a,-,a,a,a,a,a,ab,a,a,ab,-,-,ab,-,a,a,ab,ab,a,-,ab,a,ab,ab,a,a,-,-,-,ab,ab,ab,a,a,a,ab,-,a,ab,-,ab,ab,ab,a,a,a,ab,a,ab,a,-,a,a,ab,-,ab,ab,ab,-,ab,ab,-,a,a…
*M214	D1.10	a,a,-,-,a,-,a,ab,ab,a,ab,ab,ab,a,a,ab,ab,ab,ab,ab,-,a,a,a,-,a,ab,ab,a,a,ab,-,a,ab,ab,ab,ab,a,a,a,ab,a,a,ab,ab,ab,a,ab,ab,a,a,a,a,ab,a,ab,a,ab,-,a,a,a,ab,ab,ab,-,ab,ab,a,ab,-,ab,a,ab,a,a,ab,ab,ab,a,ab,ab,a,ab,a,a,a,a,ab,ab,ab,ab,-,a,ab,a,-,ab,-,ab,ab,a,ab,-,-,-,ab,ab,ab,a,ab,ab,a,a,a,a,a,ab,ab,a,a,ab,a,-,ab,a,a,ab,ab,a,ab,ab,a,a,-,ab,ab,ab,-,a,-,a,ab,a,a,a,ab,ab,ab,a,ab,a,-,ab,ab,ab,-,ab,a,-,a,a,a…
*M215	D1.10	-,ab,-,-,ab,ab,-,a,a,ab,a,a,-,ab,ab,a,a,a,a,a,ab,ab,ab,ab,ab,-,a,a,ab,ab,a,a,ab,a,a,a,a,ab,-,ab,a,ab,-,a,a,-,-,a,-,ab,ab,ab,ab,a,ab,a,ab,-,a,ab,ab,ab,a,a,a,ab,a,a,-,a,a,a,-,-,ab,ab,-,a,a,-,-,a,ab,a,ab,ab,ab,ab,a,-,a,a,ab,ab,a,ab,ab,a,-,a,a,ab,-,ab,a,a,a,a,a,ab,a,a,ab,ab,ab,ab,-,a,a,ab,ab,a,ab,ab,a,ab,ab,a,-,ab,a,-,ab,ab,ab,-,a,a,ab,ab,a,ab,a,ab,ab,ab,a,-,a,ab,a,ab,-,a,a,a,ab,-,ab,-,ab,ab,ab,-,ab,…
*M222	D1.10	-,-,ab,-,ab,ab,ab,-,a,ab,-,a,a,ab,ab,a,a,a,a,a,ab,-,ab,-,-,ab,a,a,ab,ab,a,a,ab,a,-,a,-,ab,ab,ab,a,ab,ab,-,a,a,ab,a,a,ab,ab,ab,ab,-,ab,a,ab,a,-,ab,ab,-,a,a,a,ab,a,-,ab,a,a,a,ab,a,ab,ab,a,a,-,ab,-,a,ab,a,ab,ab,ab,ab,a,a,a,a,ab,ab,a,-,ab,a,-,a,a,ab,a,ab,a,-,a,a,a,ab,-,-,ab,ab,ab,ab,ab,a,a,ab,ab,a,-,ab,a,-,ab,a,a,ab,a,a,ab,ab,ab,a,a,a,ab,ab,-,ab,a,ab,ab,ab,a,a,a,ab,a,ab,a,-,a,-,-,a,ab,ab,ab,ab,ab,ab,…
*M223	D1.10	ab,ab,ab,ab,ab,ab,ab,a,a,-,a,a,a,ab,-,a,a,a,a,a,ab,ab,ab,ab,-,ab,a,a,ab,ab,a,a,ab,a,a,-,a,ab,ab,ab,a,ab,ab,a,a,a,ab,-,a,ab,ab,ab,ab,a,ab,a,-,a,-,-,ab,ab,-,a,a,ab,a,a,ab,a,a,a,ab,-,-,ab,a,a,a,ab,a,a,ab,a,ab,ab,-,ab,-,-,a,a,ab,-,a,ab,ab,a,a,a,a,ab,a,ab,a,a,a,a,a,ab,a,a,ab,ab,ab,-,ab,a,-,ab,ab,-,-,-,a,-,ab,-,a,ab,-,a,ab,ab,ab,a,-,a,ab,ab,a,ab,a,-,-,ab,-,a,a,-,a,ab,a,a,-,a,ab,a,ab,ab,ab,ab,ab,ab,ab,a…
*M227	D1.10	a,a,a,a,a,-,a,-,ab,a,-,ab,ab,-,a,ab,ab,ab,ab,ab,a,a,a,a,a,a,ab,-,-,a,-,ab,a,ab,ab,-,ab,a,a,a,-,a,a,ab,-,ab,-,ab,ab,-,-,a,a,ab,a,-,a,-,ab,-,a,a,ab,ab,ab,a,ab,ab,-,ab,ab,ab,a,-,a,a,ab,ab,-,a,ab,ab,a,ab,a,a,-,a,-,ab,-,-,a,-,-,a,a,ab,ab,ab,ab,a,ab,a,ab,ab,ab,-,ab,-,-,ab,a,-,a,a,a,ab,ab,a,-,ab,a,-,ab,a,a,ab,-,a,ab,ab,-,a,a,ab,ab,-,-,a,ab,a,ab,-,a,a,ab,-,ab,a,ab,a,ab,ab,ab,-,a,-,a,a,-,a,-,a,a,ab,ab,-,a…
*M229	D1.10	a,a,a,a,a,a,a,ab,ab,a,-,ab,ab,a,a,-,ab,ab,ab,ab,-,-,a,a,a,-,ab,ab,a,-,ab,ab,-,ab,-,ab,ab,-,-,-,ab,a,a,ab,-,ab,a,ab,ab,-,-,a,a,ab,a,ab,a,ab,ab,a,a,-,ab,ab,ab,a,-,ab,a,ab,ab,ab,-,-,a,-,ab,ab,ab,a,-,-,-,-,-,a,a,a,ab,ab,ab,-,a,a,ab,a,a,ab,-,ab,ab,a,ab,a,ab,ab,ab,ab,-,a,-,ab,a,a,a,a,a,ab,ab,a,-,-,a,a,-,a,a,ab,ab,a,ab,-,a,-,-,-,ab,ab,a,a,ab,a,ab,-,a,a,ab,ab,ab,-,ab,a,ab,-,ab,ab,a,ab,a,a,a,a,a,a,a,ab,ab…
*M231	D1.10	ab,ab,ab,ab,ab,ab,ab,a,a,ab,a,a,a,ab,ab,a,a,a,a,a,-,ab,ab,ab,-,ab,a,a,ab,ab,a,-,ab,a,-,a,a,ab,-,-,a,ab,ab,-,-,a,-,a,a,-,ab,ab,ab,a,ab,a,ab,a,a,ab,ab,ab,a,-,a,-,a,-,-,a,a,a,ab,-,ab,ab,a,-,a,ab,a,a,ab,-,-,ab,ab,ab,-,a,a,-,ab,ab,a,ab,ab,-,a,a,a,ab,a,ab,a,a,a,a,a,ab,a,a,ab,ab,-,-,ab,a,a,ab,ab,-,-,ab,-,-,ab,a,a,-,a,a,ab,-,ab,a,a,-,ab,ab,a,ab,-,ab,ab,ab,a,a,a,ab,-,ab,a,-,-,a,ab,a,ab,ab,ab,ab,ab,-,ab,a,…
*M233	D2.15	-,a,a,a,a,ab,-,a,ab,ab,a,a,a,a,a,ab,ab,a,a,ab,-,ab,-,-,-,-,-,ab,ab,ab,ab,ab,ab,a,a,ab,-,ab,a,-,-,a,a,ab,ab,ab,-,ab,a,-,-,a,ab,ab,ab,a,-,a,a,-,a,a,ab,a,a,ab,a,ab,ab,ab,a,a,ab,a,a,ab,ab,ab,ab,a,-,ab,ab,ab,ab,ab,a,ab,a,a,-,-,ab,ab,a,a,a,a,ab,a,-,-,-,ab,ab,ab,a,-,-,a,a,a,ab,ab,ab,a,a,ab,a,a,a,ab,a,ab,a,ab,-,-,a,a,-,a,ab,-,ab,a,ab,-,a,ab,-,ab,a,a,-,a,a,ab,ab,ab,-,ab,a,-,-,ab,ab,a,a,ab,-,a,a,a,-,ab,-,-…
*M235	B3.7	-,ab,ab,ab,ab,a,ab,b,ab,-,-,b,b,ab,ab,ab,ab,-,b,ab,a,a,ab,ab,ab,a,ab,ab,a,-,-,ab,a,b,b,ab,b,-,-,ab,b,ab,ab,ab,-,-,ab,ab,-,-,a,ab,a,ab,a,b,-,b,b,ab,ab,ab,ab,b,b,a,-,ab,-,ab,b,b,a,b,ab,a,ab,ab,ab,-,b,ab,-,ab,-,a,ab,a,b,b,-,ab,a,a,b,ab,ab,b,-,-,b,ab,b,-,ab,ab,b,b,b,ab,-,b,-,a,a,ab,ab,ab,b,ab,ab,ab,-,a,-,a,a,b,-,b,b,-,a,a,a,b,ab,ab,ab,a,-,-,b,ab,-,ab,b,-,ab,a,b,-,b,b,ab,ab,a,b,ab,a,ab,ab,ab,ab,-,ab,a…
*M236	D2.15	-,-,ab,ab,ab,-,ab,-,-,a,ab,ab,-,ab,ab,a,a,ab,ab,a,a,a,-,ab,ab,a,a,a,a,a,a,a,a,ab,ab,a,ab,a,-,ab,ab,ab,ab,a,-,-,ab,a,ab,ab,-,ab,a,a,a,ab,ab,ab,-,ab,ab,ab,a,ab,ab,-,-,-,a,a,ab,ab,a,ab,ab,a,-,a,a,ab,ab,a,a,a,a,a,-,-,ab,ab,a,a,a,a,-,-,ab,-,a,-,-,ab,ab,a,a,a,ab,ab,-,-,ab,ab,a,-,a,ab,ab,a,ab,ab,-,-,ab,-,-,a,-,ab,ab,ab,-,ab,a,a,a,ab,a,a,ab,a,-,a,ab,ab,ab,ab,-,a,a,a,ab,a,ab,ab,a,-,a,ab,-,a,ab,ab,-,ab,ab,…
*M238	D1.10	ab,ab,-,ab,ab,-,-,-,a,ab,a,a,a,ab,ab,a,a,a,-,a,ab,ab,ab,ab,ab,-,-,-,ab,-,a,a,-,a,a,a,a,ab,ab,ab,a,ab,ab,a,a,-,-,a,-,ab,ab,ab,ab,a,ab,-,-,a,a,ab,ab,ab,a,a,a,ab,a,a,ab,-,a,a,ab,a,ab,-,a,a,a,-,a,-,-,a,ab,-,ab,ab,a,a,a,-,ab,ab,-,ab,-,a,a,a,a,ab,a,ab,a,a,-,a,a,-,a,a,ab,-,-,ab,ab,a,a,-,ab,a,-,-,a,ab,ab,-,a,a,a,a,ab,ab,ab,a,a,a,ab,ab,-,ab,a,ab,ab,ab,a,a,-,ab,a,ab,a,a,a,a,ab,a,ab,ab,-,ab,ab,ab,ab,a,-,a,a…
*M240	D1.10	ab,ab,ab,-,ab,ab,ab,-,a,-,a,a,a,-,ab,a,a,a,a,a,ab,ab,ab,ab,ab,-,a,-,-,ab,a,a,ab,a,a,a,a,ab,ab,ab,a,ab,ab,a,-,a,ab,a,a,ab,-,-,ab,-,ab,-,ab,a,a,ab,ab,ab,a,a,a,ab,a,-,ab,a,a,a,ab,a,ab,ab,a,a,-,ab,ab,-,-,a,ab,ab,ab,-,a,-,a,a,ab,-,a,ab,ab,a,-,a,a,ab,a,-,a,-,a,a,a,ab,a,a,ab,ab,ab,ab,ab,a,a,ab,ab,a,-,-,a,ab,ab,-,a,a,a,a,ab,ab,ab,a,a,a,ab,ab,a,ab,-,ab,ab,ab,a,a,a,ab,a,ab,a,a,a,-,-,-,ab,-,ab,ab,ab,ab,-,-,…
*M242	D2.15	ab,a,a,a,a,ab,a,a,ab,ab,a,-,a,a,a,-,-,a,a,ab,ab,ab,a,a,-,ab,ab,-,ab,-,ab,ab,ab,a,a,ab,a,ab,-,a,a,a,a,-,ab,-,a,ab,a,a,ab,-,-,ab,ab,a,a,-,a,-,a,a,ab,a,-,ab,-,-,ab,ab,a,a,-,-,-,ab,ab,-,ab,a,a,ab,-,ab,ab,ab,a,ab,a,a,ab,-,ab,-,a,a,-,a,ab,a,a,a,-,ab,ab,ab,a,a,a,a,a,a,-,ab,-,-,a,-,a,a,a,ab,a,ab,a,a,ab,a,-,a,a,a,ab,ab,ab,a,ab,ab,a,ab,a,ab,a,a,a,a,-,ab,ab,ab,a,ab,a,-,-,ab,ab,-,a,ab,a,-,a,-,a,ab,ab,-,-,a,a…
*M245	D2.15	a,-,ab,ab,-,a,ab,ab,a,a,-,ab,ab,ab,-,a,a,ab,ab,a,-,a,ab,ab,-,a,a,a,a,a,a,a,a,ab,ab,a,-,-,ab,ab,ab,ab,-,a,a,a,-,a,ab,ab,a,ab,a,-,a,ab,ab,-,ab,ab,ab,ab,a,ab,ab,-,ab,a,a,-,ab,ab,a,ab,ab,a,a,a,a,ab,ab,a,a,a,a,a,-,a,ab,ab,-,-,a,a,ab,ab,ab,ab,a,ab,ab,ab,ab,-,a,-,ab,ab,ab,ab,ab,ab,a,-,a,ab,ab,a,ab,ab,-,-,ab,a,ab,ab,a,ab,-,-,ab,ab,a,a,a,ab,a,-,-,a,ab,a,ab,ab,ab,ab,ab,a,a,a,ab,a,ab,ab,a,a,a,ab,ab,a,ab,ab,…
*M249	D1.10	-,a,-,a,a,a,a,ab,ab,a,-,ab,-,a,ab,ab,ab,-,ab,-,a,a,a,a,a,a,ab,ab,-,-,ab,-,a,ab,ab,ab,-,a,-,-,ab,a,a,ab,ab,ab,a,-,ab,a,a,a,a,ab,a,ab,a,ab,-,-,a,a,ab,ab,-,a,ab,-,a,ab,ab,ab,a,ab,a,a,ab,-,ab,a,-,ab,a,-,a,a,a,a,-,ab,ab,ab,a,a,ab,a,a,ab,-,ab,ab,a,ab,a,-,ab,ab,ab,-,a,-,ab,-,a,-,a,a,ab,ab,a,a,ab,-,a,ab,a,a,ab,ab,-,ab,ab,a,a,-,ab,ab,-,a,a,-,a,ab,a,a,a,ab,ab,ab,a,ab,a,ab,ab,ab,-,a,ab,a,a,a,a,-,-,a,ab,ab,a…
*M250	B3.7	b,ab,ab,ab,ab,-,ab,-,ab,-,-,a,a,-,a,ab,ab,a,a,ab,-,b,ab,ab,ab,b,-,ab,-,b,ab,ab,b,-,a,ab,-,b,ab,ab,a,ab,ab,ab,ab,ab,ab,ab,a,ab,-,ab,b,-,b,a,ab,a,a,ab,ab,ab,ab,-,a,b,-,ab,b,-,a,-,b,a,ab,b,ab,ab,ab,-,ab,ab,b,ab,b,b,-,b,a,a,ab,ab,b,b,a,ab,ab,a,ab,-,-,ab,-,b,ab,-,-,-,a,ab,-,a,b,-,-,ab,ab,ab,a,ab,-,-,ab,b,a,-,b,a,a,-,-,-,b,b,b,a,ab,ab,ab,b,a,b,a,ab,ab,ab,a,ab,ab,-,a,b,a,a,ab,-,b,ab,ab,b,ab,ab,ab,ab,ab,…
*M253	D2.15	a,ab,ab,ab,-,a,ab,ab,a,a,a,ab,ab,ab,ab,a,a,-,-,-,-,-,ab,ab,ab,a,a,a,a,a,a,a,a,ab,ab,a,ab,a,ab,ab,ab,ab,ab,-,a,a,ab,a,-,ab,a,ab,a,a,a,-,ab,ab,ab,ab,ab,ab,a,ab,-,a,ab,a,a,a,-,ab,a,ab,-,a,a,a,a,-,ab,-,a,a,a,-,ab,a,-,ab,a,a,-,a,ab,-,ab,ab,a,ab,ab,ab,ab,a,-,a,ab,ab,ab,-,ab,ab,a,a,a,ab,ab,a,-,ab,ab,a,ab,-,ab,ab,a,-,-,-,ab,-,-,a,a,-,a,a,ab,a,-,a,ab,ab,ab,-,-,a,-,a,ab,a,ab,ab,a,a,a,a,ab,a,ab,ab,ab,ab,ab,…
*M254	D1.10	a,a,a,a,a,-,a,ab,ab,a,a,ab,ab,a,ab,-,ab,ab,-,ab,a,a,a,a,a,a,-,ab,a,-,ab,-,a,ab,ab,ab,ab,a,-,a,ab,a,a,ab,ab,ab,a,ab,-,-,a,-,-,ab,-,ab,a,ab,ab,a,-,a,-,ab,ab,-,ab,ab,a,ab,ab,ab,a,ab,a,a,ab,ab,ab,a,a,ab,-,ab,a,-,a,a,-,ab,ab,-,a,-,ab,a,-,ab,ab,ab,ab,a,ab,a,ab,-,-,ab,ab,a,ab,ab,a,a,a,a,a,ab,-,-,a,ab,a,a,-,a,a,ab,ab,ab,ab,ab,a,a,a,-,-,ab,a,a,ab,-,ab,a,a,a,ab,ab,ab,-,ab,a,ab,ab,ab,ab,a,ab,a,a,a,a,a,a,-,-…
*M256	B3.7	-,ab,ab,-,ab,-,ab,a,ab,-,b,a,a,-,a,ab,ab,a,a,ab,b,b,-,ab,ab,b,ab,ab,b,b,ab,ab,b,a,a,ab,a,b,ab,-,a,ab,ab,-,ab,ab,ab,ab,a,ab,-,ab,-,-,b,-,-,a,a,ab,ab,ab,-,-,a,b,a,ab,b,ab,a,-,-,a,ab,b,-,ab,ab,ab,ab,ab,b,-,b,-,ab,b,a,-,-,ab,ab,-,a,ab,ab,a,ab,a,a,-,a,b,ab,ab,a,-,a,ab,a,a,-,b,b,ab,ab,-,a,ab,ab,ab,ab,b,a,ab,b,-,a,a,a,a,b,-,b,a,ab,ab,-,b,-,-,a,-,ab,ab,a,ab,-,b,-,b,a,a,ab,ab,b,ab,-,b,ab,ab,-,ab,-,ab,ab,a…
*M257	B3.7	b,ab,ab,ab,ab,b,ab,-,ab,b,b,a,a,ab,a,ab,ab,a,a,-,b,-,ab,ab,ab,b,ab,ab,b,-,ab,ab,-,a,-,ab,a,b,ab,ab,-,ab,ab,ab,ab,ab,ab,ab,a,ab,-,-,b,ab,-,a,ab,a,a,ab,ab,-,ab,-,a,b,-,ab,b,ab,a,a,b,a,ab,b,ab,-,ab,ab,-,ab,b,ab,b,b,ab,b,a,a,ab,ab,ab,b,a,ab,ab,a,ab,-,a,ab,a,b,ab,ab,a,a,a,ab,a,a,-,b,b,ab,ab,-,a,ab,ab,ab,ab,b,a,ab,-,a,a,a,a,a,-,-,b,a,-,-,ab,b,a,b,a,ab,ab,ab,a,ab,-,b,a,b,a,-,ab,ab,b,-,ab,b,ab,-,ab,-,ab,…
*M260	D1.10	ab,ab,-,ab,ab,ab,-,-,a,ab,ab,a,a,ab,a,a,a,a,a,a,ab,ab,ab,-,-,ab,a,-,ab,ab,-,a,ab,-,a,a,-,ab,-,ab,a,ab,ab,-,-,a,-,a,a,ab,ab,ab,ab,a,ab,a,ab,-,a,ab,ab,ab,a,a,a,-,a,a,ab,a,a,a,ab,-,ab,ab,a,a,a,ab,ab,a,ab,a,-,ab,ab,ab,ab,a,a,-,-,ab,a,ab,ab,a,a,-,a,ab,a,ab,a,a,a,a,-,ab,a,a,-,ab,ab,ab,ab,a,a,ab,ab,a,ab,ab,a,-,ab,a,a,a,a,a,ab,ab,ab,a,a,-,ab,ab,-,ab,a,ab,ab,ab,a,a,a,ab,a,ab,a,a,a,a,ab,a,ab,-,ab,ab,ab,ab,…
*M263	B3.7	-,ab,ab,ab,ab,a,-,b,ab,a,-,-,b,ab,-,ab,ab,b,b,ab,-,ab,ab,ab,ab,a,ab,ab,-,a,ab,ab,a,b,b,-,-,a,ab,ab,b,ab,-,ab,-,ab,-,ab,b,-,-,ab,a,a,a,b,-,b,b,-,ab,ab,ab,b,b,a,b,ab,-,ab,-,b,-,b,ab,a,ab,-,ab,ab,ab,ab,a,ab,a,a,ab,a,ab,b,-,-,ab,a,b,ab,ab,b,ab,b,-,-,b,a,-,ab,b,b,-,-,b,b,-,a,a,ab,ab,-,-,ab,ab,ab,ab,-,b,ab,-,b,b,b,b,-,a,a,a,ab,-,ab,ab,a,b,a,b,ab,ab,ab,b,ab,ab,a,-,a,b,b,ab,ab,a,ab,ab,a,ab,ab,ab,ab,ab,ab…
*M270	B3.7	ab,a,a,a,a,ab,a,ab,-,ab,ab,ab,ab,a,ab,b,-,ab,ab,-,ab,b,a,a,a,ab,b,b,ab,ab,b,-,ab,ab,ab,b,ab,ab,a,a,ab,-,a,b,b,b,a,b,ab,a,ab,a,-,ab,ab,-,a,ab,ab,-,a,a,b,-,ab,ab,ab,b,-,b,-,ab,ab,ab,a,ab,-,b,-,a,a,b,ab,b,ab,ab,a,ab,a,-,b,b,a,ab,-,a,a,ab,b,-,-,a,-,ab,b,b,ab,-,ab,a,ab,ab,ab,ab,-,a,-,-,ab,-,a,-,a,ab,ab,a,-,ab,ab,ab,ab,ab,ab,ab,-,-,b,b,-,-,ab,ab,-,a,-,a,ab,b,b,-,-,ab,ab,ab,b,b,ab,b,a,ab,a,a,-,a,a,b,b,a…
*M271	B3.7	-,b,b,-,b,ab,-,ab,a,-,ab,ab,ab,b,ab,a,a,ab,ab,a,ab,-,b,-,b,ab,a,-,ab,-,a,a,ab,ab,-,-,ab,ab,b,b,ab,b,-,a,a,a,b,a,ab,-,ab,-,ab,-,-,ab,b,ab,ab,-,-,-,-,-,ab,ab,ab,a,b,a,-,ab,ab,ab,b,ab,a,-,-,b,-,a,ab,a,ab,ab,b,ab,b,-,a,a,b,ab,ab,b,b,ab,a,-,ab,b,ab,ab,a,a,-,ab,ab,b,-,-,ab,ab,ab,-,-,a,ab,b,-,a,b,ab,ab,b,ab,ab,ab,ab,ab,ab,ab,-,-,b,a,a,b,ab,-,ab,ab,b,b,b,ab,a,-,ab,ab,ab,ab,ab,a,a,-,a,b,ab,b,b,b,b,b,a,a,a…
*M276	B3.7	a,ab,ab,ab,ab,a,-,b,ab,a,a,b,-,-,b,ab,ab,b,b,ab,a,ab,ab,ab,ab,-,ab,ab,a,a,ab,ab,a,b,b,ab,b,a,ab,ab,b,ab,-,ab,ab,-,-,ab,b,-,a,ab,a,-,a,-,-,b,-,ab,ab,ab,-,-,b,a,b,ab,ab,ab,b,b,a,b,ab,-,-,ab,ab,ab,ab,-,a,-,a,a,ab,a,ab,b,ab,ab,ab,a,-,-,ab,-,ab,b,b,-,b,-,ab,ab,b,-,b,ab,b,b,-,a,a,ab,ab,ab,-,ab,-,ab,-,a,b,-,a,b,b,b,b,b,a,-,a,-,-,ab,ab,a,b,a,b,ab,-,ab,b,ab,ab,a,b,a,b,b,ab,-,a,ab,ab,-,ab,ab,-,ab,ab,-,-,b,…
*M277	B3.7	b,ab,ab,ab,-,b,-,a,ab,-,b,-,a,ab,-,-,ab,a,a,ab,-,ab,ab,-,ab,b,ab,ab,b,b,ab,ab,b,-,a,-,a,b,ab,ab,a,ab,ab,ab,ab,ab,ab,ab,a,ab,b,ab,b,b,b,a,ab,a,a,ab,ab,ab,ab,a,a,b,-,ab,-,ab,a,a,ab,a,ab,b,ab,-,ab,ab,-,ab,b,ab,-,b,ab,-,ab,-,ab,ab,ab,-,a,ab,ab,-,ab,a,a,ab,-,ab,-,ab,a,-,a,ab,a,a,b,b,-,ab,-,-,a,ab,ab,ab,ab,b,a,ab,-,-,a,a,a,a,-,b,b,-,ab,-,ab,b,-,b,a,-,ab,ab,a,ab,ab,b,a,b,a,a,-,-,b,ab,ab,-,ab,-,ab,-,ab,a…
*M279	B3.7	a,ab,ab,ab,ab,a,ab,b,ab,a,-,b,-,-,b,ab,ab,-,b,ab,a,ab,ab,ab,ab,-,ab,ab,a,a,ab,-,a,b,b,ab,b,a,ab,ab,b,ab,ab,ab,ab,ab,ab,ab,b,-,-,ab,a,a,a,b,ab,-,b,-,ab,ab,ab,b,b,a,b,ab,ab,ab,-,b,ab,-,ab,a,ab,ab,ab,ab,ab,-,a,ab,a,a,-,-,ab,b,ab,ab,ab,a,b,ab,ab,b,ab,-,-,ab,-,ab,ab,-,b,b,b,ab,b,-,a,a,ab,ab,ab,ab,b,ab,ab,ab,ab,a,b,-,-,b,b,-,b,b,a,a,a,ab,ab,ab,ab,a,b,-,b,ab,ab,ab,b,ab,ab,-,b,a,-,b,ab,ab,a,ab,-,a,ab,ab,…
*M282	B3.7	a,-,-,ab,ab,a,ab,b,ab,a,a,b,b,-,b,ab,ab,b,ab,ab,a,-,ab,ab,ab,a,ab,ab,a,-,ab,ab,a,b,b,-,-,a,-,ab,b,-,ab,ab,-,-,ab,ab,b,ab,a,ab,-,a,-,b,ab,b,b,ab,ab,ab,ab,b,b,a,b,ab,-,ab,b,b,ab,b,-,-,ab,ab,ab,ab,ab,ab,a,ab,-,a,ab,a,-,b,ab,ab,ab,a,b,-,ab,b,ab,-,b,ab,b,-,ab,ab,b,-,b,ab,b,b,-,-,ab,ab,-,ab,b,ab,ab,ab,ab,-,b,ab,a,-,b,b,b,-,a,a,a,ab,ab,ab,ab,-,b,-,b,-,ab,-,-,ab,ab,-,b,a,b,b,ab,ab,a,ab,-,a,ab,ab,-,ab,ab,…
*M286	B3.7	-,ab,ab,-,ab,a,-,b,ab,-,a,b,b,ab,-,-,ab,b,ab,ab,a,ab,ab,-,ab,-,ab,ab,a,a,-,ab,a,-,b,ab,-,a,ab,-,b,ab,-,ab,-,ab,ab,-,b,ab,a,-,a,a,a,b,-,b,b,ab,-,-,ab,b,b,a,b,ab,ab,ab,b,b,-,-,ab,a,ab,ab,ab,-,ab,ab,a,ab,a,a,ab,a,ab,b,ab,ab,ab,-,b,ab,ab,b,-,b,b,ab,b,ab,ab,-,-,b,b,ab,-,b,a,a,ab,ab,ab,ab,b,-,ab,ab,ab,a,b,ab,a,b,b,b,b,b,a,a,-,ab,ab,-,ab,-,b,a,b,ab,ab,-,b,ab,ab,a,b,a,b,-,ab,ab,a,ab,ab,-,-,ab,-,ab,ab,ab,…
*M287	B3.7	a,-,ab,ab,ab,-,ab,-,ab,a,a,-,b,ab,-,ab,ab,b,ab,-,a,-,ab,ab,ab,a,ab,ab,-,a,ab,ab,a,b,b,ab,b,-,-,ab,b,ab,ab,ab,-,ab,ab,ab,b,ab,a,ab,a,a,a,-,ab,b,b,ab,ab,ab,ab,b,b,a,b,ab,ab,ab,b,-,ab,b,ab,a,ab,ab,ab,-,-,ab,a,ab,a,a,ab,a,ab,b,ab,ab,ab,a,b,ab,-,b,ab,-,b,ab,b,ab,ab,ab,b,b,b,ab,b,b,a,-,ab,ab,-,ab,-,ab,ab,ab,ab,a,b,ab,-,b,b,-,b,-,-,a,a,-,-,ab,ab,-,b,a,-,ab,ab,-,-,ab,ab,a,b,a,b,b,-,ab,a,ab,ab,a,ab,ab,ab,…
*M288	B3.7	b,ab,-,ab,ab,b,-,a,-,b,b,a,a,ab,a,ab,ab,-,ab,ab,b,ab,ab,ab,ab,b,ab,ab,b,b,ab,-,b,a,a,ab,a,b,ab,ab,-,ab,-,ab,ab,-,ab,ab,a,ab,b,-,b,b,b,a,-,a,a,ab,ab,-,ab,a,a,b,a,ab,ab,ab,a,a,ab,a,ab,b,ab,ab,ab,-,ab,ab,b,ab,-,-,ab,-,ab,a,-,ab,ab,b,-,-,ab,a,ab,a,-,-,a,ab,ab,ab,a,a,a,ab,a,-,b,b,ab,ab,ab,ab,-,ab,ab,ab,-,b,-,ab,b,a,a,a,-,-,-,-,b,ab,ab,ab,-,b,a,b,a,ab,ab,ab,-,ab,ab,-,a,b,a,a,ab,ab,-,-,-,-,ab,ab,ab,ab,-…
*M293	D2.15	a,ab,ab,-,ab,a,ab,ab,a,a,-,ab,ab,-,ab,a,a,-,ab,a,a,a,ab,ab,ab,a,a,-,a,-,a,-,a,ab,ab,a,ab,a,ab,ab,ab,ab,ab,a,a,-,ab,-,ab,ab,a,ab,a,a,a,ab,ab,ab,ab,ab,ab,-,a,ab,ab,-,-,-,-,a,ab,-,a,ab,ab,-,a,a,-,ab,a,a,a,a,a,a,ab,-,ab,ab,a,a,-,a,ab,ab,-,ab,a,-,ab,ab,ab,-,a,a,-,ab,ab,-,ab,ab,a,a,ab,ab,ab,a,ab,ab,-,a,ab,a,ab,-,-,-,ab,ab,ab,ab,a,a,-,ab,-,a,ab,-,ab,-,ab,ab,-,ab,ab,a,a,-,ab,a,ab,ab,a,ab,-,a,ab,a,-,ab,ab…
*M297	D1.10	ab,ab,ab,ab,ab,ab,ab,a,a,-,ab,-,a,ab,a,a,a,a,ab,-,ab,-,ab,-,-,ab,a,a,ab,ab,-,a,ab,-,a,a,a,ab,ab,-,a,ab,-,-,a,a,ab,a,a,-,ab,ab,-,ab,ab,a,-,a,a,ab,ab,-,a,-,a,ab,a,a,ab,a,-,-,a,a,ab,-,-,a,a,ab,ab,-,ab,a,ab,ab,ab,ab,ab,a,a,a,ab,ab,a,ab,ab,a,a,a,a,ab,a,-,a,-,a,a,a,ab,a,a,-,ab,ab,ab,ab,-,a,ab,-,a,ab,ab,-,ab,ab,a,a,a,a,a,ab,a,ab,-,a,a,ab,ab,a,-,a,ab,ab,ab,a,-,a,ab,a,-,a,-,a,ab,ab,a,ab,ab,ab,ab,-,-,ab,a,…
*M301	D1.10	ab,ab,ab,ab,-,ab,ab,a,a,ab,-,a,a,ab,a,a,a,a,ab,a,ab,-,-,-,ab,ab,a,a,ab,ab,-,a,-,a,a,a,a,ab,ab,ab,a,ab,-,a,a,a,ab,a,a,ab,ab,ab,-,ab,ab,-,-,a,-,-,ab,ab,-,a,a,-,-,a,ab,a,a,a,a,-,ab,ab,a,a,a,ab,ab,a,ab,a,ab,ab,ab,-,ab,a,-,a,-,-,a,-,ab,a,a,a,a,ab,a,a,ab,ab,a,a,a,ab,-,ab,ab,ab,ab,-,ab,a,-,ab,ab,a,ab,ab,-,-,ab,a,a,-,a,a,-,a,ab,ab,a,a,ab,-,-,ab,a,-,-,ab,a,a,a,ab,a,ab,-,a,a,ab,ab,a,-,ab,-,ab,ab,ab,ab,-,a,…
*M302	D1.10	ab,ab,ab,-,ab,ab,ab,a,a,ab,ab,a,-,ab,a,a,-,a,-,a,ab,a,ab,ab,ab,ab,a,a,ab,ab,a,a,ab,-,a,-,a,-,ab,ab,-,-,ab,a,-,-,ab,a,a,ab,ab,ab,-,ab,ab,a,ab,a,-,ab,ab,-,a,a,a,ab,a,a,ab,-,-,a,-,-,ab,ab,-,-,a,ab,ab,a,ab,a,ab,ab,ab,ab,ab,a,a,-,-,ab,a,ab,ab,a,a,a,a,ab,a,a,ab,ab,a,a,a,-,-,ab,ab,ab,-,ab,ab,a,a,ab,ab,a,ab,ab,ab,ab,ab,a,a,a,a,a,-,a,-,ab,a,a,ab,ab,a,ab,a,ab,ab,ab,-,a,a,-,-,ab,a,a,-,ab,ab,a,-,ab,ab,ab,ab,…
*M305	D2.15	ab,-,a,a,a,ab,a,a,ab,ab,ab,a,-,a,a,ab,-,-,a,ab,ab,ab,a,a,-,ab,ab,ab,-,ab,ab,ab,ab,a,a,ab,-,ab,-,a,a,a,a,ab,ab,ab,a,ab,a,a,ab,-,ab,ab,ab,-,a,a,a,a,a,-,ab,a,a,-,a,ab,-,ab,a,a,a,a,-,ab,ab,ab,ab,a,-,ab,-,ab,ab,-,a,ab,-,a,ab,ab,a,ab,a,-,a,a,ab,a,a,a,-,ab,ab,ab,a,a,a,-,a,a,ab,-,a,a,a,ab,a,a,a,ab,a,ab,a,a,ab,a,a,a,a,a,ab,ab,ab,a,ab,ab,a,ab,-,ab,a,a,a,-,a,ab,ab,ab,-,ab,a,a,ab,a,ab,ab,-,ab,a,a,-,-,a,ab,ab…
*M309	D2.15	ab,a,a,a,-,ab,a,a,ab,ab,ab,a,a,a,-,ab,-,a,a,-,ab,ab,a,a,a,ab,ab,ab,ab,ab,ab,ab,ab,a,-,ab,a,ab,a,a,a,a,a,ab,-,ab,a,ab,a,a,ab,a,-,-,-,a,a,a,a,a,a,a,ab,a,a,ab,a,ab,-,ab,-,a,-,a,a,-,ab,ab,ab,a,ab,ab,ab,-,-,-,-,ab,-,a,ab,ab,a,ab,a,a,a,a,ab,a,a,-,a,ab,-,ab,-,a,a,a,a,a,-,-,a,-,a,-,-,-,a,ab,a,-,-,a,ab,a,-,a,a,a,ab,ab,ab,a,ab,ab,a,-,a,-,-,a,a,a,a,ab,ab,ab,a,-,a,a,-,a,ab,-,a,ab,a,a,a,a,a,-,ab,a,a,a,ab,ab,a…
*M310	D1.10	a,a,-,-,a,a,a,ab,-,a,a,ab,ab,a,-,ab,ab,-,a,ab,a,ab,a,a,a,a,ab,ab,a,a,ab,ab,a,-,ab,-,ab,a,a,a,ab,-,a,-,ab,ab,a,-,ab,a,a,-,ab,a,a,ab,a,ab,ab,a,a,-,ab,ab,ab,a,ab,ab,a,ab,-,ab,ab,ab,a,a,ab,-,-,a,a,-,-,ab,a,a,-,-,-,ab,ab,ab,-,a,ab,a,a,ab,-,-,ab,a,-,ab,-,a,-,ab,ab,a,ab,a,a,-,a,a,a,ab,ab,a,a,ab,-,a,a,-,a,ab,a,ab,ab,ab,a,ab,a,a,ab,ab,a,-,ab,-,ab,a,-,a,ab,ab,ab,a,ab,-,ab,ab,ab,a,a,-,a,-,a,a,a,a,-,ab,ab,ab…
*M316	D2.15	a,ab,ab,ab,ab,a,ab,ab,-,-,a,-,-,ab,-,a,-,ab,ab,a,a,a,ab,ab,-,a,a,a,-,a,a,-,a,ab,-,a,ab,-,-,ab,-,ab,a,a,-,a,ab,a,-,ab,a,ab,a,a,a,ab,ab,ab,ab,ab,-,ab,a,ab,ab,-,ab,a,ab,a,ab,ab,-,ab,ab,a,a,-,a,ab,a,a,-,a,a,-,ab,a,-,ab,-,-,ab,a,-,ab,ab,-,a,ab,ab,ab,ab,-,-,a,ab,ab,ab,ab,-,ab,a,a,-,ab,ab,a,ab,ab,ab,a,ab,a,-,ab,a,ab,ab,-,ab,ab,a,a,a,ab,a,a,ab,a,ab,a,ab,ab,-,ab,ab,a,a,-,ab,a,ab,ab,a,ab,a,a,a,a,ab,-,ab,ab…
*M317	D2.15	a,-,ab,ab,ab,a,ab,-,-,a,a,ab,ab,ab,ab,a,-,ab,ab,-,a,-,-,ab,ab,a,a,a,a,ab,a,a,a,ab,ab,a,ab,a,ab,-,ab,ab,a,a,a,a,ab,a,ab,ab,a,ab,a,-,-,ab,ab,ab,ab,ab,ab,ab,-,ab,ab,a,ab,a,ab,a,-,ab,ab,ab,ab,a,a,a,a,-,a,a,a,-,-,a,-,-,-,ab,a,a,ab,a,ab,ab,-,ab,a,ab,ab,ab,-,a,a,-,-,ab,ab,ab,ab,ab,a,a,ab,ab,ab,a,ab,ab,-,-,-,-,ab,-,a,ab,ab,ab,ab,-,a,a,a,ab,-,-,ab,a,ab,a,ab,ab,ab,-,ab,-,-,a,ab,a,-,ab,a,ab,a,a,a,a,ab,-,ab,…
*M321	D1.10	ab,ab,ab,ab,ab,-,-,a,-,ab,ab,a,a,ab,a,-,a,a,ab,a,ab,a,ab,ab,ab,ab,a,a,ab,ab,a,-,ab,a,a,a,a,ab,ab,-,a,ab,-,a,a,a,ab,a,-,ab,ab,-,a,ab,ab,a,ab,a,a,ab,-,ab,a,-,-,ab,-,a,-,-,a,a,a,a,ab,ab,a,a,a,ab,ab,-,-,a,ab,ab,ab,-,ab,a,a,a,-,ab,a,-,ab,a,a,a,a,-,a,a,ab,ab,a,a,-,ab,a,ab,-,ab,a,ab,ab,a,a,ab,ab,ab,ab,ab,ab,a,-,a,ab,a,a,a,-,a,-,ab,-,a,ab,ab,a,ab,a,ab,ab,ab,a,a,a,ab,a,-,a,a,a,ab,ab,-,-,ab,ab,-,ab,ab,ab,a…
*M322	B3.7	ab,b,-,b,b,ab,b,ab,-,ab,ab,ab,ab,b,ab,a,a,ab,-,a,ab,a,b,b,b,ab,a,a,ab,-,a,a,ab,ab,ab,a,ab,-,b,b,-,b,ab,a,-,a,-,a,ab,b,ab,b,-,ab,ab,ab,b,-,ab,-,b,b,-,ab,ab,ab,-,a,b,a,ab,ab,-,ab,b,ab,a,a,a,-,ab,a,-,a,ab,ab,b,ab,b,ab,a,a,-,ab,ab,b,b,ab,a,ab,ab,b,-,a,ab,ab,ab,ab,ab,-,-,b,ab,ab,ab,b,-,a,ab,b,b,ab,b,-,b,ab,ab,-,b,-,ab,ab,ab,a,ab,-,a,a,-,-,ab,ab,ab,b,b,b,-,a,a,ab,ab,ab,ab,ab,a,b,ab,a,ab,ab,b,b,b,b,b,a,…
*M323	B3.7	ab,-,-,a,a,-,a,ab,b,ab,-,ab,ab,a,-,b,b,ab,-,b,ab,b,a,-,a,ab,b,b,ab,a,-,b,ab,-,ab,-,ab,-,a,a,ab,a,ab,-,b,-,a,b,ab,a,ab,a,-,-,ab,-,a,ab,ab,a,a,a,-,ab,ab,-,-,b,a,b,ab,ab,ab,-,a,ab,b,b,b,-,ab,b,ab,b,ab,ab,a,-,a,ab,-,b,a,ab,ab,-,a,ab,b,ab,ab,-,ab,b,ab,ab,ab,ab,-,-,ab,a,ab,ab,ab,a,a,-,ab,a,a,ab,a,ab,a,ab,ab,ab,a,ab,ab,-,-,b,-,a,b,-,a,-,-,ab,ab,a,a,a,ab,b,b,ab,ab,ab,ab,ab,b,-,ab,b,ab,ab,-,-,a,-,a,-,b,ab…
*M327	D2.15	a,ab,ab,ab,ab,a,ab,ab,a,-,a,-,-,ab,ab,-,a,ab,ab,a,a,a,ab,-,ab,-,a,-,a,ab,a,a,a,ab,-,a,-,a,ab,ab,ab,-,a,a,a,a,ab,-,ab,ab,a,ab,-,a,a,ab,ab,ab,-,ab,ab,ab,a,-,-,-,ab,a,ab,a,ab,ab,ab,-,-,-,a,a,-,-,a,-,-,a,a,a,ab,a,-,ab,a,a,ab,a,ab,ab,ab,ab,a,-,ab,-,ab,a,a,a,-,ab,ab,ab,ab,ab,-,-,-,ab,ab,a,ab,ab,ab,a,ab,a,ab,ab,a,ab,ab,ab,ab,ab,a,a,a,-,a,a,ab,a,ab,a,ab,-,ab,-,ab,a,a,a,ab,a,ab,-,a,-,a,a,a,a,ab,-,ab,ab,ab…
*M329	B3.7	ab,b,-,b,b,ab,b,ab,a,ab,ab,ab,-,b,ab,-,a,-,b,a,-,a,b,b,b,ab,a,-,ab,b,-,a,ab,ab,ab,a,ab,ab,-,b,ab,-,ab,a,a,a,b,-,ab,-,ab,b,a,ab,ab,ab,b,ab,ab,b,b,b,a,ab,ab,ab,ab,a,b,a,ab,ab,-,ab,b,-,a,a,a,-,ab,a,ab,a,-,ab,b,ab,b,ab,a,a,b,-,ab,b,b,ab,a,ab,-,b,ab,a,-,ab,ab,ab,ab,b,ab,b,-,-,ab,-,b,a,ab,b,-,ab,b,ab,b,-,ab,ab,b,ab,ab,ab,ab,-,ab,b,a,a,b,ab,ab,ab,ab,b,b,b,ab,-,a,ab,ab,-,ab,ab,a,-,-,a,ab,ab,b,-,b,b,b,a,a…
*M330	D2.15	-,ab,ab,ab,-,a,ab,ab,a,a,a,-,ab,-,ab,a,a,ab,ab,a,a,a,-,ab,ab,a,-,a,a,ab,a,a,a,-,ab,a,ab,a,ab,ab,ab,ab,a,a,a,a,-,a,ab,ab,a,ab,a,a,a,-,ab,-,-,ab,ab,ab,a,ab,ab,a,-,a,-,a,ab,ab,ab,ab,ab,-,a,a,a,-,a,a,-,a,-,a,ab,a,-,-,a,a,ab,a,ab,ab,ab,ab,a,ab,ab,ab,ab,a,a,a,ab,ab,-,-,ab,ab,a,-,-,ab,ab,-,-,ab,ab,a,ab,a,ab,ab,a,-,ab,ab,ab,ab,a,a,a,ab,a,a,-,a,ab,a,-,ab,ab,ab,ab,-,-,-,ab,a,ab,ab,a,ab,a,a,a,a,ab,ab,ab,ab,…
*M331	B3.7	-,a,-,a,a,ab,-,ab,b,ab,-,ab,ab,a,-,b,b,-,-,b,ab,b,a,-,a,-,b,b,ab,-,b,b,ab,ab,ab,-,ab,ab,a,a,ab,a,ab,b,b,b,a,b,ab,a,ab,a,b,ab,ab,ab,a,ab,ab,a,a,-,b,ab,ab,ab,ab,b,a,b,ab,ab,ab,ab,a,-,b,b,-,a,-,b,ab,b,-,ab,a,ab,a,ab,b,-,a,ab,ab,-,a,-,b,ab,ab,-,ab,b,ab,ab,-,ab,-,-,ab,-,ab,ab,ab,a,a,b,ab,a,a,ab,a,ab,a,-,ab,ab,-,ab,ab,ab,ab,b,-,a,b,-,-,ab,ab,-,ab,a,a,a,-,-,b,ab,-,ab,ab,ab,b,a,ab,b,ab,ab,a,a,-,a,a,b,b,-…
*M333	D2.15	a,ab,ab,ab,ab,a,ab,ab,a,a,a,ab,ab,-,ab,-,a,ab,ab,a,a,a,ab,ab,-,a,-,a,a,ab,a,-,a,ab,ab,a,ab,a,ab,ab,ab,ab,a,a,a,a,ab,a,ab,ab,a,ab,a,a,a,ab,ab,-,ab,-,-,ab,-,-,ab,a,ab,-,ab,a,ab,ab,ab,a,ab,a,a,a,a,ab,a,a,a,a,a,a,ab,a,ab,ab,a,-,ab,a,ab,ab,ab,-,a,ab,ab,ab,ab,a,a,a,ab,ab,ab,ab,ab,-,a,a,-,ab,ab,a,ab,ab,ab,a,ab,a,-,ab,a,-,-,ab,-,ab,-,a,a,ab,-,a,ab,a,ab,a,ab,ab,ab,ab,ab,a,a,a,-,a,ab,ab,-,ab,a,a,a,a,-,ab,a…
*M335	D2.15	-,a,a,-,a,ab,a,a,ab,ab,-,-,a,-,-,-,-,-,a,ab,ab,-,a,a,a,ab,ab,ab,-,a,-,ab,ab,-,a,-,a,ab,a,a,a,a,a,ab,-,ab,a,-,a,a,ab,a,ab,ab,ab,a,a,a,a,-,-,a,-,a,a,-,ab,ab,a,ab,a,a,a,ab,a,ab,-,-,ab,-,ab,ab,ab,ab,ab,-,a,ab,a,a,-,ab,a,ab,a,a,a,a,ab,a,a,-,a,ab,ab,ab,-,a,-,a,a,a,ab,ab,a,-,a,ab,-,-,a,ab,-,ab,a,a,ab,a,-,a,-,a,ab,-,ab,a,ab,ab,a,ab,a,ab,a,a,a,a,-,ab,ab,-,-,-,-,a,ab,a,ab,ab,ab,ab,a,a,a,a,a,ab,ab,a,-,a,ab,…
*M336	D2.15	ab,-,a,a,-,-,a,a,ab,-,ab,a,a,a,a,ab,ab,a,a,ab,ab,-,a,a,a,ab,ab,ab,ab,a,ab,ab,ab,a,a,ab,a,ab,a,a,a,a,-,ab,ab,ab,a,ab,-,-,ab,a,-,ab,ab,a,a,a,a,a,a,a,-,a,a,ab,ab,ab,a,ab,a,a,a,ab,a,ab,ab,-,ab,a,ab,-,-,ab,ab,-,-,ab,a,a,ab,ab,-,-,-,a,a,-,ab,a,-,-,a,ab,ab,-,a,-,-,a,a,a,ab,ab,-,a,a,ab,a,a,-,-,a,ab,-,a,ab,-,a,a,a,a,ab,ab,ab,a,-,ab,-,ab,a,ab,a,a,a,a,a,ab,ab,ab,-,ab,-,a,ab,a,ab,ab,ab,ab,a,a,-,-,a,ab,ab,a,a…
*M342	D2.15	a,ab,ab,ab,ab,a,ab,ab,a,a,a,ab,ab,ab,ab,-,a,ab,-,a,a,-,ab,ab,ab,a,-,a,a,ab,a,a,a,ab,ab,a,ab,a,ab,ab,ab,-,-,a,a,a,ab,a,ab,ab,a,-,a,a,a,ab,ab,ab,-,ab,-,ab,-,ab,ab,-,a,-,ab,a,ab,ab,ab,a,ab,a,a,a,a,-,a,a,a,a,a,a,ab,a,ab,ab,-,a,ab,a,ab,-,ab,a,a,-,ab,ab,ab,-,a,-,ab,ab,ab,ab,ab,ab,-,a,ab,ab,ab,a,-,-,ab,a,ab,a,ab,ab,a,ab,ab,ab,-,ab,a,-,a,ab,a,-,ab,a,ab,a,ab,ab,-,ab,ab,a,a,a,ab,a,-,ab,a,ab,-,-,a,a,ab,-,-,…
*M344	D2.15	-,a,a,a,a,-,-,a,ab,ab,ab,a,-,a,a,ab,-,a,a,ab,ab,ab,a,a,a,ab,ab,ab,ab,a,ab,ab,-,-,a,ab,-,ab,a,a,a,-,a,ab,ab,ab,-,ab,a,a,ab,-,ab,-,ab,a,a,a,a,a,a,a,ab,-,a,ab,-,ab,a,ab,a,a,a,ab,-,ab,-,ab,ab,a,-,ab,ab,ab,ab,ab,a,ab,a,a,ab,ab,a,ab,a,a,a,ab,ab,-,-,-,-,ab,ab,ab,-,a,a,-,a,a,ab,ab,a,-,a,ab,a,a,a,ab,-,-,a,-,ab,a,a,a,a,-,ab,-,ab,a,ab,-,a,ab,-,ab,a,a,a,a,a,ab,ab,-,-,ab,-,-,-,a,ab,-,-,-,a,a,a,a,a,ab,ab,a,a,a…
*M354	D2.15	a,ab,ab,-,ab,-,ab,ab,a,-,a,ab,ab,ab,ab,a,a,ab,-,a,a,a,-,-,ab,a,a,a,a,-,a,a,a,ab,ab,a,ab,a,ab,ab,ab,ab,ab,ab,-,a,ab,a,ab,ab,-,-,a,a,a,-,ab,ab,ab,ab,ab,-,a,ab,ab,a,-,a,ab,a,ab,-,ab,a,ab,a,a,-,-,ab,a,a,a,-,-,a,-,-,-,ab,a,a,ab,a,ab,ab,ab,a,a,ab,ab,ab,ab,a,ab,a,-,ab,ab,-,ab,ab,a,a,-,ab,-,a,ab,ab,-,a,-,a,ab,ab,a,ab,ab,-,ab,-,-,-,a,ab,a,a,ab,-,ab,a,-,ab,ab,ab,ab,a,-,a,ab,a,-,-,a,ab,a,a,a,a,ab,ab,ab,ab,a…
*M355	D2.15	a,ab,ab,ab,-,a,ab,ab,a,a,-,ab,-,ab,ab,a,a,ab,-,-,-,a,ab,ab,ab,a,-,a,a,ab,a,a,a,ab,ab,a,ab,a,-,ab,ab,ab,ab,-,a,-,ab,-,ab,ab,-,ab,a,a,a,ab,ab,-,-,ab,ab,ab,a,-,ab,a,a,-,-,-,-,ab,-,-,ab,a,a,a,-,ab,a,a,-,a,a,a,ab,a,-,ab,a,-,ab,a,-,ab,ab,a,-,ab,ab,ab,ab,a,ab,a,ab,ab,ab,ab,ab,-,a,a,ab,-,ab,a,ab,ab,ab,a,-,a,ab,ab,a,ab,ab,ab,ab,ab,a,a,a,ab,a,a,-,a,ab,a,ab,ab,ab,ab,ab,a,a,-,ab,-,-,ab,a,ab,a,a,a,a,ab,ab,ab,…
*M362	D2.15	a,ab,ab,ab,ab,-,ab,ab,a,a,a,ab,ab,-,ab,a,a,ab,ab,-,a,a,-,ab,-,a,a,a,a,ab,a,a,a,-,ab,a,ab,-,ab,ab,ab,ab,ab,ab,a,a,ab,a,ab,ab,a,ab,a,a,a,ab,ab,ab,ab,-,ab,-,a,-,ab,-,-,a,-,a,-,ab,ab,a,ab,a,-,a,a,ab,a,a,a,-,a,a,ab,a,-,-,-,a,ab,a,ab,ab,-,a,-,ab,-,ab,ab,a,ab,a,-,ab,ab,ab,ab,-,a,a,ab,ab,ab,a,-,-,ab,-,ab,a,ab,ab,a,ab,ab,ab,-,ab,a,a,a,ab,a,a,ab,a,ab,a,-,ab,ab,-,-,-,a,a,ab,a,-,ab,a,-,a,a,-,a,-,ab,ab,ab,ab,…
*M367	D2.15	a,ab,ab,ab,ab,a,ab,ab,a,a,a,ab,ab,ab,ab,a,-,ab,ab,a,a,a,ab,-,ab,a,a,a,a,ab,a,a,a,ab,ab,a,ab,a,ab,ab,ab,ab,ab,ab,a,-,ab,a,-,-,a,-,a,-,a,-,ab,-,-,ab,ab,ab,a,ab,ab,a,a,a,-,a,ab,ab,ab,a,ab,a,a,-,-,-,a,a,a,-,-,-,-,a,-,ab,a,a,-,a,ab,ab,ab,a,a,-,ab,-,ab,a,ab,a,ab,ab,ab,ab,ab,ab,a,a,ab,ab,ab,a,ab,ab,ab,a,ab,a,ab,ab,a,ab,ab,ab,ab,ab,a,a,a,ab,a,a,ab,a,ab,a,ab,-,ab,-,ab,a,a,a,ab,a,ab,ab,a,ab,a,-,a,a,ab,ab,a…
*M372	D2.15	-,ab,ab,ab,-,a,ab,-,-,a,-,ab,ab,ab,ab,a,-,ab,ab,a,a,a,-,ab,ab,a,a,a,a,ab,-,-,a,ab,-,a,ab,a,-,-,ab,ab,ab,ab,a,a,ab,a,ab,ab,a,ab,a,-,-,ab,ab,ab,ab,ab,-,ab,a,ab,ab,-,a,-,-,a,ab,ab,-,-,ab,a,a,a,a,ab,a,a,a,a,a,a,ab,a,-,ab,a,a,ab,a,ab,ab,-,-,a,-,ab,ab,-,a,ab,-,-,ab,ab,ab,ab,ab,a,a,-,ab,ab,a,ab,ab,ab,-,ab,a,-,ab,-,ab,ab,ab,ab,ab,a,a,a,ab,a,a,ab,a,ab,a,ab,ab,ab,ab,-,a,a,a,ab,-,-,ab,a,a,a,a,a,-,ab,ab,ab,a…
*M379	D2.15	a,ab,-,ab,ab,-,ab,ab,a,a,a,ab,-,ab,-,a,-,-,ab,a,a,a,ab,ab,ab,-,a,a,a,-,a,-,a,ab,ab,a,ab,a,ab,ab,ab,ab,ab,ab,a,a,ab,a,ab,ab,a,ab,a,a,a,ab,ab,-,ab,ab,ab,-,a,ab,ab,a,a,a,ab,-,ab,ab,ab,a,ab,a,a,a,a,ab,-,a,a,a,a,a,ab,-,-,ab,a,a,-,-,-,ab,ab,a,a,ab,ab,ab,-,-,ab,a,-,ab,ab,ab,ab,ab,a,a,-,-,ab,a,ab,ab,ab,a,ab,-,ab,-,-,ab,ab,ab,ab,-,a,a,a,-,a,a,ab,-,-,a,ab,ab,ab,ab,ab,-,a,a,-,-,-,ab,a,-,-,a,a,a,ab,ab,ab,ab,…
*M387	D2.15	ab,a,a,a,a,ab,-,a,ab,ab,ab,a,-,a,a,ab,-,a,a,-,ab,ab,a,a,-,ab,ab,ab,ab,a,ab,ab,ab,a,a,ab,a,-,a,a,a,a,a,a,ab,ab,a,ab,a,a,ab,a,ab,ab,ab,a,a,a,a,a,a,a,ab,a,a,ab,ab,-,a,ab,a,-,a,ab,a,-,ab,ab,ab,a,ab,ab,ab,ab,ab,ab,a,ab,a,a,ab,ab,a,ab,a,-,a,ab,-,a,a,a,a,ab,a,ab,a,a,a,a,a,a,ab,ab,a,a,a,ab,-,a,a,ab,a,ab,a,-,-,a,a,-,-,a,-,ab,ab,a,ab,ab,a,ab,a,ab,a,a,a,a,a,ab,ab,ab,a,ab,-,-,ab,ab,ab,-,-,ab,a,a,a,-,a,ab,ab,…
*M388	D2.15	ab,a,a,-,a,ab,a,a,-,ab,ab,-,a,a,-,ab,-,a,a,-,ab,ab,a,a,a,ab,ab,-,ab,a,ab,ab,ab,-,a,ab,a,-,-,a,-,-,a,a,ab,-,a,ab,a,a,-,-,ab,ab,ab,a,a,a,a,a,-,a,-,a,-,ab,ab,ab,a,ab,a,a,a,-,-,-,ab,ab,ab,a,ab,ab,ab,ab,-,ab,a,-,a,a,ab,ab,a,-,a,a,a,ab,ab,a,a,-,a,ab,a,ab,a,a,-,-,a,a,ab,ab,a,a,a,ab,a,a,a,ab,a,ab,a,a,ab,a,a,-,a,a,-,-,ab,a,-,-,-,ab,-,ab,a,-,a,a,a,ab,ab,-,a,ab,a,a,ab,ab,ab,a,ab,-,a,a,a,a,a,-,ab,-,a,a,ab,ab…
*M389	D2.15	ab,a,a,a,a,ab,-,a,ab,ab,ab,a,-,a,a,ab,-,a,a,ab,ab,ab,-,a,a,ab,ab,ab,ab,a,ab,ab,ab,-,a,ab,a,ab,-,a,a,a,-,a,ab,ab,a,ab,a,a,ab,a,ab,ab,ab,-,-,a,a,a,a,-,ab,a,-,ab,ab,ab,a,ab,a,a,a,ab,a,ab,ab,ab,ab,a,ab,-,ab,ab,ab,ab,a,-,a,a,ab,ab,a,ab,a,a,a,ab,ab,a,a,a,-,ab,a,ab,a,a,a,a,a,a,ab,ab,a,a,a,ab,a,a,a,ab,a,ab,-,a,ab,a,a,a,a,a,ab,ab,ab,a,ab,ab,a,ab,-,ab,-,a,a,-,a,-,-,ab,-,ab,a,a,ab,-,-,-,-,ab,-,a,-,a,-,ab,ab…
*M393	D2.15	ab,a,a,a,a,-,a,-,ab,-,-,a,-,a,a,ab,-,a,a,-,-,ab,a,a,a,ab,-,-,ab,a,-,ab,-,a,a,ab,a,ab,-,a,a,-,a,a,ab,ab,-,ab,a,a,-,a,-,ab,-,a,a,a,a,-,-,a,-,a,a,ab,ab,ab,a,ab,a,-,a,ab,a,ab,-,-,-,a,ab,ab,ab,-,ab,-,a,ab,a,a,ab,ab,-,-,a,a,a,ab,ab,a,a,a,a,ab,a,ab,a,a,-,a,a,a,ab,ab,a,a,a,ab,-,a,a,ab,a,ab,a,-,ab,a,a,-,-,a,ab,ab,ab,a,-,ab,a,ab,a,ab,a,a,a,a,-,ab,-,ab,a,ab,-,a,-,ab,ab,a,ab,ab,a,-,a,-,a,-,ab,a,a,a,-,ab,a,a,…
*M394	D2.15	ab,a,a,-,a,-,a,a,ab,ab,ab,a,-,a,-,ab,ab,a,a,ab,ab,ab,a,a,a,ab,ab,ab,ab,-,ab,ab,ab,a,a,ab,a,ab,-,a,a,-,a,a,ab,ab,a,ab,a,a,ab,a,-,ab,-,a,a,-,a,a,a,a,-,a,a,ab,-,ab,a,-,a,a,-,-,a,ab,ab,ab,ab,a,ab,ab,ab,ab,ab,ab,a,ab,a,a,-,ab,a,ab,a,a,-,ab,ab,a,a,a,a,-,a,ab,a,a,a,-,-,a,ab,-,a,a,a,-,a,-,a,ab,a,-,a,a,ab,a,a,a,-,-,ab,ab,ab,a,-,ab,-,ab,a,-,a,a,-,a,a,ab,-,ab,a,ab,a,a,ab,ab,-,a,ab,ab,a,a,a,-,a,ab,ab,a,a,-,a…
*M399	D2.15	-,ab,ab,ab,-,-,ab,ab,-,a,a,ab,ab,ab,-,a,a,ab,ab,-,a,a,ab,-,ab,a,a,a,a,-,a,a,a,ab,ab,a,ab,a,ab,ab,ab,ab,ab,-,a,a,ab,a,ab,ab,a,ab,a,a,a,ab,ab,ab,-,ab,ab,ab,a,ab,ab,a,a,a,ab,a,ab,ab,ab,-,ab,a,-,a,a,ab,-,a,a,a,a,a,ab,a,ab,ab,a,-,ab,a,ab,ab,ab,a,a,ab,-,-,ab,-,ab,a,ab,ab,ab,ab,ab,-,a,a,ab,ab,ab,a,-,ab,ab,a,ab,a,ab,ab,-,ab,ab,-,-,ab,a,a,-,ab,a,-,ab,a,-,a,ab,-,-,-,-,a,-,a,ab,a,-,ab,a,a,a,-,-,a,ab,ab,ab,a…
*M406	D2.15	ab,-,a,a,a,ab,a,a,ab,ab,ab,a,a,a,a,-,ab,a,a,ab,ab,ab,-,a,a,ab,ab,ab,ab,-,ab,ab,ab,a,a,ab,a,-,a,a,-,a,ab,-,ab,-,a,-,a,-,ab,a,ab,ab,-,a,-,a,-,a,-,-,ab,a,a,ab,ab,ab,a,-,a,-,a,ab,-,ab,ab,ab,-,a,ab,ab,-,ab,ab,ab,a,ab,a,a,ab,ab,a,ab,a,a,a,ab,ab,a,a,-,-,ab,a,ab,a,a,a,a,a,a,ab,ab,a,a,a,-,-,a,-,ab,a,ab,a,a,ab,a,-,a,a,a,ab,-,ab,-,ab,ab,a,ab,-,ab,-,-,-,a,a,ab,ab,ab,-,-,a,a,ab,ab,ab,a,ab,ab,a,a,a,a,-,ab,ab,a…
*M416	B3.7	b,ab,ab,a,a,b,ab,a,ab,-,b,a,a,-,a,ab,ab,ab,a,ab,-,ab,ab,ab,ab,-,ab,-,b,ab,b,ab,b,a,a,ab,a,b,ab,ab,a,ab,-,a,ab,ab,a,ab,a,ab,b,-,ab,-,b,a,ab,a,a,ab,ab,ab,-,-,a,-,ab,ab,ab,ab,a,a,a,ab,ab,b,ab,ab,ab,ab,b,ab,b,ab,b,b,-,b,ab,a,ab,ab,-,b,a,ab,ab,ab,-,ab,-,-,-,ab,ab,-,a,a,a,-,-,a,b,b,-,ab,ab,ab,a,-,ab,ab,ab,b,ab,a,b,a,ab,a,a,a,-,ab,b,ab,-,ab,-,b,a,b,a,-,-,ab,a,ab,b,b,a,b,a,-,ab,ab,b,a,b,b,ab,ab,ab,-,-,ab…
*M419	D1.10	a,a,a,ab,ab,a,a,-,ab,-,a,-,ab,a,ab,ab,-,a,ab,ab,-,ab,a,a,a,-,-,-,a,a,a,ab,a,ab,ab,ab,-,a,a,a,ab,a,-,-,ab,ab,ab,-,ab,a,a,a,-,-,a,ab,a,ab,ab,a,a,a,a,ab,ab,-,ab,ab,a,-,ab,ab,-,-,a,-,ab,-,ab,-,a,-,a,ab,a,-,a,a,-,ab,ab,ab,-,a,ab,-,-,ab,-,a,ab,a,ab,ab,a,-,-,ab,ab,a,ab,ab,a,a,ab,a,-,ab,ab,a,a,ab,a,a,a,ab,-,ab,a,ab,-,ab,a,ab,a,-,ab,-,ab,a,ab,a,ab,a,a,a,-,ab,a,-,ab,a,ab,ab,ab,-,a,ab,a,-,a,a,a,a,-,ab,ab,ab…
*M422	D1.10	a,a,a,-,ab,a,a,ab,ab,a,-,ab,ab,-,-,ab,-,a,ab,ab,a,ab,-,a,-,a,ab,ab,a,a,a,ab,a,ab,ab,ab,ab,a,a,-,-,a,a,-,-,ab,ab,ab,-,-,a,-,ab,a,a,ab,a,-,ab,a,a,a,a,ab,-,a,-,-,a,ab,ab,-,ab,-,a,a,-,ab,ab,-,a,ab,a,-,a,-,-,a,a,ab,-,ab,a,-,ab,-,a,ab,-,-,ab,a,ab,ab,a,a,-,ab,-,-,ab,ab,a,a,-,a,a,ab,ab,a,a,ab,-,a,a,-,a,-,a,ab,ab,ab,a,ab,a,a,-,ab,-,a,ab,a,-,-,a,a,-,ab,a,a,-,a,ab,ab,ab,ab,-,ab,a,a,a,a,a,-,a,ab,ab,-,-,a,ab,…
*M425	D2.15	-,a,a,a,a,ab,a,a,ab,-,ab,a,-,a,a,-,ab,-,-,ab,ab,ab,a,a,a,ab,ab,ab,-,a,ab,ab,ab,-,-,ab,-,ab,a,a,a,a,ab,a,ab,ab,-,ab,a,a,ab,a,ab,ab,ab,-,a,a,a,a,a,a,ab,a,-,ab,ab,ab,a,ab,a,a,-,ab,a,ab,ab,ab,ab,a,-,-,ab,-,ab,ab,a,ab,a,a,ab,ab,a,ab,a,a,a,-,ab,a,a,a,-,-,a,-,a,a,-,a,a,a,-,ab,a,a,-,ab,-,a,a,ab,a,ab,-,a,-,a,a,a,-,a,ab,-,ab,-,-,-,-,ab,a,ab,a,a,a,a,a,ab,ab,ab,a,ab,-,a,-,ab,ab,a,ab,ab,a,a,a,a,a,-,ab,a,a,a,-…
*M426	B3.7	a,-,ab,b,b,a,ab,b,ab,a,a,-,b,ab,b,ab,ab,ab,b,ab,a,ab,ab,ab,-,-,-,ab,a,ab,-,ab,a,b,b,-,b,a,-,ab,b,-,a,b,-,-,b,ab,b,ab,-,ab,ab,a,a,b,ab,b,-,ab,ab,ab,a,b,b,a,ab,ab,-,ab,b,b,-,ab,ab,a,ab,-,ab,ab,-,-,a,ab,a,a,ab,a,-,b,ab,ab,ab,a,b,ab,ab,ab,ab,ab,-,ab,b,ab,-,a,b,b,-,ab,b,b,a,a,b,ab,ab,ab,b,-,ab,-,ab,-,-,b,a,b,-,b,b,-,a,ab,a,ab,ab,ab,-,-,b,a,-,ab,-,ab,b,ab,a,a,b,a,b,b,ab,ab,a,-,a,a,ab,-,ab,ab,ab,ab,ab,b…
*M428	D2.15	ab,a,a,a,a,ab,a,a,ab,ab,-,a,a,-,-,ab,ab,a,a,ab,ab,-,a,a,a,ab,-,-,-,a,-,-,ab,-,-,ab,a,ab,a,a,a,a,ab,-,ab,ab,a,ab,a,a,ab,a,ab,ab,ab,-,-,a,-,a,-,-,ab,a,a,ab,-,ab,a,ab,a,a,a,ab,-,ab,-,ab,ab,a,ab,ab,ab,ab,-,ab,a,ab,a,a,ab,ab,a,ab,a,-,-,ab,-,a,a,a,a,ab,a,ab,a,a,a,a,a,-,-,ab,a,a,a,ab,a,a,-,ab,a,ab,a,-,ab,a,a,a,-,a,-,ab,ab,-,ab,ab,a,ab,a,-,a,a,a,-,a,-,-,ab,a,ab,a,-,-,-,-,-,ab,-,a,a,a,a,a,ab,ab,a,a,a,ab,a…
*M429	D2.15	ab,a,-,a,-,ab,a,a,ab,ab,ab,a,a,a,-,-,-,a,a,ab,-,ab,a,a,a,ab,-,ab,ab,a,ab,-,ab,a,a,ab,a,ab,a,a,a,-,ab,a,ab,ab,a,ab,a,a,ab,-,ab,ab,ab,a,a,a,a,a,a,a,ab,a,a,ab,-,ab,-,-,a,-,a,-,-,ab,ab,ab,ab,a,ab,ab,-,ab,ab,ab,a,ab,a,a,ab,-,a,ab,a,a,a,ab,-,a,a,a,a,-,a,ab,a,a,a,a,-,a,ab,ab,a,-,a,ab,a,a,-,ab,a,ab,a,a,-,a,-,-,-,-,ab,ab,ab,a,ab,ab,a,-,a,ab,a,a,-,a,a,ab,ab,-,a,ab,-,a,-,ab,ab,a,ab,ab,a,-,a,-,a,ab,ab,a,a,a,…
*M438	D2.15	ab,-,-,a,-,ab,a,a,ab,ab,ab,a,a,a,-,-,ab,a,a,-,-,ab,a,a,-,ab,-,ab,ab,a,ab,ab,ab,-,a,ab,-,ab,a,a,a,a,ab,a,ab,ab,a,ab,a,a,ab,a,-,ab,-,a,-,a,a,a,a,a,ab,a,a,ab,ab,ab,a,-,a,a,a,ab,a,ab,ab,ab,ab,a,ab,ab,ab,ab,ab,ab,a,ab,a,a,ab,ab,-,ab,a,a,-,ab,-,a,a,a,a,ab,ab,ab,a,a,-,-,a,a,ab,ab,a,a,a,-,a,-,-,ab,-,ab,a,a,-,-,a,a,a,a,-,ab,ab,a,ab,ab,a,ab,a,-,-,a,a,a,a,ab,ab,ab,a,ab,a,a,ab,ab,-,a,-,ab,a,a,-,a,a,-,ab,-,a,…
*M447	B3.7	-,a,a,ab,-,ab,a,ab,b,ab,ab,ab,ab,a,ab,b,b,a,ab,-,ab,b,a,-,a,ab,-,b,ab,a,ab,b,ab,-,ab,b,ab,ab,-,a,ab,a,ab,ab,b,b,ab,b,-,-,ab,a,b,ab,ab,ab,a,-,ab,-,a,a,ab,-,-,ab,b,b,-,b,-,-,ab,b,a,ab,b,b,b,a,ab,b,ab,b,-,ab,-,ab,ab,ab,b,b,-,ab,-,a,a,b,b,-,ab,a,ab,b,ab,ab,ab,a,ab,a,ab,ab,ab,-,ab,a,a,b,ab,a,a,b,-,ab,-,ab,ab,-,a,ab,ab,ab,ab,b,ab,a,b,b,ab,ab,ab,ab,ab,a,-,-,ab,b,-,ab,ab,ab,ab,ab,b,b,ab,ab,ab,-,a,-,a,a,a…
*M450	B3.7	a,ab,ab,b,-,a,-,b,ab,a,a,b,b,ab,b,ab,ab,ab,b,ab,a,ab,ab,ab,ab,a,-,ab,a,-,a,ab,a,-,b,ab,b,a,-,-,b,ab,a,b,ab,ab,b,ab,b,ab,-,ab,ab,-,-,b,ab,b,-,ab,ab,ab,ab,b,b,-,ab,ab,ab,ab,b,ab,b,ab,ab,a,-,ab,ab,ab,-,ab,a,ab,a,a,ab,a,-,b,ab,ab,a,a,b,ab,ab,-,ab,ab,b,ab,b,-,a,a,b,ab,b,-,b,b,a,a,b,ab,ab,ab,b,ab,ab,ab,ab,a,ab,-,-,b,-,b,b,b,-,ab,a,-,ab,ab,b,a,b,a,b,ab,-,ab,b,ab,a,a,b,-,b,b,ab,ab,-,b,a,a,ab,ab,-,-,ab,ab…
*M456	D2.15	ab,a,a,-,a,ab,a,-,ab,ab,ab,a,a,a,a,-,ab,a,a,ab,ab,ab,-,a,a,-,ab,ab,ab,a,ab,ab,ab,-,a,ab,a,ab,a,a,a,a,ab,-,ab,ab,-,ab,a,-,ab,a,ab,ab,-,a,a,a,a,a,a,a,-,a,a,-,ab,ab,a,ab,a,ab,a,ab,a,-,ab,ab,ab,a,ab,ab,ab,ab,ab,ab,-,-,-,a,ab,ab,ab,ab,-,a,a,ab,ab,a,a,a,a,ab,ab,ab,a,-,a,a,a,-,-,-,a,-,a,ab,a,a,a,-,a,ab,a,a,ab,a,a,a,a,a,ab,-,ab,-,ab,ab,a,ab,a,ab,a,a,a,a,a,ab,-,ab,-,ab,a,a,ab,-,ab,-,ab,ab,a,a,a,a,a,ab,ab,…
*M458	D1.10	a,-,a,ab,ab,a,a,-,ab,-,a,ab,ab,a,-,ab,ab,a,ab,ab,a,ab,a,a,a,a,ab,ab,a,a,-,ab,a,ab,ab,ab,ab,a,-,a,ab,a,a,ab,ab,ab,ab,ab,ab,a,a,a,ab,a,a,ab,-,ab,ab,a,a,a,ab,ab,a,a,ab,ab,a,-,ab,ab,ab,ab,a,a,ab,ab,-,a,a,ab,a,ab,a,-,a,-,ab,ab,-,ab,-,a,ab,a,a,-,ab,a,ab,a,-,ab,a,a,ab,a,ab,a,ab,ab,-,a,ab,-,a,ab,ab,a,-,ab,-,a,-,ab,a,ab,-,-,-,ab,a,ab,a,a,-,ab,-,-,ab,-,ab,a,a,a,ab,ab,a,a,ab,ab,ab,ab,ab,ab,a,ab,a,a,a,-,a,a,…
*M459	D1.10	a,a,-,-,-,a,a,ab,ab,a,a,ab,ab,a,-,ab,-,a,-,ab,a,ab,-,a,-,a,ab,ab,a,-,a,ab,a,ab,ab,ab,ab,-,a,a,-,a,a,-,-,ab,ab,ab,-,a,a,a,ab,-,-,-,-,ab,ab,-,-,a,ab,ab,a,a,ab,-,-,ab,-,ab,-,-,a,a,ab,ab,ab,-,a,ab,-,ab,a,a,a,a,ab,-,ab,ab,a,a,-,-,-,ab,-,a,ab,a,ab,ab,a,-,ab,-,-,-,-,ab,a,a,ab,a,a,ab,ab,-,a,ab,a,a,a,ab,a,ab,a,ab,-,ab,a,ab,a,a,ab,ab,ab,a,ab,a,ab,-,a,a,ab,ab,a,a,ab,-,ab,ab,-,-,a,ab,a,a,a,-,a,a,-,ab,ab,-,a,…
*M460	D2.15	a,ab,ab,ab,-,a,ab,-,a,a,a,ab,ab,ab,-,a,a,ab,ab,-,a,a,ab,-,ab,-,a,a,a,ab,-,-,-,ab,ab,a,ab,a,ab,ab,-,ab,a,ab,a,a,ab,a,ab,ab,a,ab,a,a,a,ab,ab,ab,ab,ab,ab,-,a,ab,-,a,a,a,ab,a,ab,a,ab,a,ab,-,a,a,a,ab,a,a,a,a,a,a,ab,a,ab,ab,a,a,a,a,ab,-,ab,a,a,-,ab,-,ab,a,a,a,ab,ab,-,-,-,ab,a,a,ab,ab,-,a,ab,ab,ab,a,ab,a,-,ab,a,ab,ab,-,ab,-,a,a,a,ab,a,a,-,a,ab,-,ab,ab,ab,-,ab,a,a,-,-,a,ab,-,a,a,a,-,a,-,ab,ab,ab,ab,ab,a,…
*M461	D2.15	-,-,-,ab,ab,a,ab,-,a,-,a,ab,ab,ab,ab,a,-,ab,-,a,a,-,-,ab,ab,a,a,a,-,-,-,-,a,ab,ab,a,ab,a,ab,ab,-,ab,a,-,a,a,ab,a,ab,-,a,ab,a,a,a,ab,-,ab,-,ab,ab,ab,-,ab,ab,a,a,a,ab,a,-,a,ab,a,-,a,-,a,a,ab,a,a,a,a,-,a,ab,-,ab,ab,-,-,a,-,ab,ab,ab,a,-,ab,ab,ab,ab,a,a,-,-,ab,ab,-,ab,ab,a,a,ab,ab,ab,a,ab,ab,ab,a,ab,a,ab,ab,a,ab,ab,ab,ab,-,a,a,-,ab,a,a,ab,a,ab,a,ab,-,ab,ab,-,a,-,a,ab,a,ab,ab,-,a,a,-,-,a,ab,-,ab,ab,ab,…
*M462	B3.7	b,ab,-,a,-,-,ab,a,ab,b,b,a,a,-,a,ab,ab,-,a,-,b,ab,ab,ab,ab,b,ab,ab,-,-,-,ab,b,a,a,ab,-,b,-,ab,a,ab,-,-,ab,ab,a,ab,-,-,b,-,-,b,b,a,-,a,a,ab,ab,ab,ab,a,ab,b,-,ab,ab,ab,a,ab,a,ab,ab,-,ab,ab,ab,-,b,ab,b,ab,-,b,-,b,a,-,-,ab,b,b,a,ab,ab,-,-,-,a,ab,a,ab,b,b,a,-,a,ab,a,a,-,-,a,ab,ab,ab,a,ab,ab,ab,-,b,ab,a,b,a,ab,a,-,a,b,ab,-,ab,-,ab,-,b,a,-,a,-,ab,ab,a,ab,-,b,a,ab,-,a,ab,ab,-,a,-,b,ab,ab,ab,-,-,ab,-,a,ab…
*M463	D2.15	-,a,a,-,a,ab,a,-,-,ab,ab,-,a,a,a,ab,ab,a,a,ab,ab,ab,a,a,a,ab,ab,ab,-,a,ab,ab,-,a,-,ab,a,ab,a,-,a,a,ab,a,-,-,a,ab,a,a,ab,a,ab,ab,ab,a,a,a,a,a,-,-,ab,a,a,ab,-,-,a,ab,a,ab,a,ab,a,ab,-,ab,ab,a,ab,ab,ab,ab,-,ab,a,ab,a,a,-,ab,ab,ab,-,a,a,ab,ab,a,-,a,-,ab,ab,ab,a,a,-,a,a,-,ab,-,a,a,a,ab,a,a,a,ab,-,ab,a,a,-,a,a,-,a,a,ab,ab,-,a,ab,-,a,ab,-,ab,-,a,a,-,a,ab,ab,ab,a,ab,-,a,ab,ab,ab,-,ab,ab,a,a,a,a,a,-,ab,a,a…
*M464	B3.7	ab,-,b,-,ab,ab,-,-,a,ab,ab,-,-,b,ab,a,a,b,ab,-,-,a,b,b,b,ab,a,-,-,-,ab,-,ab,-,ab,a,ab,ab,b,b,ab,-,ab,ab,a,a,-,a,ab,b,-,b,a,ab,ab,ab,b,ab,ab,b,-,b,a,ab,b,ab,a,-,b,a,ab,a,ab,-,b,ab,a,-,a,b,ab,a,ab,a,-,-,-,ab,ab,ab,a,a,ab,-,ab,b,b,a,a,b,ab,b,ab,a,-,-,ab,b,-,b,ab,ab,ab,ab,-,b,-,a,ab,-,b,a,b,-,b,ab,ab,ab,b,ab,ab,ab,-,-,-,b,-,a,ab,-,ab,-,-,b,b,b,-,a,ab,-,ab,a,ab,-,a,a,ab,ab,ab,ab,b,b,b,-,b,a,a,ab,b,-,-…
*M477	B3.7	a,ab,ab,b,b,ab,ab,-,ab,-,-,b,b,ab,-,a,ab,ab,b,ab,a,-,-,ab,ab,-,ab,ab,a,ab,-,ab,a,b,b,ab,b,a,ab,ab,-,ab,a,b,-,-,b,-,b,-,a,ab,ab,a,a,b,ab,b,-,ab,ab,ab,ab,b,ab,a,ab,-,ab,ab,-,ab,b,ab,ab,a,ab,ab,ab,ab,-,ab,-,ab,a,a,ab,a,b,b,-,ab,-,a,-,ab,ab,ab,ab,ab,b,ab,b,ab,a,a,b,ab,b,ab,b,-,a,a,b,ab,ab,ab,b,ab,-,ab,-,a,ab,b,-,-,ab,-,b,b,a,ab,a,ab,ab,-,-,a,-,-,b,ab,ab,ab,b,-,-,a,b,ab,-,-,ab,ab,a,-,a,a,ab,ab,ab,ab,a…
*M483	D1.10	-,ab,ab,a,-,ab,ab,-,a,ab,ab,a,a,-,a,ab,a,ab,a,-,ab,-,ab,ab,ab,ab,-,a,ab,ab,-,a,ab,-,a,-,a,ab,ab,ab,a,-,ab,-,a,-,a,a,a,-,ab,ab,a,ab,ab,a,-,a,a,ab,ab,ab,-,a,ab,ab,a,a,ab,a,a,-,a,a,-,ab,a,a,a,-,-,a,ab,a,ab,ab,ab,ab,-,a,a,a,-,ab,a,ab,ab,a,-,ab,-,ab,a,a,ab,ab,-,ab,a,ab,-,a,ab,ab,a,-,ab,a,a,-,ab,a,ab,ab,ab,-,ab,a,ab,-,a,a,ab,-,ab,ab,a,a,a,ab,a,ab,-,ab,-,ab,a,-,ab,-,a,-,-,a,-,a,ab,-,-,ab,-,ab,-,ab,ab,-,…
*M487	D2.15	a,-,ab,ab,ab,-,ab,ab,a,-,a,ab,-,ab,ab,a,a,ab,ab,a,a,a,ab,-,-,a,a,a,a,ab,-,a,a,ab,ab,a,ab,a,-,ab,ab,-,a,-,-,a,ab,a,ab,ab,a,-,a,a,a,ab,ab,ab,ab,-,ab,ab,a,ab,ab,a,a,a,ab,-,ab,a,ab,a,ab,-,a,-,a,ab,a,a,a,a,a,a,-,a,-,ab,a,-,a,a,ab,ab,ab,-,a,-,ab,ab,-,a,-,a,ab,-,-,ab,-,ab,a,a,ab,ab,-,a,ab,ab,ab,a,ab,a,ab,ab,a,ab,-,ab,ab,ab,-,a,-,ab,a,a,ab,a,ab,a,-,ab,-,ab,ab,a,a,a,ab,a,ab,ab,a,a,a,-,a,a,ab,ab,-,ab,-,a,a…
*M494	B3.7	ab,b,-,ab,ab,ab,-,ab,a,ab,ab,ab,ab,b,ab,ab,a,ab,ab,a,ab,a,b,b,-,ab,a,-,a,b,ab,a,ab,ab,ab,a,ab,ab,b,b,ab,b,-,ab,a,a,ab,-,ab,b,ab,b,-,ab,ab,-,b,ab,-,b,b,b,a,ab,b,ab,a,a,b,a,ab,a,ab,a,b,ab,a,a,a,b,ab,a,ab,-,-,-,b,ab,-,-,a,a,ab,ab,ab,b,b,a,a,b,ab,b,-,a,ab,-,ab,-,ab,-,ab,ab,-,ab,b,b,b,a,-,b,-,a,b,ab,b,ab,-,ab,b,-,ab,ab,-,a,ab,b,a,a,-,ab,ab,ab,-,b,b,b,ab,-,-,-,ab,a,ab,-,a,a,ab,ab,ab,ab,b,b,b,b,b,a,a,ab…
*M497	B3.7	b,ab,ab,a,a,-,ab,a,ab,b,b,a,a,-,a,-,ab,a,a,ab,b,ab,ab,-,-,b,ab,ab,ab,-,b,-,b,a,a,ab,a,b,ab,ab,a,ab,b,a,b,ab,-,ab,-,ab,b,ab,ab,-,b,a,ab,a,a,-,ab,ab,ab,-,ab,b,ab,ab,ab,-,a,ab,a,-,-,b,ab,ab,ab,ab,b,-,b,ab,b,b,ab,b,a,a,-,ab,b,-,-,ab,ab,-,-,-,a,ab,a,-,b,b,a,ab,a,-,a,-,b,b,ab,ab,-,ab,a,ab,ab,ab,ab,b,ab,-,-,a,ab,a,a,a,b,ab,b,-,ab,-,a,b,a,b,a,ab,ab,ab,a,ab,b,-,-,ab,a,a,ab,ab,b,a,b,b,ab,ab,-,ab,-,ab,ab,a,…
*M501	B3.7	ab,a,a,ab,-,ab,a,ab,b,ab,ab,ab,ab,-,-,ab,b,-,ab,b,-,b,a,a,a,ab,b,b,b,a,-,b,ab,-,ab,b,ab,ab,a,a,ab,-,-,ab,ab,b,ab,b,ab,a,ab,-,-,-,ab,ab,a,-,ab,a,a,a,b,ab,a,ab,b,b,a,b,ab,b,ab,-,a,-,b,b,b,-,ab,b,ab,b,ab,ab,a,-,ab,ab,b,b,ab,ab,ab,a,a,b,b,-,ab,a,ab,b,ab,-,ab,a,ab,-,-,ab,ab,-,-,a,a,b,ab,a,a,b,a,ab,a,-,-,ab,a,ab,ab,-,ab,b,-,a,b,b,ab,ab,ab,ab,ab,a,a,a,ab,-,ab,ab,ab,-,ab,-,-,b,ab,ab,ab,ab,-,-,-,a,a,-,b,a…
*M510	D1.10	ab,ab,ab,a,a,a,ab,a,a,ab,ab,a,a,-,a,ab,a,a,-,a,ab,a,-,ab,ab,-,a,a,a,ab,ab,a,ab,-,a,a,a,ab,-,-,a,ab,ab,a,ab,a,a,a,a,ab,ab,ab,-,ab,ab,a,ab,a,a,ab,ab,ab,a,-,ab,ab,-,a,ab,a,-,-,-,a,ab,ab,-,-,a,-,ab,a,ab,a,ab,-,ab,ab,-,-,a,-,ab,-,a,ab,-,-,a,-,a,-,a,-,-,ab,a,ab,a,ab,a,-,ab,ab,ab,-,ab,-,-,ab,ab,-,ab,ab,ab,a,ab,-,ab,-,a,a,ab,-,ab,ab,a,a,a,ab,-,-,-,ab,ab,ab,a,a,-,ab,a,a,a,a,ab,a,ab,a,ab,ab,ab,ab,-,ab,ab,a…
*M512	B3.7	ab,a,a,ab,ab,ab,-,-,-,ab,ab,ab,-,-,ab,ab,b,ab,ab,b,ab,b,ab,a,-,-,b,b,b,a,ab,b,ab,ab,ab,b,ab,ab,a,-,ab,-,ab,ab,ab,b,-,-,-,a,ab,a,b,-,-,ab,-,ab,ab,a,-,a,b,ab,a,ab,-,b,a,b,ab,b,ab,b,-,ab,b,b,b,a,-,b,ab,b,ab,ab,a,ab,ab,ab,-,-,ab,-,-,a,ab,b,b,a,ab,a,ab,b,ab,ab,ab,a,ab,-,ab,-,ab,ab,a,a,-,-,ab,a,-,-,-,ab,a,ab,ab,-,a,-,ab,ab,ab,b,ab,a,-,-,ab,ab,ab,ab,ab,a,a,a,ab,b,ab,-,ab,b,ab,ab,ab,b,ab,ab,-,ab,a,a,a,a,…
*M514	D2.15	ab,a,a,a,a,-,a,a,ab,-,ab,a,a,a,a,-,ab,a,a,ab,ab,ab,-,a,a,ab,ab,-,ab,a,ab,-,ab,a,a,ab,a,-,a,a,a,a,-,a,ab,ab,-,ab,a,a,ab,a,-,-,ab,a,a,-,a,-,a,a,ab,a,a,ab,ab,ab,a,-,a,ab,a,ab,a,ab,ab,ab,ab,-,ab,ab,-,ab,ab,ab,a,ab,a,-,ab,-,ab,ab,a,a,a,-,ab,a,a,a,a,ab,-,ab,a,a,a,a,a,-,ab,ab,a,a,a,ab,-,-,a,ab,a,ab,a,a,ab,a,a,a,a,-,-,ab,ab,-,ab,ab,-,ab,-,-,-,a,a,a,-,ab,ab,-,a,ab,a,a,ab,ab,-,-,ab,ab,a,a,-,a,a,-,ab,-,a,-,…
*M515	D1.10	a,a,a,ab,ab,-,-,ab,ab,a,a,ab,ab,-,ab,a,ab,-,-,ab,-,ab,a,a,a,a,ab,ab,-,-,a,ab,a,ab,-,ab,ab,a,a,a,ab,a,a,ab,a,-,ab,ab,ab,a,a,-,ab,a,a,ab,-,ab,ab,a,a,a,ab,ab,a,-,ab,ab,a,ab,ab,ab,ab,ab,a,-,ab,ab,ab,a,a,ab,a,ab,-,a,-,a,ab,ab,ab,ab,a,-,ab,a,-,ab,-,a,a,a,-,ab,a,a,ab,-,-,-,ab,ab,a,-,-,-,a,ab,ab,a,a,ab,-,a,a,ab,a,ab,a,ab,-,ab,a,ab,a,-,ab,-,ab,a,ab,a,ab,a,-,-,ab,-,a,a,ab,-,ab,ab,a,ab,a,ab,a,a,-,a,a,a,a,ab…
*M517	D2.15	-,a,-,-,a,a,a,a,ab,ab,ab,a,-,a,a,ab,ab,a,a,ab,-,ab,ab,a,a,ab,ab,ab,ab,-,ab,ab,-,-,a,ab,a,ab,a,a,a,a,ab,a,ab,ab,a,-,a,a,-,a,ab,ab,ab,-,a,a,a,a,a,a,-,a,a,ab,-,ab,a,ab,a,ab,a,ab,a,ab,ab,-,ab,-,ab,ab,ab,ab,ab,ab,a,ab,a,-,ab,-,ab,ab,-,a,a,ab,ab,a,a,-,a,-,ab,ab,a,a,a,a,-,-,ab,ab,-,a,a,ab,a,a,-,ab,a,ab,a,a,ab,a,a,a,a,-,ab,ab,-,a,-,ab,a,ab,a,ab,a,a,-,a,a,ab,ab,ab,a,ab,a,a,-,-,ab,-,ab,ab,a,a,a,a,-,ab,ab,a…
*M518	B3.7	ab,b,-,ab,-,ab,b,ab,a,-,-,-,ab,b,ab,ab,a,ab,ab,a,ab,a,-,b,b,ab,a,a,a,b,ab,a,-,ab,ab,-,ab,-,-,b,ab,-,-,ab,ab,a,-,-,ab,b,ab,-,-,-,ab,-,b,ab,ab,b,-,b,a,ab,b,ab,a,a,b,-,-,-,-,a,b,-,a,a,a,b,ab,a,ab,a,ab,ab,b,ab,ab,ab,a,a,ab,ab,ab,b,b,-,-,b,b,b,ab,a,ab,ab,ab,b,ab,b,ab,ab,ab,-,b,b,-,a,ab,b,b,a,-,ab,b,ab,-,ab,b,ab,ab,-,ab,a,-,b,a,-,ab,ab,-,ab,-,b,b,b,ab,a,ab,ab,ab,a,-,ab,ab,-,ab,ab,-,ab,b,b,-,b,b,a,-,ab,…
*M520	D1.10	a,a,-,ab,ab,-,a,ab,ab,a,a,ab,ab,a,ab,a,-,ab,ab,ab,a,-,-,a,a,-,ab,ab,ab,a,a,ab,a,ab,ab,ab,ab,-,a,a,ab,-,a,ab,a,ab,ab,ab,ab,a,a,a,ab,a,a,-,a,ab,-,a,a,-,ab,ab,a,a,ab,ab,-,ab,ab,ab,-,ab,a,-,ab,-,ab,-,a,ab,-,ab,a,a,a,a,ab,ab,ab,ab,-,a,ab,a,a,ab,ab,a,a,-,ab,-,a,a,ab,-,ab,a,ab,ab,a,a,a,a,-,ab,-,a,a,ab,a,-,-,ab,a,-,a,ab,ab,ab,a,ab,-,a,ab,ab,-,a,ab,a,ab,a,a,a,ab,-,-,a,ab,ab,ab,ab,-,-,a,ab,ab,a,a,-,a,a,a,a…
*M521	B3.7	a,ab,b,b,-,b,ab,b,ab,a,a,b,b,ab,b,a,ab,-,b,ab,a,ab,a,ab,ab,a,ab,ab,ab,ab,a,ab,-,-,b,ab,-,a,ab,ab,b,ab,a,-,a,ab,b,-,b,-,a,ab,ab,a,a,b,ab,-,-,ab,-,ab,ab,-,-,-,ab,ab,-,-,b,ab,b,-,ab,-,ab,ab,ab,ab,a,ab,-,ab,-,a,ab,a,-,-,ab,ab,a,a,b,ab,ab,-,-,ab,ab,ab,b,ab,a,a,b,ab,-,ab,b,b,a,a,ab,-,-,ab,b,ab,ab,ab,ab,-,-,b,-,b,-,b,b,b,a,ab,a,ab,-,ab,-,a,b,a,b,ab,ab,ab,b,ab,a,a,b,ab,b,b,a,ab,-,b,-,a,ab,ab,ab,-,ab,-,ab…
*M522	B3.7	ab,b,ab,-,ab,ab,b,ab,-,ab,-,ab,ab,b,-,ab,a,-,-,a,ab,a,ab,b,b,ab,a,a,a,b,ab,a,-,ab,ab,a,ab,ab,b,b,ab,-,-,ab,ab,a,ab,a,-,b,ab,b,a,ab,ab,ab,b,-,-,b,-,b,a,ab,b,ab,a,a,b,a,ab,a,ab,a,-,ab,a,a,a,b,ab,a,ab,a,ab,ab,b,ab,ab,ab,a,-,ab,ab,-,b,b,-,a,b,-,-,ab,a,ab,ab,-,b,-,-,-,ab,ab,ab,b,b,b,-,-,b,b,a,b,ab,b,ab,ab,ab,b,ab,ab,ab,ab,a,ab,b,-,-,ab,ab,ab,-,ab,-,b,b,ab,a,ab,ab,-,a,-,ab,ab,a,ab,ab,-,ab,b,b,b,-,b,a,-…
*M525	D1.10	-,a,ab,ab,ab,ab,a,ab,ab,-,a,-,ab,a,ab,a,ab,ab,ab,-,-,ab,a,a,a,a,ab,ab,ab,a,a,ab,a,-,ab,ab,ab,a,a,a,ab,a,a,ab,-,ab,-,ab,ab,a,a,a,-,-,a,ab,a,ab,ab,a,a,a,-,ab,a,a,-,ab,a,ab,ab,-,ab,ab,-,a,ab,-,ab,a,a,ab,a,-,-,a,a,a,ab,-,ab,ab,a,-,ab,-,a,ab,ab,-,a,-,ab,ab,a,a,-,a,-,a,-,ab,a,a,a,a,a,ab,ab,a,a,ab,a,-,a,ab,a,ab,a,-,ab,ab,a,ab,a,a,ab,ab,ab,a,ab,a,ab,a,a,a,ab,-,a,a,ab,ab,ab,-,a,ab,a,ab,ab,a,a,a,a,a,a,ab,a…
*M526	D2.15	a,ab,ab,-,ab,ab,a,ab,-,a,a,ab,ab,ab,-,a,a,ab,ab,a,-,a,a,ab,ab,a,-,a,a,ab,-,-,a,-,-,a,ab,-,ab,-,-,ab,a,ab,a,a,-,a,ab,ab,-,ab,a,a,a,ab,ab,ab,ab,ab,ab,ab,a,ab,ab,a,a,-,ab,a,ab,a,ab,a,ab,-,a,a,-,ab,a,a,-,-,-,a,ab,a,ab,ab,-,a,-,a,ab,ab,ab,a,-,ab,ab,ab,ab,ab,a,a,ab,ab,-,-,ab,ab,a,a,ab,ab,ab,-,ab,ab,-,a,-,a,ab,ab,a,-,ab,ab,ab,ab,a,a,a,-,a,a,ab,a,-,-,ab,-,ab,ab,ab,-,-,a,ab,a,ab,ab,a,a,a,-,a,a,ab,ab,ab,ab…
*M528	B3.7	ab,-,ab,ab,-,ab,ab,ab,-,-,-,ab,ab,-,ab,ab,b,ab,ab,-,ab,b,ab,a,a,ab,b,-,b,a,-,-,ab,ab,ab,b,ab,ab,a,a,b,a,ab,ab,ab,b,ab,b,ab,a,ab,-,b,ab,ab,ab,a,ab,ab,a,-,a,-,ab,a,ab,b,ab,a,b,ab,b,-,b,a,ab,b,b,b,a,ab,b,-,-,-,ab,-,ab,ab,ab,b,b,ab,ab,ab,a,-,b,-,a,-,a,ab,ab,ab,-,ab,a,ab,a,ab,ab,ab,-,a,a,a,b,ab,a,a,b,a,-,a,-,-,ab,a,ab,-,ab,ab,b,ab,a,-,b,ab,ab,-,ab,ab,-,a,a,ab,b,ab,ab,ab,b,ab,ab,ab,b,-,ab,-,ab,-,a,-,a,…
*M530	B3.7	ab,-,-,ab,ab,ab,ab,ab,a,ab,ab,ab,ab,b,ab,ab,a,-,ab,a,ab,a,ab,b,b,ab,a,-,a,b,-,-,ab,ab,-,a,ab,ab,b,b,a,b,ab,ab,ab,a,ab,a,-,-,ab,b,a,ab,ab,-,b,ab,ab,b,b,b,a,ab,b,ab,a,ab,b,a,-,a,ab,a,b,ab,a,a,a,b,ab,a,ab,-,ab,ab,b,-,ab,ab,a,a,ab,ab,ab,b,b,a,a,-,b,b,ab,ab,ab,-,ab,b,ab,b,ab,-,ab,ab,b,b,b,-,ab,b,b,-,b,ab,b,ab,ab,-,b,-,ab,ab,ab,a,-,b,-,a,-,ab,-,ab,ab,-,b,b,ab,a,-,ab,-,-,ab,-,ab,a,ab,ab,a,ab,b,-,-,b,-,a…
*M532	D2.15	-,a,a,-,-,a,-,a,ab,ab,ab,a,-,a,a,ab,ab,-,a,ab,ab,ab,ab,a,a,ab,ab,ab,ab,a,ab,ab,ab,a,-,ab,-,ab,-,a,ab,a,ab,a,ab,ab,a,-,a,a,ab,a,ab,ab,ab,a,a,a,-,a,a,-,ab,a,a,ab,ab,a,a,ab,a,ab,a,ab,a,ab,ab,ab,ab,a,ab,ab,ab,ab,ab,ab,a,ab,-,a,ab,ab,ab,ab,a,a,a,-,-,a,a,a,-,a,-,ab,a,a,a,a,a,a,-,ab,-,a,a,ab,a,a,-,ab,a,ab,a,a,ab,a,a,a,a,a,ab,ab,ab,a,ab,ab,a,ab,a,ab,a,a,-,-,a,ab,ab,-,a,ab,a,a,-,-,ab,a,ab,-,a,a,a,a,a,ab,a…
*M536	D2.15	ab,-,a,a,a,a,ab,-,ab,-,-,a,a,a,a,ab,-,a,a,ab,ab,ab,ab,a,a,ab,ab,ab,-,a,ab,ab,-,-,a,-,a,-,a,a,ab,-,ab,a,ab,-,a,ab,a,a,-,a,ab,ab,ab,a,a,a,a,a,a,a,ab,a,a,-,-,-,a,-,a,ab,a,ab,a,ab,ab,ab,ab,a,ab,-,-,ab,ab,ab,a,ab,-,a,ab,-,-,ab,-,a,a,ab,ab,a,a,a,a,-,ab,ab,-,a,a,-,a,a,ab,ab,a,-,a,ab,-,a,a,-,a,ab,a,-,ab,a,a,a,a,-,-,ab,ab,a,ab,ab,a,ab,a,ab,a,a,-,a,a,ab,ab,ab,-,-,a,-,ab,-,ab,a,ab,ab,a,a,a,a,-,ab,-,-,a,a,ab…
*M537	D2.15	ab,a,a,a,a,-,-,a,ab,ab,ab,a,-,a,a,-,ab,a,a,ab,ab,ab,ab,a,a,ab,ab,ab,ab,a,ab,-,-,a,-,ab,-,ab,a,a,ab,-,-,-,-,ab,a,ab,a,a,ab,-,ab,ab,ab,a,a,a,a,a,a,a,-,a,-,ab,ab,a,a,ab,a,ab,a,a,a,ab,-,ab,-,-,ab,ab,ab,ab,ab,ab,a,ab,a,a,ab,ab,ab,ab,a,a,a,ab,ab,a,-,-,a,a,ab,ab,a,a,-,-,-,-,ab,ab,-,a,a,ab,a,a,a,ab,a,-,a,a,ab,a,a,-,a,-,ab,ab,ab,a,ab,ab,a,ab,-,ab,a,a,a,-,a,-,ab,ab,a,ab,a,a,ab,ab,ab,a,-,ab,a,a,a,a,a,ab,-,-…
*M552	D2.15	ab,a,a,a,-,-,ab,-,ab,ab,-,a,-,a,a,ab,-,a,a,-,ab,ab,ab,a,a,ab,ab,ab,ab,a,ab,-,ab,a,-,ab,-,ab,a,a,ab,a,ab,a,ab,ab,a,ab,a,a,-,a,ab,ab,-,a,a,a,a,a,a,a,ab,a,-,-,ab,a,a,ab,-,ab,a,a,a,ab,-,ab,ab,-,-,ab,ab,-,ab,ab,a,ab,a,a,-,ab,ab,ab,-,-,a,ab,ab,a,a,a,a,a,-,ab,a,a,-,a,a,a,ab,-,a,a,a,-,a,a,a,ab,a,ab,a,a,ab,a,a,a,ab,a,ab,ab,-,a,-,ab,a,ab,-,ab,a,a,a,a,a,ab,ab,ab,a,ab,a,a,ab,-,ab,-,ab,ab,-,a,a,a,a,a,ab,a,a,-…
*M553	D2.15	ab,-,a,a,-,a,ab,a,ab,ab,-,a,a,a,a,ab,ab,a,-,-,ab,-,ab,a,-,ab,ab,-,ab,a,ab,ab,ab,-,-,ab,a,-,a,a,ab,a,ab,a,ab,ab,a,ab,a,a,-,a,-,ab,ab,-,-,a,a,-,-,a,-,a,-,ab,ab,a,a,ab,a,ab,a,a,a,ab,ab,ab,ab,-,ab,ab,ab,ab,ab,-,a,-,a,a,ab,-,ab,ab,a,a,a,ab,ab,a,a,a,-,a,ab,ab,a,a,a,a,-,a,ab,ab,a,a,-,ab,a,a,a,ab,a,ab,a,-,ab,a,a,a,ab,a,ab,ab,ab,a,ab,ab,a,ab,a,ab,a,a,a,-,a,ab,ab,-,a,ab,-,a,ab,-,-,a,ab,-,a,-,-,a,a,a,-,a,a,…
*M557	D2.15	ab,a,-,a,a,a,-,-,ab,ab,ab,a,a,a,a,ab,ab,-,-,ab,ab,ab,ab,-,-,ab,ab,ab,ab,a,ab,ab,ab,a,a,ab,a,ab,-,-,ab,a,ab,a,-,ab,a,ab,a,a,ab,a,-,ab,ab,a,a,-,-,a,a,-,ab,a,a,ab,ab,a,a,ab,a,ab,a,-,a,ab,ab,ab,ab,a,ab,-,ab,ab,-,ab,a,ab,a,a,-,ab,ab,ab,-,a,a,-,ab,a,a,a,a,a,ab,ab,a,a,a,-,a,a,ab,ab,-,-,a,ab,a,a,a,ab,-,ab,a,-,ab,a,a,a,ab,a,ab,ab,-,a,ab,ab,a,ab,-,ab,a,a,a,a,a,ab,ab,-,a,ab,a,-,ab,-,-,a,-,ab,a,a,-,-,a,a,ab,…
*M565	B3.7	ab,-,ab,-,ab,-,ab,ab,a,ab,-,ab,ab,b,-,ab,a,ab,-,ab,ab,a,ab,b,b,ab,a,-,a,b,ab,a,ab,ab,ab,-,ab,-,b,b,a,b,ab,ab,ab,a,b,-,ab,-,ab,-,a,-,ab,ab,-,-,ab,b,-,b,-,ab,b,-,a,-,b,a,-,a,ab,ab,b,ab,a,-,a,b,ab,a,ab,a,ab,ab,b,-,-,ab,a,a,ab,-,ab,-,b,a,a,b,b,b,ab,ab,ab,ab,ab,b,ab,b,ab,ab,-,-,b,b,b,a,ab,b,b,a,b,ab,b,-,ab,ab,-,ab,-,ab,-,a,ab,b,a,a,-,-,ab,ab,ab,b,b,b,ab,a,ab,ab,ab,a,ab,ab,b,a,ab,-,-,ab,b,b,b,b,b,b,a,-…
*M566	B3.7	ab,a,ab,ab,ab,ab,-,ab,b,ab,ab,ab,ab,a,ab,ab,b,ab,-,ab,ab,-,ab,a,a,ab,b,b,b,-,ab,b,ab,ab,-,b,ab,ab,-,a,b,a,ab,ab,ab,b,a,b,ab,a,ab,a,b,ab,ab,ab,a,ab,ab,-,a,a,b,ab,a,ab,b,ab,a,b,-,b,ab,ab,a,ab,b,-,b,a,ab,b,ab,b,ab,ab,a,ab,ab,-,b,b,ab,ab,ab,a,-,b,b,a,a,a,ab,ab,ab,ab,ab,a,ab,a,ab,ab,ab,ab,a,a,-,-,ab,a,a,-,a,ab,-,a,ab,ab,a,ab,b,ab,ab,b,ab,a,b,-,ab,-,ab,ab,ab,a,-,a,ab,b,ab,-,ab,b,ab,ab,a,b,-,ab,b,ab,-,a…
*M576	B3.7	a,ab,b,b,b,b,a,-,ab,a,a,-,b,-,b,a,ab,b,b,a,a,ab,a,-,-,a,ab,ab,ab,ab,a,ab,a,b,b,ab,b,a,ab,ab,-,ab,a,b,-,ab,ab,ab,-,-,a,-,ab,a,-,b,ab,b,b,ab,ab,ab,ab,b,ab,a,ab,b,-,ab,-,ab,b,b,ab,a,ab,ab,ab,ab,a,-,a,ab,-,a,ab,a,-,b,ab,ab,a,-,b,ab,ab,ab,ab,ab,ab,-,b,b,a,a,b,ab,b,ab,b,-,a,a,ab,ab,ab,ab,b,ab,ab,ab,ab,a,ab,-,a,b,ab,b,ab,-,a,ab,a,ab,b,ab,-,a,-,-,-,-,ab,-,b,ab,a,a,b,ab,b,b,ab,ab,ab,b,-,-,-,-,ab,-,ab,ab,-…
*M579	D2.15	a,ab,ab,ab,ab,ab,a,-,a,a,a,ab,ab,ab,ab,-,a,ab,ab,-,a,a,a,ab,-,a,a,a,a,ab,a,a,a,ab,ab,a,ab,a,ab,ab,a,-,a,ab,-,a,ab,a,ab,ab,a,ab,a,-,-,ab,ab,ab,ab,ab,ab,ab,-,ab,ab,a,a,ab,-,-,ab,a,ab,ab,ab,a,a,a,a,ab,a,a,a,a,a,a,ab,a,ab,ab,a,a,a,-,ab,ab,ab,a,a,-,ab,ab,ab,ab,a,a,ab,ab,ab,ab,-,-,a,a,ab,ab,-,a,ab,ab,ab,a,ab,a,ab,ab,a,ab,ab,ab,a,ab,a,a,a,ab,-,a,ab,a,ab,a,-,ab,ab,ab,ab,a,a,a,-,a,ab,ab,ab,a,-,ab,a,-,ab,a…
*M580	D2.15	-,-,ab,ab,ab,ab,a,-,a,a,-,ab,-,-,ab,a,a,ab,ab,-,-,a,-,-,-,a,a,a,a,ab,a,a,a,ab,-,-,-,-,ab,ab,-,ab,a,-,a,a,ab,-,ab,-,-,-,a,a,a,ab,ab,-,ab,ab,ab,ab,a,-,ab,a,a,ab,ab,a,ab,a,-,ab,ab,a,a,a,a,ab,a,a,a,a,a,a,-,-,ab,ab,a,-,a,a,ab,ab,ab,a,a,ab,-,ab,ab,ab,-,-,ab,ab,ab,ab,ab,ab,a,a,ab,ab,ab,a,ab,ab,ab,a,ab,a,ab,ab,a,ab,ab,ab,-,ab,a,a,a,ab,ab,a,ab,-,-,a,ab,ab,ab,ab,ab,a,a,a,ab,a,-,ab,ab,a,ab,-,a,a,-,-,ab,ab,-…
*M589	D2.15	a,ab,ab,ab,-,ab,a,ab,a,-,a,ab,-,ab,ab,a,-,ab,ab,a,a,-,a,ab,ab,a,a,a,a,-,a,a,a,-,ab,a,ab,a,-,ab,a,ab,a,ab,-,a,ab,a,ab,ab,-,ab,a,a,a,ab,ab,ab,ab,ab,-,ab,a,ab,ab,a,-,ab,ab,-,ab,a,-,ab,ab,a,a,a,a,ab,a,a,a,a,-,a,ab,a,ab,ab,a,a,a,a,ab,ab,ab,a,a,-,-,ab,ab,ab,a,-,ab,ab,ab,ab,ab,ab,a,a,ab,-,-,-,ab,-,ab,a,ab,a,ab,ab,a,ab,-,-,a,ab,a,a,a,ab,-,a,ab,a,-,a,ab,ab,ab,ab,ab,-,-,a,ab,a,ab,-,ab,a,ab,ab,a,-,ab,ab,ab,…
*M590	D2.15	a,ab,-,-,ab,ab,a,ab,a,a,-,ab,ab,-,-,a,a,ab,ab,a,a,a,a,-,ab,a,-,a,-,-,a,a,a,ab,ab,-,ab,a,-,ab,a,-,a,ab,a,-,ab,a,ab,ab,-,ab,-,a,a,-,ab,ab,ab,ab,ab,ab,a,-,ab,-,a,ab,-,a,ab,a,ab,ab,ab,a,a,a,a,ab,a,a,a,a,a,a,ab,a,ab,-,a,a,-,-,ab,ab,ab,a,a,-,ab,-,ab,ab,-,a,ab,ab,ab,ab,ab,ab,a,a,-,ab,ab,-,ab,ab,ab,a,ab,a,ab,-,-,-,ab,ab,a,ab,a,-,-,-,ab,a,ab,a,ab,a,ab,ab,ab,ab,ab,-,a,a,ab,a,ab,ab,-,a,ab,ab,-,a,-,ab,-,ab,-…
*M592	D1.10	a,a,ab,ab,ab,-,a,ab,ab,a,a,ab,ab,a,ab,a,ab,ab,-,a,a,ab,a,a,-,a,ab,ab,ab,-,a,ab,a,ab,ab,ab,ab,a,-,a,ab,a,a,ab,a,ab,a,-,ab,-,a,a,ab,a,a,ab,a,ab,ab,-,a,a,ab,ab,a,a,ab,ab,a,-,ab,-,-,ab,-,a,ab,ab,ab,-,-,-,a,-,a,a,a,a,ab,ab,-,ab,a,a,ab,a,a,ab,ab,-,a,a,ab,ab,a,ab,ab,a,ab,a,ab,ab,a,a,-,a,a,ab,-,-,a,-,a,a,a,a,a,ab,ab,ab,ab,-,a,ab,-,a,-,ab,ab,a,-,a,-,a,a,-,ab,-,-,-,ab,-,ab,ab,a,ab,a,-,ab,a,a,-,a,a,a,-,ab,a…
*M593	D1.10	ab,ab,a,a,a,-,ab,a,-,-,-,a,-,ab,a,ab,-,a,a,ab,-,a,ab,ab,ab,ab,a,-,-,ab,ab,a,ab,a,a,a,-,ab,ab,ab,a,ab,-,a,ab,a,-,-,a,-,ab,ab,-,ab,ab,a,ab,-,a,ab,ab,ab,a,a,ab,ab,a,a,ab,-,-,a,a,a,ab,ab,a,a,a,ab,ab,a,-,a,-,ab,ab,ab,a,-,-,a,ab,ab,a,-,ab,a,-,ab,ab,-,a,a,ab,a,a,ab,a,-,a,a,ab,-,ab,ab,ab,a,-,ab,ab,a,ab,ab,ab,ab,ab,a,-,a,a,a,ab,a,ab,-,a,a,a,ab,a,ab,-,ab,ab,ab,a,a,ab,ab,a,a,a,-,ab,a,-,a,a,ab,ab,ab,ab,ab,ab…
*M599	D2.15	ab,a,-,a,a,a,ab,-,-,ab,ab,-,a,-,a,ab,ab,a,a,ab,ab,ab,-,a,a,ab,ab,ab,-,a,ab,ab,ab,a,a,-,a,ab,a,a,-,a,ab,a,ab,ab,a,ab,a,a,ab,a,ab,ab,ab,a,-,a,a,ab,a,a,ab,a,a,ab,ab,a,a,ab,a,ab,a,a,a,ab,ab,ab,ab,a,ab,ab,ab,ab,ab,ab,a,ab,-,a,ab,ab,-,ab,a,a,-,-,-,a,-,a,a,-,-,ab,-,-,a,a,a,a,ab,-,a,a,a,ab,a,-,a,ab,a,ab,a,a,ab,a,a,a,ab,a,ab,ab,ab,-,a,-,a,-,-,ab,a,a,a,a,a,ab,-,ab,a,ab,a,-,a,-,a,-,ab,ab,a,a,a,a,a,a,ab,-,a,…
*M602	D2.15	ab,a,a,-,a,a,ab,a,ab,ab,ab,a,-,a,a,-,ab,a,-,ab,ab,ab,ab,-,a,ab,ab,ab,ab,-,ab,ab,ab,a,-,ab,a,ab,a,a,ab,a,-,a,ab,-,-,ab,a,a,ab,-,ab,ab,ab,a,a,-,a,ab,a,a,ab,a,a,ab,ab,-,a,ab,a,ab,a,-,a,ab,ab,ab,ab,a,ab,ab,-,ab,ab,-,a,ab,a,a,ab,ab,ab,ab,a,a,a,ab,ab,a,a,a,a,a,ab,ab,a,a,a,-,a,-,ab,ab,a,-,-,ab,a,a,a,-,a,ab,a,a,ab,a,a,a,ab,a,ab,ab,ab,a,a,ab,a,ab,a,ab,a,-,a,a,a,ab,ab,ab,a,ab,-,a,a,ab,a,a,ab,ab,a,a,a,a,a,-…
*M604	D2.15	ab,-,a,a,a,a,ab,a,ab,ab,ab,-,a,a,-,a,-,a,a,ab,ab,ab,ab,a,a,ab,ab,ab,ab,a,ab,ab,ab,a,a,ab,a,ab,a,a,ab,a,ab,a,ab,ab,a,ab,-,a,-,a,-,ab,ab,-,a,a,a,-,a,a,ab,a,a,ab,ab,a,a,-,a,ab,a,a,-,ab,ab,ab,ab,a,ab,ab,ab,ab,ab,-,a,ab,a,a,ab,ab,ab,ab,-,a,a,ab,ab,a,a,a,a,a,-,-,a,a,a,a,a,a,ab,ab,a,a,-,ab,a,a,a,ab,a,ab,a,-,ab,a,a,a,-,a,ab,ab,-,-,a,ab,a,ab,-,ab,a,a,a,-,a,ab,ab,ab,a,ab,a,a,a,ab,a,a,ab,-,-,a,a,a,-,a,ab,-,…
*M606	B3.7	b,ab,a,-,a,a,b,a,-,b,b,a,-,ab,a,-,ab,a,a,b,b,ab,-,ab,ab,b,-,-,ab,ab,b,ab,-,a,a,ab,a,b,-,-,ab,ab,-,a,b,-,ab,ab,a,ab,b,-,ab,-,b,a,-,a,a,b,ab,ab,ab,a,ab,b,-,a,ab,-,-,ab,a,a,ab,-,ab,-,-,ab,b,ab,-,ab,b,b,ab,b,a,-,-,ab,b,b,-,-,ab,ab,-,ab,ab,ab,a,a,b,ab,a,-,a,ab,a,a,b,-,-,ab,-,ab,a,ab,ab,ab,ab,b,ab,a,-,a,a,a,ab,a,-,ab,-,-,a,ab,a,b,a,b,a,ab,ab,ab,a,-,b,-,-,ab,a,a,ab,ab,ab,a,ab,b,-,ab,ab,ab,-,-,ab,a,ab,ab…
*M608	B3.7	-,ab,-,b,b,-,a,b,ab,a,a,b,b,ab,-,-,ab,b,b,a,a,ab,a,ab,ab,a,ab,ab,ab,ab,a,ab,a,b,b,ab,b,a,ab,ab,ab,ab,a,b,a,ab,-,ab,b,ab,a,ab,ab,a,a,b,-,b,-,a,-,ab,ab,b,ab,a,ab,b,ab,ab,b,ab,b,b,ab,a,ab,ab,-,-,a,ab,-,ab,a,a,ab,a,b,b,ab,ab,a,-,b,-,ab,ab,ab,ab,ab,ab,b,b,a,ab,b,ab,b,ab,b,b,a,a,ab,ab,-,ab,b,ab,ab,ab,ab,a,ab,b,a,b,b,b,ab,b,-,ab,a,ab,-,ab,b,a,b,a,b,-,ab,ab,-,-,a,-,b,ab,b,b,ab,ab,ab,-,ab,a,ab,ab,ab,ab,ab…
*M609	D1.10	a,a,ab,ab,ab,ab,a,ab,ab,a,-,ab,ab,-,-,a,-,ab,ab,-,a,ab,a,a,a,a,ab,ab,ab,a,a,ab,a,ab,-,-,ab,-,a,a,ab,a,a,ab,a,-,a,ab,-,a,a,-,-,a,-,ab,a,ab,ab,-,a,a,ab,ab,a,a,-,ab,a,ab,ab,-,ab,ab,a,-,-,ab,ab,a,-,ab,a,ab,a,-,-,-,ab,ab,-,ab,-,a,ab,a,a,ab,-,a,a,a,ab,ab,a,-,ab,a,-,a,ab,ab,a,a,a,a,-,ab,ab,a,-,ab,a,a,a,ab,a,ab,ab,-,ab,ab,-,ab,-,a,ab,-,ab,a,ab,a,ab,a,a,a,ab,ab,-,a,ab,ab,ab,ab,a,ab,-,ab,ab,a,a,a,a,a,a,-,a…
*M610	D1.10	a,a,ab,ab,ab,-,-,ab,ab,a,a,ab,ab,a,ab,a,ab,ab,ab,a,a,ab,-,-,a,a,ab,-,ab,a,-,ab,a,-,ab,ab,ab,a,a,a,ab,a,a,ab,a,ab,a,ab,ab,a,a,-,ab,a,-,ab,a,ab,-,-,-,a,ab,-,a,a,ab,-,a,-,ab,ab,-,ab,a,a,ab,ab,ab,a,a,ab,a,ab,a,a,-,a,ab,-,ab,ab,a,a,ab,a,-,ab,ab,a,a,a,ab,ab,a,ab,ab,a,ab,a,-,-,a,a,-,-,a,ab,-,a,a,ab,a,a,a,-,a,ab,ab,ab,-,-,-,ab,a,a,ab,ab,-,a,ab,a,ab,a,-,a,ab,ab,a,a,-,ab,ab,ab,a,-,a,ab,ab,a,a,-,a,a,a,a,-,a…
*M612	B3.7	ab,b,ab,ab,ab,ab,ab,-,a,ab,ab,ab,ab,b,-,-,a,ab,ab,ab,ab,a,ab,b,b,ab,a,a,a,b,-,a,ab,ab,ab,a,ab,-,-,b,a,b,ab,ab,ab,a,b,a,ab,b,ab,b,a,-,ab,ab,-,ab,ab,ab,b,-,a,ab,b,-,a,ab,b,a,ab,a,ab,ab,b,ab,a,a,a,b,ab,-,-,-,ab,ab,b,ab,ab,ab,a,a,ab,ab,ab,b,-,a,a,b,b,b,ab,-,ab,a,-,-,ab,-,ab,ab,ab,-,b,-,b,a,-,-,b,a,b,ab,b,ab,ab,-,ab,ab,a,-,ab,a,ab,-,ab,a,-,ab,ab,ab,ab,b,b,-,ab,a,ab,ab,ab,a,-,ab,b,-,b,ab,a,ab,b,b,b,b,b…
*M613	D2.15	a,ab,-,ab,ab,ab,a,ab,-,a,a,ab,ab,ab,ab,-,a,ab,ab,a,a,a,a,ab,-,a,a,-,a,ab,a,a,a,ab,-,a,ab,a,ab,ab,a,ab,a,ab,a,a,ab,a,ab,ab,a,ab,a,a,-,ab,ab,-,ab,a,-,ab,a,-,ab,a,a,-,ab,a,ab,a,ab,-,ab,a,a,a,-,ab,a,a,-,a,a,a,ab,a,ab,ab,a,a,a,-,-,ab,ab,a,a,ab,-,ab,ab,ab,-,-,ab,ab,ab,ab,ab,ab,-,a,ab,-,ab,a,ab,ab,ab,a,ab,a,ab,ab,a,ab,ab,-,a,ab,-,a,a,ab,ab,a,-,a,ab,-,-,ab,ab,ab,ab,a,-,a,ab,a,ab,ab,ab,a,ab,ab,a,-,ab,ab,-…
*M614	B3.7	ab,b,-,ab,ab,ab,ab,ab,-,-,ab,ab,ab,b,ab,b,-,ab,ab,ab,ab,a,ab,b,b,ab,a,a,a,-,ab,a,ab,ab,-,-,ab,ab,b,b,a,-,-,ab,ab,a,-,a,ab,-,ab,b,-,ab,ab,ab,b,ab,-,-,b,b,-,ab,-,ab,a,ab,b,a,ab,a,-,ab,b,-,a,a,a,-,-,a,ab,a,-,ab,b,-,-,ab,a,a,ab,ab,ab,b,b,-,a,b,b,b,ab,-,ab,a,ab,b,ab,-,ab,-,ab,-,b,b,b,-,-,-,b,a,-,ab,b,-,ab,ab,ab,ab,-,ab,ab,a,ab,b,ab,-,ab,ab,ab,ab,ab,b,b,-,ab,a,-,ab,ab,a,ab,ab,b,a,b,-,a,ab,b,b,b,b,b,b,a…
*M616	D1.10	ab,ab,a,a,a,a,ab,a,a,ab,-,-,-,ab,a,ab,a,a,a,-,ab,-,ab,ab,ab,ab,a,a,a,ab,ab,-,-,a,ab,a,a,ab,ab,ab,-,-,ab,a,ab,a,ab,a,a,-,ab,ab,a,ab,-,-,ab,-,a,ab,-,ab,a,a,ab,ab,a,a,ab,a,a,a,a,a,ab,ab,-,-,a,ab,ab,a,ab,-,ab,ab,ab,ab,-,a,a,a,-,ab,a,ab,ab,a,a,ab,ab,ab,a,a,ab,a,a,-,a,ab,a,-,-,ab,ab,ab,ab,a,a,ab,ab,a,ab,ab,ab,a,ab,a,-,a,-,a,ab,a,ab,ab,a,a,a,ab,a,-,a,-,ab,ab,a,-,ab,ab,a,a,a,a,ab,a,-,a,a,ab,ab,ab,ab,-,ab…
*M622	B3.7	b,ab,-,-,a,-,-,a,-,b,b,-,-,ab,a,ab,ab,a,a,b,b,ab,b,ab,ab,-,ab,ab,ab,-,b,ab,-,-,ab,ab,a,b,ab,ab,ab,ab,-,a,b,-,-,ab,a,ab,b,ab,ab,b,b,a,-,a,-,b,-,-,-,-,ab,b,ab,a,ab,-,a,ab,-,a,ab,b,-,ab,-,-,b,a,b,ab,b,b,ab,b,a,a,ab,ab,b,b,a,ab,-,ab,ab,-,ab,ab,a,-,b,-,a,ab,a,ab,a,-,b,b,-,ab,-,ab,a,-,ab,ab,ab,b,ab,a,b,a,a,a,-,a,b,ab,b,ab,a,ab,a,-,a,-,a,ab,ab,ab,a,ab,-,b,a,ab,-,a,ab,ab,-,a,ab,-,ab,ab,-,ab,-,ab,ab,a,ab,…
*M624	D2.15	ab,-,a,a,a,a,ab,a,-,ab,ab,-,a,a,a,a,ab,a,a,ab,-,ab,ab,a,a,-,-,ab,ab,-,-,ab,-,a,a,ab,a,-,a,a,ab,a,ab,a,ab,ab,-,ab,a,a,ab,a,ab,ab,-,-,a,-,-,-,a,a,-,a,a,ab,ab,-,-,ab,a,-,a,a,a,ab,-,ab,ab,a,ab,a,ab,ab,ab,ab,a,ab,a,-,ab,ab,ab,ab,a,a,a,ab,ab,a,a,a,a,-,ab,ab,a,a,a,a,a,a,ab,-,a,-,-,ab,a,a,a,ab,-,ab,a,a,ab,a,a,a,ab,-,ab,ab,-,a,a,ab,a,ab,-,ab,a,-,-,-,a,ab,ab,ab,a,-,-,-,a,ab,a,a,ab,ab,a,a,a,a,a,a,ab,a,a,a,-…
*M637	D1.10	a,a,ab,ab,ab,ab,-,ab,ab,a,a,ab,-,a,-,a,ab,ab,ab,a,a,ab,a,-,a,a,ab,-,ab,-,a,ab,a,ab,a,ab,ab,-,a,a,ab,a,a,ab,a,ab,a,ab,ab,ab,a,-,ab,-,-,ab,-,ab,ab,-,a,a,ab,ab,a,a,ab,ab,a,ab,-,ab,ab,-,a,a,-,ab,ab,a,a,ab,a,ab,-,a,a,a,-,ab,ab,ab,a,a,ab,a,-,ab,ab,a,a,a,ab,ab,a,ab,ab,a,-,a,-,ab,a,a,a,-,-,ab,-,a,a,ab,-,a,a,ab,a,-,ab,ab,ab,ab,a,ab,a,a,-,ab,-,a,-,a,ab,a,-,a,ab,ab,a,-,ab,-,-,ab,-,-,a,ab,ab,a,a,a,-,a,a,a,ab…
*M638	D1.10	a,a,ab,ab,ab,ab,a,ab,ab,a,a,ab,-,a,ab,a,ab,ab,-,a,a,ab,a,-,a,a,ab,ab,-,a,a,ab,-,ab,a,ab,ab,a,a,-,ab,a,a,ab,-,ab,-,ab,ab,ab,a,a,ab,a,a,ab,a,ab,ab,a,a,a,-,ab,-,a,ab,ab,a,ab,ab,ab,ab,ab,a,-,ab,ab,-,a,a,-,a,-,a,a,a,-,-,ab,ab,ab,a,a,ab,a,a,ab,ab,a,a,-,ab,ab,a,ab,-,a,-,a,-,ab,a,a,a,a,a,ab,ab,-,a,ab,a,a,a,ab,-,ab,-,ab,ab,ab,a,ab,a,-,ab,ab,ab,a,-,a,ab,a,a,a,ab,ab,a,a,ab,ab,-,ab,-,-,-,ab,ab,a,a,a,a,-,a,a,…
*M640	D1.10	ab,-,a,a,a,a,ab,a,a,ab,ab,-,a,ab,a,ab,a,a,a,ab,ab,a,ab,-,ab,ab,a,-,a,-,ab,a,ab,a,ab,a,a,ab,ab,ab,a,-,ab,a,-,-,-,a,a,a,-,ab,a,ab,ab,a,-,a,a,ab,ab,-,a,a,ab,ab,a,-,ab,a,a,-,a,a,ab,ab,-,a,a,ab,ab,-,ab,a,ab,ab,ab,-,a,a,a,-,-,-,a,ab,ab,-,-,ab,ab,-,a,a,-,a,a,ab,a,ab,a,-,-,ab,-,ab,-,a,a,ab,ab,a,ab,ab,ab,a,ab,a,a,a,a,a,ab,a,ab,-,a,a,a,ab,a,ab,a,ab,ab,ab,a,a,ab,ab,a,a,a,a,ab,a,ab,a,a,ab,ab,ab,ab,ab,-,-,a,a…
*M641	D1.10	a,a,ab,ab,ab,ab,a,-,ab,a,-,ab,ab,a,ab,a,ab,ab,ab,a,a,ab,a,a,a,a,ab,ab,ab,a,a,ab,a,ab,a,ab,ab,a,-,a,ab,-,a,ab,a,ab,a,-,-,ab,a,a,ab,a,a,ab,a,ab,ab,a,a,-,ab,ab,a,a,-,-,-,ab,ab,ab,ab,ab,a,-,ab,ab,ab,-,a,-,-,ab,a,a,a,a,ab,ab,ab,ab,-,a,-,a,-,ab,ab,a,-,a,ab,ab,-,-,ab,-,ab,a,-,ab,a,a,a,a,-,ab,ab,a,a,ab,a,-,a,ab,-,ab,ab,ab,ab,ab,-,ab,a,a,ab,-,ab,a,ab,-,ab,a,a,a,ab,ab,a,a,ab,ab,ab,ab,a,ab,a,ab,ab,-,a,a,a,a…
*M654	D1.10	ab,-,a,a,a,a,ab,a,a,ab,ab,a,-,-,a,ab,-,-,a,ab,ab,-,ab,-,ab,-,a,a,a,-,ab,a,ab,-,-,-,a,ab,ab,-,-,-,ab,a,-,a,-,a,a,a,ab,ab,-,-,ab,a,ab,a,-,ab,ab,ab,a,a,ab,ab,-,a,ab,-,a,a,a,a,ab,ab,a,-,a,ab,ab,a,ab,a,ab,ab,ab,ab,a,a,a,a,ab,-,a,ab,-,a,a,ab,ab,ab,a,a,ab,a,a,ab,a,ab,-,a,ab,ab,ab,ab,ab,a,a,ab,ab,a,ab,-,ab,a,-,-,a,a,a,a,ab,a,ab,-,a,-,-,-,-,ab,a,ab,ab,ab,a,-,ab,ab,a,a,a,a,ab,a,ab,-,a,ab,ab,ab,ab,ab,ab,-,a…
*M657	B3.7	ab,b,ab,ab,ab,-,-,ab,a,ab,ab,ab,ab,-,ab,-,a,ab,ab,ab,ab,a,ab,b,b,-,a,a,a,b,ab,a,-,ab,b,a,ab,ab,b,b,a,-,ab,ab,-,-,b,a,ab,ab,ab,-,a,ab,ab,ab,b,-,ab,ab,b,ab,a,ab,-,-,a,ab,b,a,ab,a,ab,ab,b,ab,a,a,a,b,ab,ab,ab,a,ab,-,-,ab,ab,-,-,-,-,ab,ab,b,-,a,-,b,-,b,ab,ab,ab,-,ab,b,ab,b,ab,ab,ab,ab,b,b,-,a,ab,-,b,-,b,-,b,ab,ab,ab,ab,a,a,ab,ab,a,ab,b,ab,a,ab,ab,ab,-,ab,b,-,b,ab,a,-,ab,ab,-,ab,ab,b,a,b,ab,a,ab,b,b,b,…
*M667	D2.15	a,ab,ab,ab,ab,ab,ab,ab,a,a,a,-,ab,ab,ab,ab,a,ab,-,a,-,-,a,ab,ab,-,a,a,a,ab,a,a,a,ab,ab,a,ab,a,ab,ab,a,ab,a,ab,a,-,ab,-,ab,ab,a,ab,a,a,ab,ab,ab,ab,ab,a,ab,a,a,ab,ab,a,a,ab,-,a,ab,a,ab,-,ab,a,a,-,a,ab,a,ab,a,a,a,a,ab,a,ab,ab,a,a,a,-,ab,ab,ab,-,a,ab,ab,-,ab,ab,-,a,ab,ab,ab,ab,ab,ab,a,a,-,ab,ab,a,ab,ab,ab,a,ab,a,ab,ab,a,ab,-,a,a,ab,a,a,a,ab,-,a,ab,-,ab,a,ab,ab,ab,ab,-,-,-,-,ab,a,ab,ab,ab,a,ab,-,a,a,-…
*M674	D1.10	ab,ab,a,a,a,a,ab,-,-,ab,ab,a,a,-,a,ab,a,-,a,ab,-,a,ab,ab,ab,ab,a,a,a,-,ab,a,ab,a,ab,a,a,ab,ab,ab,a,ab,ab,a,ab,a,ab,a,-,a,ab,ab,a,ab,ab,a,-,a,a,ab,-,ab,a,a,-,-,a,-,ab,a,a,a,-,-,ab,ab,a,a,-,ab,ab,a,-,a,ab,ab,ab,ab,a,a,-,a,ab,ab,a,-,ab,-,-,ab,ab,-,a,-,ab,-,a,ab,a,ab,a,a,ab,ab,-,ab,-,-,a,ab,-,-,ab,a,ab,a,ab,a,-,a,-,a,ab,a,ab,ab,a,-,a,ab,a,ab,a,ab,ab,-,-,a,ab,ab,a,a,a,a,ab,a,ab,a,-,-,ab,ab,ab,ab,ab,ab…
*M677	D1.10	a,a,-,ab,ab,ab,-,-,ab,a,a,ab,ab,-,ab,a,ab,ab,ab,a,-,ab,a,a,-,a,ab,ab,-,a,a,ab,a,-,-,ab,ab,a,a,-,ab,a,a,-,a,ab,a,ab,ab,ab,a,a,ab,a,-,ab,ab,-,ab,a,a,a,-,ab,a,a,-,-,a,-,ab,ab,ab,-,-,-,ab,ab,ab,a,a,ab,a,ab,a,-,a,a,ab,ab,ab,ab,a,a,ab,-,a,-,ab,a,-,a,-,ab,a,ab,ab,a,ab,a,ab,-,-,a,a,a,-,ab,ab,-,a,ab,a,ab,-,ab,a,ab,ab,ab,-,ab,a,ab,a,-,ab,ab,ab,-,ab,a,ab,a,a,a,ab,ab,-,a,ab,-,-,-,a,ab,-,ab,ab,a,a,a,-,a,a,a,a…
*M678	D1.10	a,a,-,ab,ab,ab,a,-,-,a,-,ab,ab,-,ab,a,ab,-,ab,-,a,-,a,a,a,a,ab,ab,ab,-,a,-,a,ab,ab,-,-,-,a,a,ab,a,-,ab,a,ab,a,-,-,ab,a,a,ab,a,-,-,ab,ab,ab,a,a,-,ab,ab,a,-,ab,ab,-,ab,ab,ab,ab,-,a,a,ab,ab,ab,a,-,ab,a,ab,a,a,a,a,ab,ab,ab,ab,a,-,-,a,a,ab,ab,a,a,a,-,ab,a,ab,ab,a,ab,a,ab,ab,-,a,a,a,a,ab,ab,a,a,ab,a,ab,a,ab,a,ab,ab,ab,ab,ab,a,ab,a,a,ab,ab,ab,a,-,a,-,a,a,a,ab,ab,a,a,ab,-,ab,ab,-,ab,a,-,ab,a,a,a,a,-,a,a,…
*M682	B3.7	-,b,-,-,ab,ab,b,ab,a,ab,ab,-,ab,b,ab,b,a,ab,ab,ab,ab,a,ab,b,b,ab,a,a,a,b,-,a,ab,ab,ab,a,ab,ab,-,b,-,b,ab,ab,ab,-,b,-,ab,a,ab,b,a,ab,b,ab,ab,ab,ab,ab,-,ab,-,ab,b,-,a,ab,b,-,ab,a,ab,ab,b,ab,a,a,a,b,ab,ab,-,a,ab,-,b,ab,ab,ab,-,-,ab,ab,-,b,b,a,a,b,b,b,ab,ab,ab,a,ab,b,ab,b,ab,ab,ab,ab,b,-,b,a,ab,b,b,a,b,a,b,ab,ab,ab,ab,-,a,ab,ab,a,ab,b,-,a,ab,ab,-,ab,ab,b,b,b,ab,a,ab,ab,ab,a,ab,ab,b,-,-,ab,a,ab,b,b,-,…
*M683	B3.7	b,ab,a,a,a,-,ab,a,ab,b,-,a,a,ab,a,ab,ab,a,a,b,b,ab,b,ab,-,b,ab,ab,ab,-,b,ab,b,a,a,ab,-,b,-,ab,ab,ab,b,-,b,ab,ab,-,a,ab,b,ab,ab,-,ab,a,a,a,-,-,ab,b,ab,a,-,b,ab,a,-,ab,a,ab,a,a,ab,b,ab,ab,ab,ab,b,a,b,ab,b,b,-,-,-,a,ab,ab,-,b,a,ab,ab,ab,ab,ab,ab,-,-,a,b,ab,a,ab,a,ab,a,a,b,b,ab,ab,ab,ab,a,-,ab,ab,ab,ab,ab,-,b,a,a,ab,ab,a,b,ab,b,ab,a,ab,a,b,a,b,a,ab,ab,ab,a,ab,-,b,-,ab,-,-,ab,ab,ab,a,-,b,ab,ab,ab,ab,a…
*M684	D1.10	-,ab,a,a,a,a,-,a,a,ab,ab,a,a,ab,a,-,a,-,a,ab,ab,a,-,ab,ab,ab,a,a,a,ab,ab,a,ab,-,a,a,a,ab,ab,ab,a,ab,ab,a,-,a,ab,-,a,a,ab,ab,a,ab,ab,a,a,a,a,ab,ab,-,a,a,ab,ab,a,a,-,a,a,-,a,a,ab,ab,a,a,a,ab,ab,a,ab,a,ab,ab,ab,ab,a,a,-,a,ab,ab,a,ab,-,-,a,ab,-,ab,a,a,ab,a,a,ab,a,ab,a,a,-,-,ab,ab,ab,a,a,-,ab,-,-,a,ab,-,ab,a,a,a,a,a,-,a,-,-,a,-,a,ab,a,ab,a,ab,ab,ab,a,a,ab,ab,-,-,-,a,ab,a,-,-,a,-,ab,ab,ab,ab,ab,ab,a,a,…
*M685	D2.15	-,-,ab,ab,ab,ab,ab,ab,a,-,a,ab,ab,ab,ab,ab,a,ab,ab,a,a,a,-,ab,ab,a,a,-,a,ab,a,a,a,ab,ab,a,ab,a,ab,ab,a,ab,a,-,a,a,ab,-,ab,a,a,ab,a,a,-,ab,ab,ab,ab,a,ab,-,-,ab,ab,a,a,ab,-,a,ab,a,ab,ab,-,a,-,-,a,-,a,ab,a,a,a,a,ab,a,ab,ab,a,a,a,-,-,ab,-,-,-,ab,ab,ab,ab,ab,a,a,ab,-,ab,ab,ab,ab,a,-,ab,ab,ab,a,ab,-,ab,a,ab,-,ab,ab,a,ab,ab,a,a,-,a,a,a,ab,-,a,ab,-,ab,a,ab,-,ab,ab,ab,-,-,a,ab,a,-,ab,ab,a,ab,ab,a,a,ab,ab,…
*M686	D2.15	a,ab,ab,ab,ab,ab,ab,-,a,a,a,ab,ab,ab,ab,ab,a,-,ab,a,a,a,a,ab,ab,a,a,a,a,ab,a,a,a,ab,ab,a,ab,a,-,ab,-,ab,a,-,-,a,ab,a,-,a,a,-,-,a,-,ab,ab,ab,ab,a,ab,a,a,ab,ab,a,a,ab,ab,a,ab,a,ab,ab,-,a,-,a,-,ab,-,-,a,-,a,-,ab,a,ab,ab,a,a,a,a,-,ab,ab,-,a,-,ab,ab,ab,ab,a,a,ab,ab,ab,ab,ab,ab,-,a,ab,ab,ab,a,-,-,-,a,ab,a,ab,ab,a,ab,ab,a,a,-,a,a,-,-,ab,a,ab,-,ab,a,ab,ab,ab,ab,ab,a,a,-,ab,a,ab,ab,ab,a,ab,ab,a,-,-,ab,ab,…
*M688	D1.10	-,-,a,-,a,a,ab,a,a,ab,ab,a,a,-,a,ab,-,-,a,ab,-,a,ab,-,ab,-,a,a,-,ab,ab,-,ab,a,-,-,a,ab,ab,ab,a,ab,ab,a,-,a,-,a,-,a,a,ab,a,ab,ab,a,a,a,a,ab,ab,ab,a,a,-,ab,a,a,ab,a,a,a,-,-,ab,ab,a,a,a,-,ab,-,ab,a,ab,ab,-,ab,a,a,a,a,ab,ab,a,ab,ab,a,a,ab,ab,ab,a,-,-,a,-,ab,a,-,-,a,ab,ab,ab,-,ab,a,a,-,-,a,ab,a,ab,a,-,-,a,a,a,a,ab,-,ab,ab,-,a,a,ab,-,ab,a,ab,ab,ab,a,a,ab,ab,a,a,-,a,ab,a,ab,-,a,ab,ab,ab,-,ab,ab,ab,a,a,-…
*M690	D2.15	ab,a,a,a,a,a,a,a,-,ab,-,-,-,-,a,a,ab,a,a,ab,ab,ab,-,-,a,ab,ab,ab,ab,a,ab,ab,-,-,a,ab,a,ab,a,a,ab,-,ab,a,ab,-,a,ab,a,ab,ab,a,ab,ab,a,a,a,a,a,ab,a,ab,ab,-,a,ab,-,a,a,ab,-,ab,a,-,a,ab,-,ab,ab,a,-,a,ab,ab,ab,ab,-,ab,a,a,ab,-,-,-,a,-,a,ab,ab,a,a,a,-,-,ab,ab,a,-,a,a,a,a,ab,ab,a,a,-,ab,a,-,a,ab,a,ab,a,a,ab,-,a,ab,ab,a,-,ab,-,a,-,ab,a,-,a,ab,a,-,a,a,a,ab,ab,ab,a,-,a,a,a,ab,a,a,ab,ab,a,-,a,a,-,-,ab,a,a,a,…
*M694	B3.7	b,ab,a,a,a,a,ab,-,ab,b,b,a,a,ab,a,ab,ab,a,-,-,ab,ab,b,ab,ab,b,ab,ab,ab,ab,b,ab,b,a,a,ab,a,b,-,-,-,ab,b,a,ab,-,-,ab,a,-,-,ab,-,b,ab,a,a,a,a,b,ab,-,ab,a,ab,b,ab,a,-,-,a,-,a,a,ab,-,-,ab,ab,ab,b,-,b,ab,b,b,-,-,a,a,ab,ab,b,b,-,ab,ab,ab,ab,-,ab,ab,ab,a,-,ab,a,ab,-,ab,a,a,b,-,ab,ab,ab,ab,a,ab,ab,ab,ab,ab,ab,a,b,a,a,ab,-,-,b,ab,b,ab,a,ab,a,-,a,b,a,ab,ab,ab,a,ab,b,b,-,-,a,a,ab,ab,ab,-,ab,b,-,ab,-,ab,ab,b,…
*M695	D2.15	a,ab,ab,ab,ab,ab,-,ab,a,a,a,ab,ab,-,-,ab,a,ab,ab,a,ab,a,a,ab,ab,a,a,a,a,-,a,-,a,ab,ab,a,-,a,ab,ab,a,-,a,ab,-,a,ab,a,-,-,-,ab,a,a,ab,-,ab,ab,ab,a,ab,a,-,ab,-,a,-,-,ab,a,-,a,ab,ab,-,-,-,a,a,ab,a,-,a,a,a,a,ab,-,ab,ab,a,a,a,a,-,-,-,a,a,ab,-,ab,a,ab,-,a,ab,ab,ab,ab,-,ab,a,a,-,ab,ab,a,ab,ab,ab,a,-,a,ab,ab,-,ab,ab,-,a,ab,-,a,a,ab,ab,a,ab,a,ab,-,ab,ab,ab,ab,ab,a,a,a,-,a,ab,-,ab,-,-,-,a,a,ab,-,ab,-,ab,a,a…
*M697	D1.10	a,a,ab,-,ab,ab,-,ab,ab,a,a,ab,ab,a,ab,a,ab,ab,ab,a,a,ab,a,a,a,a,-,ab,ab,a,a,ab,a,ab,-,ab,-,a,a,a,ab,a,a,ab,-,ab,a,-,ab,ab,ab,a,ab,-,-,ab,ab,ab,ab,-,a,a,ab,-,a,a,-,ab,a,ab,ab,ab,ab,ab,a,a,ab,ab,ab,a,a,ab,a,-,a,a,a,a,-,-,ab,ab,-,a,-,a,a,ab,-,a,-,-,-,-,ab,ab,ab,a,ab,-,ab,-,a,a,a,a,a,ab,ab,a,a,ab,a,ab,-,ab,a,ab,ab,-,ab,ab,a,ab,a,-,ab,ab,ab,a,ab,a,ab,a,-,-,-,ab,a,a,ab,ab,ab,ab,-,ab,a,-,ab,a,a,-,a,a,-,…
*M702	D1.10	ab,ab,a,-,a,a,ab,a,a,ab,ab,a,a,ab,a,ab,a,a,a,ab,ab,a,ab,ab,ab,ab,a,a,a,ab,ab,-,ab,-,a,a,-,ab,ab,ab,a,ab,-,a,a,a,ab,a,-,a,a,-,-,ab,-,a,a,a,-,ab,ab,ab,a,a,-,ab,a,-,ab,a,a,a,a,a,ab,-,a,a,a,-,-,a,-,a,-,ab,ab,ab,-,a,a,a,ab,ab,a,ab,ab,a,a,ab,ab,-,a,-,a,-,a,ab,a,ab,a,a,ab,ab,ab,ab,-,a,a,ab,ab,a,ab,-,-,a,-,a,a,a,-,a,-,a,ab,ab,-,-,a,ab,a,ab,a,ab,ab,-,a,a,ab,ab,a,a,a,-,ab,a,ab,-,a,ab,ab,-,-,ab,ab,ab,a,-,ab…
*M709	D1.10	ab,ab,a,-,a,a,ab,a,a,ab,-,a,-,ab,a,ab,a,-,a,ab,ab,a,-,-,ab,ab,a,-,a,ab,ab,a,ab,a,a,a,a,ab,ab,-,a,-,ab,a,a,a,-,a,a,a,-,ab,a,ab,ab,-,a,a,a,ab,ab,ab,a,-,-,ab,a,a,-,a,a,a,a,a,ab,ab,-,a,a,ab,ab,-,ab,a,ab,-,ab,-,-,a,a,a,ab,ab,a,ab,ab,a,-,ab,ab,ab,a,a,a,a,a,ab,a,ab,a,a,ab,ab,ab,ab,-,-,-,ab,ab,a,-,a,-,a,ab,a,a,-,a,a,ab,a,ab,ab,a,a,a,ab,a,-,a,-,ab,ab,-,a,ab,ab,a,a,a,a,ab,-,ab,a,a,ab,-,ab,ab,ab,ab,ab,a,a,-…
*M710	B3.7	-,ab,a,a,a,a,ab,a,ab,b,b,-,a,ab,a,-,ab,a,a,b,-,ab,b,ab,ab,b,-,ab,ab,ab,-,-,-,a,a,ab,a,-,ab,ab,ab,ab,b,a,ab,-,ab,ab,a,ab,ab,ab,ab,b,ab,-,a,-,a,b,ab,b,-,-,ab,b,ab,a,ab,ab,a,ab,a,-,ab,-,ab,ab,ab,-,b,a,b,ab,b,b,ab,b,a,a,-,-,b,-,a,ab,ab,-,ab,ab,ab,ab,ab,a,ab,ab,-,ab,-,ab,a,a,b,b,ab,ab,ab,ab,-,-,ab,-,ab,ab,-,a,b,-,a,ab,ab,a,-,-,b,ab,a,ab,a,b,a,b,-,ab,ab,ab,a,ab,-,b,a,ab,a,a,ab,-,ab,a,ab,b,ab,ab,ab,ab,a…
*M711	D2.15	-,ab,ab,ab,ab,-,-,ab,a,a,a,ab,-,ab,ab,ab,a,ab,ab,a,ab,a,a,ab,ab,a,-,a,a,-,-,a,a,ab,-,a,-,a,ab,ab,a,ab,a,ab,a,-,ab,a,ab,a,a,ab,a,a,ab,ab,ab,ab,ab,-,-,a,a,ab,ab,a,-,ab,-,-,ab,-,ab,ab,ab,-,a,a,a,ab,-,ab,a,a,a,a,ab,a,ab,ab,a,-,a,a,ab,ab,ab,a,-,ab,ab,ab,-,-,a,a,ab,-,ab,ab,ab,-,a,a,ab,ab,ab,a,-,ab,ab,a,ab,a,ab,ab,a,ab,-,-,a,ab,a,a,a,ab,ab,a,ab,a,ab,a,ab,ab,ab,ab,ab,a,a,a,ab,a,ab,-,ab,a,ab,-,-,a,ab,ab,a…
*M712	B3.7	-,ab,b,b,b,b,ab,b,ab,a,a,b,b,ab,b,ab,ab,-,-,a,ab,ab,a,ab,ab,a,ab,-,-,ab,-,ab,a,b,b,ab,b,a,ab,ab,-,-,a,b,-,ab,ab,ab,b,ab,ab,-,-,-,ab,b,b,b,-,a,ab,a,ab,b,ab,-,ab,-,ab,ab,-,ab,b,b,ab,a,ab,-,ab,ab,a,b,a,ab,a,a,-,a,-,-,ab,ab,-,a,b,-,ab,ab,-,ab,ab,ab,ab,b,ab,ab,b,ab,b,ab,b,b,a,a,-,ab,ab,ab,b,ab,-,ab,-,ab,ab,b,a,-,b,ab,ab,b,-,ab,a,ab,b,ab,b,a,b,-,b,ab,ab,ab,b,ab,a,a,b,ab,b,b,-,-,ab,b,-,a,ab,ab,ab,ab,ab,…
*M717	D2.15	ab,a,a,a,-,a,-,a,-,-,-,a,a,a,a,a,ab,-,a,ab,a,-,ab,a,-,-,ab,ab,ab,a,ab,ab,-,a,a,-,a,-,a,a,ab,a,ab,a,ab,ab,a,-,a,ab,ab,a,ab,ab,a,a,a,a,a,ab,-,ab,ab,a,a,ab,ab,a,a,ab,a,ab,a,a,a,-,-,ab,ab,a,ab,a,ab,ab,ab,ab,a,ab,-,a,ab,ab,ab,ab,a,a,a,ab,-,a,-,-,-,a,ab,ab,-,a,-,a,a,-,ab,ab,a,a,a,ab,a,a,a,ab,a,ab,a,-,-,a,a,ab,ab,a,ab,ab,-,a,a,-,a,ab,a,ab,a,a,-,-,a,-,ab,ab,-,ab,a,a,a,ab,a,-,ab,-,a,a,a,-,a,ab,ab,-,a,-,ab…
*M719	D1.10	-,-,a,a,a,a,ab,a,-,ab,ab,-,-,ab,a,-,a,a,-,ab,-,a,ab,ab,ab,-,a,a,a,-,ab,a,ab,a,-,a,a,ab,ab,ab,a,ab,ab,-,a,a,-,a,-,a,a,ab,a,ab,ab,a,-,a,a,ab,-,-,a,a,ab,ab,a,a,ab,a,-,a,a,a,ab,ab,-,a,a,-,ab,a,ab,a,ab,ab,-,ab,a,-,-,a,ab,ab,-,ab,-,a,a,ab,ab,ab,a,-,a,a,a,ab,a,ab,-,a,-,-,ab,-,ab,a,a,-,-,a,ab,a,ab,a,ab,-,a,a,a,a,ab,a,ab,ab,a,a,-,-,a,ab,a,ab,ab,ab,a,a,ab,ab,a,a,-,a,ab,a,ab,-,a,-,ab,ab,ab,ab,ab,ab,a,a,-,ab…
*M727	D2.15	ab,-,a,a,a,-,a,-,-,ab,ab,-,a,-,a,a,ab,a,a,ab,a,ab,ab,a,-,ab,ab,ab,-,a,-,ab,ab,a,-,ab,a,ab,a,a,-,a,ab,-,ab,ab,a,ab,a,-,-,-,ab,-,-,a,a,-,a,-,-,ab,ab,a,a,ab,ab,-,a,-,-,ab,a,a,a,ab,ab,ab,ab,-,ab,a,ab,ab,-,ab,-,ab,-,a,ab,ab,ab,-,a,a,a,ab,ab,a,a,a,ab,a,ab,-,a,a,a,a,a,a,-,ab,a,a,-,ab,a,a,a,ab,a,ab,a,a,-,a,a,-,ab,-,ab,ab,ab,a,ab,-,a,ab,a,ab,a,a,a,-,a,ab,-,-,a,-,a,-,a,ab,a,a,ab,ab,a,-,a,a,-,ab,-,a,a,a,ab,…
*M731	B3.7	ab,-,ab,ab,ab,ab,b,ab,a,-,ab,ab,ab,b,-,b,a,ab,ab,-,b,a,ab,b,-,-,a,a,a,-,ab,a,ab,ab,ab,a,ab,ab,b,b,a,b,-,-,-,a,b,a,-,a,a,b,a,ab,b,ab,ab,-,ab,ab,b,-,a,ab,b,ab,a,-,b,a,ab,-,-,ab,b,ab,a,a,a,-,ab,ab,ab,a,ab,ab,-,ab,-,ab,a,a,-,ab,ab,ab,b,-,a,b,b,b,a,ab,a,a,ab,b,ab,-,ab,ab,ab,ab,b,-,b,a,ab,b,b,-,-,a,-,ab,-,ab,ab,a,a,ab,-,a,ab,b,a,-,ab,ab,ab,ab,ab,b,b,b,ab,a,ab,ab,ab,-,-,ab,b,a,b,-,a,ab,b,b,-,b,b,ab,-,ab…
*M733	D1.10	-,-,a,a,a,a,ab,-,a,-,ab,a,a,ab,a,ab,-,a,a,ab,-,a,ab,-,ab,ab,a,a,a,ab,ab,a,ab,a,a,a,a,ab,ab,-,a,ab,ab,a,a,a,ab,a,a,a,a,ab,a,ab,ab,a,-,a,a,ab,ab,ab,a,-,-,ab,-,-,ab,a,a,a,a,a,ab,-,a,-,a,-,ab,a,-,a,ab,ab,ab,ab,a,-,a,a,-,ab,a,a,-,a,-,ab,ab,ab,a,-,a,a,a,ab,a,ab,a,a,ab,ab,ab,ab,ab,a,-,ab,-,a,ab,a,ab,a,ab,a,a,a,a,a,ab,a,ab,-,-,a,a,ab,a,ab,a,-,ab,ab,a,a,ab,ab,-,a,a,a,ab,a,ab,a,-,ab,ab,-,-,ab,ab,ab,a,a,ab,…
*M736	D2.15	a,ab,-,ab,ab,ab,ab,ab,a,a,a,ab,-,ab,-,ab,a,-,ab,a,ab,a,a,ab,ab,a,-,a,-,ab,a,-,a,ab,ab,-,ab,a,-,-,a,-,a,ab,a,a,ab,a,-,a,a,ab,-,a,ab,-,ab,ab,ab,a,ab,a,a,-,ab,-,a,-,ab,a,-,-,ab,ab,ab,a,a,a,a,ab,a,ab,a,a,-,a,ab,a,ab,ab,a,-,-,a,ab,ab,ab,a,-,ab,ab,ab,-,ab,-,a,-,ab,-,-,-,ab,a,a,ab,ab,ab,a,ab,ab,ab,a,ab,a,ab,ab,a,ab,ab,a,a,ab,-,-,a,-,a,a,ab,a,-,a,ab,ab,ab,-,ab,a,a,a,ab,a,ab,ab,ab,a,ab,ab,a,a,-,ab,ab,ab,a…
*M738	D1.10	a,a,ab,-,-,-,a,ab,ab,a,a,ab,ab,a,ab,a,ab,ab,ab,a,a,ab,a,a,-,a,ab,ab,ab,a,a,-,a,ab,ab,ab,ab,a,a,-,ab,a,a,ab,-,ab,a,-,ab,ab,ab,a,ab,a,a,ab,ab,ab,ab,a,a,a,ab,ab,a,a,ab,ab,a,ab,-,ab,ab,ab,a,a,ab,ab,ab,a,a,ab,-,ab,a,-,a,a,ab,ab,ab,ab,a,a,ab,ab,a,ab,ab,a,a,a,ab,ab,ab,-,ab,a,ab,a,ab,ab,a,-,a,a,a,ab,ab,-,a,-,-,ab,a,ab,a,ab,ab,ab,-,ab,a,-,a,a,ab,ab,ab,a,ab,a,ab,-,a,-,-,ab,a,a,ab,ab,ab,ab,a,ab,a,ab,ab,a,a,…
*M739	B3.7	-,ab,a,a,a,a,ab,a,ab,-,-,a,a,ab,a,ab,-,a,a,-,ab,ab,-,ab,-,ab,-,ab,ab,ab,b,ab,ab,a,-,ab,a,-,ab,ab,ab,ab,b,-,ab,ab,-,ab,a,ab,-,ab,ab,b,-,a,-,a,a,b,-,b,-,-,ab,b,ab,-,ab,ab,a,ab,a,-,-,b,ab,ab,ab,ab,b,a,b,-,-,b,ab,b,a,-,ab,ab,b,b,a,-,ab,-,ab,ab,ab,ab,-,a,-,-,a,ab,a,ab,a,a,-,b,ab,-,ab,ab,a,ab,-,ab,ab,ab,ab,a,b,a,a,ab,ab,a,-,ab,b,ab,ab,ab,a,-,a,b,a,ab,ab,-,a,-,-,b,-,ab,a,a,ab,ab,-,-,-,b,ab,ab,ab,a,-,b,-…
*M740	D1.10	ab,ab,a,a,a,a,ab,a,a,ab,ab,a,a,ab,a,-,a,-,a,-,ab,a,ab,ab,ab,a,a,a,a,ab,ab,a,a,a,a,a,a,ab,ab,ab,a,ab,ab,a,a,a,ab,-,a,-,-,-,a,ab,-,a,a,a,a,ab,ab,-,-,a,ab,ab,a,a,-,a,a,a,a,-,ab,-,a,a,a,-,-,-,-,a,ab,ab,ab,ab,-,a,a,a,ab,ab,-,-,-,a,a,ab,ab,ab,a,a,a,-,a,ab,a,ab,a,a,ab,ab,ab,-,ab,a,a,ab,ab,-,ab,a,ab,a,ab,a,a,a,a,a,ab,a,ab,-,a,a,-,ab,a,ab,a,ab,ab,ab,a,-,-,-,-,-,-,a,ab,a,ab,-,a,ab,ab,ab,ab,a,-,ab,a,a,-,ab,…
*M741	D2.15	-,a,a,a,-,a,a,a,ab,ab,ab,a,a,a,a,a,ab,a,-,ab,-,-,ab,-,a,ab,-,-,ab,a,ab,-,ab,-,-,-,a,ab,-,a,ab,a,ab,a,ab,-,a,ab,-,ab,-,a,-,ab,a,-,-,a,-,ab,-,ab,ab,a,a,ab,ab,a,a,ab,a,ab,a,a,a,ab,ab,-,ab,a,ab,a,ab,ab,ab,ab,-,-,a,a,-,-,ab,ab,a,a,-,-,ab,-,a,a,-,a,ab,ab,a,-,a,a,a,a,ab,ab,a,-,-,ab,-,a,a,ab,-,-,-,a,ab,a,a,ab,ab,a,ab,ab,ab,a,-,ab,-,ab,a,ab,a,-,-,a,a,ab,ab,ab,a,ab,a,-,a,ab,a,a,-,ab,-,-,a,a,-,ab,-,-,a,a,ab…
*M745	D1.10	-,-,ab,ab,ab,-,a,ab,ab,-,a,-,ab,-,ab,a,ab,ab,ab,a,a,ab,a,-,a,-,ab,ab,ab,-,-,-,ab,-,-,ab,ab,a,-,a,-,a,a,ab,ab,-,a,-,ab,ab,-,a,ab,a,-,ab,ab,ab,-,a,a,-,ab,ab,a,a,-,ab,a,ab,ab,ab,ab,ab,-,a,ab,ab,ab,-,-,ab,a,ab,-,a,a,a,ab,ab,ab,ab,a,a,ab,-,a,ab,ab,a,-,a,ab,ab,ab,ab,ab,-,ab,a,ab,ab,a,-,a,a,a,ab,ab,a,a,-,a,ab,a,-,-,ab,-,-,ab,ab,a,ab,-,a,-,ab,ab,a,ab,-,-,-,-,a,ab,ab,a,-,ab,ab,ab,-,-,ab,a,ab,ab,a,a,a,a,-,…
*M758	B3.7	ab,-,ab,-,-,ab,b,ab,a,ab,ab,ab,ab,b,ab,-,a,ab,ab,ab,b,a,ab,b,-,a,a,a,a,b,ab,a,a,ab,ab,-,ab,ab,b,b,a,b,ab,ab,a,a,b,a,ab,-,a,b,a,ab,b,ab,-,ab,-,b,-,-,a,ab,b,ab,-,a,b,a,ab,a,ab,-,b,ab,a,a,-,b,-,ab,ab,a,ab,ab,b,ab,ab,ab,a,-,ab,ab,-,ab,b,-,a,b,-,b,a,ab,-,a,ab,b,ab,b,ab,ab,ab,ab,-,-,b,a,ab,-,b,a,b,a,-,ab,ab,ab,ab,a,a,ab,ab,a,ab,b,a,a,-,ab,ab,ab,-,-,b,-,ab,a,ab,ab,ab,a,-,ab,-,a,b,ab,-,-,-,b,b,ab,b,ab,a,…
*M764	B3.7	b,ab,-,-,a,a,-,a,ab,b,b,-,-,ab,-,-,ab,a,a,b,-,ab,b,-,ab,ab,ab,ab,ab,ab,b,ab,ab,a,a,ab,a,b,ab,ab,a,ab,b,-,ab,-,ab,ab,-,ab,ab,-,ab,b,ab,-,a,a,a,-,-,b,ab,a,-,b,ab,ab,ab,ab,a,ab,a,a,-,b,ab,ab,ab,-,-,a,b,ab,b,b,ab,b,-,-,ab,-,ab,b,-,a,ab,ab,ab,-,ab,ab,ab,a,a,ab,-,ab,-,ab,a,a,-,ab,ab,ab,ab,ab,a,ab,ab,ab,ab,ab,ab,a,b,a,ab,ab,ab,a,b,ab,b,ab,ab,ab,a,b,a,b,a,ab,ab,ab,a,ab,b,b,a,ab,a,-,ab,ab,ab,-,ab,-,ab,ab,…
*M765	D1.10	ab,ab,a,-,-,a,ab,a,a,ab,-,a,a,ab,-,ab,-,a,-,ab,ab,a,ab,ab,ab,ab,a,-,a,ab,ab,a,-,a,a,-,a,ab,ab,ab,a,ab,ab,a,a,a,ab,a,a,-,-,ab,a,ab,ab,a,a,a,a,-,ab,-,a,-,-,ab,a,a,ab,a,a,-,a,-,ab,ab,a,-,a,ab,ab,a,ab,a,-,ab,ab,-,a,-,-,a,ab,ab,a,a,ab,a,a,-,-,ab,a,a,a,a,a,-,a,ab,a,a,ab,-,ab,-,ab,-,a,ab,ab,a,-,a,ab,a,ab,a,a,a,a,a,ab,a,ab,ab,-,a,a,ab,a,ab,a,ab,-,ab,a,a,ab,-,a,a,a,a,ab,a,ab,a,-,ab,ab,ab,ab,a,ab,ab,a,-,-,…
*M767	B3.7	b,ab,a,a,a,a,ab,a,-,b,-,-,a,ab,-,-,-,a,a,-,ab,-,b,-,-,-,ab,ab,ab,ab,b,ab,ab,a,a,ab,a,-,ab,ab,a,ab,-,a,ab,-,-,ab,a,ab,ab,-,ab,-,-,a,a,a,a,ab,ab,b,ab,a,ab,b,-,ab,ab,ab,a,ab,a,-,ab,-,ab,ab,-,ab,-,a,b,ab,b,b,ab,b,a,a,ab,ab,ab,b,a,a,-,-,ab,ab,ab,ab,ab,-,a,ab,a,-,a,ab,-,-,b,ab,-,ab,ab,ab,a,-,-,ab,ab,ab,ab,a,-,a,ab,ab,ab,a,-,ab,b,ab,ab,ab,-,b,a,-,a,ab,ab,ab,-,-,b,b,a,ab,-,a,ab,ab,ab,a,ab,-,ab,ab,ab,-,ab…
*M768	B3.7	b,ab,a,a,a,a,ab,-,ab,-,b,a,-,ab,a,ab,ab,a,a,b,-,ab,b,-,-,b,-,ab,ab,ab,b,ab,-,a,a,-,a,b,-,ab,a,-,b,a,ab,ab,ab,ab,a,ab,ab,ab,ab,b,ab,a,a,a,-,-,ab,-,-,a,ab,b,ab,-,ab,ab,a,ab,a,a,ab,b,-,ab,ab,-,-,-,-,ab,b,-,ab,b,a,a,ab,ab,ab,b,a,a,ab,ab,ab,ab,-,ab,ab,a,a,-,a,ab,a,ab,a,a,-,ab,ab,ab,ab,ab,a,ab,ab,-,-,ab,ab,a,b,-,ab,ab,-,-,b,ab,b,ab,ab,ab,a,b,-,b,-,ab,-,ab,a,ab,b,b,a,ab,a,a,ab,-,ab,a,-,b,-,ab,ab,a,ab,b,…
*M769	B3.7	b,-,-,a,a,a,ab,a,-,b,b,a,a,ab,a,ab,ab,a,-,b,ab,ab,b,ab,ab,b,-,ab,ab,ab,b,ab,ab,a,-,ab,a,b,ab,ab,a,-,b,a,ab,ab,ab,-,a,ab,ab,ab,ab,b,ab,a,-,a,-,ab,ab,b,ab,a,ab,b,ab,-,ab,ab,-,-,-,a,ab,b,ab,ab,-,-,b,-,b,ab,b,b,ab,b,-,a,ab,ab,ab,-,a,-,ab,ab,ab,ab,ab,ab,-,a,a,-,a,ab,a,ab,-,a,-,ab,-,ab,-,ab,a,-,ab,-,ab,-,ab,-,-,a,ab,ab,ab,a,b,ab,b,ab,-,ab,a,b,a,-,a,ab,ab,-,a,ab,b,b,a,ab,a,a,ab,ab,ab,a,ab,b,-,-,ab,a,ab,…
*M770	B3.7	ab,b,ab,ab,ab,ab,b,ab,a,ab,ab,ab,-,b,ab,b,a,ab,ab,ab,b,a,ab,b,b,ab,a,a,a,b,ab,a,a,ab,ab,a,ab,ab,b,b,ab,-,ab,-,a,-,b,-,ab,a,a,b,a,ab,b,ab,ab,ab,ab,b,b,ab,-,ab,-,ab,a,a,b,-,ab,a,-,ab,-,ab,a,a,a,b,ab,ab,-,-,ab,ab,b,ab,ab,ab,a,a,b,ab,ab,ab,b,a,-,b,b,b,a,ab,ab,-,-,b,ab,b,ab,ab,ab,a,-,-,-,a,ab,b,b,a,b,a,b,ab,-,-,a,-,a,-,ab,-,ab,-,-,a,ab,ab,ab,ab,ab,b,b,b,ab,-,-,ab,ab,a,ab,ab,b,a,b,ab,a,-,b,b,b,ab,b,ab,…
*M772	B3.7	ab,a,ab,-,-,ab,a,ab,b,-,ab,ab,ab,a,ab,a,-,-,-,-,a,b,ab,a,a,-,-,b,b,a,-,b,-,ab,ab,b,-,ab,a,-,ab,a,-,ab,b,b,-,b,ab,b,b,a,-,ab,a,-,ab,ab,ab,a,a,ab,b,-,a,-,-,b,a,b,ab,b,ab,ab,-,ab,b,b,b,-,ab,ab,-,b,ab,ab,a,ab,ab,ab,-,b,a,ab,-,ab,a,b,b,a,a,a,b,ab,ab,b,ab,a,ab,a,ab,ab,-,b,a,a,-,b,-,a,a,b,-,b,a,ab,ab,ab,-,b,b,ab,ab,b,ab,a,b,b,-,ab,ab,ab,ab,a,a,-,ab,b,ab,ab,ab,b,ab,-,a,b,a,ab,-,ab,a,a,-,ab,a,ab,b,ab,-,a,…
*M774	D2.15	-,-,a,a,a,a,-,a,ab,-,ab,a,-,-,a,a,ab,a,a,ab,-,ab,ab,a,-,ab,ab,ab,ab,a,ab,ab,ab,a,a,ab,-,ab,a,a,a,a,ab,-,ab,ab,-,ab,a,ab,ab,-,-,ab,-,a,a,-,-,a,-,ab,ab,a,a,ab,ab,ab,-,ab,-,ab,a,a,a,ab,ab,-,-,a,-,a,ab,ab,ab,ab,a,ab,-,a,ab,ab,a,ab,a,a,a,ab,ab,-,a,a,ab,a,a,ab,a,-,a,-,a,-,ab,ab,a,-,a,ab,a,a,a,ab,a,-,a,a,ab,a,ab,-,ab,a,ab,-,-,a,ab,ab,-,ab,a,ab,a,a,a,-,a,ab,ab,ab,a,ab,a,a,a,-,-,a,ab,-,a,-,a,-,a,ab,ab,-,a…
*M780	D1.10	a,-,ab,-,ab,ab,a,-,ab,a,a,ab,ab,a,ab,a,ab,ab,ab,a,-,ab,a,a,a,-,-,-,ab,a,a,ab,ab,ab,ab,ab,ab,-,a,-,ab,a,a,-,ab,ab,a,-,ab,ab,ab,a,-,a,-,ab,ab,ab,ab,a,a,-,ab,-,a,a,-,-,a,ab,ab,-,ab,-,a,-,ab,-,ab,a,a,ab,a,ab,a,a,a,a,ab,ab,ab,-,a,a,ab,ab,a,ab,ab,a,a,a,ab,ab,ab,ab,ab,a,-,a,ab,ab,a,-,-,a,a,ab,ab,a,-,-,a,ab,a,ab,a,ab,ab,ab,-,ab,a,ab,a,a,-,ab,ab,a,ab,a,-,-,a,a,ab,ab,a,a,ab,ab,ab,ab,-,ab,-,-,-,-,a,a,a,ab,a…
*M781	D2.15	ab,-,-,a,a,-,a,a,-,ab,ab,a,a,a,a,a,ab,a,a,ab,a,ab,ab,a,a,ab,ab,ab,ab,a,-,ab,ab,a,a,ab,-,ab,a,a,a,a,ab,a,ab,-,a,ab,a,ab,-,a,ab,ab,a,a,a,a,a,a,a,ab,ab,a,-,ab,ab,ab,a,-,a,ab,a,-,a,ab,ab,ab,ab,a,ab,a,ab,-,ab,-,a,ab,a,a,-,ab,a,-,a,a,a,ab,ab,a,a,-,-,a,a,ab,a,a,a,a,a,a,ab,ab,a,a,a,ab,a,a,a,ab,a,ab,a,a,ab,a,ab,ab,ab,a,ab,ab,-,a,ab,ab,a,ab,a,-,a,a,a,a,a,ab,-,ab,-,ab,-,a,a,ab,a,a,ab,ab,a,a,a,a,a,ab,ab,a,-,…
*M785	D2.15	ab,-,a,a,-,a,-,a,ab,ab,ab,a,-,-,a,-,-,a,a,-,a,ab,ab,a,a,ab,ab,-,ab,a,ab,-,ab,-,a,-,-,ab,a,a,a,a,-,a,ab,ab,a,ab,a,ab,ab,-,-,ab,a,a,a,ab,a,a,a,ab,ab,a,a,ab,ab,-,a,ab,a,ab,a,a,a,ab,ab,ab,ab,a,ab,a,ab,ab,ab,ab,a,ab,a,a,ab,ab,a,ab,a,a,a,-,-,a,-,a,ab,-,a,ab,a,a,-,a,a,a,ab,ab,a,a,a,ab,a,a,-,ab,a,ab,a,a,ab,-,-,-,ab,-,ab,ab,-,a,ab,ab,a,ab,a,ab,a,a,a,-,-,-,ab,ab,a,ab,-,a,a,ab,-,a,ab,-,a,a,-,a,-,ab,ab,-,a,-…
*M789	D2.15	ab,a,a,a,-,a,a,a,ab,ab,ab,a,a,a,a,-,ab,-,a,ab,a,ab,ab,a,a,-,ab,ab,-,a,ab,ab,ab,a,a,ab,-,-,a,a,a,a,ab,a,ab,ab,a,ab,a,ab,ab,a,ab,ab,a,a,-,ab,a,-,a,ab,ab,a,-,-,ab,ab,a,ab,a,ab,a,-,-,ab,ab,ab,ab,a,ab,a,ab,ab,ab,ab,a,ab,a,-,ab,ab,a,ab,a,-,a,ab,ab,a,a,a,ab,a,a,ab,a,a,a,a,a,a,ab,-,a,a,a,ab,a,-,a,-,a,ab,a,a,-,-,ab,ab,-,a,-,ab,ab,a,ab,ab,a,ab,a,-,-,a,a,a,a,ab,ab,ab,a,ab,a,a,-,-,-,a,ab,ab,a,a,a,a,-,-,-,a,a…
*M790	D1.10	a,a,ab,ab,ab,ab,-,ab,-,a,a,ab,ab,a,ab,a,-,ab,-,a,a,ab,a,a,a,a,ab,ab,ab,-,a,ab,ab,ab,ab,-,ab,a,a,a,ab,a,-,ab,-,ab,-,ab,ab,ab,ab,a,ab,a,-,ab,a,ab,a,a,a,a,ab,ab,ab,-,ab,ab,a,ab,ab,ab,ab,ab,-,a,-,ab,-,a,a,ab,a,ab,a,a,a,a,ab,ab,-,ab,a,-,ab,ab,a,ab,-,a,a,a,ab,-,-,ab,ab,a,ab,a,-,ab,a,ab,a,a,a,-,ab,a,a,ab,a,ab,-,ab,a,ab,ab,ab,-,ab,a,ab,ab,a,-,-,-,-,-,a,ab,ab,a,a,ab,ab,a,a,ab,-,ab,ab,a,ab,a,-,ab,a,a,a,a,a…
*M794	D1.10	a,a,ab,-,ab,-,a,ab,ab,-,-,ab,ab,a,ab,a,ab,ab,ab,a,-,ab,-,-,a,-,-,-,ab,a,-,-,ab,-,ab,ab,ab,a,a,a,-,a,a,ab,-,ab,-,ab,-,-,-,a,ab,a,-,ab,a,-,a,-,a,a,ab,ab,ab,a,ab,ab,-,ab,ab,-,ab,-,a,-,-,ab,ab,a,a,ab,a,ab,-,a,a,a,ab,ab,-,-,a,a,ab,ab,a,ab,ab,a,a,a,ab,ab,ab,ab,ab,a,ab,a,ab,ab,a,ab,-,-,a,ab,-,a,a,-,a,-,a,ab,a,ab,-,ab,ab,ab,a,-,-,a,-,-,ab,a,ab,a,ab,ab,a,a,ab,ab,a,a,ab,ab,ab,-,a,-,-,ab,ab,a,a,a,a,ab,a,a,-…
*M798	D2.15	ab,a,a,a,a,-,-,a,-,-,-,-,a,a,a,a,ab,a,a,ab,a,ab,ab,-,a,ab,ab,ab,ab,-,ab,ab,ab,-,a,ab,a,ab,a,-,a,a,ab,-,ab,ab,a,-,a,ab,ab,a,ab,ab,a,a,a,-,a,a,a,ab,ab,a,a,ab,ab,ab,a,ab,a,ab,a,a,a,ab,-,ab,ab,a,ab,a,ab,ab,ab,ab,a,ab,a,a,-,ab,-,ab,a,a,a,ab,-,a,a,a,ab,a,-,ab,a,a,a,a,a,-,ab,ab,-,a,-,-,a,a,a,ab,a,ab,a,a,ab,a,-,ab,ab,-,ab,ab,-,-,ab,ab,-,-,a,ab,a,-,a,-,a,-,ab,ab,a,ab,a,a,a,ab,-,a,ab,ab,a,a,a,a,a,ab,-,a,a,…
*M800	D2.15	ab,a,a,-,a,a,-,a,ab,ab,ab,-,a,a,a,a,ab,a,a,ab,a,ab,ab,-,a,-,ab,-,ab,a,ab,ab,ab,a,a,ab,-,ab,-,-,a,a,ab,a,-,-,a,ab,-,ab,ab,-,-,ab,a,-,-,ab,a,-,a,-,ab,a,a,ab,ab,ab,a,-,a,ab,a,a,a,-,-,ab,-,a,-,a,ab,ab,-,-,a,ab,a,-,ab,ab,a,ab,a,a,a,ab,ab,a,a,a,ab,a,a,ab,a,a,a,a,a,a,-,ab,a,a,a,ab,a,a,a,ab,-,-,a,a,ab,a,ab,ab,ab,a,-,-,ab,a,ab,-,a,ab,a,-,a,a,a,a,a,-,-,ab,a,ab,a,-,a,ab,a,-,ab,ab,a,a,-,a,a,ab,ab,a,-,a,ab,ab…
*M803	D2.15	a,ab,ab,ab,ab,ab,ab,ab,a,a,a,ab,-,-,ab,ab,-,ab,ab,a,-,a,a,ab,ab,a,a,a,a,ab,a,a,a,ab,-,a,ab,a,-,ab,ab,ab,-,-,a,a,ab,a,ab,a,a,ab,a,a,ab,ab,ab,a,ab,-,-,a,a,ab,ab,a,a,-,ab,a,ab,a,ab,ab,-,a,a,-,-,ab,a,ab,-,a,a,a,ab,-,-,ab,-,a,-,a,ab,ab,ab,a,a,ab,ab,ab,a,ab,ab,-,ab,ab,ab,ab,-,ab,a,-,ab,ab,ab,a,ab,ab,ab,-,ab,a,ab,ab,a,ab,a,a,a,ab,a,a,-,ab,a,a,ab,a,ab,-,-,ab,ab,ab,ab,a,a,-,ab,-,ab,ab,-,a,ab,ab,a,a,ab,ab,…
*M808	D1.10	ab,ab,-,a,a,a,ab,a,a,ab,ab,a,a,ab,-,-,a,-,a,ab,ab,a,ab,ab,ab,ab,-,a,a,ab,ab,a,-,a,a,a,-,ab,ab,ab,a,ab,ab,-,-,a,ab,a,a,a,a,ab,a,ab,ab,a,ab,a,-,ab,ab,ab,-,a,a,ab,a,a,ab,-,a,a,a,-,ab,ab,a,a,a,ab,ab,-,ab,a,ab,ab,ab,ab,a,a,a,a,ab,-,a,a,ab,a,a,-,ab,ab,-,a,a,-,a,ab,a,ab,a,a,ab,a,ab,ab,-,a,a,ab,ab,a,ab,a,ab,-,-,-,a,a,-,a,ab,a,-,-,a,a,a,ab,a,ab,-,a,ab,ab,a,a,ab,-,a,a,a,-,ab,a,ab,-,a,ab,ab,-,ab,-,ab,ab,-,a…
*M809	D2.15	a,ab,ab,ab,ab,ab,ab,-,a,a,a,ab,ab,ab,ab,ab,a,ab,ab,a,ab,a,a,ab,ab,a,-,a,a,ab,a,a,-,ab,-,a,ab,a,-,ab,ab,ab,a,ab,a,a,ab,a,ab,a,a,ab,a,a,ab,-,-,a,-,ab,ab,a,a,ab,ab,a,a,a,ab,a,ab,a,ab,ab,ab,a,a,a,-,-,a,-,a,a,-,a,ab,a,ab,ab,a,a,ab,a,ab,ab,ab,-,a,-,ab,ab,a,ab,-,a,a,ab,ab,ab,ab,ab,a,-,-,ab,ab,a,ab,ab,ab,a,-,a,ab,ab,a,ab,-,-,a,ab,a,a,a,ab,a,-,ab,a,ab,a,ab,ab,ab,ab,ab,a,-,-,ab,-,ab,ab,ab,ab,-,ab,a,a,ab,ab…
*M815	D1.10	ab,ab,a,a,-,-,ab,-,a,-,ab,a,a,-,a,ab,-,-,a,ab,-,a,-,ab,ab,ab,a,a,a,ab,ab,a,a,a,a,a,a,ab,-,-,-,ab,ab,a,-,a,ab,a,-,a,-,ab,a,ab,-,a,-,a,ab,ab,ab,ab,a,a,-,ab,-,a,ab,a,a,a,a,a,-,ab,-,a,a,ab,-,-,ab,-,ab,ab,ab,ab,a,a,a,a,-,ab,-,-,ab,a,a,ab,ab,ab,a,a,a,a,a,ab,a,ab,a,a,ab,a,ab,ab,ab,a,a,ab,ab,a,ab,a,ab,a,ab,a,-,-,a,a,ab,a,a,ab,a,a,-,-,-,ab,a,a,ab,ab,a,a,-,ab,a,-,a,-,-,a,-,a,a,-,ab,ab,ab,a,ab,-,a,a,ab,-,-,…
*M816	D2.15	ab,a,a,a,a,-,a,a,ab,ab,ab,a,a,a,a,a,ab,a,-,ab,-,-,ab,a,-,-,-,-,ab,a,-,-,-,a,a,ab,-,ab,a,a,a,a,-,a,ab,ab,a,ab,-,-,ab,-,ab,ab,a,a,-,ab,a,a,a,ab,ab,a,a,ab,ab,-,a,ab,a,ab,a,a,a,ab,-,ab,ab,a,-,a,ab,ab,-,ab,a,ab,a,-,ab,-,-,ab,a,a,a,ab,-,-,a,a,-,a,a,ab,ab,-,a,-,a,a,-,ab,a,a,a,ab,a,-,-,ab,a,ab,a,a,ab,a,ab,ab,-,a,ab,ab,ab,-,ab,-,-,ab,a,ab,-,-,a,a,a,ab,ab,ab,a,-,a,a,a,a,a,a,ab,ab,-,-,a,a,a,ab,ab,a,a,a,ab,a…
*M817	B3.7	ab,a,ab,ab,-,-,a,ab,ab,ab,ab,ab,ab,a,ab,-,b,ab,ab,ab,-,b,ab,a,-,ab,b,b,b,a,ab,b,b,ab,ab,-,ab,ab,-,-,ab,-,ab,ab,b,b,a,-,-,b,b,a,-,ab,a,ab,-,b,a,a,-,ab,b,ab,a,ab,b,b,a,-,ab,-,ab,ab,a,ab,b,-,b,a,ab,-,ab,b,ab,ab,a,-,ab,ab,-,b,a,ab,ab,ab,a,b,b,a,-,a,-,ab,ab,-,b,a,ab,-,ab,-,ab,b,a,a,a,b,-,a,a,b,a,b,a,ab,ab,ab,b,b,b,-,ab,b,b,a,b,-,ab,ab,ab,ab,ab,ab,a,a,ab,b,-,ab,ab,b,-,ab,a,ab,-,ab,b,-,a,a,a,ab,a,ab,b,-…
*M819	D1.10	a,a,ab,-,ab,ab,a,ab,a,a,-,ab,ab,a,-,a,ab,ab,ab,a,-,-,a,a,a,a,ab,ab,ab,a,a,ab,ab,ab,ab,ab,-,a,a,a,ab,-,a,ab,-,ab,-,ab,ab,ab,ab,a,ab,a,a,ab,a,ab,a,-,a,a,ab,ab,a,a,-,ab,a,a,ab,-,ab,-,a,a,ab,ab,ab,a,-,-,-,ab,a,a,a,a,ab,ab,ab,ab,a,a,-,-,a,ab,ab,a,a,a,ab,ab,ab,ab,ab,a,ab,a,ab,ab,a,ab,a,ab,a,ab,ab,a,a,ab,-,ab,a,ab,a,-,ab,ab,ab,-,-,ab,ab,a,ab,-,ab,a,ab,a,ab,ab,a,-,ab,ab,-,-,ab,ab,ab,-,a,ab,a,ab,ab,a,-,a,…
*M821	D2.15	a,ab,ab,ab,ab,ab,ab,ab,a,a,a,ab,ab,ab,ab,ab,a,-,ab,a,ab,-,a,ab,ab,a,a,a,a,-,a,a,a,ab,-,a,-,-,ab,ab,ab,-,a,ab,a,a,ab,-,ab,a,-,ab,a,a,ab,ab,ab,a,-,ab,ab,a,a,ab,ab,a,a,a,ab,a,-,a,ab,ab,ab,a,a,a,a,ab,a,ab,-,a,-,a,ab,a,ab,ab,-,a,ab,a,ab,ab,ab,a,a,ab,ab,ab,a,ab,ab,a,a,-,ab,ab,ab,ab,-,-,ab,ab,ab,a,ab,ab,ab,-,ab,a,ab,-,-,ab,-,a,-,ab,a,a,-,ab,a,a,ab,a,-,a,-,ab,-,ab,ab,-,a,a,ab,a,-,-,-,ab,ab,-,a,-,ab,ab,-,…
*M825	B3.7	ab,b,ab,ab,-,ab,b,-,ab,ab,-,ab,ab,b,ab,b,a,-,ab,-,b,a,-,b,b,ab,a,a,-,b,ab,-,a,ab,ab,a,ab,ab,b,-,ab,-,-,ab,a,a,b,a,ab,a,a,-,a,ab,b,-,b,a,b,b,-,ab,a,ab,b,ab,a,a,b,ab,ab,a,ab,-,b,ab,-,a,-,b,a,ab,ab,ab,-,ab,b,ab,ab,ab,a,a,b,ab,ab,ab,-,a,a,b,b,b,a,ab,ab,-,-,b,-,-,-,ab,ab,a,b,ab,-,a,ab,b,b,a,b,a,-,ab,ab,ab,a,a,-,ab,ab,-,a,-,-,a,ab,-,ab,-,ab,-,-,-,ab,a,ab,ab,ab,a,ab,ab,b,ab,b,-,a,ab,b,b,b,ab,b,-,a,ab,b,…
*M826	B3.7	ab,b,ab,ab,ab,-,-,ab,ab,ab,ab,ab,ab,b,ab,b,a,ab,ab,ab,b,a,ab,b,b,ab,a,a,a,b,ab,-,a,ab,ab,-,ab,ab,b,b,ab,b,ab,ab,-,a,b,a,ab,-,a,b,a,ab,b,ab,b,a,b,b,-,ab,a,ab,b,ab,a,a,b,ab,ab,a,ab,ab,b,ab,a,a,a,b,a,ab,-,ab,ab,ab,b,ab,ab,ab,a,a,b,-,ab,ab,-,a,a,-,b,-,a,ab,ab,a,a,b,ab,b,ab,ab,ab,-,b,ab,b,a,ab,b,b,a,b,a,b,ab,ab,ab,a,a,a,ab,ab,a,-,b,-,a,ab,ab,ab,ab,-,-,b,b,ab,a,ab,ab,-,a,ab,ab,b,-,b,ab,a,ab,b,b,-,ab,b,…
*M827	D1.10	ab,ab,a,a,a,a,ab,a,ab,ab,-,a,a,ab,a,ab,a,a,a,ab,ab,a,ab,ab,-,-,a,-,a,ab,ab,a,a,a,a,a,a,ab,ab,ab,a,ab,ab,a,a,a,ab,a,a,-,-,ab,-,ab,-,a,-,a,-,ab,ab,ab,a,a,ab,-,-,a,ab,ab,a,a,a,a,ab,ab,-,a,a,ab,a,a,ab,ab,-,-,ab,ab,a,a,a,a,ab,ab,-,-,ab,-,a,-,ab,ab,-,a,a,a,a,ab,-,ab,a,a,ab,a,ab,a,ab,-,a,ab,-,a,-,a,ab,a,ab,a,a,a,a,a,ab,a,a,-,a,a,a,ab,a,ab,a,a,ab,ab,a,a,ab,ab,a,a,a,a,-,a,ab,a,a,ab,ab,ab,ab,a,ab,ab,a,a,ab…
*M830	D2.15	ab,a,-,-,a,a,a,a,ab,ab,-,a,-,a,a,ab,ab,-,a,-,a,ab,ab,a,a,ab,-,ab,-,a,ab,ab,-,a,a,ab,-,ab,a,a,a,-,-,-,ab,-,a,ab,a,-,ab,a,ab,ab,a,a,-,ab,a,a,a,ab,ab,a,a,-,ab,-,a,ab,a,ab,a,a,-,-,ab,ab,ab,-,-,a,ab,ab,ab,ab,a,ab,a,-,-,ab,a,ab,a,a,a,ab,-,a,a,-,-,a,a,ab,ab,a,-,-,-,a,ab,ab,a,a,a,ab,a,a,a,ab,a,ab,a,a,ab,a,ab,ab,ab,a,-,ab,ab,a,ab,ab,a,ab,a,ab,a,-,a,a,a,ab,ab,ab,a,-,a,a,a,a,a,-,ab,ab,a,a,a,a,a,ab,ab,-,a,a,…
*M831	D2.15	a,ab,ab,ab,-,ab,ab,ab,-,a,-,-,ab,-,ab,a,a,ab,ab,a,ab,a,a,ab,ab,a,a,a,-,ab,a,a,a,ab,ab,a,ab,-,ab,ab,ab,ab,a,ab,-,a,ab,a,ab,a,a,ab,a,a,ab,ab,ab,a,ab,-,ab,a,a,ab,ab,a,a,a,ab,a,-,-,ab,ab,ab,a,-,a,a,ab,a,ab,a,a,-,a,ab,a,ab,ab,a,a,ab,a,ab,ab,ab,a,a,ab,ab,ab,a,ab,ab,a,a,ab,ab,ab,-,-,a,a,ab,ab,ab,a,ab,ab,-,-,ab,a,-,-,a,ab,a,a,a,ab,-,-,a,ab,a,a,ab,a,ab,a,ab,ab,ab,-,ab,a,a,-,-,a,ab,ab,ab,ab,ab,ab,a,-,ab,ab…
*M832	D1.10	-,-,ab,ab,ab,ab,a,ab,-,-,a,ab,-,a,-,a,ab,ab,ab,a,a,ab,a,a,-,a,ab,ab,ab,a,a,ab,ab,-,ab,ab,ab,-,a,a,ab,a,a,ab,ab,-,a,ab,ab,ab,ab,a,ab,a,a,ab,-,-,-,a,a,a,ab,ab,-,a,ab,ab,-,-,-,ab,ab,-,a,a,ab,ab,ab,-,ab,ab,a,a,a,-,a,a,ab,ab,ab,ab,a,a,ab,ab,a,ab,ab,a,-,a,-,ab,-,ab,ab,a,-,a,ab,ab,-,ab,a,ab,a,-,ab,-,a,ab,a,-,a,ab,a,-,-,ab,ab,-,a,ab,ab,a,ab,-,ab,a,ab,a,-,ab,a,a,ab,ab,a,a,ab,ab,ab,ab,a,-,a,ab,ab,-,-,-,a,a…
*M837	D2.15	ab,a,a,a,a,a,a,a,-,ab,ab,a,a,a,-,ab,ab,a,-,ab,a,ab,ab,a,a,-,-,-,-,a,ab,ab,ab,a,a,ab,a,ab,a,-,a,a,ab,a,ab,ab,a,ab,a,ab,ab,a,ab,ab,a,a,-,ab,a,a,a,ab,ab,a,-,ab,ab,ab,a,-,a,-,a,a,a,ab,ab,ab,-,a,ab,a,ab,ab,-,ab,a,ab,-,-,ab,ab,-,-,a,a,a,ab,ab,a,-,-,-,a,-,ab,ab,a,a,-,a,a,ab,ab,a,-,a,ab,a,a,a,ab,a,-,a,-,ab,-,ab,ab,ab,a,ab,ab,ab,a,ab,ab,-,ab,a,-,a,a,a,a,a,ab,ab,ab,a,ab,a,a,a,-,a,-,-,ab,a,a,-,-,a,ab,ab,-,a…
*M838	D2.15	a,ab,ab,ab,ab,ab,ab,ab,-,-,a,ab,ab,ab,ab,a,-,ab,ab,a,ab,a,a,-,ab,a,a,a,a,ab,a,-,a,ab,ab,-,ab,a,ab,ab,ab,ab,a,ab,a,a,ab,a,ab,a,-,-,a,-,a,ab,-,a,ab,ab,ab,-,a,ab,ab,a,a,a,ab,a,ab,a,ab,-,ab,a,a,-,a,-,a,ab,a,a,a,-,-,a,-,ab,a,a,ab,-,ab,ab,ab,a,a,ab,ab,-,a,ab,-,a,a,ab,ab,ab,ab,ab,a,a,-,ab,ab,a,ab,ab,ab,-,ab,a,ab,ab,a,ab,-,a,a,ab,a,a,a,ab,a,a,ab,a,ab,a,-,-,ab,ab,ab,a,a,a,-,a,ab,ab,ab,ab,ab,ab,a,-,ab,ab,a…
*M846	D1.10	a,a,ab,ab,ab,ab,a,ab,a,a,a,ab,-,a,-,a,ab,ab,ab,-,a,-,a,a,-,a,ab,ab,ab,a,a,ab,ab,ab,-,-,ab,a,-,a,ab,a,a,ab,ab,ab,a,-,ab,ab,ab,a,-,a,a,ab,a,ab,a,a,a,-,ab,ab,a,a,ab,ab,a,-,ab,-,ab,ab,ab,-,ab,-,ab,-,ab,ab,a,-,-,a,a,a,ab,ab,ab,ab,a,a,ab,ab,a,ab,ab,a,a,a,ab,ab,ab,-,ab,-,ab,a,ab,ab,a,ab,-,ab,a,ab,ab,-,-,ab,ab,-,-,ab,a,ab,-,ab,ab,ab,-,ab,ab,a,ab,ab,ab,a,ab,a,ab,-,a,a,ab,ab,a,a,ab,ab,ab,ab,a,ab,-,ab,ab,a,…
*M848	B3.7	a,ab,b,b,b,b,ab,-,-,a,a,b,b,ab,b,a,ab,b,b,a,ab,ab,-,ab,ab,a,ab,-,ab,ab,-,ab,ab,-,-,ab,b,-,ab,ab,b,-,a,b,-,ab,ab,ab,b,-,-,ab,ab,a,a,b,ab,-,ab,-,ab,-,ab,b,ab,a,-,ab,ab,-,b,-,b,-,-,a,ab,ab,ab,ab,ab,b,a,-,a,-,ab,a,b,-,ab,ab,-,a,b,b,ab,ab,ab,ab,ab,ab,-,b,b,-,ab,-,b,ab,-,b,-,ab,ab,-,ab,ab,b,-,ab,ab,b,ab,ab,b,a,b,-,-,-,b,a,ab,ab,ab,ab,-,b,a,b,a,b,b,ab,ab,b,-,a,-,b,-,b,b,ab,b,ab,b,ab,a,ab,ab,ab,b,-,a,ab,…
*M850	D2.15	-,a,a,a,-,a,a,a,-,ab,-,-,-,a,a,ab,ab,a,a,ab,a,ab,-,a,a,ab,ab,ab,ab,a,-,ab,ab,a,a,ab,a,ab,a,-,-,a,ab,a,ab,ab,a,ab,-,ab,-,a,ab,ab,ab,a,a,ab,a,a,a,ab,ab,a,-,ab,-,-,a,ab,-,ab,a,a,a,ab,ab,-,-,-,ab,a,ab,ab,ab,ab,a,-,-,a,-,ab,a,ab,-,a,a,ab,-,a,a,a,ab,a,-,ab,ab,a,a,a,a,a,ab,ab,a,a,a,ab,a,-,a,-,a,ab,a,-,ab,a,a,ab,-,a,-,ab,ab,-,ab,ab,a,ab,a,ab,a,a,a,a,a,ab,ab,-,a,ab,-,a,-,a,a,a,ab,ab,-,a,a,-,a,ab,ab,a,a,-,…
*M854	D1.10	ab,-,-,a,a,a,ab,a,ab,ab,ab,a,-,-,a,ab,a,a,a,ab,ab,a,ab,ab,ab,ab,a,a,a,ab,ab,a,-,a,a,-,a,ab,ab,ab,a,ab,ab,a,a,a,-,a,a,a,a,ab,ab,ab,-,-,ab,a,ab,ab,ab,ab,a,a,ab,ab,a,a,ab,ab,a,a,a,-,a,ab,a,a,a,-,a,a,ab,ab,ab,-,ab,ab,a,a,-,-,ab,ab,a,-,-,-,-,-,-,-,a,a,-,-,-,-,a,ab,a,a,ab,a,ab,a,ab,a,a,ab,ab,-,a,a,ab,a,ab,a,a,a,a,a,ab,a,a,ab,-,-,a,ab,a,ab,-,a,ab,ab,a,a,ab,-,a,a,a,a,ab,-,ab,a,a,ab,ab,ab,ab,a,ab,ab,-,a,-…
*M855	D1.10	ab,ab,-,a,-,a,ab,a,ab,ab,-,a,a,ab,a,ab,a,a,a,-,ab,a,-,ab,ab,ab,a,-,-,ab,ab,-,a,a,a,a,a,ab,ab,ab,a,ab,ab,a,a,a,ab,-,a,a,a,ab,ab,ab,-,a,-,a,-,ab,ab,ab,a,a,ab,-,-,a,ab,ab,a,a,a,a,-,ab,a,a,a,ab,a,a,-,ab,ab,-,ab,ab,a,a,a,a,-,ab,a,-,ab,a,-,-,-,-,-,a,-,a,-,ab,a,ab,a,-,ab,a,ab,a,ab,a,-,-,-,a,a,a,ab,-,ab,a,-,a,a,a,ab,a,a,ab,a,a,a,ab,a,ab,a,a,ab,ab,a,a,ab,ab,-,a,a,-,ab,a,ab,a,a,ab,ab,ab,-,-,-,ab,a,a,ab,ab,…
*M865	B3.7	b,ab,a,a,a,a,ab,a,b,ab,b,a,a,ab,-,b,ab,a,a,b,ab,ab,b,-,ab,b,ab,ab,ab,ab,-,-,ab,a,a,-,a,b,ab,ab,a,ab,b,-,ab,ab,ab,ab,-,ab,ab,ab,b,b,b,a,ab,-,ab,ab,-,b,ab,a,ab,b,ab,a,ab,b,-,ab,a,a,a,b,-,ab,-,ab,ab,a,b,b,b,b,-,b,a,a,-,-,ab,b,a,-,-,ab,ab,ab,ab,ab,ab,-,a,-,ab,ab,a,ab,a,-,b,-,ab,a,-,-,-,ab,-,ab,a,ab,ab,a,b,-,a,ab,ab,a,b,ab,ab,ab,ab,ab,a,b,a,b,a,a,-,ab,-,-,b,-,a,ab,-,-,ab,a,ab,a,ab,b,ab,ab,ab,a,ab,b,-,…
*M866	D2.15	ab,a,-,a,a,a,a,a,ab,a,ab,a,-,-,-,ab,ab,a,a,ab,a,ab,ab,a,a,ab,ab,ab,ab,a,-,-,ab,-,a,ab,a,ab,-,a,a,a,ab,ab,ab,ab,a,ab,a,-,ab,a,ab,ab,ab,a,-,ab,a,a,a,-,ab,a,a,-,ab,a,a,ab,-,ab,-,a,a,-,-,ab,ab,a,-,a,ab,-,ab,-,a,ab,a,a,ab,ab,a,ab,-,a,a,ab,-,a,-,a,-,a,a,ab,ab,a,a,-,a,a,ab,ab,a,-,-,ab,a,a,a,ab,-,ab,a,a,-,a,a,-,ab,a,ab,ab,ab,-,ab,ab,-,-,a,ab,a,a,a,a,-,-,ab,ab,-,-,a,-,a,a,a,a,ab,ab,a,a,a,a,a,ab,-,-,a,a,ab…
*M873	B3.7	b,-,a,a,-,a,-,a,ab,-,-,a,-,-,a,-,ab,a,a,b,-,ab,b,ab,ab,b,ab,-,ab,ab,b,ab,ab,a,-,ab,a,b,ab,ab,a,ab,b,ab,ab,-,ab,ab,a,ab,ab,ab,b,b,b,a,ab,ab,ab,ab,ab,b,ab,-,ab,b,ab,a,ab,b,a,-,-,-,a,b,a,ab,-,ab,ab,a,-,b,b,b,-,b,a,a,ab,ab,ab,-,-,a,-,ab,ab,ab,ab,ab,ab,a,a,ab,ab,ab,a,ab,a,a,-,ab,ab,-,ab,ab,-,-,ab,ab,a,ab,ab,a,-,a,a,ab,ab,a,b,ab,ab,ab,ab,-,a,b,-,b,a,a,ab,-,a,ab,b,b,a,-,a,a,ab,a,ab,a,ab,b,ab,ab,ab,a,ab,…
*M876	B3.7	a,b,b,-,b,b,-,b,ab,ab,a,b,b,-,b,a,ab,b,b,a,ab,ab,a,ab,-,a,ab,ab,ab,-,a,ab,ab,-,b,-,b,a,-,-,b,ab,a,ab,ab,ab,ab,ab,b,ab,ab,ab,a,a,-,b,ab,ab,ab,ab,ab,a,ab,b,ab,a,ab,b,ab,a,b,ab,-,b,b,-,b,-,-,ab,ab,b,-,a,a,a,ab,a,-,b,-,ab,a,a,-,b,-,ab,ab,ab,-,ab,ab,b,b,ab,ab,ab,-,ab,-,b,a,-,ab,b,ab,ab,b,ab,-,ab,-,ab,ab,b,a,b,b,ab,-,b,a,-,ab,-,-,ab,b,a,b,a,b,b,ab,ab,-,ab,a,a,b,ab,b,b,ab,b,ab,-,ab,a,ab,ab,ab,-,ab,a,-,b…
*M880	B3.7	b,a,a,a,a,a,ab,a,ab,-,-,a,a,ab,a,b,-,a,a,b,-,ab,b,ab,-,b,-,ab,-,ab,-,-,ab,a,a,a,a,b,ab,ab,a,ab,b,ab,ab,ab,ab,ab,-,ab,-,ab,b,b,b,a,ab,ab,ab,ab,ab,b,ab,-,ab,b,ab,a,ab,-,a,-,-,a,a,-,-,ab,-,-,ab,a,b,b,b,b,ab,b,a,a,ab,ab,-,b,a,-,ab,ab,ab,ab,ab,ab,ab,-,a,ab,ab,ab,a,ab,a,a,b,-,ab,a,ab,-,a,ab,ab,ab,-,ab,-,-,-,a,a,ab,-,a,b,ab,ab,ab,ab,ab,a,b,a,b,a,a,-,ab,a,ab,b,b,a,ab,a,a,ab,-,ab,a,ab,-,ab,ab,ab,-,ab,b,ab…
*M882	B3.7	-,a,a,-,-,a,ab,a,-,-,b,a,a,ab,a,-,-,a,a,b,ab,ab,-,ab,ab,b,-,-,ab,ab,b,ab,ab,a,a,a,a,-,ab,ab,a,ab,b,ab,ab,ab,ab,-,-,ab,ab,ab,b,-,-,a,ab,ab,ab,-,ab,b,ab,a,ab,b,ab,a,ab,-,a,ab,a,-,-,b,a,ab,-,-,ab,-,b,-,b,b,ab,b,a,-,ab,-,-,b,a,a,ab,ab,ab,ab,-,ab,ab,a,a,ab,ab,ab,-,-,-,a,b,ab,ab,a,ab,ab,a,-,ab,ab,a,ab,ab,-,b,-,a,-,ab,-,b,ab,ab,ab,ab,ab,a,b,a,b,a,a,ab,-,a,-,b,-,a,ab,a,a,ab,a,ab,a,ab,b,ab,ab,ab,a,ab,b,ab…
*M884	B3.7	a,b,b,b,b,b,ab,b,ab,ab,-,b,-,-,-,-,-,b,b,a,ab,ab,a,ab,ab,-,ab,-,-,ab,a,ab,-,b,b,b,-,a,ab,ab,-,ab,a,ab,ab,-,ab,ab,b,ab,-,ab,a,-,a,b,ab,ab,-,ab,ab,a,-,-,-,a,ab,b,ab,a,b,ab,b,b,b,a,-,ab,-,-,ab,b,a,a,a,-,ab,a,b,b,-,-,a,a,b,-,ab,ab,ab,ab,-,-,-,b,-,-,ab,ab,b,ab,b,-,a,-,ab,b,ab,-,b,ab,ab,-,b,ab,ab,b,a,b,b,ab,ab,b,a,ab,ab,ab,-,ab,b,a,-,-,b,b,ab,-,b,ab,-,a,b,ab,b,-,ab,b,ab,b,ab,a,-,ab,ab,b,ab,a,ab,-,-,ab,…
*M886	D2.15	a,ab,ab,ab,-,ab,ab,ab,-,ab,a,ab,ab,-,ab,-,a,ab,ab,-,-,-,a,-,ab,-,a,a,-,ab,a,a,-,ab,ab,ab,ab,a,ab,ab,ab,ab,a,a,a,a,ab,a,ab,-,a,ab,a,a,-,ab,ab,-,ab,ab,ab,a,a,ab,ab,a,a,ab,-,a,ab,-,ab,-,ab,a,ab,a,-,-,a,ab,a,a,a,a,ab,a,ab,-,-,a,-,a,ab,-,ab,a,a,ab,-,-,a,ab,ab,a,-,ab,-,ab,ab,ab,a,-,-,ab,ab,a,ab,-,ab,a,-,-,ab,ab,a,ab,ab,a,a,ab,a,a,-,-,a,a,ab,a,ab,a,ab,ab,ab,ab,ab,a,a,-,ab,a,ab,ab,ab,ab,ab,ab,a,a,-,-,ab,…
*M887	D2.15	a,ab,ab,ab,ab,ab,-,-,ab,ab,a,ab,ab,-,ab,a,a,-,ab,a,ab,-,a,ab,ab,a,a,a,a,ab,-,a,-,ab,ab,ab,ab,a,ab,ab,ab,ab,a,a,a,a,ab,a,ab,a,a,ab,a,a,a,-,ab,-,ab,-,ab,a,-,-,ab,a,a,ab,ab,a,-,-,ab,-,ab,a,ab,a,a,-,-,ab,-,a,a,a,ab,a,ab,-,a,-,-,-,ab,-,ab,a,a,ab,ab,ab,a,ab,ab,a,a,ab,-,ab,-,ab,a,a,ab,ab,ab,a,ab,ab,ab,-,ab,a,ab,ab,a,ab,ab,a,a,ab,-,a,a,ab,a,a,ab,a,ab,a,ab,ab,ab,ab,ab,a,a,-,-,a,-,-,-,ab,ab,-,a,a,ab,ab,ab,…
*M889	D1.10	ab,a,a,a,-,a,ab,a,ab,ab,ab,-,-,ab,a,ab,-,ab,a,-,ab,a,ab,-,ab,ab,a,a,-,ab,ab,a,a,a,a,-,a,ab,ab,ab,a,ab,-,a,a,a,-,ab,a,-,-,ab,-,ab,-,a,ab,-,ab,ab,-,ab,-,a,ab,ab,a,a,ab,ab,a,a,a,a,a,ab,-,a,a,ab,-,-,ab,ab,ab,-,ab,ab,a,a,a,a,ab,ab,a,a,ab,a,a,-,ab,ab,-,-,a,a,a,ab,a,ab,a,-,-,a,ab,a,ab,a,-,ab,ab,a,a,-,ab,a,ab,-,a,a,-,a,-,a,a,ab,a,a,a,a,a,ab,a,a,ab,-,a,a,ab,ab,-,a,a,a,ab,a,ab,a,a,ab,ab,-,ab,a,ab,ab,a,-,a,…
*M891	B3.7	a,b,b,b,b,-,ab,b,ab,ab,a,b,b,ab,b,-,ab,ab,-,-,ab,ab,a,ab,ab,a,-,ab,ab,-,a,ab,ab,-,b,b,b,-,ab,ab,b,-,a,ab,ab,ab,ab,a,b,-,ab,ab,-,a,a,b,-,ab,-,-,ab,a,ab,b,ab,a,ab,b,ab,a,b,ab,b,b,b,a,b,ab,-,ab,-,b,-,-,a,a,ab,a,b,b,-,ab,a,a,-,b,ab,ab,ab,ab,-,ab,ab,b,-,ab,ab,ab,b,-,b,-,a,ab,ab,b,-,ab,-,ab,ab,ab,b,ab,-,b,a,b,b,ab,ab,b,-,ab,-,ab,ab,ab,b,ab,b,a,-,b,ab,ab,b,ab,a,-,b,-,b,-,ab,-,ab,b,ab,a,ab,ab,-,b,ab,a,ab…
*M892	D1.10	a,ab,ab,-,ab,ab,-,ab,a,a,a,-,ab,a,-,a,ab,-,ab,a,-,ab,a,a,a,a,ab,ab,-,a,a,ab,ab,ab,ab,ab,ab,a,a,a,-,a,a,ab,ab,ab,-,a,ab,-,-,a,a,a,a,ab,a,ab,a,a,a,a,ab,ab,a,a,-,ab,a,a,ab,-,ab,ab,ab,a,ab,-,-,a,ab,ab,a,a,a,a,a,a,ab,ab,-,ab,a,a,ab,ab,-,-,-,-,a,-,ab,ab,ab,ab,-,a,ab,a,-,ab,a,-,a,ab,-,ab,-,a,a,ab,ab,ab,-,ab,a,ab,ab,-,-,ab,a,ab,-,a,ab,ab,ab,ab,-,a,ab,-,-,-,-,-,-,a,-,-,ab,ab,a,ab,a,ab,ab,a,a,a,a,ab,a,a,ab…
*M893	D2.15	a,ab,ab,ab,ab,ab,ab,ab,ab,ab,a,-,-,ab,ab,a,a,ab,ab,a,ab,-,a,ab,ab,a,a,a,a,ab,a,a,a,ab,ab,ab,ab,-,ab,-,ab,ab,-,-,a,a,ab,-,ab,a,a,ab,a,a,a,ab,ab,-,ab,ab,ab,a,a,ab,ab,a,a,ab,-,-,-,a,ab,ab,ab,a,ab,a,a,ab,a,ab,-,a,a,a,ab,a,ab,ab,a,a,a,a,ab,ab,ab,a,a,ab,ab,ab,a,ab,ab,a,a,ab,ab,-,ab,ab,a,a,ab,ab,ab,a,ab,ab,ab,a,ab,-,ab,ab,a,ab,ab,a,a,ab,-,a,a,ab,a,a,ab,a,-,a,ab,ab,ab,ab,ab,a,a,a,ab,a,ab,-,ab,ab,ab,ab,a,…
*M895	B3.7	ab,ab,ab,ab,ab,ab,a,ab,a,a,ab,ab,ab,a,ab,ab,b,a,ab,ab,-,b,ab,-,a,-,b,b,b,a,ab,b,b,ab,ab,ab,-,ab,a,a,-,a,ab,b,-,b,a,-,ab,-,b,-,ab,ab,ab,ab,-,b,a,-,a,ab,b,ab,a,-,b,-,a,ab,ab,b,ab,ab,ab,ab,ab,b,-,a,b,-,ab,ab,ab,ab,a,-,-,ab,b,b,ab,ab,ab,ab,a,b,b,a,-,a,b,ab,ab,b,b,a,-,a,-,ab,ab,b,a,ab,a,b,ab,a,a,b,ab,-,-,ab,ab,-,-,b,b,-,ab,b,b,a,b,b,ab,-,ab,-,ab,ab,a,a,ab,-,ab,ab,ab,b,ab,-,a,ab,a,ab,b,ab,a,a,a,ab,a,ab…
*M899	D2.15	a,ab,ab,-,ab,ab,ab,ab,ab,ab,a,ab,-,ab,ab,-,a,ab,ab,a,ab,-,a,ab,ab,a,-,a,-,ab,a,-,a,ab,ab,-,ab,a,ab,ab,ab,ab,a,a,a,-,-,a,ab,-,a,ab,-,a,a,ab,ab,-,ab,ab,ab,a,-,-,ab,a,-,ab,ab,a,ab,a,ab,ab,ab,a,ab,a,a,ab,-,-,-,a,-,-,-,a,ab,ab,-,a,-,a,-,-,ab,a,a,ab,ab,ab,a,ab,ab,a,a,ab,ab,ab,ab,ab,a,a,ab,ab,ab,-,-,ab,ab,-,ab,-,-,-,a,ab,ab,a,a,ab,-,a,a,ab,-,-,ab,a,ab,a,-,-,ab,ab,ab,-,a,-,ab,a,ab,ab,ab,ab,ab,ab,a,a,ab,-…
*M904	D1.10	ab,a,a,a,a,a,ab,-,-,-,-,a,a,ab,a,-,a,ab,a,ab,ab,a,ab,ab,-,ab,a,-,a,-,ab,a,a,a,a,a,a,ab,-,ab,a,ab,ab,a,a,-,ab,ab,a,a,a,ab,ab,ab,ab,a,ab,a,ab,ab,ab,ab,-,-,ab,ab,a,-,ab,ab,a,a,a,a,-,ab,a,a,a,-,-,-,ab,ab,ab,ab,ab,ab,ab,a,a,a,ab,ab,a,-,ab,a,a,ab,-,ab,a,a,a,a,-,ab,a,ab,a,a,ab,a,ab,-,ab,-,a,ab,ab,a,a,a,ab,-,ab,a,a,a,a,a,ab,a,a,ab,a,a,-,a,a,ab,a,a,ab,ab,a,a,ab,ab,a,a,-,a,-,a,-,a,a,ab,ab,ab,ab,a,ab,ab,a,a…
*M908	D2.15	a,ab,-,ab,-,-,ab,ab,ab,ab,a,ab,-,ab,ab,a,a,ab,ab,a,-,-,a,ab,ab,-,a,a,a,ab,a,a,a,ab,ab,ab,ab,-,-,ab,ab,-,a,a,a,a,ab,a,ab,-,a,ab,a,a,a,-,-,a,ab,ab,ab,a,a,ab,ab,a,-,-,ab,a,ab,a,ab,ab,ab,a,ab,a,-,ab,a,ab,a,a,a,a,ab,-,ab,-,-,a,-,a,ab,ab,ab,-,a,ab,ab,ab,-,ab,ab,a,a,ab,ab,-,-,ab,a,a,-,-,ab,a,ab,ab,ab,a,ab,a,ab,-,-,ab,ab,a,-,ab,a,a,a,ab,-,-,ab,-,ab,a,ab,ab,ab,ab,ab,a,-,a,ab,a,ab,ab,ab,ab,ab,ab,-,a,ab,ab,…
*M912	D1.10	ab,-,-,a,a,a,ab,a,ab,ab,ab,a,a,-,-,ab,a,ab,a,ab,ab,-,-,ab,ab,ab,-,a,a,ab,-,a,a,a,a,-,a,ab,ab,-,a,ab,-,a,a,a,ab,ab,a,a,-,ab,ab,ab,ab,a,ab,a,ab,ab,ab,ab,a,-,ab,-,-,a,ab,ab,a,a,-,a,a,ab,a,a,a,ab,a,a,ab,ab,ab,-,ab,ab,ab,a,a,-,ab,ab,a,a,ab,a,a,ab,ab,ab,-,a,a,-,a,ab,a,-,a,a,-,a,ab,a,ab,a,a,-,ab,a,a,-,ab,-,ab,a,a,a,a,a,ab,a,a,ab,-,-,a,-,a,-,a,a,-,ab,a,a,ab,ab,a,a,a,a,-,a,ab,a,a,ab,ab,ab,ab,a,ab,ab,a,a,a…
*M919	D2.15	ab,a,a,a,-,-,a,-,a,a,ab,a,-,-,a,-,ab,a,a,ab,a,-,ab,a,a,ab,ab,ab,ab,a,ab,ab,ab,a,a,a,-,ab,a,a,-,-,a,ab,-,ab,-,ab,a,-,ab,a,-,ab,ab,a,a,ab,a,a,a,ab,ab,a,a,ab,ab,-,a,ab,a,ab,-,a,a,-,a,ab,ab,a,ab,-,ab,-,ab,ab,a,ab,a,a,ab,ab,ab,ab,a,-,a,ab,ab,a,a,a,-,a,a,ab,ab,a,a,a,a,a,ab,ab,-,-,a,ab,-,a,-,ab,-,ab,a,a,ab,a,a,ab,ab,-,ab,ab,ab,-,ab,ab,a,ab,a,ab,a,a,a,a,a,ab,ab,ab,-,ab,a,a,-,a,a,a,ab,-,-,a,a,-,-,ab,ab,a,…
*M920	B3.7	a,b,-,b,-,ab,ab,-,ab,ab,a,b,b,ab,b,a,ab,ab,b,a,ab,ab,a,-,ab,a,ab,-,ab,ab,-,ab,ab,b,b,b,b,a,ab,ab,b,ab,-,ab,ab,ab,ab,a,b,ab,ab,-,a,a,a,b,ab,ab,ab,ab,ab,a,ab,-,-,a,ab,b,ab,a,b,-,b,b,b,a,-,-,ab,-,ab,-,a,-,-,a,ab,a,ab,b,ab,ab,a,-,b,-,ab,ab,ab,ab,-,ab,ab,b,b,-,-,ab,b,ab,-,b,a,ab,ab,-,ab,ab,b,ab,ab,ab,-,ab,-,b,a,b,b,ab,ab,b,a,ab,ab,ab,ab,ab,b,ab,b,a,-,b,ab,ab,-,ab,a,a,b,-,-,b,ab,-,ab,b,ab,a,ab,ab,ab,b,…
*M924	D1.10	ab,-,a,-,a,a,ab,a,ab,ab,-,a,a,ab,a,-,a,ab,a,ab,ab,-,ab,-,ab,ab,a,-,a,ab,-,a,-,a,-,a,a,-,ab,ab,a,-,ab,a,a,-,ab,ab,-,a,a,ab,ab,ab,-,a,ab,-,ab,-,ab,ab,-,a,-,-,-,a,ab,ab,-,a,-,-,a,ab,a,-,-,-,a,-,ab,ab,ab,-,ab,ab,ab,a,a,a,ab,ab,a,a,ab,-,a,ab,ab,ab,a,-,a,a,a,ab,-,ab,a,a,ab,a,ab,a,ab,a,a,ab,ab,a,-,a,ab,a,-,-,a,a,a,a,ab,a,a,ab,a,a,a,a,a,ab,a,a,-,-,a,a,ab,ab,a,-,-,a,-,ab,-,a,-,ab,ab,ab,ab,-,ab,-,a,a,a,ab,…
*M926	D1.10	ab,a,a,-,-,a,ab,a,ab,ab,ab,-,a,ab,-,ab,a,ab,-,ab,ab,a,ab,-,ab,ab,a,a,a,ab,ab,a,a,-,a,a,a,ab,ab,ab,-,ab,ab,a,a,a,ab,ab,a,a,a,ab,ab,ab,ab,a,ab,a,-,ab,-,-,a,a,ab,ab,a,a,ab,-,a,a,a,a,-,ab,-,a,-,ab,a,a,ab,ab,ab,ab,ab,ab,ab,a,a,a,ab,ab,a,a,ab,a,a,-,ab,ab,-,-,a,a,-,ab,a,-,a,a,ab,a,ab,a,ab,-,a,-,ab,-,-,a,ab,a,ab,-,a,-,a,a,ab,-,a,-,a,a,-,a,a,ab,a,a,ab,ab,a,-,ab,ab,a,a,a,a,ab,ab,ab,a,a,ab,ab,ab,ab,a,ab,ab,…
*M929	D1.10	-,a,a,a,a,a,ab,a,ab,ab,-,a,a,-,a,ab,a,-,a,ab,ab,a,-,ab,-,ab,a,-,a,ab,-,a,a,a,a,a,a,ab,ab,ab,a,ab,ab,a,a,-,ab,-,a,a,a,ab,-,-,ab,a,ab,a,ab,ab,ab,ab,a,a,ab,ab,-,a,-,ab,a,a,a,a,-,ab,a,a,a,ab,-,a,ab,ab,ab,ab,-,ab,ab,a,a,a,ab,ab,a,-,ab,a,a,-,ab,ab,a,a,a,a,a,ab,a,ab,a,a,ab,a,-,a,ab,a,-,ab,ab,-,a,a,ab,-,ab,a,-,-,a,a,-,a,a,ab,a,a,a,a,a,ab,a,a,-,ab,a,-,-,-,a,a,a,a,ab,ab,ab,a,a,ab,-,ab,ab,a,ab,ab,a,-,a,ab,a…
*M930	D2.15	ab,a,a,a,a,ab,a,a,-,a,-,-,a,a,a,ab,ab,a,a,ab,a,ab,ab,a,-,ab,-,ab,ab,a,ab,ab,ab,-,a,a,a,-,-,ab,-,a,a,ab,-,-,-,ab,a,ab,ab,-,ab,ab,ab,-,a,ab,-,a,-,ab,ab,a,a,ab,ab,a,a,ab,a,ab,a,-,a,-,a,-,ab,a,ab,a,ab,ab,-,ab,a,-,a,a,ab,ab,-,ab,a,a,-,a,ab,a,a,a,-,a,a,ab,-,a,a,-,a,a,ab,ab,a,a,a,ab,-,a,-,ab,a,-,a,-,-,a,a,-,-,a,ab,-,-,a,ab,ab,a,ab,a,ab,a,a,a,a,a,ab,ab,ab,a,ab,a,-,a,a,a,a,ab,ab,a,-,a,a,a,ab,ab,a,a,a,ab,a…
*M933	D1.10	ab,a,a,-,a,a,-,a,ab,ab,ab,a,a,-,a,ab,a,ab,a,-,ab,a,ab,ab,ab,ab,a,a,-,ab,ab,a,a,a,a,a,a,ab,ab,ab,a,-,-,a,a,a,-,ab,a,-,a,-,-,ab,ab,a,-,a,-,-,ab,ab,-,-,ab,-,a,a,ab,ab,-,a,a,a,a,ab,a,a,a,ab,-,-,ab,ab,ab,ab,ab,-,ab,a,a,a,ab,-,a,a,ab,-,-,ab,ab,-,-,-,a,a,a,ab,a,ab,a,a,-,a,ab,a,-,a,a,ab,ab,-,a,a,-,a,-,-,a,-,a,a,ab,a,a,ab,a,a,a,a,a,ab,a,a,ab,ab,a,-,ab,ab,a,a,a,a,ab,-,ab,a,a,ab,ab,ab,ab,-,ab,ab,a,a,a,-,ab,…
*M940	D2.15	a,-,ab,ab,ab,a,ab,ab,-,ab,-,-,ab,ab,-,a,a,ab,-,a,ab,a,a,ab,ab,a,a,a,a,ab,a,a,a,ab,ab,-,-,a,ab,a,ab,ab,-,a,-,a,-,-,-,a,a,ab,a,a,a,ab,ab,a,ab,-,-,a,a,ab,ab,a,a,ab,ab,-,-,-,ab,ab,ab,a,ab,-,a,ab,a,ab,a,a,-,a,ab,-,ab,ab,a,a,a,-,ab,ab,ab,-,a,ab,ab,-,a,-,ab,a,a,ab,ab,ab,ab,ab,a,a,-,-,ab,a,ab,-,-,a,ab,a,ab,ab,-,-,ab,a,a,ab,a,a,a,ab,a,-,ab,a,ab,a,ab,ab,ab,-,-,a,a,a,ab,a,ab,-,ab,ab,-,ab,a,a,ab,-,ab,-,ab,a,…
*M942	B3.7	ab,ab,ab,ab,ab,b,a,ab,-,a,ab,-,ab,a,ab,ab,-,a,ab,ab,a,b,ab,a,a,ab,b,-,-,a,ab,b,b,ab,ab,ab,ab,-,a,ab,ab,a,a,-,b,b,a,-,ab,b,b,a,ab,ab,ab,ab,-,b,a,a,-,-,b,ab,a,-,b,ab,a,-,ab,-,ab,-,ab,ab,ab,b,b,a,-,ab,ab,ab,ab,ab,-,-,a,ab,b,b,ab,ab,ab,ab,a,ab,b,a,-,-,b,ab,ab,b,b,a,-,a,ab,-,ab,b,-,ab,a,b,ab,a,-,b,ab,b,a,ab,ab,ab,ab,b,b,ab,ab,b,b,a,b,b,ab,b,ab,ab,a,ab,a,a,ab,-,ab,ab,ab,-,ab,ab,-,a,a,ab,b,ab,a,a,a,-,a,…
*M946	B3.7	ab,ab,-,ab,ab,a,b,-,b,b,ab,ab,-,b,ab,ab,a,-,ab,-,-,a,ab,b,b,-,a,-,-,-,-,a,-,-,ab,ab,-,ab,b,ab,-,-,b,a,-,a,-,ab,ab,a,a,b,ab,ab,-,ab,b,-,b,-,b,ab,a,ab,b,ab,a,ab,b,ab,ab,a,-,-,ab,ab,ab,a,a,b,-,ab,ab,ab,ab,-,b,-,b,ab,a,a,ab,ab,ab,ab,b,ab,-,-,-,b,a,ab,-,-,-,-,-,b,-,ab,ab,a,ab,ab,b,a,ab,b,b,a,ab,a,b,-,-,-,-,a,a,ab,-,a,a,b,-,-,ab,-,-,ab,-,ab,-,b,ab,-,ab,ab,ab,a,-,ab,-,b,b,ab,a,ab,b,b,b,ab,b,ab,a,ab,ab,b…
*M947	D2.15	a,ab,ab,ab,ab,a,ab,ab,ab,ab,a,ab,-,ab,ab,a,a,-,ab,a,-,a,-,ab,ab,a,a,a,a,ab,a,a,-,-,ab,-,ab,-,ab,a,ab,ab,ab,a,a,-,ab,a,ab,-,-,ab,a,a,a,ab,ab,a,ab,-,ab,-,a,ab,ab,a,a,ab,ab,a,ab,-,ab,ab,-,a,ab,a,a,ab,a,ab,a,a,a,a,ab,-,ab,ab,a,a,-,a,ab,ab,ab,ab,a,ab,-,-,a,ab,ab,a,a,ab,ab,ab,ab,ab,a,a,a,ab,ab,a,ab,ab,ab,a,ab,a,ab,ab,a,-,ab,-,a,ab,-,a,a,ab,a,a,ab,-,ab,-,ab,-,ab,ab,ab,-,a,a,ab,a,ab,ab,-,ab,-,ab,a,-,ab,a…
*M955	D1.10	-,a,a,a,a,a,ab,a,ab,ab,ab,a,a,ab,a,-,a,ab,a,-,ab,a,ab,ab,-,ab,-,a,a,ab,ab,a,-,a,a,a,-,ab,ab,ab,a,ab,ab,a,a,a,-,-,a,a,a,-,-,ab,ab,-,ab,-,ab,-,ab,ab,-,a,ab,ab,a,a,ab,ab,a,a,a,a,a,ab,a,-,-,ab,a,a,ab,ab,ab,ab,-,ab,ab,a,-,a,ab,ab,a,a,ab,a,a,ab,-,ab,a,a,a,a,a,ab,a,ab,a,a,ab,a,-,-,ab,a,a,-,ab,a,a,-,ab,a,ab,a,a,a,a,a,ab,a,a,ab,a,-,a,a,a,ab,ab,a,ab,ab,a,a,ab,ab,-,a,a,a,ab,ab,ab,a,a,ab,ab,ab,ab,-,ab,ab,a,-…
*M962	D2.15	a,ab,ab,ab,ab,-,ab,-,-,-,-,ab,-,ab,ab,a,-,ab,ab,a,ab,a,-,ab,ab,a,-,a,a,ab,a,a,a,ab,ab,ab,ab,-,ab,a,ab,ab,-,a,a,-,ab,a,ab,-,a,ab,a,a,a,ab,ab,a,ab,ab,ab,a,a,ab,-,a,a,-,ab,a,ab,a,ab,-,ab,a,ab,a,-,ab,-,ab,a,a,-,a,ab,a,ab,-,a,a,a,a,ab,ab,ab,ab,a,ab,-,-,a,ab,ab,a,a,ab,ab,ab,ab,ab,a,a,a,ab,ab,a,-,ab,ab,a,ab,a,ab,ab,a,ab,ab,a,a,ab,a,ab,a,ab,a,a,ab,a,ab,a,-,ab,ab,ab,ab,a,a,a,ab,a,ab,ab,ab,ab,ab,ab,a,a,ab,…
*M963	B3.7	b,-,a,a,-,ab,ab,a,-,ab,-,-,a,ab,a,b,ab,ab,a,b,ab,ab,b,ab,ab,b,ab,ab,ab,ab,b,ab,ab,a,-,a,a,b,ab,-,a,ab,-,ab,ab,ab,ab,b,a,ab,ab,-,-,b,b,a,ab,ab,ab,ab,-,b,ab,a,ab,b,ab,a,ab,b,-,ab,a,a,-,b,a,ab,ab,-,ab,a,b,b,ab,b,ab,b,ab,a,ab,-,b,-,a,a,ab,a,-,ab,ab,ab,ab,a,ab,-,ab,ab,-,ab,-,a,b,ab,b,a,ab,ab,-,-,ab,ab,-,ab,ab,a,b,a,a,ab,ab,a,b,-,ab,a,ab,ab,a,ab,a,b,ab,a,ab,ab,a,ab,b,-,a,ab,a,a,ab,-,ab,a,ab,b,ab,ab,ab,…
*M965	D1.10	a,ab,ab,ab,ab,ab,a,ab,a,a,a,ab,ab,a,ab,a,-,a,ab,a,-,ab,a,a,a,a,ab,ab,ab,a,a,-,-,ab,ab,ab,ab,a,a,a,ab,a,a,ab,ab,ab,-,a,-,ab,-,a,a,a,a,ab,a,-,a,a,a,a,ab,ab,-,-,ab,ab,a,a,ab,-,ab,ab,ab,-,-,-,-,a,ab,ab,-,-,a,a,a,a,a,ab,-,ab,a,a,-,ab,a,ab,ab,-,a,a,ab,ab,-,-,ab,a,ab,a,-,-,-,ab,-,ab,a,ab,ab,a,a,ab,ab,ab,a,ab,-,ab,ab,-,ab,ab,a,ab,ab,ab,ab,ab,ab,ab,ab,-,a,ab,a,a,ab,ab,-,a,ab,ab,ab,ab,a,a,a,ab,ab,a,a,a,-,a…
*M966	B3.7	a,b,b,b,-,ab,-,b,ab,ab,a,b,-,ab,b,a,ab,ab,b,-,-,-,-,ab,ab,a,ab,ab,ab,-,a,ab,-,b,b,b,b,a,ab,-,b,ab,ab,ab,-,ab,a,a,b,ab,ab,ab,a,a,a,b,ab,ab,ab,ab,ab,-,-,-,-,-,ab,b,ab,a,b,ab,-,b,-,a,b,ab,ab,ab,ab,b,a,a,ab,a,ab,a,-,b,ab,ab,a,-,-,b,ab,b,-,ab,ab,ab,ab,b,ab,ab,ab,ab,-,ab,b,b,a,ab,a,-,ab,ab,b,ab,ab,-,-,ab,ab,-,a,b,b,ab,ab,b,a,b,ab,-,ab,ab,b,-,-,a,ab,b,ab,-,b,ab,a,a,-,ab,b,-,-,ab,ab,b,ab,a,ab,ab,ab,b,-,a…
*M967	D1.10	a,ab,ab,ab,ab,ab,-,ab,-,a,-,-,ab,a,ab,-,ab,a,ab,-,a,ab,a,a,-,a,ab,ab,ab,a,ab,ab,ab,ab,ab,ab,ab,a,-,-,ab,a,a,ab,ab,ab,ab,a,ab,-,ab,a,a,a,-,ab,a,-,-,a,a,a,ab,ab,a,a,ab,ab,a,a,ab,ab,ab,ab,ab,a,ab,-,ab,a,ab,ab,a,a,a,a,a,a,-,ab,ab,-,a,a,ab,ab,-,ab,ab,a,a,-,ab,ab,a,ab,ab,a,ab,a,-,ab,a,-,-,ab,a,ab,ab,a,a,ab,ab,ab,a,ab,-,ab,ab,ab,ab,-,a,-,ab,-,ab,ab,ab,ab,ab,a,a,ab,a,-,ab,ab,a,a,ab,ab,ab,-,-,a,-,ab,ab,a,…
*M968	D2.15	a,ab,ab,ab,ab,a,ab,ab,-,ab,a,-,ab,ab,ab,-,-,ab,ab,a,-,a,ab,-,ab,a,a,a,a,-,a,-,-,ab,-,ab,ab,a,ab,-,ab,ab,ab,a,a,a,a,a,-,a,a,ab,a,-,a,ab,ab,a,-,-,ab,-,a,ab,ab,a,a,-,-,a,-,a,ab,ab,ab,-,ab,a,a,ab,a,-,a,a,ab,a,ab,-,ab,ab,a,a,a,-,-,-,ab,ab,-,ab,ab,-,a,ab,ab,a,a,ab,ab,ab,ab,ab,a,-,a,ab,ab,a,ab,-,-,-,ab,a,ab,ab,a,-,ab,a,a,ab,a,ab,a,ab,-,a,ab,-,ab,-,ab,ab,-,ab,ab,a,a,a,ab,a,ab,ab,ab,ab,ab,-,a,a,ab,ab,ab,-…
*M970	D2.15	-,ab,ab,ab,ab,a,ab,ab,a,ab,-,-,ab,ab,ab,a,a,-,-,a,ab,a,ab,ab,ab,a,a,a,a,ab,-,a,a,ab,ab,ab,ab,a,ab,a,-,ab,ab,a,a,-,a,a,ab,a,-,ab,a,a,a,ab,ab,a,-,ab,ab,-,a,ab,ab,a,a,ab,-,-,-,a,-,ab,ab,-,ab,a,a,ab,a,ab,-,a,ab,a,ab,-,-,ab,a,a,a,a,ab,ab,ab,ab,a,ab,-,ab,-,ab,-,-,a,-,-,ab,ab,-,a,a,-,ab,ab,a,ab,ab,ab,a,-,a,ab,ab,a,ab,ab,a,a,ab,a,ab,a,ab,-,-,ab,a,ab,a,ab,-,-,ab,-,a,a,a,ab,a,ab,ab,ab,ab,ab,ab,a,a,ab,ab,ab…
*M982	D2.15	-,a,a,-,a,ab,a,a,ab,a,ab,a,-,-,a,-,ab,a,a,ab,a,ab,a,a,-,ab,ab,ab,ab,-,ab,ab,ab,a,a,a,-,ab,a,ab,a,a,a,ab,ab,ab,ab,ab,-,ab,-,a,ab,ab,ab,a,a,ab,a,a,-,ab,ab,a,a,ab,ab,a,a,ab,a,ab,a,a,a,-,a,ab,ab,a,ab,-,ab,ab,a,a,a,-,a,-,-,-,ab,ab,a,a,a,-,-,a,a,a,ab,a,a,-,ab,-,-,-,a,a,ab,ab,ab,a,a,-,a,a,-,ab,a,-,a,a,ab,a,a,-,-,a,ab,a,ab,a,ab,ab,a,ab,-,ab,a,-,a,a,-,ab,ab,ab,-,ab,a,a,a,-,a,a,-,ab,-,-,a,-,a,ab,ab,-,a,-,a…
*M985	B3.7	-,a,-,a,a,ab,-,a,b,-,b,a,-,-,-,-,ab,ab,ab,b,ab,ab,ab,-,-,b,ab,ab,ab,ab,-,ab,ab,a,a,a,a,b,ab,-,ab,ab,ab,ab,ab,ab,ab,b,-,-,ab,-,b,b,b,a,ab,ab,ab,ab,ab,b,ab,-,ab,b,ab,a,ab,b,a,ab,ab,-,a,b,-,-,ab,ab,ab,a,b,b,ab,ab,ab,b,ab,a,ab,ab,b,b,a,a,ab,a,b,ab,ab,-,ab,a,-,ab,ab,-,a,-,-,a,b,-,b,a,ab,ab,a,ab,ab,ab,a,ab,ab,a,b,-,a,-,-,a,b,a,-,a,ab,-,a,b,a,b,-,a,ab,-,a,ab,b,b,-,b,a,-,-,ab,ab,a,ab,b,ab,ab,ab,a,ab,b,ab…
*M987	D2.15	ab,-,a,a,a,ab,-,a,ab,a,ab,a,-,a,a,ab,ab,a,a,ab,a,ab,-,-,a,ab,ab,ab,ab,a,ab,ab,ab,-,a,a,a,ab,a,ab,ab,a,a,ab,ab,ab,ab,ab,a,ab,-,a,ab,-,ab,a,a,ab,a,a,a,ab,-,a,a,ab,ab,a,a,ab,a,ab,a,a,a,ab,a,ab,ab,a,ab,a,ab,ab,a,a,a,-,a,a,ab,ab,ab,ab,a,-,a,a,ab,a,a,a,-,-,a,ab,ab,a,a,a,-,a,ab,ab,-,-,a,ab,-,a,a,ab,a,ab,a,a,ab,a,a,ab,ab,-,ab,a,-,a,ab,-,a,-,a,-,a,a,a,a,a,ab,ab,ab,a,ab,a,a,a,a,-,a,-,ab,a,a,a,a,a,ab,-,a,a,…
*M988	D1.10	-,a,a,a,a,-,ab,a,ab,ab,-,a,a,-,a,ab,-,ab,ab,ab,ab,a,ab,ab,ab,ab,a,a,a,ab,-,-,a,a,a,a,a,ab,ab,ab,a,-,ab,a,a,a,a,-,a,a,a,ab,ab,ab,ab,a,ab,a,ab,ab,ab,-,a,a,ab,-,a,a,ab,ab,-,-,-,-,-,ab,a,a,a,ab,a,a,ab,ab,ab,ab,ab,ab,ab,a,a,a,ab,ab,a,a,ab,a,ab,ab,-,ab,a,a,ab,a,-,ab,a,ab,a,a,-,-,-,a,ab,-,a,ab,ab,a,a,a,ab,a,ab,-,a,a,a,a,ab,a,a,a,a,-,a,ab,a,ab,ab,-,ab,ab,a,-,-,-,a,ab,-,a,ab,ab,-,-,a,ab,ab,ab,ab,-,ab,ab,a…
*M989	B3.7	-,a,-,a,a,ab,ab,a,b,-,-,a,a,ab,a,b,ab,ab,ab,b,ab,-,ab,-,ab,b,ab,ab,-,ab,ab,-,-,a,-,a,a,b,ab,b,ab,ab,ab,ab,ab,ab,ab,b,a,-,-,ab,b,-,-,a,ab,-,ab,ab,ab,b,ab,a,-,-,ab,-,ab,b,a,ab,-,a,a,b,-,-,ab,-,ab,-,b,b,-,ab,ab,b,ab,a,ab,-,-,b,a,a,ab,-,b,ab,ab,ab,ab,a,ab,-,ab,-,a,ab,-,a,b,ab,b,a,ab,ab,-,ab,ab,ab,a,ab,ab,a,b,a,a,ab,-,a,b,a,-,a,ab,ab,-,b,-,-,ab,-,ab,-,a,ab,-,b,a,-,a,a,-,ab,ab,a,ab,b,ab,ab,ab,a,ab,b,ab…
*M990	D2.15	a,ab,ab,ab,ab,a,ab,-,a,ab,a,ab,ab,ab,ab,a,a,ab,ab,-,ab,a,ab,-,ab,a,a,a,a,ab,a,a,a,-,-,-,ab,a,-,a,-,ab,ab,a,a,-,a,a,-,-,-,-,a,a,a,ab,ab,a,-,ab,ab,a,a,ab,ab,a,a,-,-,a,ab,a,ab,ab,-,a,ab,a,a,-,a,ab,a,a,ab,ab,ab,-,ab,ab,a,a,a,a,ab,ab,ab,-,a,ab,ab,ab,a,-,ab,a,a,-,ab,-,ab,ab,a,a,a,ab,-,-,ab,ab,ab,a,ab,a,-,ab,a,ab,-,a,-,ab,-,ab,a,ab,a,a,ab,-,ab,a,ab,ab,ab,ab,ab,a,a,a,-,a,ab,ab,ab,ab,ab,ab,a,a,-,ab,ab,-,a…
*M993	D2.15	ab,a,a,a,a,ab,a,a,ab,a,ab,-,a,a,a,ab,ab,a,a,ab,-,ab,a,a,a,ab,ab,-,ab,a,-,ab,ab,a,a,a,a,ab,-,ab,ab,a,a,ab,-,ab,ab,ab,a,-,ab,a,-,ab,ab,a,a,-,-,a,a,ab,ab,a,a,-,ab,a,a,ab,a,ab,a,-,-,ab,-,-,ab,a,ab,a,ab,ab,a,a,a,ab,a,a,ab,ab,ab,ab,a,a,a,a,ab,a,-,a,ab,-,a,ab,ab,a,-,a,a,a,ab,ab,ab,a,-,ab,-,-,-,ab,a,-,-,a,-,-,a,ab,ab,a,ab,a,ab,a,ab,-,a,ab,a,ab,a,a,a,a,-,-,ab,ab,-,-,a,-,a,a,-,a,-,ab,a,a,a,a,a,-,ab,a,-,a,a…
*M994	D2.15	-,a,a,a,a,ab,a,-,ab,a,ab,a,a,a,a,ab,ab,a,a,ab,a,ab,a,a,a,ab,ab,ab,-,-,ab,ab,ab,a,a,a,a,ab,a,ab,ab,a,a,ab,-,ab,ab,ab,a,ab,ab,a,ab,ab,ab,a,a,-,-,a,a,ab,ab,a,a,-,ab,a,a,ab,-,-,a,-,-,ab,a,ab,ab,-,ab,a,ab,ab,-,a,a,ab,a,a,ab,ab,ab,ab,a,-,-,a,ab,a,a,-,-,-,a,-,ab,-,a,a,a,a,ab,ab,ab,a,-,ab,a,a,a,ab,a,ab,a,-,-,a,a,-,ab,-,-,a,-,-,ab,ab,a,ab,-,ab,a,-,-,a,a,ab,ab,-,a,ab,a,a,a,a,a,a,-,ab,a,a,a,a,a,ab,-,-,a,a,a…
*M1002	D1.10	ab,a,-,a,a,a,ab,a,ab,ab,-,a,a,ab,a,-,a,-,ab,ab,ab,a,ab,ab,-,ab,a,a,a,ab,a,-,-,a,a,a,a,ab,ab,ab,-,ab,ab,-,a,-,a,-,a,a,a,ab,ab,ab,-,a,ab,a,ab,ab,ab,ab,a,a,ab,ab,-,a,-,ab,a,-,ab,a,a,ab,a,a,a,ab,a,a,ab,ab,ab,ab,ab,ab,ab,a,a,a,ab,ab,-,a,ab,a,ab,ab,ab,-,a,a,ab,a,-,ab,-,ab,a,a,ab,a,ab,a,ab,-,a,ab,ab,-,a,a,ab,a,ab,a,a,a,a,a,-,a,a,a,a,-,a,ab,-,-,ab,a,-,-,a,a,ab,ab,a,ab,a,-,ab,ab,ab,a,a,ab,ab,-,ab,a,ab,ab,…
*M1008	D2.15	ab,a,-,-,a,ab,a,a,ab,-,ab,-,a,a,-,ab,ab,a,a,ab,a,-,-,a,a,ab,ab,ab,ab,a,ab,ab,ab,a,a,-,a,-,-,ab,ab,a,a,ab,ab,ab,ab,ab,a,ab,ab,a,ab,-,-,a,a,-,a,a,a,-,ab,-,a,ab,ab,-,a,ab,a,-,a,a,a,ab,-,ab,-,a,ab,-,ab,ab,a,a,a,ab,a,a,ab,ab,ab,ab,-,a,a,-,ab,-,-,a,-,a,a,ab,ab,a,a,a,a,a,ab,ab,a,a,a,ab,a,a,a,ab,a,ab,a,a,ab,a,a,-,ab,a,-,a,-,-,ab,ab,a,ab,a,ab,a,-,a,-,a,ab,ab,ab,a,ab,a,a,a,a,a,a,ab,-,-,a,a,-,a,-,ab,a,a,a,-…
*M1010	D2.15	a,-,-,ab,ab,a,ab,ab,-,ab,a,ab,ab,ab,-,a,a,ab,ab,a,-,a,ab,ab,ab,a,-,a,a,ab,a,a,a,ab,ab,ab,ab,-,ab,a,a,-,ab,a,a,a,a,a,ab,a,a,ab,a,a,a,ab,ab,a,ab,-,ab,-,-,ab,ab,a,a,ab,ab,a,ab,a,ab,ab,ab,a,ab,a,a,ab,a,ab,a,a,ab,-,ab,a,ab,ab,-,-,a,a,-,ab,ab,ab,a,ab,ab,ab,a,ab,-,a,a,-,-,ab,-,ab,a,a,ab,-,ab,-,ab,ab,ab,a,ab,a,ab,ab,a,ab,-,a,a,ab,a,ab,a,ab,-,a,ab,a,ab,-,ab,ab,ab,ab,ab,-,a,a,-,a,-,ab,ab,ab,ab,ab,a,a,ab,ab…
*M1012	D2.15	a,ab,ab,ab,ab,a,ab,ab,-,ab,a,ab,ab,ab,-,a,a,-,ab,a,-,a,ab,ab,ab,-,a,a,a,-,-,-,a,ab,-,ab,-,a,-,-,a,ab,ab,a,a,a,a,a,ab,a,a,ab,a,-,a,ab,ab,a,ab,ab,ab,a,-,-,ab,a,a,-,ab,a,ab,a,-,ab,ab,a,-,a,a,ab,a,ab,a,a,-,ab,-,a,ab,ab,a,a,a,-,ab,ab,ab,-,a,ab,ab,ab,a,ab,ab,a,a,ab,ab,-,ab,-,a,a,ab,ab,ab,-,ab,ab,-,a,ab,a,ab,ab,a,ab,ab,a,a,ab,a,ab,a,-,a,a,ab,a,ab,a,ab,-,ab,ab,ab,a,-,a,ab,a,-,ab,ab,ab,ab,ab,a,a,ab,ab,ab,…
*M1018	D2.15	a,-,ab,ab,ab,a,ab,ab,a,ab,a,ab,ab,-,ab,a,a,ab,ab,-,ab,a,ab,-,ab,-,-,a,-,ab,a,a,-,ab,ab,-,ab,a,ab,a,a,ab,ab,a,a,a,a,a,ab,a,a,-,-,a,a,-,ab,a,ab,ab,ab,a,a,-,ab,a,a,ab,-,a,ab,-,ab,ab,ab,a,ab,-,-,ab,a,ab,a,-,ab,-,ab,-,ab,ab,-,-,a,a,ab,ab,ab,ab,a,ab,ab,ab,a,ab,ab,-,a,ab,ab,ab,ab,ab,-,a,ab,-,ab,a,ab,ab,ab,a,ab,a,ab,ab,a,ab,ab,a,a,ab,-,ab,a,ab,a,a,ab,a,-,a,ab,ab,ab,ab,ab,a,-,a,ab,a,ab,ab,ab,ab,ab,ab,a,-,…
*M1020	D1.10	-,a,a,a,ab,a,ab,a,ab,ab,ab,a,a,ab,a,-,a,-,ab,ab,-,a,-,ab,ab,-,a,a,a,ab,a,a,-,a,a,a,a,ab,ab,ab,a,ab,ab,a,a,a,a,ab,a,a,a,ab,-,ab,ab,-,ab,-,-,ab,ab,ab,a,a,ab,ab,a,a,-,ab,a,-,ab,-,a,-,a,a,a,ab,a,-,ab,ab,ab,ab,ab,ab,ab,a,a,a,ab,ab,a,a,ab,a,ab,ab,ab,ab,a,a,ab,a,a,ab,a,ab,a,a,ab,a,-,a,ab,-,a,ab,ab,a,-,a,-,a,ab,a,a,a,a,-,ab,-,a,a,-,a,a,-,a,ab,ab,a,ab,ab,-,a,ab,-,a,ab,a,a,ab,-,-,a,a,ab,ab,ab,ab,a,ab,-,-,a…
*M1028	D2.15	a,ab,ab,ab,ab,a,ab,ab,-,ab,-,ab,ab,ab,ab,a,a,ab,ab,-,ab,a,ab,ab,ab,a,a,a,a,ab,a,-,a,ab,ab,ab,ab,a,-,-,a,ab,ab,a,-,a,a,a,ab,a,a,ab,-,a,a,ab,ab,a,ab,ab,-,a,a,ab,ab,a,a,ab,ab,a,ab,a,ab,ab,ab,a,ab,a,a,ab,a,ab,a,a,-,ab,ab,a,ab,-,a,a,-,a,ab,ab,ab,ab,a,-,ab,ab,a,ab,ab,a,a,ab,ab,-,ab,ab,a,a,-,ab,ab,a,ab,ab,ab,a,ab,a,ab,ab,a,ab,ab,a,a,ab,a,ab,a,-,a,a,ab,-,ab,a,ab,ab,ab,ab,ab,a,a,a,ab,a,ab,ab,ab,ab,ab,ab,a…
*M1031	D2.15	-,a,a,-,a,ab,-,a,ab,a,-,-,a,a,a,ab,ab,a,a,ab,a,ab,a,-,a,ab,ab,ab,ab,a,ab,-,ab,-,a,a,-,ab,-,ab,ab,a,a,ab,ab,ab,ab,ab,a,ab,ab,a,-,ab,ab,a,a,ab,a,a,-,ab,ab,a,a,ab,ab,a,a,ab,a,ab,a,a,a,ab,-,ab,ab,a,ab,a,ab,ab,a,a,-,ab,-,a,-,ab,-,-,a,a,-,a,ab,a,a,a,-,a,a,ab,ab,a,a,a,a,a,ab,ab,-,a,a,ab,a,a,a,-,a,ab,-,a,ab,a,a,ab,ab,a,ab,-,ab,a,ab,ab,a,ab,a,ab,a,a,a,a,a,ab,ab,ab,a,ab,a,a,a,a,-,a,ab,ab,a,a,a,-,-,ab,ab,a,…
*M1034	D1.10	-,-,a,-,a,a,ab,a,ab,ab,-,a,a,-,a,-,a,ab,-,ab,ab,-,ab,ab,ab,ab,a,a,a,ab,a,a,a,a,a,a,a,ab,ab,ab,-,ab,ab,a,a,a,a,-,a,-,a,ab,ab,-,ab,a,-,-,-,ab,ab,ab,a,a,ab,ab,a,-,-,ab,a,a,ab,a,a,-,a,a,a,-,a,a,ab,ab,-,-,-,ab,-,-,a,a,ab,ab,a,a,ab,-,ab,ab,ab,ab,a,a,ab,a,a,ab,a,ab,-,-,ab,a,ab,a,ab,a,-,ab,ab,-,a,a,ab,a,-,-,a,a,a,-,ab,ab,a,a,-,a,-,ab,a,ab,-,a,ab,ab,a,a,ab,ab,a,ab,a,a,ab,ab,ab,a,a,ab,ab,ab,ab,a,-,ab,a,a,a…
*M1035	B3.7	ab,ab,-,ab,ab,a,b,ab,-,b,ab,ab,ab,b,ab,-,a,b,b,ab,b,-,b,b,b,ab,a,-,a,-,a,a,a,ab,ab,ab,ab,ab,b,ab,a,-,b,-,a,a,a,ab,ab,a,a,b,ab,ab,ab,ab,b,a,-,b,b,-,a,ab,b,ab,a,ab,b,ab,ab,a,-,ab,ab,-,ab,-,a,b,-,ab,ab,ab,-,-,b,ab,b,ab,a,a,ab,ab,ab,ab,ab,ab,-,b,b,b,a,ab,b,a,a,-,ab,b,ab,ab,ab,a,-,ab,b,a,ab,b,b,a,ab,a,b,ab,-,ab,ab,a,-,ab,ab,b,a,-,a,a,-,ab,ab,-,b,ab,b,b,ab,a,ab,ab,ab,ab,ab,ab,-,b,-,ab,a,ab,-,b,-,-,b,ab…
*M1036	D2.15	ab,a,a,a,a,ab,a,a,ab,a,ab,a,a,a,a,-,ab,a,a,ab,a,-,a,-,a,ab,ab,ab,ab,a,ab,ab,ab,a,-,a,-,ab,a,ab,ab,a,a,ab,-,ab,ab,-,a,ab,ab,a,ab,ab,-,-,a,-,a,a,a,ab,-,-,-,ab,ab,a,-,ab,-,-,a,a,a,ab,a,ab,ab,a,ab,a,ab,ab,a,a,a,ab,a,a,ab,ab,ab,ab,a,-,ab,-,-,-,a,a,ab,a,a,ab,ab,a,a,a,a,a,ab,ab,-,a,-,ab,a,a,a,ab,a,ab,a,a,ab,-,a,ab,ab,a,ab,a,-,a,ab,ab,a,ab,a,ab,a,a,a,a,a,ab,-,ab,a,ab,-,a,a,a,a,a,-,ab,a,a,a,a,a,ab,ab,a,a,…
*M1038	D1.10	a,-,ab,ab,ab,ab,a,ab,a,a,-,ab,ab,a,ab,a,ab,a,a,a,a,ab,a,a,a,-,ab,ab,ab,a,ab,ab,ab,-,ab,ab,ab,a,-,a,ab,a,a,ab,ab,ab,-,a,ab,ab,ab,a,a,a,a,ab,a,ab,a,a,a,a,-,-,a,a,ab,ab,a,a,ab,ab,-,ab,ab,-,-,-,-,a,ab,ab,a,a,-,a,a,a,-,ab,ab,ab,a,a,ab,ab,a,ab,a,a,a,a,-,ab,-,ab,ab,a,ab,a,-,ab,a,ab,a,ab,a,ab,ab,a,-,ab,ab,ab,a,ab,a,ab,ab,ab,ab,ab,a,a,ab,ab,ab,ab,ab,a,ab,a,-,ab,a,a,ab,ab,a,a,-,a,ab,-,a,a,a,ab,-,a,-,a,a,ab…
*M1047	D1.10	-,ab,ab,a,-,-,a,ab,a,a,-,ab,-,a,ab,a,ab,a,a,a,-,ab,a,a,-,a,ab,ab,-,a,-,-,ab,ab,ab,-,ab,a,a,a,ab,-,-,ab,-,ab,ab,a,ab,ab,ab,-,-,a,-,ab,-,ab,a,a,a,a,-,-,a,a,ab,ab,a,-,ab,ab,a,ab,ab,a,ab,ab,ab,a,ab,ab,-,ab,-,a,-,-,a,ab,-,ab,a,a,ab,ab,-,ab,a,-,a,a,ab,ab,a,ab,a,a,-,a,ab,ab,-,ab,a,ab,a,ab,ab,-,-,ab,-,ab,-,ab,a,ab,ab,ab,ab,ab,a,a,ab,ab,ab,ab,ab,a,-,a,a,-,a,-,ab,ab,a,-,ab,ab,ab,ab,-,a,a,ab,ab,a,a,a,-,ab,a…
*M1058	D2.15	ab,-,a,-,-,ab,a,a,ab,-,-,a,a,a,a,ab,ab,a,a,ab,a,ab,a,a,a,ab,ab,ab,ab,a,ab,ab,-,a,a,a,a,ab,-,ab,ab,a,-,-,-,-,ab,-,a,ab,ab,a,ab,ab,ab,a,a,ab,-,-,a,-,ab,a,a,ab,ab,a,a,ab,a,-,ab,a,a,ab,a,ab,-,-,ab,a,ab,-,a,a,a,ab,a,a,ab,ab,ab,ab,a,a,ab,a,ab,a,a,a,ab,a,a,ab,ab,a,a,a,a,-,ab,ab,a,a,a,ab,a,-,-,ab,a,-,-,-,ab,a,a,ab,-,a,ab,a,ab,a,ab,-,a,-,a,ab,a,a,a,-,a,ab,ab,ab,a,ab,-,-,a,a,a,a,-,ab,a,-,a,-,a,ab,ab,a,a,a,…
*M1060	D2.15	a,ab,ab,ab,-,a,ab,ab,a,ab,-,ab,ab,ab,-,a,a,-,ab,a,ab,a,ab,ab,-,-,a,a,a,ab,a,a,a,ab,-,ab,ab,a,-,a,a,ab,-,a,-,a,-,a,ab,a,a,-,a,a,a,ab,ab,a,ab,ab,ab,a,a,ab,ab,a,a,-,ab,a,ab,a,-,ab,ab,a,ab,a,a,-,a,ab,a,a,ab,ab,ab,a,ab,ab,-,a,a,a,-,a,a,ab,a,ab,ab,ab,a,ab,ab,a,-,-,ab,ab,ab,ab,a,a,ab,ab,ab,a,ab,ab,ab,a,-,-,-,ab,a,ab,ab,a,a,-,a,ab,-,ab,a,a,-,-,ab,-,-,-,ab,-,ab,a,a,-,ab,a,-,ab,ab,ab,ab,ab,a,-,ab,ab,ab,ab,…
*M1061	B3.7	b,-,a,ab,a,ab,ab,-,-,ab,-,a,a,ab,ab,b,ab,ab,ab,b,ab,-,ab,ab,ab,b,ab,ab,ab,ab,-,ab,b,a,a,a,a,b,ab,b,-,ab,ab,ab,ab,ab,-,-,a,ab,-,ab,b,ab,b,-,ab,ab,ab,ab,-,b,ab,a,ab,b,ab,a,ab,b,a,ab,b,a,a,b,a,-,ab,ab,ab,a,b,ab,ab,ab,ab,b,ab,-,ab,ab,b,b,a,-,b,-,b,ab,ab,ab,-,a,ab,ab,b,ab,a,ab,-,a,b,ab,ab,a,ab,ab,a,ab,ab,ab,-,ab,ab,a,b,a,-,-,-,a,b,ab,ab,a,-,-,a,b,a,b,ab,-,-,ab,a,ab,b,b,a,ab,-,a,ab,ab,-,a,ab,b,-,ab,ab,…
*M1065	D1.10	ab,a,a,ab,a,-,-,a,ab,-,ab,a,a,-,ab,ab,a,-,ab,ab,ab,a,ab,ab,-,-,-,a,a,ab,-,a,-,a,a,a,a,ab,ab,-,a,ab,ab,a,-,-,a,-,a,a,a,ab,ab,a,ab,-,ab,-,-,ab,ab,ab,a,a,ab,ab,a,a,ab,ab,a,a,ab,a,a,ab,a,a,a,ab,a,a,ab,a,ab,ab,ab,ab,ab,a,a,a,ab,-,a,a,-,-,-,ab,ab,ab,a,a,ab,a,ab,ab,a,ab,a,a,ab,a,ab,a,-,a,-,ab,-,-,a,a,ab,a,ab,a,a,a,-,a,ab,ab,a,a,a,-,a,ab,a,ab,ab,-,ab,ab,a,a,-,ab,a,a,a,-,ab,ab,ab,a,a,ab,-,ab,ab,a,ab,ab,a,…
*M1070	D1.10	ab,-,-,-,a,a,ab,a,ab,ab,ab,a,a,ab,ab,-,a,ab,-,ab,ab,a,ab,ab,ab,-,a,-,a,ab,a,a,ab,a,a,a,a,ab,ab,ab,a,ab,ab,a,-,a,a,-,a,a,a,ab,ab,a,ab,a,ab,-,ab,ab,ab,ab,a,ab,ab,ab,a,a,ab,ab,a,a,ab,a,a,ab,a,a,-,ab,a,a,ab,a,ab,ab,ab,ab,ab,a,a,a,-,ab,a,a,ab,-,ab,-,ab,ab,a,a,-,a,ab,ab,a,ab,a,a,ab,a,-,a,ab,-,a,-,ab,a,a,a,ab,a,ab,a,a,-,-,a,-,ab,-,a,a,a,a,ab,a,ab,ab,a,ab,ab,a,-,ab,ab,-,a,-,-,-,ab,ab,a,a,-,ab,-,ab,a,ab,a…
*M1072	D2.15	ab,-,-,a,a,ab,a,a,ab,a,a,-,a,a,a,ab,ab,a,a,-,a,ab,a,a,-,ab,ab,ab,ab,-,ab,ab,ab,a,a,a,a,ab,a,ab,-,a,a,ab,ab,ab,ab,ab,a,ab,ab,a,ab,-,-,a,a,ab,-,a,a,-,ab,a,a,ab,ab,a,a,ab,a,ab,ab,-,a,-,a,ab,ab,a,ab,-,ab,ab,a,a,-,-,a,a,ab,ab,ab,ab,a,ab,ab,a,ab,-,a,a,ab,a,a,ab,-,-,a,-,a,a,ab,ab,a,a,a,-,a,a,a,-,-,-,a,a,ab,-,a,ab,ab,a,ab,a,ab,a,ab,ab,a,-,-,-,a,a,-,-,-,ab,ab,ab,a,ab,-,a,a,a,-,-,ab,ab,a,a,a,a,a,ab,ab,a,a,…
*M1074	B3.7	a,b,b,-,b,ab,ab,b,a,ab,ab,-,b,ab,ab,a,ab,ab,ab,-,ab,ab,-,ab,ab,a,ab,ab,ab,ab,-,ab,-,b,-,b,b,a,ab,-,ab,ab,ab,ab,a,-,ab,a,b,ab,ab,ab,-,ab,a,b,b,ab,ab,ab,ab,a,ab,-,-,a,ab,-,ab,a,b,ab,a,b,b,a,b,-,-,-,ab,b,a,ab,ab,ab,ab,a,ab,-,ab,ab,a,a,b,ab,a,-,a,ab,ab,-,-,b,ab,-,a,ab,b,ab,b,b,a,ab,ab,b,ab,-,b,ab,ab,-,b,ab,ab,ab,a,b,b,ab,ab,b,a,ab,ab,-,ab,ab,b,a,b,a,ab,-,ab,ab,b,ab,-,a,b,ab,-,b,ab,ab,ab,-,ab,a,ab,-,a…
*M1075	B3.7	a,b,b,-,b,-,ab,b,a,ab,ab,b,b,ab,ab,a,ab,ab,ab,a,ab,ab,-,ab,ab,a,ab,-,ab,-,ab,-,a,b,-,b,b,-,ab,a,ab,ab,-,-,a,ab,-,a,-,ab,ab,ab,-,ab,a,b,b,ab,ab,ab,-,a,ab,ab,-,a,-,b,ab,a,b,ab,a,-,b,a,b,ab,ab,ab,ab,b,a,ab,ab,ab,-,a,ab,-,ab,ab,a,a,-,-,-,b,a,ab,ab,-,-,b,-,ab,a,ab,b,ab,b,b,a,-,ab,b,ab,ab,b,ab,ab,-,b,-,ab,ab,-,b,b,ab,ab,b,a,-,ab,b,ab,ab,b,a,b,a,ab,b,ab,ab,b,-,a,a,b,ab,b,b,ab,ab,-,b,-,a,ab,ab,ab,b,ab,a,…
*M1076	B3.7	-,a,a,-,a,ab,ab,a,-,ab,ab,-,a,-,ab,b,ab,-,ab,-,ab,-,ab,ab,ab,b,ab,-,ab,ab,ab,ab,b,a,a,a,-,b,ab,-,ab,ab,ab,ab,b,ab,ab,b,a,ab,ab,ab,b,-,b,-,a,-,ab,ab,ab,b,ab,ab,ab,b,ab,a,ab,b,a,ab,b,-,a,b,a,ab,ab,ab,ab,-,b,ab,ab,ab,ab,b,ab,a,-,ab,-,b,a,ab,b,a,b,ab,ab,ab,ab,-,ab,ab,b,ab,-,ab,a,a,-,ab,ab,-,ab,-,a,ab,ab,ab,a,ab,ab,-,b,-,a,ab,ab,a,b,-,ab,a,ab,ab,a,-,a,b,ab,a,ab,ab,a,-,b,b,a,ab,a,a,ab,ab,ab,-,ab,b,ab,a…
*M1078	B3.7	b,a,a,ab,-,ab,ab,a,b,-,ab,a,a,-,ab,b,ab,ab,ab,b,ab,ab,ab,ab,ab,-,ab,-,ab,-,ab,ab,b,a,a,a,a,b,ab,b,ab,-,ab,ab,b,ab,ab,b,-,ab,ab,ab,b,ab,b,a,a,ab,ab,ab,ab,b,ab,ab,ab,b,-,a,ab,-,a,ab,-,-,a,b,a,ab,ab,ab,-,a,-,ab,ab,ab,-,b,-,a,ab,ab,b,b,a,-,b,a,-,-,ab,ab,ab,-,ab,ab,-,ab,a,ab,a,a,-,-,ab,a,ab,ab,a,ab,ab,ab,-,ab,-,ab,b,a,a,ab,ab,a,-,ab,-,a,ab,ab,a,b,a,b,-,-,ab,ab,a,ab,b,b,-,ab,a,a,ab,ab,ab,-,ab,b,ab,ab,a…
*M1080	D1.10	a,ab,ab,a,ab,ab,a,ab,a,a,a,ab,-,a,a,a,-,a,a,a,a,ab,-,a,a,a,ab,ab,ab,a,ab,ab,a,ab,ab,ab,ab,a,a,a,ab,a,-,ab,a,ab,ab,a,ab,ab,ab,-,a,ab,a,ab,ab,ab,a,-,a,-,ab,a,a,a,ab,ab,-,a,ab,ab,a,ab,ab,a,ab,ab,ab,a,ab,ab,-,ab,a,a,a,a,a,ab,ab,ab,a,-,ab,ab,-,ab,a,a,a,a,ab,ab,a,ab,a,a,ab,a,ab,-,a,ab,a,ab,-,ab,ab,a,a,ab,-,ab,-,ab,a,ab,ab,ab,ab,ab,a,a,-,-,ab,ab,ab,a,ab,a,a,ab,a,a,ab,ab,a,a,ab,-,ab,-,-,a,-,-,ab,a,a,a,a,…
*M1081	D1.10	ab,a,a,ab,a,a,-,-,ab,-,ab,a,a,ab,-,ab,a,-,-,-,ab,-,ab,ab,ab,ab,a,a,a,ab,a,a,-,a,a,-,a,ab,ab,ab,-,ab,ab,a,ab,-,a,ab,a,a,a,ab,ab,-,ab,a,a,-,ab,ab,ab,ab,a,ab,ab,-,-,a,ab,ab,a,a,ab,a,a,ab,a,-,-,-,a,a,-,a,ab,ab,ab,ab,-,a,a,a,-,ab,-,-,ab,a,ab,ab,ab,ab,a,a,ab,a,-,ab,a,ab,a,a,ab,a,ab,a,ab,a,-,-,ab,a,a,a,ab,a,ab,a,a,a,-,-,ab,ab,a,-,a,-,-,ab,a,ab,ab,-,ab,ab,-,a,ab,-,a,a,a,a,ab,ab,ab,a,a,-,ab,ab,-,-,-,ab,-,…
*M1082	D2.15	a,ab,-,ab,ab,a,ab,ab,a,ab,ab,ab,ab,ab,ab,a,a,-,ab,a,-,a,ab,ab,ab,-,a,a,a,ab,a,a,a,ab,-,ab,-,a,ab,a,a,ab,ab,a,a,a,a,a,ab,a,a,ab,a,a,a,ab,ab,a,ab,ab,ab,a,-,ab,ab,a,a,ab,ab,a,-,-,a,ab,-,a,ab,a,a,ab,a,-,-,a,-,ab,ab,-,-,ab,a,a,-,a,ab,a,a,-,a,ab,ab,ab,a,-,ab,a,a,ab,ab,ab,ab,ab,-,-,-,ab,ab,-,ab,-,ab,a,ab,a,ab,-,a,-,ab,a,a,ab,a,-,a,ab,a,a,-,-,ab,a,ab,ab,ab,ab,ab,a,-,a,ab,a,ab,ab,ab,ab,ab,-,a,a,ab,ab,ab,a…
*M1107	D1.10	ab,a,a,ab,a,a,ab,a,-,ab,ab,-,a,ab,-,ab,-,ab,ab,ab,ab,a,ab,ab,ab,ab,a,a,-,-,a,a,ab,a,a,a,-,ab,ab,ab,a,ab,ab,a,-,a,a,ab,a,a,a,ab,ab,-,ab,a,a,-,ab,ab,ab,-,a,-,-,-,-,a,ab,ab,a,a,-,a,a,ab,a,-,a,-,-,a,ab,-,ab,-,ab,ab,ab,-,a,a,ab,ab,a,-,ab,a,ab,-,-,ab,a,a,ab,-,ab,a,a,-,a,a,ab,a,ab,-,ab,a,a,ab,ab,a,-,a,ab,a,ab,a,a,-,-,a,ab,ab,a,ab,-,a,-,-,a,ab,ab,a,ab,ab,a,a,ab,ab,a,-,a,a,ab,-,ab,a,a,-,ab,ab,-,a,ab,ab,a,…
*M1108	B3.7	ab,ab,ab,a,ab,b,a,ab,ab,-,a,ab,-,a,a,-,-,a,a,ab,a,b,a,-,a,ab,-,b,-,-,b,b,ab,ab,ab,b,ab,-,a,-,b,a,a,b,ab,b,b,ab,ab,-,b,-,ab,b,ab,ab,ab,-,a,a,a,ab,b,a,a,ab,-,-,a,ab,-,b,ab,ab,-,ab,ab,b,-,a,-,ab,ab,-,a,a,a,ab,-,ab,b,-,ab,ab,-,b,ab,ab,-,-,a,a,b,-,a,b,-,ab,ab,a,-,ab,ab,b,a,ab,a,b,ab,a,a,b,ab,b,a,-,-,ab,ab,b,b,ab,ab,a,b,a,b,b,ab,ab,ab,ab,a,ab,a,a,ab,b,ab,-,ab,-,ab,ab,a,a,a,-,b,ab,ab,a,a,ab,a,ab,b,-,-,a…
*M1109	B3.7	ab,ab,ab,b,ab,a,b,ab,ab,b,b,ab,-,b,b,ab,-,b,b,ab,b,a,b,b,b,-,ab,a,a,-,a,-,ab,ab,-,a,-,ab,-,ab,a,b,b,a,ab,a,a,ab,ab,a,a,b,-,a,-,ab,ab,a,b,b,b,-,a,b,b,ab,a,ab,b,-,-,-,ab,-,ab,ab,ab,a,a,b,a,-,ab,a,b,b,b,ab,b,ab,a,a,-,ab,-,a,ab,-,ab,-,b,b,-,ab,b,-,-,ab,ab,b,ab,ab,ab,a,b,ab,b,a,ab,b,b,a,ab,a,-,a,ab,ab,ab,a,a,ab,ab,b,a,b,-,a,-,ab,-,ab,-,-,b,-,-,-,ab,ab,ab,a,ab,ab,b,b,-,ab,a,ab,ab,b,b,ab,b,ab,-,ab,ab,-,…
*M1110	B3.7	ab,ab,ab,a,-,b,a,ab,ab,a,a,-,ab,a,a,ab,b,-,a,-,a,b,a,a,a,ab,ab,b,b,-,b,b,-,ab,ab,b,ab,-,-,ab,-,a,-,-,ab,b,b,ab,ab,b,b,a,ab,b,-,ab,ab,b,a,a,-,-,-,a,a,ab,-,ab,a,ab,ab,b,-,ab,-,ab,ab,b,-,-,b,ab,ab,b,a,a,a,ab,a,ab,-,b,ab,ab,ab,b,-,-,ab,ab,a,a,-,-,a,b,-,ab,-,a,ab,-,-,b,a,ab,a,b,ab,a,a,b,ab,b,a,b,-,ab,ab,-,-,ab,ab,a,b,a,b,b,ab,ab,ab,-,a,ab,a,a,ab,b,-,ab,ab,-,-,ab,-,a,a,-,-,-,-,a,a,ab,a,-,b,ab,ab,a,ab,b…
*M1112	B3.7	ab,ab,ab,a,ab,b,a,ab,-,a,a,ab,ab,a,a,ab,b,a,a,ab,a,b,a,a,a,ab,ab,b,b,a,-,b,-,ab,ab,b,ab,ab,a,ab,b,-,a,-,ab,b,b,ab,ab,b,b,a,ab,b,-,ab,ab,b,a,a,a,-,-,a,-,ab,b,ab,a,-,-,b,ab,ab,ab,-,ab,-,-,a,b,ab,ab,b,a,a,a,-,-,ab,b,b,-,ab,ab,b,ab,ab,ab,ab,-,a,b,ab,-,b,ab,-,ab,a,ab,ab,ab,b,a,ab,a,b,-,a,a,b,ab,b,-,b,-,ab,ab,b,b,ab,ab,a,b,a,b,b,-,ab,ab,ab,-,ab,a,-,ab,b,ab,ab,ab,b,-,ab,a,a,a,ab,b,ab,ab,a,a,-,a,ab,b,ab,…
*M1116	D2.15	ab,a,a,a,a,ab,a,-,ab,a,-,a,-,-,a,ab,-,-,a,ab,a,ab,a,a,a,-,-,-,ab,a,ab,-,ab,a,-,ab,-,ab,a,ab,ab,-,a,-,ab,ab,ab,-,a,ab,ab,-,ab,ab,ab,a,a,ab,a,-,-,ab,ab,-,a,ab,ab,a,a,ab,a,ab,ab,a,a,ab,a,-,ab,a,ab,a,-,ab,a,a,a,ab,a,-,ab,ab,ab,ab,a,ab,ab,a,ab,a,a,-,ab,a,a,-,ab,a,a,a,a,-,ab,ab,a,a,a,ab,-,a,-,ab,-,ab,-,ab,ab,-,-,-,ab,a,ab,a,ab,a,-,ab,a,ab,a,-,a,a,a,a,a,-,ab,-,-,ab,a,a,-,a,a,a,-,ab,ab,a,a,a,a,-,ab,a,a,a…
*M1118	B3.7	ab,ab,ab,-,ab,b,-,ab,ab,a,a,ab,ab,a,a,ab,-,-,a,ab,-,b,-,a,a,ab,ab,b,b,a,b,b,-,ab,ab,b,ab,ab,a,ab,b,a,a,-,-,-,b,ab,ab,b,b,a,ab,-,ab,ab,-,b,a,a,a,ab,b,a,a,ab,-,ab,a,ab,ab,-,ab,-,-,-,-,b,b,-,b,ab,ab,-,a,a,a,-,a,ab,b,-,ab,ab,ab,b,ab,-,ab,-,a,a,-,ab,a,b,ab,ab,ab,a,ab,ab,ab,b,a,ab,a,b,ab,a,-,-,ab,b,a,b,ab,ab,ab,b,b,ab,ab,-,b,-,b,b,-,ab,-,ab,a,ab,-,a,ab,b,ab,ab,ab,-,ab,-,a,a,a,ab,b,-,-,a,-,-,a,ab,b,ab,a…
*M1120	D2.15	a,ab,ab,ab,ab,a,ab,ab,a,-,ab,ab,ab,ab,ab,a,a,ab,ab,a,ab,a,ab,ab,ab,a,a,a,a,ab,a,a,a,ab,ab,a,ab,-,ab,a,a,-,ab,a,a,-,a,a,ab,a,a,-,a,-,a,-,ab,a,ab,ab,ab,a,a,ab,ab,a,a,ab,ab,-,ab,-,a,ab,ab,-,ab,a,a,ab,a,ab,a,-,ab,ab,ab,a,-,ab,a,a,a,-,ab,-,-,ab,a,ab,ab,-,a,ab,ab,a,a,-,ab,ab,ab,ab,a,a,ab,ab,-,a,ab,ab,ab,a,ab,a,ab,a,a,ab,ab,a,a,ab,a,ab,a,ab,a,a,ab,-,ab,a,-,ab,ab,ab,ab,a,a,a,-,a,-,ab,ab,ab,-,ab,a,-,a,-,-…
*M1121	B3.7	-,ab,-,-,ab,a,-,-,ab,b,b,ab,ab,b,b,ab,-,b,-,-,b,a,b,b,b,ab,ab,a,a,b,a,a,ab,-,ab,a,ab,-,b,ab,a,b,b,a,ab,a,a,ab,ab,a,a,b,ab,a,-,-,ab,a,b,b,-,ab,a,b,b,ab,a,ab,b,ab,ab,a,ab,-,ab,-,ab,a,a,b,a,ab,ab,a,b,b,b,ab,b,ab,-,a,ab,ab,-,a,ab,ab,ab,ab,b,b,-,ab,b,a,ab,-,-,b,ab,-,ab,a,-,ab,b,a,ab,b,b,a,ab,a,b,a,ab,ab,-,a,-,ab,ab,-,a,b,a,-,ab,ab,ab,-,b,ab,b,b,ab,a,ab,-,ab,-,ab,-,b,b,b,ab,a,ab,-,b,b,ab,b,ab,a,ab,-,b,…
*M1122	B3.7	b,-,a,ab,a,-,ab,a,b,ab,ab,a,a,ab,ab,b,ab,-,ab,b,ab,ab,ab,ab,-,-,b,ab,ab,-,ab,ab,b,a,a,ab,a,b,ab,-,-,ab,-,ab,b,ab,ab,b,-,ab,ab,-,-,ab,-,-,a,ab,ab,ab,ab,b,ab,-,-,b,-,-,ab,-,a,ab,-,a,a,b,-,ab,ab,-,-,-,b,ab,ab,ab,ab,b,ab,a,-,-,b,b,-,-,b,-,b,-,ab,-,-,a,ab,-,b,a,a,ab,a,a,b,ab,ab,a,ab,ab,a,-,ab,ab,a,ab,ab,ab,b,a,a,ab,ab,a,b,ab,ab,ab,ab,ab,a,b,a,b,-,a,ab,-,a,ab,b,b,-,ab,a,a,ab,ab,ab,a,ab,b,b,-,ab,a,-,b,a…
*M1124	B3.7	b,a,a,-,a,ab,ab,a,b,ab,ab,a,-,ab,-,b,ab,ab,ab,-,-,ab,-,ab,-,b,-,ab,-,ab,ab,ab,-,a,a,ab,a,-,ab,b,-,ab,ab,ab,-,-,ab,b,a,ab,ab,ab,b,ab,b,a,a,ab,ab,ab,ab,b,ab,-,ab,b,ab,a,-,b,a,-,-,ab,a,b,a,ab,ab,-,-,a,b,ab,ab,ab,ab,-,ab,a,ab,ab,b,-,a,-,-,a,b,a,ab,ab,ab,a,ab,ab,b,-,-,ab,a,a,b,ab,ab,a,ab,ab,-,ab,ab,-,-,ab,ab,-,b,a,a,ab,ab,a,b,ab,ab,ab,ab,-,a,b,a,b,ab,a,ab,ab,a,-,b,b,-,-,a,a,ab,ab,ab,a,ab,-,-,-,-,a,ab,…
*M1125	D1.10	ab,a,a,ab,a,-,ab,a,ab,ab,ab,a,a,ab,ab,ab,-,ab,ab,ab,ab,a,-,ab,a,-,ab,a,-,ab,a,a,ab,a,-,a,a,ab,ab,ab,a,ab,ab,-,ab,-,a,ab,a,a,a,-,ab,a,ab,a,a,-,ab,ab,ab,ab,a,-,ab,ab,a,-,ab,ab,a,a,ab,a,-,ab,a,a,a,-,a,a,ab,a,ab,ab,ab,ab,ab,a,a,a,ab,ab,a,a,-,a,-,a,ab,ab,a,-,ab,a,ab,a,-,ab,-,a,-,a,ab,a,ab,-,-,ab,ab,-,a,-,-,a,ab,a,a,a,a,a,ab,ab,a,ab,a,a,-,ab,a,ab,ab,a,-,ab,-,a,ab,-,a,a,-,-,-,ab,-,a,a,-,ab,ab,ab,a,-,-,a…
*M1126	D1.10	-,ab,ab,-,-,-,-,ab,a,-,a,-,ab,a,a,-,-,a,a,a,a,ab,a,a,ab,a,-,ab,ab,a,ab,-,a,ab,-,ab,ab,a,a,-,ab,a,a,ab,a,-,-,a,-,ab,ab,a,-,ab,a,ab,ab,ab,a,-,a,a,ab,a,a,-,ab,ab,a,a,ab,ab,a,ab,ab,a,ab,-,-,a,-,ab,a,ab,a,a,a,a,a,ab,-,-,a,a,ab,ab,a,-,a,ab,a,a,ab,ab,a,ab,a,ab,ab,a,ab,ab,a,ab,a,ab,a,ab,ab,a,a,ab,ab,ab,a,ab,a,ab,ab,ab,ab,ab,a,a,ab,-,ab,-,ab,a,-,-,a,ab,-,-,ab,ab,a,a,ab,-,ab,-,a,a,a,-,ab,-,a,a,a,ab,a,a,-,a…
*M1129	D2.15	a,ab,-,-,-,a,ab,ab,a,ab,-,ab,ab,ab,ab,a,-,-,ab,a,ab,a,ab,ab,ab,a,a,a,-,ab,a,a,-,ab,ab,a,-,a,-,a,-,-,ab,-,a,a,-,a,ab,a,a,-,a,a,a,-,ab,a,ab,-,ab,a,a,ab,ab,a,-,ab,ab,a,ab,-,-,-,ab,a,-,a,a,ab,a,ab,a,a,ab,ab,ab,-,ab,ab,a,a,a,a,ab,a,a,-,a,ab,ab,ab,a,ab,ab,-,-,ab,-,ab,ab,-,-,a,ab,ab,ab,a,-,-,ab,-,ab,-,ab,a,a,ab,ab,a,a,ab,-,-,a,ab,a,-,ab,a,ab,a,ab,ab,ab,ab,ab,a,a,a,ab,a,ab,ab,ab,ab,ab,ab,a,a,a,ab,ab,ab,a…
*M1131	B3.7	ab,ab,-,-,-,b,a,ab,ab,a,a,-,ab,-,a,-,b,a,-,ab,a,b,a,a,-,ab,ab,b,-,a,-,b,ab,-,ab,b,ab,-,a,ab,b,a,-,-,ab,-,b,ab,ab,b,b,a,-,b,-,ab,ab,-,-,a,a,-,b,a,a,ab,b,ab,a,ab,ab,b,-,b,ab,ab,-,b,b,a,-,-,ab,-,a,a,a,ab,a,-,-,-,ab,-,ab,b,ab,ab,ab,ab,a,-,b,ab,a,b,ab,ab,ab,a,ab,ab,ab,b,a,ab,a,b,ab,-,a,b,-,b,a,b,-,ab,ab,b,b,ab,ab,-,-,a,b,b,ab,-,ab,-,a,-,a,a,ab,b,-,ab,-,b,ab,ab,a,-,-,ab,b,ab,-,a,a,ab,a,ab,b,-,ab,a,ab,b…
*M1132	D2.15	a,ab,ab,-,ab,a,ab,-,a,ab,ab,ab,ab,ab,-,-,a,ab,-,a,ab,a,ab,ab,ab,a,a,a,a,ab,a,a,-,ab,-,a,-,a,ab,a,a,ab,ab,a,a,-,a,a,ab,a,a,ab,-,a,-,ab,ab,-,ab,ab,ab,-,a,ab,ab,a,a,ab,ab,a,ab,a,a,-,ab,a,-,a,a,ab,-,ab,a,-,-,ab,ab,-,-,ab,a,a,a,a,-,a,a,ab,a,ab,-,ab,a,ab,ab,a,a,ab,ab,-,ab,ab,a,a,ab,ab,ab,-,-,ab,ab,a,ab,a,ab,a,a,ab,ab,a,a,-,a,ab,a,-,a,a,ab,a,ab,-,ab,ab,-,ab,ab,a,a,a,-,a,ab,ab,ab,ab,ab,ab,a,a,a,ab,ab,ab,…
*M1133	D2.15	a,ab,ab,-,ab,a,ab,ab,a,ab,ab,ab,ab,ab,ab,-,a,ab,ab,a,ab,a,ab,ab,ab,a,a,-,a,ab,-,a,a,ab,ab,a,ab,a,ab,a,a,ab,ab,-,a,-,-,a,ab,a,a,-,a,a,-,-,ab,a,-,ab,ab,a,a,-,-,-,a,ab,ab,a,ab,a,a,a,ab,a,-,a,-,ab,-,ab,a,a,ab,ab,ab,-,ab,ab,-,-,a,a,ab,a,a,ab,a,ab,ab,ab,a,-,-,a,a,ab,-,ab,ab,ab,-,a,-,ab,ab,-,ab,-,-,a,ab,-,ab,a,a,ab,ab,-,a,ab,a,-,a,ab,a,a,ab,a,-,a,ab,ab,-,ab,-,a,a,a,ab,a,ab,ab,-,ab,ab,ab,a,-,a,ab,-,-,ab,…
*M1134	D1.10	a,ab,ab,a,ab,ab,a,ab,a,-,a,ab,ab,a,a,a,ab,a,a,a,a,-,-,-,ab,a,a,ab,ab,a,ab,-,a,ab,-,ab,ab,-,-,a,ab,a,a,ab,a,ab,ab,-,ab,ab,ab,a,a,ab,a,ab,ab,-,a,a,a,-,-,a,a,a,-,ab,a,a,ab,ab,a,ab,ab,-,ab,-,ab,a,ab,ab,a,ab,a,-,a,a,a,ab,ab,ab,a,-,-,ab,a,ab,a,ab,a,a,ab,ab,-,ab,a,ab,ab,a,-,ab,a,ab,a,ab,-,ab,-,a,-,ab,ab,ab,-,ab,-,ab,-,ab,ab,ab,a,a,ab,-,-,ab,ab,a,ab,a,a,ab,a,a,ab,ab,a,a,ab,ab,ab,ab,-,a,a,-,ab,a,a,a,a,ab,…
*M1136	D1.10	a,ab,ab,-,ab,ab,a,ab,a,a,a,ab,ab,a,a,-,ab,a,a,a,-,ab,a,a,ab,a,-,ab,-,a,-,ab,a,ab,ab,ab,ab,a,a,a,ab,-,a,-,a,ab,ab,a,ab,ab,ab,a,a,ab,a,ab,-,ab,-,a,a,a,ab,-,a,a,ab,ab,a,a,-,-,-,ab,ab,-,ab,-,-,a,ab,ab,a,ab,a,a,a,-,a,ab,ab,ab,a,a,ab,ab,a,ab,a,ab,a,a,ab,-,a,ab,a,-,ab,a,ab,ab,-,ab,a,ab,-,ab,ab,a,a,-,-,ab,a,ab,a,ab,ab,ab,ab,ab,a,-,ab,a,ab,-,ab,a,ab,a,a,ab,a,a,-,ab,a,-,ab,ab,ab,ab,a,a,a,ab,ab,a,a,-,a,-,a,…
*M1138	D1.10	a,ab,-,-,ab,ab,a,ab,a,-,a,ab,ab,-,a,-,-,a,a,a,a,ab,a,-,ab,a,-,ab,ab,-,ab,ab,a,-,ab,ab,ab,-,-,a,ab,-,a,-,-,ab,ab,a,ab,ab,ab,a,a,-,a,ab,ab,-,-,a,a,a,ab,a,a,a,ab,-,a,a,-,ab,a,ab,ab,a,-,ab,ab,a,ab,ab,a,ab,a,-,-,-,a,-,ab,ab,a,-,ab,ab,a,ab,a,ab,a,-,ab,ab,a,ab,a,ab,-,-,-,ab,a,-,a,ab,a,ab,-,a,a,ab,ab,ab,a,ab,-,-,ab,-,ab,-,a,a,-,a,ab,-,ab,-,ab,a,a,ab,a,a,ab,ab,a,a,ab,ab,-,ab,a,a,a,ab,ab,-,a,a,a,ab,a,-,ab,…
*M1144	D1.10	-,-,ab,a,ab,ab,a,-,a,a,a,-,ab,-,a,-,-,a,-,a,-,ab,a,a,ab,a,a,ab,ab,a,ab,-,-,-,-,ab,ab,-,a,a,-,a,a,ab,-,-,ab,a,ab,ab,ab,a,a,ab,a,ab,-,-,a,-,-,a,-,-,a,a,ab,-,a,a,ab,ab,a,ab,ab,a,-,ab,ab,a,ab,ab,a,ab,a,a,-,a,ab,ab,ab,ab,a,-,-,ab,a,-,a,ab,-,a,ab,-,-,ab,a,ab,ab,a,-,ab,a,ab,a,ab,a,ab,ab,a,a,ab,ab,ab,a,ab,a,-,ab,-,ab,ab,a,a,-,a,ab,ab,ab,a,ab,a,a,ab,-,a,ab,ab,a,a,ab,ab,ab,-,-,a,a,ab,ab,-,-,a,a,ab,a,a,ab,a…
*M1145	D1.10	-,-,ab,a,ab,ab,a,ab,a,a,a,-,ab,a,a,a,ab,a,a,a,a,ab,-,-,ab,a,-,ab,ab,a,ab,ab,a,-,ab,ab,ab,a,a,a,ab,a,a,ab,a,ab,-,a,ab,ab,-,-,a,ab,a,ab,-,ab,-,a,-,a,ab,a,a,a,-,ab,a,-,ab,ab,a,ab,ab,-,ab,ab,-,a,ab,ab,a,-,-,a,-,a,ab,-,ab,ab,-,a,ab,-,a,ab,a,-,-,a,-,-,a,ab,a,-,-,a,ab,ab,a,ab,a,ab,a,ab,ab,a,a,ab,ab,ab,a,ab,a,ab,ab,-,ab,ab,a,a,ab,-,ab,ab,ab,a,ab,a,a,-,a,a,ab,ab,a,a,ab,ab,ab,ab,-,a,a,-,ab,a,a,a,a,ab,a,a,-…
*M1146	D1.10	a,ab,ab,a,ab,-,a,ab,a,a,a,ab,ab,-,-,-,ab,a,-,-,a,ab,a,a,ab,a,-,ab,ab,a,ab,-,a,ab,-,-,ab,a,-,a,ab,-,-,ab,a,ab,-,-,ab,ab,ab,a,-,ab,a,ab,ab,-,a,a,a,-,ab,-,-,a,ab,-,-,a,ab,ab,-,-,ab,a,ab,ab,-,-,ab,ab,a,ab,a,a,a,-,ab,-,-,ab,a,a,-,ab,a,-,a,ab,a,a,ab,ab,a,ab,a,ab,ab,a,ab,-,-,ab,a,ab,a,ab,ab,a,a,ab,-,ab,-,ab,-,ab,ab,ab,ab,ab,a,a,ab,a,ab,ab,-,-,ab,a,a,ab,-,a,ab,ab,a,a,ab,ab,ab,ab,a,a,a,ab,ab,-,a,a,a,ab,a,…
*M1148	D1.10	a,ab,ab,a,ab,-,a,ab,a,a,a,ab,-,-,a,a,ab,a,a,-,a,ab,a,-,ab,-,a,ab,ab,a,ab,ab,a,ab,-,-,ab,a,a,a,ab,a,a,-,a,ab,ab,a,ab,ab,ab,a,-,ab,a,ab,ab,ab,a,a,a,a,-,-,a,a,ab,ab,a,a,ab,-,a,ab,ab,a,-,ab,ab,a,ab,ab,a,ab,a,-,-,a,ab,-,-,ab,a,a,-,ab,-,ab,-,ab,a,a,-,-,-,ab,-,ab,-,a,ab,ab,-,ab,a,ab,a,ab,ab,a,a,ab,ab,ab,-,-,-,-,ab,ab,ab,ab,a,a,ab,a,ab,ab,ab,a,ab,a,-,ab,a,a,ab,ab,a,a,ab,ab,ab,ab,-,a,a,ab,ab,-,a,-,a,ab,a,…
*M1157	D2.15	ab,a,-,-,a,ab,-,a,ab,-,-,-,a,a,a,ab,a,a,a,ab,a,-,a,a,a,ab,-,ab,ab,a,ab,ab,ab,-,-,ab,a,ab,a,ab,ab,a,a,-,ab,ab,ab,ab,a,ab,ab,a,ab,ab,-,a,a,-,a,ab,a,ab,-,a,a,ab,ab,-,a,ab,a,ab,ab,ab,a,ab,a,ab,ab,a,-,-,ab,ab,-,a,a,ab,a,a,-,ab,ab,-,a,ab,ab,a,a,a,a,a,ab,a,a,-,ab,a,a,a,a,a,ab,ab,a,-,a,ab,a,a,a,ab,-,ab,a,ab,ab,a,-,a,ab,a,ab,a,-,a,ab,ab,a,ab,a,ab,a,a,a,a,a,ab,ab,ab,a,ab,a,a,a,a,a,a,ab,ab,ab,a,a,a,a,-,ab,a…
*M1162	D2.15	ab,a,a,a,a,ab,a,a,ab,a,a,a,a,-,a,ab,a,a,a,ab,a,ab,a,a,a,ab,ab,ab,ab,a,ab,ab,ab,a,a,-,a,-,a,ab,ab,a,-,ab,ab,ab,ab,ab,-,ab,ab,a,ab,ab,ab,-,a,-,-,ab,-,ab,-,a,a,ab,ab,a,a,ab,-,ab,ab,ab,a,-,-,ab,ab,a,ab,a,ab,ab,-,a,a,-,-,-,ab,-,-,ab,-,ab,ab,a,a,-,a,-,ab,a,a,ab,-,a,a,-,a,a,ab,ab,a,a,a,ab,a,a,a,-,a,ab,a,ab,ab,a,a,a,ab,a,ab,a,-,a,ab,ab,a,ab,-,ab,-,a,a,a,a,ab,ab,ab,-,ab,a,a,a,a,-,-,ab,ab,-,a,-,-,a,-,ab,a,…
*M1174	D1.10	-,ab,ab,a,-,ab,a,ab,a,a,-,ab,ab,a,a,a,ab,-,a,a,a,ab,a,a,ab,a,a,ab,-,a,ab,ab,-,ab,ab,-,ab,a,-,a,ab,a,a,ab,ab,ab,ab,a,ab,ab,ab,-,a,-,a,ab,ab,ab,a,a,a,-,ab,a,a,a,ab,ab,a,-,ab,ab,a,ab,ab,-,ab,ab,ab,a,ab,ab,a,ab,-,a,-,a,ab,ab,ab,-,a,a,ab,ab,a,-,a,-,a,a,ab,ab,a,ab,a,-,ab,-,-,a,a,-,-,ab,-,ab,ab,a,a,-,-,ab,-,ab,a,ab,ab,ab,-,ab,a,a,ab,-,ab,-,ab,-,-,a,-,ab,-,a,-,-,-,-,ab,-,ab,ab,a,a,-,-,-,a,a,-,a,ab,a,a,ab…
*M1177	D2.15	ab,a,a,a,-,ab,a,a,ab,-,a,a,a,a,a,-,-,a,a,-,a,ab,a,a,a,ab,ab,ab,ab,-,ab,ab,ab,a,a,ab,a,ab,-,ab,ab,a,a,-,ab,-,ab,-,a,ab,ab,a,ab,ab,ab,a,-,ab,-,ab,a,ab,-,a,-,ab,ab,a,a,ab,-,ab,-,ab,a,ab,-,ab,ab,-,ab,a,ab,ab,a,a,a,ab,-,-,ab,ab,ab,ab,a,ab,ab,a,a,-,a,a,ab,a,a,-,-,-,-,a,a,a,-,ab,a,a,a,ab,a,a,ab,-,a,ab,a,ab,-,a,a,a,ab,a,ab,a,ab,a,-,ab,a,ab,a,ab,a,-,a,a,a,ab,ab,ab,a,ab,a,-,a,a,-,a,ab,ab,-,a,a,a,a,ab,ab,a,…
*M1184	B3.7	a,b,-,ab,-,ab,ab,ab,-,ab,ab,-,-,ab,ab,a,b,ab,-,-,ab,ab,ab,ab,b,-,a,-,ab,-,ab,ab,-,b,b,ab,b,a,ab,a,-,ab,ab,ab,ab,ab,ab,a,-,ab,ab,-,-,ab,-,-,b,ab,-,a,ab,a,ab,-,-,-,ab,b,ab,a,b,ab,a,ab,b,a,b,ab,ab,-,ab,b,a,ab,ab,ab,ab,a,b,b,ab,ab,a,-,b,-,a,b,-,b,ab,ab,-,b,-,ab,a,b,b,ab,b,ab,a,ab,ab,b,ab,-,-,ab,a,ab,b,ab,ab,ab,-,b,b,b,-,b,a,-,ab,-,b,ab,b,a,b,a,-,b,ab,ab,b,ab,-,a,b,-,b,-,-,ab,-,b,ab,a,-,ab,-,-,ab,-,ab…
*M1186	B3.7	a,b,-,ab,-,-,ab,ab,-,ab,ab,b,b,ab,-,a,b,ab,ab,a,ab,ab,ab,ab,-,-,a,-,ab,ab,-,ab,-,b,-,ab,b,a,ab,-,-,ab,-,ab,ab,ab,-,a,b,ab,ab,-,a,ab,a,-,b,-,ab,-,ab,a,ab,ab,-,a,ab,b,-,a,b,ab,-,ab,b,a,b,ab,ab,-,ab,b,-,ab,-,ab,ab,a,b,b,ab,ab,-,a,b,ab,a,b,ab,b,ab,-,ab,-,ab,ab,a,b,b,ab,-,ab,a,ab,ab,b,-,ab,b,ab,-,-,b,ab,-,ab,a,b,-,b,-,b,a,ab,ab,ab,b,ab,-,a,b,-,-,b,ab,ab,b,-,a,a,b,ab,b,b,-,ab,ab,-,ab,-,a,ab,ab,ab,ab,a,…
*M1187	D1.10	-,a,a,ab,a,-,ab,ab,ab,ab,ab,a,a,ab,-,-,a,-,ab,ab,ab,a,ab,-,a,ab,ab,a,a,ab,-,-,ab,a,a,a,a,ab,ab,ab,a,ab,-,a,a,a,a,ab,a,-,-,ab,ab,a,ab,a,a,a,ab,-,ab,ab,a,-,ab,ab,a,a,ab,-,a,-,ab,a,a,ab,a,a,a,ab,a,a,-,-,ab,-,ab,ab,a,-,a,a,ab,ab,a,a,ab,a,ab,a,ab,ab,a,a,ab,a,ab,a,a,-,a,-,-,a,-,a,ab,a,a,ab,ab,a,a,a,ab,a,ab,a,a,a,a,a,ab,-,a,ab,-,a,-,-,a,ab,-,a,ab,-,a,-,ab,ab,a,a,a,a,ab,-,ab,a,a,ab,-,ab,-,ab,ab,ab,-,a,a,…
*M1189	D1.10	ab,a,a,ab,a,a,ab,ab,ab,ab,ab,a,-,-,ab,ab,a,ab,ab,ab,-,-,ab,ab,a,ab,ab,-,a,ab,a,a,ab,a,a,a,a,-,ab,ab,a,ab,ab,a,-,a,a,ab,a,a,a,ab,ab,a,ab,a,a,a,ab,ab,ab,ab,a,ab,ab,ab,a,a,ab,ab,-,a,-,a,a,ab,a,a,a,ab,a,a,ab,a,ab,ab,ab,ab,a,-,-,a,ab,ab,-,a,ab,a,ab,a,ab,ab,-,a,-,a,ab,a,a,ab,-,ab,ab,-,ab,a,ab,a,-,ab,ab,a,a,a,-,a,ab,a,a,a,-,-,ab,ab,a,ab,a,-,a,ab,a,ab,-,-,-,ab,a,a,ab,ab,a,a,a,-,ab,ab,ab,a,a,ab,ab,ab,-,ab…
*M1190	D1.10	ab,a,a,ab,a,-,-,ab,-,-,ab,a,a,ab,ab,-,a,ab,ab,ab,-,a,ab,-,a,ab,ab,a,a,-,-,-,ab,-,a,a,a,-,-,ab,a,ab,ab,a,-,a,-,ab,a,a,a,ab,ab,-,ab,a,a,a,ab,-,-,ab,a,-,ab,ab,a,a,ab,ab,a,-,-,a,a,ab,a,a,a,ab,a,a,ab,a,-,ab,ab,ab,a,a,a,a,ab,ab,a,a,ab,a,ab,a,ab,ab,a,a,-,a,ab,a,a,ab,-,-,ab,a,ab,a,ab,a,-,ab,ab,a,a,a,ab,-,ab,a,a,-,-,a,ab,-,a,-,-,-,-,-,a,ab,ab,-,ab,ab,a,a,ab,ab,-,a,a,a,ab,ab,-,a,a,ab,ab,ab,ab,ab,ab,ab,a,-,…
*M1197	D1.10	a,ab,ab,a,ab,ab,a,-,a,a,a,ab,ab,a,a,a,ab,a,-,a,a,ab,-,-,ab,a,a,-,ab,a,ab,-,a,ab,ab,ab,ab,-,a,a,ab,a,a,-,ab,-,-,a,ab,ab,ab,a,a,ab,a,ab,-,ab,a,a,a,a,ab,a,a,-,ab,ab,a,a,ab,ab,a,ab,ab,a,-,ab,-,a,ab,ab,-,ab,a,a,-,a,ab,ab,ab,ab,a,-,ab,ab,-,-,a,ab,a,a,ab,ab,a,ab,a,ab,ab,a,ab,a,a,ab,-,-,a,ab,ab,a,a,ab,ab,ab,a,ab,a,ab,ab,ab,-,ab,a,-,ab,a,ab,-,-,a,ab,a,a,ab,-,a,ab,ab,a,a,-,ab,-,ab,-,a,a,ab,ab,a,a,a,a,a,a,a…
*M1199	D1.10	a,ab,ab,-,ab,ab,a,a,a,a,-,ab,ab,-,a,a,ab,-,-,-,-,ab,-,a,ab,a,a,ab,ab,-,ab,ab,a,ab,ab,ab,ab,a,a,-,ab,a,-,ab,ab,ab,ab,a,ab,ab,ab,-,a,-,a,ab,-,ab,a,a,a,a,ab,a,a,a,ab,ab,a,a,ab,ab,a,-,-,a,ab,ab,ab,-,ab,ab,a,ab,-,a,a,a,ab,ab,ab,ab,a,a,-,ab,a,-,a,ab,a,a,ab,-,a,-,a,ab,-,a,ab,-,a,ab,a,ab,a,ab,ab,a,-,ab,ab,ab,a,ab,a,ab,ab,ab,ab,ab,-,a,ab,a,ab,ab,ab,a,ab,-,a,ab,a,a,ab,ab,a,a,ab,ab,ab,ab,a,a,a,-,ab,a,a,-,a,…
*M1200	B3.7	a,b,b,ab,b,ab,ab,ab,a,ab,ab,b,b,ab,ab,a,-,-,ab,a,-,ab,ab,ab,-,a,a,ab,-,ab,ab,ab,a,b,-,ab,b,a,ab,a,ab,ab,ab,ab,ab,ab,ab,a,b,ab,ab,ab,a,ab,a,-,b,-,-,a,ab,-,ab,ab,ab,a,ab,-,ab,a,b,ab,a,ab,b,a,b,ab,ab,ab,ab,b,a,ab,ab,ab,ab,a,b,b,ab,ab,a,a,b,ab,a,-,-,b,ab,ab,ab,b,-,ab,a,b,b,ab,b,ab,a,ab,ab,b,ab,-,b,ab,a,ab,-,ab,-,-,a,b,-,-,-,b,a,ab,-,ab,b,ab,b,a,b,a,ab,b,ab,ab,-,ab,-,a,-,ab,b,-,ab,ab,ab,b,-,a,a,ab,ab,…
*M1205	B3.7	a,b,b,ab,b,ab,ab,ab,a,ab,-,b,b,ab,ab,a,-,-,ab,a,ab,ab,ab,-,b,a,-,ab,ab,ab,ab,ab,a,b,b,-,b,a,-,a,-,ab,-,ab,-,ab,ab,-,b,ab,ab,ab,a,-,a,b,b,ab,ab,a,ab,a,ab,ab,ab,-,ab,b,ab,a,b,-,a,ab,b,a,-,ab,ab,ab,ab,b,a,ab,ab,ab,ab,a,-,b,ab,ab,a,-,b,-,a,b,ab,b,ab,ab,-,b,ab,ab,a,-,b,-,b,-,a,ab,ab,b,ab,ab,b,ab,-,ab,b,ab,ab,-,a,b,b,b,ab,b,a,ab,ab,ab,b,ab,b,a,-,-,ab,b,ab,ab,b,ab,a,a,-,ab,b,-,ab,-,ab,b,ab,a,-,ab,-,-,ab…
*M1206	B3.7	-,-,-,ab,a,ab,ab,ab,b,ab,ab,a,a,ab,ab,-,a,ab,ab,b,ab,-,ab,ab,a,b,b,ab,ab,ab,ab,ab,b,a,a,ab,a,b,ab,b,ab,ab,ab,ab,ab,ab,ab,b,a,-,ab,ab,b,ab,b,a,a,ab,ab,b,ab,b,-,ab,ab,b,ab,a,ab,-,a,-,b,ab,a,b,a,ab,ab,ab,-,-,b,ab,-,ab,ab,b,a,a,ab,ab,b,b,a,ab,b,a,ab,a,ab,ab,-,a,-,ab,-,-,a,ab,-,ab,b,ab,ab,a,ab,ab,a,-,b,ab,a,-,-,ab,-,a,a,-,ab,a,b,ab,-,ab,a,ab,a,b,a,b,ab,a,ab,ab,a,ab,b,b,-,ab,a,a,ab,ab,ab,a,ab,b,b,ab,ab…
*M1210	D1.10	-,-,a,-,a,a,ab,-,-,ab,ab,-,a,ab,ab,ab,-,ab,ab,ab,ab,a,ab,ab,a,ab,ab,a,a,ab,a,a,ab,a,a,a,a,ab,ab,ab,a,-,ab,a,-,a,-,ab,a,a,a,-,ab,a,ab,-,-,a,ab,ab,ab,ab,-,ab,ab,ab,a,a,ab,ab,a,a,ab,a,a,ab,a,a,a,ab,a,a,ab,a,-,-,-,ab,a,a,a,a,ab,ab,a,a,ab,a,-,a,ab,-,a,a,ab,a,ab,a,a,-,a,ab,ab,a,ab,a,-,a,a,ab,ab,a,a,a,ab,-,ab,a,ab,a,a,a,ab,ab,a,ab,a,a,a,ab,a,ab,-,a,ab,ab,-,a,ab,-,a,a,-,a,-,ab,ab,a,-,ab,ab,ab,ab,ab,ab,ab…
*M1232	D2.15	ab,a,-,a,a,ab,a,a,a,a,a,-,a,-,a,ab,-,a,ab,-,a,ab,-,a,a,-,ab,-,ab,a,ab,ab,ab,-,a,-,-,ab,-,ab,-,a,a,-,ab,ab,-,ab,a,-,ab,a,ab,ab,-,-,a,ab,-,ab,a,ab,ab,a,a,ab,-,a,a,ab,a,-,ab,ab,a,ab,a,ab,ab,a,ab,a,ab,-,-,a,a,ab,a,a,ab,ab,ab,ab,a,ab,-,a,-,a,a,-,ab,a,a,ab,ab,a,a,a,a,a,ab,ab,a,a,-,ab,a,a,ab,-,-,ab,a,ab,ab,a,a,a,ab,a,ab,a,ab,ab,a,ab,a,ab,a,ab,a,a,-,a,-,ab,ab,ab,a,ab,-,-,a,a,a,a,ab,ab,ab,a,a,a,a,ab,ab,a,…
*M1233	D2.15	-,a,a,a,a,ab,a,a,a,a,-,a,a,a,a,ab,a,a,ab,-,a,ab,-,a,a,ab,ab,ab,ab,a,ab,ab,ab,-,a,ab,a,ab,a,ab,-,a,a,ab,-,ab,-,ab,a,ab,ab,a,ab,-,-,a,a,ab,a,ab,-,-,ab,-,a,-,ab,a,a,ab,-,-,ab,ab,a,ab,a,ab,ab,a,ab,a,ab,ab,a,a,a,ab,a,a,ab,-,-,ab,a,ab,-,a,a,a,-,a,ab,a,a,ab,ab,a,-,a,a,a,ab,ab,a,a,-,-,a,a,ab,ab,a,ab,a,ab,-,-,a,-,-,a,ab,a,ab,ab,a,ab,a,ab,a,ab,a,a,a,a,a,ab,ab,ab,-,ab,a,a,a,a,a,-,ab,ab,ab,-,a,-,a,ab,ab,-,-,…
*M1235	D1.10	ab,a,-,ab,a,ab,-,ab,ab,ab,ab,-,-,ab,ab,ab,a,ab,ab,a,ab,a,ab,ab,a,ab,-,a,a,ab,a,a,ab,a,a,a,a,ab,ab,ab,a,ab,ab,-,a,a,a,-,a,a,a,ab,ab,a,ab,a,a,a,ab,ab,ab,ab,a,-,ab,-,a,a,ab,ab,a,a,ab,a,a,ab,a,a,a,ab,a,a,ab,a,ab,ab,-,ab,a,a,-,-,ab,ab,-,-,ab,a,ab,-,a,-,-,-,ab,-,ab,a,a,ab,a,ab,-,a,-,-,ab,a,a,ab,ab,-,-,a,ab,-,ab,a,ab,a,a,-,ab,ab,-,ab,a,a,a,ab,a,ab,ab,a,ab,ab,a,a,ab,ab,a,a,a,a,ab,-,ab,a,a,ab,ab,ab,ab,ab,…
*M1237	D2.15	ab,a,-,a,a,ab,-,a,a,a,-,a,-,a,a,ab,a,a,ab,ab,-,-,a,a,a,ab,ab,-,ab,a,ab,ab,ab,a,a,ab,a,ab,-,ab,a,-,a,ab,ab,ab,ab,ab,-,-,-,a,ab,ab,ab,a,a,-,-,ab,a,-,ab,a,a,ab,ab,-,a,ab,-,ab,ab,ab,a,-,-,-,ab,a,ab,a,ab,ab,-,-,a,ab,a,a,ab,ab,ab,-,a,ab,-,a,a,-,a,a,ab,-,-,ab,ab,-,a,a,a,a,-,ab,a,a,-,ab,a,a,-,ab,a,ab,a,ab,ab,a,a,a,ab,-,ab,a,-,-,a,ab,a,-,a,ab,-,a,-,a,a,-,ab,ab,a,-,a,-,-,a,a,a,ab,-,ab,a,a,-,a,ab,ab,a,a,a,a…
*M1241	D2.15	ab,a,a,a,a,-,a,a,a,a,-,a,a,a,a,ab,-,a,ab,ab,-,ab,a,a,a,ab,-,-,ab,-,ab,ab,ab,a,a,ab,a,ab,a,-,a,a,a,ab,ab,-,ab,ab,-,ab,ab,a,ab,ab,ab,a,a,ab,a,ab,a,ab,ab,-,a,ab,ab,-,-,ab,a,ab,ab,-,a,ab,a,ab,ab,a,-,a,-,ab,-,a,a,ab,-,a,ab,ab,ab,ab,a,ab,ab,-,a,-,a,-,ab,a,a,-,ab,-,a,a,a,-,ab,ab,a,a,a,-,a,a,ab,-,a,-,-,ab,ab,a,a,a,ab,a,ab,a,ab,ab,-,ab,a,-,a,ab,-,a,a,a,a,ab,ab,ab,a,ab,-,a,a,a,a,a,ab,ab,-,-,a,a,a,ab,-,a,a,…
*M1242	D1.10	-,-,ab,a,ab,a,a,a,-,a,a,ab,-,a,a,-,-,a,-,ab,-,ab,a,a,-,a,a,ab,ab,a,ab,ab,a,-,ab,-,ab,a,a,a,ab,a,a,-,ab,ab,ab,a,-,ab,ab,a,a,ab,a,ab,-,ab,a,-,-,a,ab,a,a,a,ab,-,a,a,-,-,a,ab,ab,a,ab,ab,ab,a,ab,ab,-,ab,a,a,a,a,-,-,ab,ab,a,-,ab,-,a,ab,a,ab,ab,a,ab,ab,a,ab,a,ab,ab,a,ab,a,-,-,a,ab,a,ab,ab,a,a,ab,ab,ab,a,ab,a,ab,a,ab,-,ab,a,-,ab,a,-,ab,-,a,ab,-,a,-,a,a,ab,-,a,a,ab,ab,-,ab,a,a,a,ab,ab,a,a,a,a,a,a,a,ab,ab,…
*M1247	D2.15	ab,-,a,a,a,-,a,a,a,a,a,-,-,a,a,ab,a,a,ab,ab,a,ab,a,a,-,ab,-,-,-,-,-,ab,ab,a,a,ab,a,-,a,-,a,a,a,ab,ab,ab,-,ab,a,ab,ab,a,ab,ab,ab,a,a,ab,a,-,a,ab,ab,-,-,ab,ab,a,a,-,a,ab,ab,ab,a,ab,a,-,ab,a,ab,a,-,ab,a,a,a,-,a,-,-,ab,ab,ab,a,ab,ab,a,a,a,a,-,ab,a,a,ab,-,a,a,a,a,a,-,ab,a,a,a,-,a,a,ab,ab,-,ab,a,ab,-,a,a,a,-,a,ab,a,ab,-,a,ab,a,ab,a,-,a,a,a,a,-,ab,ab,ab,-,-,a,a,a,a,a,a,ab,ab,ab,a,a,a,a,ab,ab,-,a,a,ab,ab…
*M1255	D2.15	-,ab,ab,ab,ab,a,ab,-,ab,ab,ab,ab,ab,-,ab,a,ab,ab,a,-,ab,a,ab,-,ab,a,a,a,a,ab,a,a,a,ab,ab,a,ab,a,ab,a,-,ab,ab,a,a,-,a,a,ab,a,a,ab,a,a,a,ab,ab,a,-,a,-,a,a,ab,ab,-,a,ab,ab,-,-,a,-,a,-,a,ab,a,-,ab,a,ab,-,a,-,ab,-,a,-,ab,a,a,a,a,ab,a,a,ab,ab,ab,ab,-,-,-,ab,a,-,ab,ab,ab,ab,ab,a,a,ab,-,ab,a,ab,ab,a,a,ab,a,ab,a,-,ab,ab,ab,-,ab,a,ab,a,a,ab,a,-,a,ab,a,ab,-,-,ab,ab,a,-,a,-,a,ab,ab,ab,ab,-,ab,-,a,-,ab,ab,ab,…
*M1256	B3.7	b,a,a,ab,a,b,-,ab,ab,ab,-,a,a,-,-,b,a,ab,b,ab,ab,ab,ab,-,-,b,b,ab,ab,ab,ab,ab,b,-,a,ab,a,b,ab,b,a,ab,ab,ab,ab,ab,ab,-,a,ab,-,ab,b,ab,b,a,a,ab,ab,b,ab,b,-,ab,ab,b,ab,a,ab,b,a,-,b,ab,a,b,-,ab,ab,ab,ab,-,b,ab,ab,ab,ab,b,a,-,ab,ab,b,b,a,-,b,a,ab,a,a,ab,ab,a,ab,ab,b,a,a,ab,a,ab,b,ab,-,a,ab,ab,a,ab,-,ab,-,ab,-,ab,b,-,ab,-,ab,a,b,ab,ab,b,a,-,a,b,a,-,ab,-,ab,ab,a,-,b,b,a,-,a,a,ab,ab,-,a,ab,b,b,ab,ab,ab,a…
*M1260	B3.7	b,-,a,ab,-,b,ab,ab,ab,ab,ab,a,a,ab,ab,b,a,ab,b,ab,ab,ab,-,ab,a,-,b,ab,ab,ab,ab,ab,b,a,a,ab,a,b,ab,-,-,ab,ab,-,ab,ab,ab,-,a,ab,-,ab,b,-,b,-,-,ab,ab,b,-,b,ab,ab,ab,b,ab,a,-,b,a,ab,b,ab,a,b,a,ab,ab,-,ab,-,b,ab,ab,ab,ab,b,a,a,ab,ab,b,b,a,ab,b,a,ab,a,a,ab,ab,-,-,ab,b,-,a,ab,-,ab,-,ab,-,a,ab,ab,a,ab,b,-,a,ab,ab,ab,b,a,ab,a,ab,a,b,-,ab,b,a,ab,a,b,a,b,ab,a,ab,ab,a,ab,b,b,a,ab,a,-,-,ab,ab,a,ab,b,b,-,-,-,a…
*M1261	B3.7	b,a,-,-,a,b,ab,ab,ab,ab,ab,a,a,ab,ab,b,a,-,b,ab,ab,-,ab,-,-,b,-,ab,ab,-,ab,ab,b,a,a,ab,a,-,ab,-,-,ab,ab,ab,ab,ab,ab,b,a,ab,ab,-,b,ab,b,a,a,ab,ab,b,-,-,ab,ab,ab,b,ab,-,ab,b,a,ab,b,ab,a,b,a,ab,ab,ab,-,a,b,ab,ab,-,ab,b,a,-,ab,ab,b,-,a,ab,-,a,ab,a,-,ab,ab,a,ab,-,b,a,a,ab,a,ab,b,ab,ab,a,ab,ab,a,-,b,-,a,ab,ab,ab,-,a,ab,a,ab,a,b,ab,-,b,a,-,-,b,-,b,ab,-,ab,ab,a,ab,-,b,-,ab,a,a,ab,ab,ab,a,-,b,b,ab,ab,ab,a…
*M1263	D1.10	ab,-,a,ab,-,ab,ab,-,ab,ab,ab,a,a,ab,-,-,a,ab,ab,a,ab,a,ab,ab,-,ab,ab,a,-,ab,-,a,-,a,a,a,-,ab,ab,ab,a,-,ab,a,a,a,a,-,a,-,a,ab,-,a,ab,a,a,-,ab,ab,ab,-,a,ab,ab,ab,a,a,ab,ab,-,a,ab,a,a,ab,-,-,a,ab,a,a,-,a,ab,ab,ab,ab,a,-,a,a,-,ab,a,a,ab,a,-,-,a,ab,a,a,ab,a,ab,a,a,ab,a,ab,-,a,ab,a,ab,a,-,ab,ab,a,a,a,ab,a,ab,a,ab,a,a,a,-,ab,a,ab,a,a,a,ab,a,-,ab,-,ab,-,a,-,ab,ab,a,a,a,a,ab,ab,ab,a,-,-,ab,ab,ab,ab,ab,ab,…
*M1267	B3.7	ab,ab,ab,b,ab,ab,b,b,b,b,b,-,ab,b,-,ab,ab,-,ab,a,-,a,b,b,ab,ab,ab,a,a,-,-,a,ab,ab,ab,a,ab,-,b,ab,-,-,b,a,a,a,a,ab,ab,-,a,b,ab,-,-,ab,ab,a,-,ab,b,ab,a,-,b,ab,a,ab,b,ab,ab,a,ab,a,ab,ab,ab,a,a,b,a,ab,ab,a,b,b,b,-,ab,-,a,-,ab,-,ab,-,ab,ab,b,ab,ab,b,a,ab,b,-,ab,ab,a,b,ab,b,ab,ab,-,ab,b,a,ab,b,ab,a,-,a,b,a,ab,ab,-,ab,a,-,ab,-,a,ab,ab,a,ab,ab,ab,ab,b,ab,b,-,ab,a,ab,ab,ab,-,ab,ab,b,b,-,ab,a,ab,ab,b,b,b,b…
*M1268	B3.7	ab,ab,ab,a,-,ab,-,a,a,a,a,ab,ab,a,a,ab,ab,a,-,b,-,b,a,a,-,ab,ab,b,b,-,b,b,ab,ab,ab,b,-,ab,a,ab,ab,-,a,b,b,b,-,ab,ab,b,-,-,ab,b,ab,ab,ab,-,a,ab,a,ab,b,a,a,ab,b,ab,a,ab,ab,-,ab,b,ab,ab,-,b,b,a,b,ab,-,-,a,a,a,-,-,-,b,b,ab,ab,-,b,-,ab,a,ab,-,a,b,-,a,b,ab,ab,b,a,-,-,ab,ab,a,ab,a,b,-,a,-,b,-,b,-,b,ab,ab,a,ab,b,-,ab,-,b,-,-,b,ab,ab,ab,-,a,ab,-,a,ab,b,ab,ab,ab,b,ab,ab,a,a,-,ab,b,ab,ab,a,a,-,a,ab,-,ab,ab,…
*M1271	B3.7	ab,-,ab,-,-,ab,b,b,b,b,b,ab,-,b,b,ab,ab,b,ab,a,b,a,b,b,ab,ab,ab,a,a,-,a,a,ab,ab,ab,a,ab,ab,b,a,ab,b,b,a,-,a,a,ab,ab,a,a,b,ab,-,ab,ab,ab,a,b,ab,b,-,a,-,b,ab,a,ab,b,ab,ab,a,ab,a,ab,ab,ab,a,a,b,a,ab,ab,-,b,b,-,-,ab,ab,a,a,ab,ab,ab,a,ab,-,b,ab,-,-,-,ab,-,a,ab,ab,a,b,-,b,ab,-,-,ab,-,a,ab,-,-,a,ab,a,b,a,-,ab,b,ab,a,ab,-,b,a,ab,ab,a,-,ab,-,-,b,ab,b,b,ab,a,ab,ab,ab,a,ab,ab,b,-,b,ab,ab,-,ab,b,b,b,b,ab,a,-…
*M1273	B3.7	ab,ab,ab,a,ab,-,-,a,-,-,a,-,ab,a,a,ab,ab,-,ab,b,-,b,a,a,ab,ab,ab,b,b,a,b,b,-,ab,ab,b,ab,ab,a,b,ab,-,-,b,b,b,b,ab,ab,-,b,a,ab,b,ab,ab,ab,-,-,ab,-,ab,-,-,a,ab,-,ab,a,ab,ab,b,ab,b,ab,-,-,b,-,a,b,ab,ab,b,a,a,a,ab,-,ab,-,b,ab,ab,ab,b,ab,-,a,ab,ab,a,-,ab,a,b,ab,ab,b,a,ab,a,ab,ab,a,ab,a,b,ab,a,ab,b,ab,b,a,-,ab,ab,a,ab,b,ab,ab,a,b,ab,ab,b,ab,ab,-,ab,-,ab,a,a,ab,-,ab,ab,ab,b,ab,ab,-,-,a,ab,ab,ab,ab,-,a,a,…
*M1276	B3.7	-,ab,ab,b,ab,ab,b,b,b,b,b,-,ab,b,-,ab,ab,b,ab,a,-,a,b,b,ab,ab,ab,a,-,b,a,a,ab,-,ab,a,ab,-,b,a,ab,b,-,-,a,a,-,ab,ab,-,a,b,-,a,ab,ab,ab,a,b,-,b,ab,-,b,b,ab,a,ab,b,ab,ab,-,ab,a,ab,-,ab,-,-,b,a,ab,ab,a,b,b,b,ab,ab,-,a,a,ab,ab,ab,-,-,-,b,ab,ab,b,a,ab,-,a,ab,ab,a,b,-,b,-,ab,b,ab,b,a,ab,-,-,a,ab,a,b,a,ab,ab,-,ab,a,-,-,b,a,-,ab,a,ab,ab,ab,ab,b,ab,b,-,-,-,a,ab,ab,a,ab,ab,b,b,b,ab,ab,ab,ab,b,b,b,b,ab,a,ab,…
*M1278	B3.7	ab,ab,-,a,ab,ab,-,a,a,a,a,ab,ab,a,a,-,ab,a,ab,-,a,b,a,a,-,ab,ab,b,-,a,b,b,ab,ab,ab,b,-,ab,a,b,ab,a,a,b,b,b,b,ab,ab,b,b,a,ab,b,ab,ab,ab,b,a,ab,a,ab,-,a,a,-,b,ab,a,-,ab,b,-,b,ab,ab,ab,b,-,-,b,-,ab,b,a,-,a,-,ab,ab,b,b,ab,ab,ab,b,ab,ab,a,-,ab,a,b,-,-,-,-,ab,b,-,ab,a,ab,ab,a,ab,a,-,-,-,-,b,ab,b,a,b,ab,ab,a,ab,b,ab,ab,a,b,ab,ab,b,-,ab,ab,ab,a,-,a,a,ab,b,b,ab,ab,b,ab,ab,-,a,a,-,-,ab,ab,a,a,a,a,ab,-,ab,a…
*M1280	B3.7	-,ab,ab,a,-,ab,a,a,a,a,-,ab,ab,a,a,-,ab,a,ab,b,-,-,a,a,ab,ab,ab,-,b,-,b,b,-,-,ab,b,ab,-,-,-,ab,a,-,-,b,b,b,ab,-,b,b,a,ab,b,ab,ab,ab,-,a,-,a,ab,b,-,a,ab,b,-,-,ab,ab,b,-,-,-,ab,ab,-,b,-,-,ab,-,b,a,a,a,ab,-,ab,b,b,ab,ab,ab,b,ab,ab,a,ab,-,-,b,ab,-,b,ab,-,-,a,ab,a,ab,ab,-,ab,a,b,ab,-,ab,b,ab,b,a,b,-,ab,a,ab,b,ab,ab,a,b,ab,ab,b,-,-,ab,-,a,ab,a,a,ab,b,b,ab,-,b,ab,ab,a,-,a,-,ab,ab,-,a,a,a,a,-,b,ab,ab,a,a…
*M1283	D2.15	ab,a,a,a,a,ab,-,a,a,a,a,-,a,-,a,-,-,a,-,ab,a,-,a,a,a,ab,ab,-,ab,a,ab,ab,ab,-,a,ab,a,ab,a,-,a,a,a,ab,ab,-,ab,ab,-,-,ab,a,ab,ab,ab,a,a,ab,a,-,a,ab,ab,a,a,ab,ab,-,-,ab,a,ab,ab,-,-,ab,a,-,ab,a,ab,a,-,ab,a,a,a,ab,-,a,-,ab,ab,-,a,ab,ab,a,a,a,a,a,ab,-,a,ab,ab,a,ab,-,a,a,ab,-,a,a,a,ab,-,a,ab,ab,a,ab,a,ab,ab,-,-,a,-,a,ab,a,ab,ab,a,ab,a,-,a,ab,a,a,a,-,a,ab,-,ab,a,ab,a,-,a,a,-,a,a,ab,ab,-,a,a,a,ab,-,-,a,a,a…
*M1284	B3.7	ab,-,ab,b,ab,ab,b,b,b,-,b,ab,-,b,b,ab,ab,b,ab,-,-,-,-,b,-,ab,ab,a,a,b,-,-,ab,ab,ab,-,ab,ab,-,ab,ab,-,b,a,a,a,a,ab,ab,a,a,-,ab,a,ab,ab,ab,a,b,ab,b,ab,a,-,-,ab,-,ab,b,ab,ab,-,ab,-,ab,ab,-,a,a,b,a,ab,ab,-,b,b,b,ab,ab,ab,-,a,ab,ab,ab,a,ab,-,b,ab,ab,b,-,ab,b,a,ab,ab,a,-,ab,-,ab,ab,-,-,b,a,ab,b,-,a,ab,a,-,a,ab,ab,b,b,a,ab,ab,b,-,ab,ab,-,ab,-,ab,ab,b,ab,b,-,ab,-,a,-,ab,a,ab,-,b,b,b,ab,-,-,ab,b,b,b,b,-,a…
*M1285	D1.10	-,ab,ab,-,ab,a,a,a,a,a,-,ab,ab,a,a,a,ab,a,-,ab,a,ab,-,a,ab,-,a,-,ab,-,ab,-,-,ab,ab,ab,ab,-,a,a,ab,a,a,-,ab,ab,ab,-,ab,ab,ab,-,a,ab,a,-,ab,-,a,a,a,a,ab,-,a,a,ab,-,a,a,ab,-,a,ab,ab,a,ab,-,ab,a,ab,ab,-,ab,a,-,a,a,ab,ab,ab,ab,a,-,ab,ab,-,ab,-,-,ab,a,ab,-,a,ab,a,-,ab,a,-,a,-,a,-,ab,a,ab,-,a,a,-,ab,ab,a,ab,a,ab,a,-,-,ab,a,-,ab,a,ab,ab,-,a,ab,a,a,ab,-,a,ab,ab,ab,a,ab,ab,ab,ab,a,a,a,ab,ab,a,-,-,a,-,a,-,-…
*M1290	D1.10	a,ab,-,-,ab,a,a,a,a,a,-,ab,ab,a,a,a,-,a,a,ab,-,ab,-,-,ab,-,a,-,ab,a,ab,ab,a,-,ab,ab,ab,-,a,a,ab,a,a,-,ab,ab,ab,a,-,ab,ab,a,a,ab,a,ab,-,ab,a,a,-,-,ab,a,a,a,ab,ab,a,a,ab,-,a,ab,-,a,-,ab,ab,a,ab,-,a,ab,a,a,a,a,ab,-,ab,ab,-,a,-,ab,a,ab,a,ab,ab,a,-,ab,a,ab,a,ab,ab,a,-,a,-,-,-,ab,a,ab,ab,-,-,ab,ab,ab,a,ab,-,ab,a,a,ab,-,a,a,ab,a,ab,ab,ab,a,ab,a,a,ab,a,-,ab,ab,ab,a,ab,-,ab,ab,a,a,a,ab,ab,a,a,a,-,a,a,a,-,…
*M1291	D2.15	ab,a,a,a,a,ab,a,a,a,-,-,a,a,a,a,ab,a,a,-,-,a,ab,a,-,a,ab,ab,ab,ab,-,ab,-,ab,a,a,ab,a,-,a,ab,-,-,a,ab,ab,ab,ab,ab,a,ab,ab,a,ab,ab,ab,a,a,ab,-,ab,-,ab,ab,-,a,-,ab,-,a,ab,-,ab,ab,ab,a,-,a,ab,ab,a,ab,a,ab,-,a,a,a,ab,a,-,ab,ab,ab,ab,a,ab,ab,a,a,a,a,a,ab,-,a,-,ab,a,ab,a,a,-,ab,ab,a,a,a,ab,a,-,ab,ab,a,ab,a,ab,ab,a,a,a,ab,a,-,a,ab,-,a,ab,a,ab,a,ab,a,a,-,-,a,ab,ab,ab,-,ab,-,a,-,a,a,-,-,ab,ab,a,a,-,a,ab,ab…
*M1295	D1.10	ab,a,a,-,a,ab,ab,ab,ab,ab,-,a,a,ab,ab,ab,a,ab,ab,-,ab,a,ab,ab,a,ab,ab,a,-,ab,a,a,ab,a,a,-,a,ab,ab,ab,a,ab,ab,a,a,-,-,ab,a,a,a,ab,ab,a,ab,-,a,a,ab,ab,-,-,a,-,ab,ab,a,a,ab,ab,a,a,ab,-,a,ab,-,-,a,ab,a,a,ab,a,ab,-,-,ab,-,a,a,-,ab,ab,a,-,ab,a,ab,a,a,ab,-,a,ab,a,ab,-,-,ab,-,ab,ab,-,ab,a,ab,a,a,ab,ab,a,a,a,ab,a,ab,a,ab,ab,a,a,-,ab,a,ab,a,a,-,ab,a,ab,ab,a,ab,ab,a,a,a,ab,a,a,a,a,-,ab,ab,a,a,ab,ab,ab,-,-,a…
*M1298	B3.7	a,b,b,-,b,a,-,b,-,ab,ab,b,b,ab,-,a,b,-,a,-,-,ab,ab,ab,b,a,-,ab,ab,ab,ab,ab,a,b,b,ab,b,a,ab,a,b,ab,ab,ab,ab,ab,ab,a,b,ab,ab,-,a,-,a,-,b,ab,ab,a,ab,a,ab,-,ab,a,ab,b,ab,a,b,-,a,ab,b,a,b,ab,ab,ab,ab,b,-,ab,ab,-,-,a,b,-,ab,ab,a,a,b,ab,a,b,ab,-,b,ab,ab,b,ab,ab,a,b,ab,ab,b,ab,a,a,ab,b,ab,ab,b,ab,-,-,-,ab,ab,ab,a,b,ab,-,ab,b,a,ab,ab,a,b,ab,-,a,b,-,ab,b,ab,ab,b,ab,ab,a,b,ab,b,b,-,ab,ab,-,-,a,a,ab,ab,ab,ab…
*M1302	D1.10	ab,a,a,ab,-,ab,ab,a,ab,-,ab,a,a,ab,-,ab,a,ab,ab,a,ab,a,ab,ab,a,ab,ab,a,a,ab,-,a,ab,a,a,a,a,ab,ab,ab,a,ab,ab,-,-,a,a,-,a,a,a,-,ab,a,ab,a,-,-,ab,ab,ab,ab,a,ab,ab,ab,a,a,ab,ab,-,a,ab,a,a,ab,-,-,-,ab,a,a,ab,a,ab,-,ab,ab,a,a,a,a,ab,ab,a,-,ab,a,-,a,a,ab,a,a,ab,a,ab,a,a,-,a,-,ab,ab,ab,a,ab,a,-,-,ab,-,a,a,ab,a,ab,a,ab,ab,a,a,ab,ab,a,-,a,a,a,-,a,ab,ab,a,-,ab,-,-,a,ab,-,a,-,a,ab,ab,ab,a,-,ab,ab,ab,ab,ab,ab…
*M1304	D1.10	-,-,-,a,ab,a,a,-,a,a,-,ab,ab,-,a,a,-,a,a,ab,a,ab,a,-,ab,a,a,ab,-,a,ab,ab,-,-,ab,ab,ab,a,a,-,ab,a,a,-,ab,ab,ab,a,-,ab,ab,a,-,ab,a,-,-,ab,-,a,a,a,ab,a,a,a,ab,ab,a,a,ab,ab,a,-,-,a,ab,ab,ab,a,ab,ab,a,ab,-,a,a,a,ab,ab,ab,ab,-,a,ab,ab,-,ab,a,-,ab,a,ab,ab,a,ab,-,ab,ab,-,ab,a,a,a,-,ab,-,ab,ab,a,-,-,ab,ab,a,-,a,ab,-,a,-,ab,-,a,ab,-,ab,ab,ab,-,ab,a,a,ab,a,-,-,ab,-,a,ab,-,ab,ab,a,a,a,ab,ab,a,a,a,a,a,a,a,-,-…
*M1306	B3.7	ab,ab,ab,-,ab,ab,a,ab,a,a,a,ab,-,a,a,ab,ab,a,ab,b,a,b,a,-,ab,ab,ab,b,b,a,b,b,ab,ab,ab,b,ab,ab,-,ab,ab,a,a,b,-,-,b,ab,ab,b,-,-,ab,b,-,-,-,b,a,ab,a,ab,b,a,a,ab,-,ab,a,ab,ab,b,-,b,ab,ab,ab,b,-,a,b,ab,ab,b,a,a,a,ab,ab,-,-,b,ab,ab,ab,-,ab,ab,a,ab,ab,-,b,-,-,b,ab,ab,b,a,ab,a,ab,ab,a,-,-,b,ab,-,ab,b,-,b,a,b,-,-,a,a,-,ab,-,a,b,ab,ab,b,ab,-,ab,ab,a,ab,a,a,ab,b,-,ab,ab,b,-,ab,a,a,a,-,ab,ab,ab,a,a,-,a,ab,b,…
*M1314	B3.7	-,b,b,ab,-,a,-,b,ab,-,ab,b,b,ab,ab,-,b,ab,a,ab,ab,ab,-,ab,b,a,a,-,ab,ab,ab,ab,-,b,b,ab,b,a,ab,a,b,ab,ab,-,ab,ab,ab,a,b,-,ab,ab,a,ab,a,-,b,-,ab,a,ab,-,-,ab,-,a,ab,b,ab,a,b,ab,a,ab,b,a,b,-,ab,ab,ab,b,-,-,ab,ab,ab,a,-,b,-,ab,a,-,-,-,a,b,ab,b,b,ab,-,b,ab,-,a,b,ab,ab,b,ab,a,a,ab,b,-,ab,b,ab,a,ab,b,ab,ab,ab,a,-,-,ab,-,b,-,ab,ab,a,b,ab,ab,a,-,a,ab,b,ab,ab,b,ab,ab,a,b,-,b,-,-,a,ab,b,b,a,a,ab,ab,ab,ab,-,a…
*M1315	D2.15	a,-,ab,-,ab,a,ab,ab,ab,ab,-,ab,-,ab,-,a,ab,ab,a,a,ab,a,ab,ab,ab,a,a,a,a,ab,a,a,a,ab,-,a,ab,a,ab,a,ab,ab,ab,a,a,a,-,a,-,a,-,ab,a,-,a,-,-,a,-,a,ab,a,a,ab,ab,a,a,ab,ab,a,ab,a,a,-,ab,-,ab,ab,a,-,a,ab,a,a,ab,ab,ab,a,ab,ab,a,a,a,a,-,a,a,ab,ab,-,ab,ab,-,-,ab,a,a,-,a,ab,ab,ab,a,a,ab,ab,ab,-,-,-,a,a,-,a,ab,a,a,ab,ab,-,a,ab,a,ab,a,a,ab,a,-,a,ab,a,ab,ab,ab,ab,ab,-,a,a,ab,-,ab,ab,ab,-,ab,ab,ab,a,a,ab,ab,ab,a…
*M1318	D2.15	a,ab,ab,-,ab,a,-,-,ab,ab,ab,ab,ab,ab,ab,a,ab,-,-,a,ab,a,ab,ab,-,-,-,a,a,ab,a,a,a,ab,-,a,ab,a,ab,a,ab,ab,ab,a,a,a,a,a,ab,a,a,ab,a,a,a,-,ab,a,ab,a,ab,a,a,ab,ab,a,a,ab,ab,a,ab,a,-,-,ab,a,ab,ab,-,ab,a,ab,a,a,-,ab,ab,a,ab,ab,a,a,-,a,ab,a,a,-,ab,-,ab,-,a,ab,ab,-,a,ab,a,ab,ab,-,a,-,ab,ab,ab,a,ab,ab,ab,-,-,a,ab,ab,-,ab,ab,ab,a,ab,a,-,a,a,ab,a,ab,-,ab,a,ab,-,ab,-,ab,-,-,-,ab,-,-,ab,ab,a,ab,ab,ab,a,-,ab,ab…
*M1323	D2.15	a,ab,ab,ab,ab,a,ab,ab,ab,ab,ab,-,ab,ab,ab,a,ab,ab,a,a,a,a,ab,ab,ab,a,-,a,a,ab,a,-,a,ab,ab,a,ab,-,ab,a,ab,ab,ab,a,-,-,a,a,ab,a,a,ab,a,a,a,a,ab,a,ab,a,ab,a,a,ab,ab,a,a,-,-,-,ab,a,a,a,ab,a,ab,ab,a,ab,a,ab,a,-,ab,ab,-,-,ab,ab,a,a,a,a,ab,a,a,ab,ab,ab,-,ab,-,ab,ab,a,a,ab,a,-,ab,ab,a,a,ab,-,ab,a,ab,ab,ab,a,ab,a,ab,ab,a,ab,ab,ab,a,-,-,-,-,a,ab,-,-,-,ab,a,ab,ab,ab,ab,ab,a,a,-,ab,-,a,ab,-,a,-,-,-,a,a,ab,ab…
*M1328	D1.10	ab,-,a,ab,-,ab,ab,a,ab,ab,ab,a,-,ab,ab,ab,a,ab,ab,-,ab,-,ab,ab,-,ab,ab,a,a,ab,a,a,ab,-,-,a,a,ab,ab,ab,-,-,ab,a,a,a,-,ab,a,a,a,ab,-,a,ab,-,a,a,ab,-,-,ab,-,ab,ab,ab,a,a,-,ab,-,a,ab,a,a,ab,-,a,a,-,a,a,ab,ab,ab,ab,ab,ab,a,a,a,-,ab,-,a,a,ab,a,-,a,-,ab,a,a,ab,a,-,a,-,ab,a,ab,ab,ab,ab,a,ab,a,a,-,ab,-,a,a,ab,ab,ab,a,ab,ab,a,a,ab,-,a,ab,a,a,-,ab,a,-,ab,a,ab,ab,ab,-,a,ab,-,a,a,a,ab,ab,ab,a,a,-,ab,ab,-,-,-,…
*M1333	B3.7	b,a,-,-,a,b,ab,-,ab,ab,ab,a,a,ab,ab,b,a,ab,b,ab,b,-,ab,ab,a,b,b,ab,ab,ab,ab,ab,b,-,-,ab,a,b,ab,b,a,ab,ab,ab,ab,ab,ab,b,a,-,ab,ab,b,ab,b,ab,-,ab,ab,b,-,-,ab,ab,ab,-,-,a,ab,-,a,ab,b,ab,a,b,a,a,ab,ab,ab,a,-,b,-,ab,ab,b,a,a,ab,ab,b,b,a,ab,b,a,ab,-,a,ab,ab,a,ab,-,b,a,ab,ab,a,ab,b,b,ab,a,ab,ab,-,ab,ab,ab,a,-,ab,ab,-,a,ab,ab,ab,-,b,ab,-,b,a,-,ab,b,a,b,ab,a,ab,ab,ab,ab,ab,b,a,-,ab,a,ab,b,ab,a,a,b,b,ab,ab…
*M1334	D2.15	a,ab,ab,-,-,a,ab,ab,ab,ab,ab,ab,ab,ab,ab,a,ab,ab,-,a,a,a,ab,-,ab,a,a,a,a,ab,a,a,a,-,-,a,ab,a,-,-,ab,-,ab,-,a,a,-,a,ab,a,-,ab,a,-,a,a,ab,-,ab,a,ab,a,a,-,ab,-,-,ab,ab,a,ab,a,a,a,-,-,-,ab,a,ab,a,-,a,a,-,ab,-,a,-,ab,a,a,a,a,ab,a,a,ab,ab,-,ab,ab,-,ab,ab,a,a,ab,a,ab,ab,ab,a,a,ab,ab,ab,a,ab,ab,ab,a,ab,a,ab,ab,a,ab,ab,ab,a,ab,a,ab,a,a,ab,a,ab,a,ab,a,ab,ab,ab,-,ab,a,a,-,ab,-,-,ab,ab,-,ab,ab,ab,a,a,ab,ab,a…
*M1336	B3.7	a,b,b,ab,b,a,ab,b,ab,ab,-,b,b,ab,ab,a,b,ab,a,ab,a,ab,ab,-,b,a,a,ab,ab,ab,ab,ab,a,b,b,ab,-,-,-,-,b,ab,ab,ab,ab,ab,ab,a,b,ab,-,ab,a,-,a,ab,b,ab,ab,a,ab,a,ab,ab,-,a,ab,-,ab,a,b,ab,a,-,b,a,b,b,-,ab,ab,b,a,a,ab,ab,ab,a,-,b,ab,ab,a,a,b,ab,a,b,ab,b,b,-,-,-,-,ab,-,b,-,-,b,ab,a,a,ab,b,ab,-,b,ab,ab,ab,b,ab,-,ab,-,b,ab,ab,ab,b,-,ab,ab,a,b,ab,-,a,b,a,ab,b,-,ab,-,ab,ab,-,b,-,-,b,ab,-,ab,b,b,a,-,ab,ab,-,ab,a,a…
*M1337	B3.7	ab,-,-,-,ab,ab,a,-,a,a,a,-,-,a,-,ab,ab,a,ab,b,-,b,a,a,ab,ab,-,b,-,a,b,b,-,ab,ab,b,ab,-,a,ab,ab,a,a,b,-,b,-,ab,ab,-,b,-,ab,b,-,b,ab,-,a,ab,a,ab,b,-,-,ab,b,ab,a,ab,ab,-,ab,-,ab,ab,-,ab,b,a,b,ab,ab,-,a,a,a,-,ab,ab,b,b,ab,ab,ab,b,ab,ab,a,ab,ab,-,b,ab,a,b,ab,ab,b,a,-,-,ab,ab,a,ab,a,b,ab,a,a,b,-,-,-,-,ab,ab,-,a,b,-,ab,a,b,ab,-,b,a,ab,ab,ab,a,ab,a,a,a,b,b,ab,ab,b,b,ab,a,ab,a,ab,ab,ab,-,a,a,a,a,ab,b,ab,a…
*M1339	B3.7	-,ab,ab,b,ab,-,b,-,b,b,b,ab,ab,b,b,ab,ab,b,ab,a,ab,a,b,b,ab,ab,ab,-,a,ab,a,a,-,-,ab,a,ab,-,b,-,-,b,-,-,a,a,-,ab,ab,a,a,b,ab,a,ab,a,ab,a,b,-,b,ab,a,-,ab,-,a,-,b,ab,ab,a,ab,a,ab,ab,ab,-,a,b,a,ab,ab,-,b,b,b,ab,-,-,a,a,ab,ab,ab,a,ab,ab,b,ab,ab,-,a,-,b,a,ab,-,a,b,ab,b,ab,ab,b,ab,b,a,ab,b,b,a,-,-,-,b,-,ab,-,b,a,ab,ab,b,a,ab,ab,a,b,ab,ab,ab,b,-,b,b,b,a,a,ab,-,a,a,ab,-,ab,b,ab,ab,-,ab,-,b,b,-,ab,a,-,ab,b…
*M1341	B3.7	ab,ab,ab,a,ab,-,a,-,ab,a,a,ab,-,a,a,ab,ab,a,ab,b,-,b,a,a,ab,ab,-,b,b,-,b,b,ab,ab,ab,b,ab,ab,a,ab,ab,a,-,b,-,b,b,ab,ab,b,b,a,-,b,ab,b,ab,b,a,ab,a,ab,b,a,ab,-,-,ab,a,ab,ab,b,ab,b,ab,ab,ab,ab,b,a,b,ab,-,ab,-,a,a,ab,ab,ab,b,b,ab,ab,ab,b,ab,ab,a,-,ab,-,-,ab,-,b,ab,ab,b,a,ab,a,ab,ab,a,-,a,b,ab,a,a,b,ab,b,a,a,-,ab,a,a,-,ab,ab,a,b,ab,ab,-,a,ab,-,ab,a,ab,-,a,a,b,b,ab,ab,b,b,ab,a,ab,a,-,ab,ab,ab,a,a,-,a,ab…
*M1349	D1.10	a,ab,ab,a,ab,-,a,ab,ab,a,a,-,ab,a,-,a,ab,a,a,ab,a,ab,-,-,ab,a,a,-,-,a,ab,ab,a,ab,ab,ab,ab,-,a,a,ab,a,a,ab,ab,ab,ab,-,ab,ab,ab,a,a,ab,-,ab,ab,ab,-,a,a,-,-,a,ab,a,ab,ab,a,-,ab,ab,a,ab,ab,a,ab,ab,ab,a,ab,-,a,a,a,-,a,a,ab,ab,-,ab,a,-,ab,-,a,ab,a,ab,ab,a,ab,ab,a,-,a,ab,ab,-,ab,-,a,a,a,-,a,-,ab,-,a,ab,-,ab,-,a,a,ab,a,a,ab,-,a,a,-,a,ab,-,-,-,ab,a,-,ab,a,-,a,-,-,-,ab,ab,ab,ab,a,a,a,-,ab,a,a,a,a,a,a,a,ab,…
*M1354	D1.10	a,ab,ab,a,ab,a,a,ab,ab,-,a,-,-,-,a,-,ab,a,a,ab,a,ab,a,a,ab,-,a,ab,ab,a,ab,ab,-,ab,ab,ab,-,a,-,ab,ab,-,a,ab,-,ab,ab,a,ab,ab,-,a,a,ab,-,ab,ab,-,-,-,-,a,-,-,ab,a,ab,ab,-,a,-,ab,a,ab,ab,a,ab,ab,ab,-,ab,ab,a,a,a,a,a,a,-,ab,-,ab,-,-,ab,ab,a,ab,a,-,ab,a,-,ab,a,-,a,ab,ab,a,ab,-,a,a,a,ab,a,ab,-,-,a,ab,ab,ab,a,a,a,ab,a,a,ab,ab,a,a,ab,a,ab,ab,a,a,ab,a,a,ab,a,a,a,ab,-,a,-,ab,-,ab,-,a,a,ab,-,a,a,a,-,a,a,a,ab,…
*M1355	B3.7	-,ab,ab,a,ab,ab,a,-,ab,a,a,ab,ab,a,a,ab,ab,a,ab,b,ab,b,a,a,ab,ab,ab,b,b,ab,b,b,ab,ab,ab,b,ab,ab,a,b,ab,a,a,b,-,-,b,ab,ab,b,b,a,-,b,ab,-,ab,-,a,ab,a,ab,b,a,ab,ab,b,ab,a,ab,ab,b,ab,b,ab,-,ab,-,b,-,-,ab,ab,ab,a,a,a,-,ab,ab,b,b,ab,ab,-,b,ab,ab,a,ab,ab,a,b,ab,a,b,ab,-,-,a,ab,a,ab,ab,a,ab,a,b,ab,a,a,b,-,b,a,a,ab,ab,a,a,b,ab,ab,a,b,ab,ab,-,-,ab,ab,ab,a,ab,a,-,a,-,b,ab,ab,b,b,ab,a,ab,a,ab,ab,ab,-,a,-,a,a…
*M1359	B3.7	ab,ab,-,a,ab,ab,a,ab,ab,a,a,-,ab,a,a,ab,ab,a,ab,b,ab,b,a,-,ab,ab,ab,b,b,ab,b,b,ab,ab,-,b,ab,-,-,b,ab,a,a,b,b,-,b,ab,-,b,b,-,ab,b,-,-,ab,b,a,ab,a,-,b,-,ab,-,b,ab,a,ab,ab,b,ab,-,ab,ab,ab,-,b,a,b,ab,ab,-,a,-,a,ab,ab,ab,-,b,ab,ab,ab,-,ab,ab,ab,ab,ab,a,b,ab,a,b,ab,ab,-,a,ab,a,ab,ab,a,ab,a,b,ab,a,-,-,a,b,a,a,-,ab,a,a,b,-,-,a,b,ab,ab,b,a,-,ab,-,a,ab,a,a,a,b,b,ab,ab,b,-,-,a,ab,ab,ab,-,ab,-,a,a,a,a,ab,-,a…
*M1360	D2.15	a,ab,ab,ab,ab,a,ab,ab,ab,ab,-,ab,ab,ab,ab,a,ab,ab,a,a,a,-,ab,ab,-,a,a,a,a,a,-,a,a,ab,ab,a,ab,a,ab,-,ab,ab,ab,a,a,a,a,a,ab,a,a,ab,-,a,a,a,-,-,ab,a,ab,a,-,ab,ab,a,a,ab,ab,a,ab,a,a,-,ab,a,-,-,a,ab,a,ab,a,a,ab,-,-,a,ab,ab,a,a,a,a,-,a,a,ab,a,ab,-,ab,a,ab,ab,a,a,ab,a,ab,ab,ab,a,a,ab,-,-,a,ab,ab,-,a,ab,a,ab,ab,a,ab,ab,-,a,ab,a,ab,a,a,ab,a,ab,-,ab,a,ab,ab,ab,-,ab,a,a,-,ab,a,a,ab,ab,a,ab,ab,ab,a,a,-,-,ab,…
*M1362	D2.15	a,-,ab,ab,ab,a,ab,-,ab,ab,ab,ab,ab,ab,ab,a,ab,ab,a,a,a,-,ab,-,-,a,a,a,a,a,a,a,-,ab,ab,a,-,a,-,a,ab,ab,ab,a,a,a,-,-,ab,a,a,ab,a,a,a,a,-,a,ab,a,ab,a,-,-,-,a,-,ab,-,a,ab,a,-,a,-,-,ab,ab,-,-,-,ab,a,a,ab,-,ab,a,ab,ab,a,a,a,-,ab,a,-,ab,a,ab,ab,ab,a,ab,ab,a,a,ab,a,ab,ab,ab,a,a,ab,ab,-,a,ab,ab,ab,a,ab,a,ab,ab,a,ab,ab,-,a,ab,-,ab,a,a,-,a,ab,-,-,a,ab,-,ab,ab,ab,a,a,a,ab,a,a,-,ab,a,ab,-,ab,a,a,ab,-,-,ab,a,a…
*M1365	D1.10	a,ab,ab,a,-,-,a,ab,ab,a,-,ab,ab,a,a,a,-,a,a,ab,a,-,a,a,ab,a,a,-,ab,a,ab,ab,a,ab,ab,ab,ab,a,a,ab,ab,a,a,-,ab,-,ab,a,ab,ab,ab,-,a,ab,a,ab,-,ab,a,-,a,a,ab,a,-,-,ab,ab,a,a,-,ab,a,ab,ab,a,ab,ab,ab,-,ab,-,a,a,-,-,-,-,ab,ab,-,-,a,a,ab,ab,-,ab,a,ab,ab,a,ab,ab,a,ab,a,-,-,a,ab,a,a,a,a,-,a,ab,ab,-,a,ab,a,ab,a,-,a,ab,-,a,-,ab,a,-,ab,a,ab,ab,a,a,ab,a,a,ab,-,a,a,ab,ab,a,-,ab,-,ab,a,-,ab,ab,ab,a,a,a,a,ab,a,-,ab…
*M1366	D2.15	ab,a,a,a,a,ab,a,a,a,-,a,a,-,a,a,-,-,a,ab,ab,ab,ab,a,a,-,ab,ab,ab,ab,ab,ab,ab,ab,-,-,ab,a,-,-,ab,a,a,a,ab,ab,ab,-,ab,-,ab,ab,a,ab,ab,ab,ab,a,ab,a,-,a,ab,ab,a,a,ab,ab,-,a,ab,a,ab,ab,ab,a,ab,a,-,-,a,ab,-,ab,ab,a,a,-,-,-,a,ab,ab,ab,ab,a,ab,-,-,ab,a,a,a,ab,a,a,ab,ab,a,ab,a,-,-,-,-,a,-,a,ab,-,a,a,ab,a,ab,a,a,ab,a,a,-,ab,a,ab,a,ab,ab,a,ab,a,ab,a,ab,a,a,-,a,a,ab,ab,ab,a,-,ab,a,a,ab,a,a,a,ab,ab,-,a,a,-,ab…
*M1367	D2.15	a,ab,ab,ab,ab,a,ab,ab,ab,ab,ab,ab,ab,-,ab,a,-,ab,a,a,-,-,ab,ab,ab,a,a,a,-,a,a,a,a,ab,ab,a,ab,a,ab,a,-,-,ab,a,-,a,a,-,ab,a,a,ab,a,a,a,a,ab,a,ab,-,-,a,a,ab,ab,a,a,ab,ab,a,ab,-,a,a,ab,-,ab,-,a,ab,a,ab,a,a,ab,ab,ab,a,-,ab,a,-,-,a,ab,a,a,ab,a,-,ab,-,a,ab,ab,a,-,ab,a,ab,ab,ab,a,a,ab,ab,ab,a,ab,ab,ab,a,-,-,-,ab,a,ab,ab,ab,-,-,a,ab,a,a,ab,a,ab,a,-,a,ab,ab,ab,ab,ab,-,a,a,ab,a,a,-,-,a,ab,ab,ab,-,a,ab,ab,ab…
*M1368	D1.10	a,ab,ab,a,-,a,a,ab,-,a,-,ab,ab,a,a,a,ab,a,a,ab,-,ab,a,a,ab,a,a,-,ab,a,ab,ab,-,ab,ab,ab,-,a,a,ab,ab,a,a,ab,ab,ab,ab,a,-,-,-,a,a,-,a,ab,ab,-,a,a,a,a,ab,a,ab,a,ab,ab,a,a,ab,-,-,ab,-,-,ab,-,ab,a,ab,ab,a,-,-,a,a,a,ab,ab,ab,ab,a,a,ab,-,a,-,-,ab,ab,a,ab,ab,a,ab,a,ab,-,a,ab,a,a,-,a,-,-,ab,ab,-,-,ab,a,ab,a,a,a,-,a,-,ab,-,a,a,ab,a,ab,ab,a,-,ab,-,a,ab,a,a,a,-,ab,a,ab,-,ab,ab,a,-,-,ab,ab,a,-,-,a,ab,a,a,-,-,a…
*M1369	D1.10	ab,-,a,ab,a,ab,ab,a,a,ab,ab,-,-,ab,ab,ab,a,ab,ab,-,-,a,ab,ab,-,-,ab,a,a,ab,-,a,ab,a,a,a,-,ab,ab,a,a,ab,ab,a,a,a,a,-,a,-,a,ab,ab,a,ab,-,-,-,-,ab,ab,ab,a,ab,a,ab,a,a,-,ab,a,-,ab,-,a,ab,-,a,a,ab,-,-,ab,-,ab,ab,-,-,a,a,a,a,ab,ab,a,a,ab,a,ab,a,-,ab,a,a,ab,a,ab,a,a,ab,a,ab,ab,ab,ab,a,ab,a,a,-,ab,a,ab,a,ab,ab,ab,-,ab,ab,a,a,ab,ab,-,ab,a,a,ab,-,-,ab,ab,-,ab,ab,a,a,-,ab,a,a,a,a,ab,-,a,a,a,ab,-,ab,-,a,ab,a…
*M1371	D1.10	ab,a,a,ab,a,ab,ab,a,a,ab,ab,a,a,ab,ab,ab,a,ab,ab,a,ab,a,ab,ab,a,ab,ab,a,a,ab,a,a,ab,a,a,a,-,ab,ab,a,a,-,ab,a,a,a,a,ab,a,a,a,-,ab,-,ab,a,a,a,ab,ab,-,ab,a,ab,-,ab,a,a,-,ab,a,a,ab,-,a,ab,a,-,a,ab,-,a,ab,ab,ab,ab,-,ab,a,-,a,a,ab,ab,-,a,ab,a,-,a,a,ab,a,a,ab,a,-,a,a,ab,a,ab,-,ab,ab,a,-,-,a,-,ab,a,ab,a,ab,-,ab,-,-,-,a,-,-,ab,a,ab,-,a,ab,ab,a,ab,-,a,ab,ab,a,a,a,ab,a,a,-,a,ab,ab,-,a,a,ab,ab,ab,ab,a,ab,ab,…
*M1396	D1.10	a,ab,ab,a,ab,-,a,ab,ab,a,a,ab,-,a,a,a,ab,a,a,ab,a,ab,a,-,ab,a,a,ab,ab,-,ab,ab,a,ab,ab,ab,ab,a,-,ab,ab,-,a,ab,-,ab,ab,a,ab,-,ab,a,a,ab,a,ab,-,ab,a,a,a,a,ab,-,ab,a,-,ab,a,a,ab,ab,a,ab,ab,-,-,-,ab,a,ab,ab,a,a,a,a,a,-,ab,-,ab,ab,a,a,ab,ab,a,ab,a,-,ab,a,ab,ab,-,ab,a,ab,ab,a,ab,a,a,a,a,ab,a,ab,ab,a,a,ab,a,ab,-,a,a,a,a,a,ab,ab,a,a,-,a,ab,-,-,-,ab,-,-,ab,-,a,-,ab,ab,a,ab,ab,ab,-,a,a,-,ab,ab,a,-,a,a,ab,-,…
*M1398	D1.10	a,ab,ab,a,ab,a,-,ab,-,a,a,ab,ab,-,a,a,ab,a,a,-,a,-,a,a,ab,a,a,ab,ab,a,-,ab,a,-,ab,ab,ab,-,-,ab,ab,a,a,ab,-,-,-,-,ab,ab,ab,-,a,ab,a,ab,ab,ab,a,a,a,a,ab,-,-,a,ab,ab,-,a,ab,ab,a,ab,ab,-,-,-,ab,a,ab,ab,a,a,a,-,a,-,-,a,ab,ab,a,a,ab,ab,-,ab,a,ab,ab,-,-,ab,-,ab,a,-,ab,a,ab,a,a,a,a,ab,-,ab,ab,a,a,ab,a,-,a,-,a,a,a,a,ab,-,a,a,ab,a,-,ab,a,a,-,a,a,-,a,a,ab,ab,ab,a,ab,ab,ab,ab,a,a,ab,-,ab,a,-,a,-,-,a,a,ab,ab,…
*M1399	D1.10	a,ab,ab,-,ab,a,a,ab,ab,a,a,ab,ab,a,a,a,-,a,-,ab,a,ab,a,a,-,-,a,-,ab,-,ab,ab,-,-,ab,ab,-,a,a,ab,ab,a,a,ab,a,ab,ab,a,-,-,ab,a,a,ab,a,ab,ab,ab,a,-,a,a,ab,a,ab,a,-,ab,a,-,-,ab,a,ab,ab,a,-,ab,ab,a,ab,ab,a,a,a,-,a,a,ab,a,ab,ab,a,a,-,ab,a,-,a,ab,ab,a,ab,ab,-,ab,a,ab,-,-,ab,a,a,a,a,ab,a,-,ab,a,-,ab,a,ab,-,a,a,a,a,-,ab,-,a,a,ab,a,ab,ab,a,a,ab,-,a,ab,-,a,ab,ab,ab,a,ab,ab,ab,ab,a,a,ab,ab,-,-,a,a,a,ab,a,a,-,…
*M1403	D1.10	ab,a,a,ab,-,ab,ab,a,-,ab,ab,a,a,-,ab,ab,a,-,ab,a,ab,a,ab,-,-,ab,ab,a,a,ab,a,-,ab,a,a,a,-,ab,ab,a,a,ab,ab,a,ab,a,-,ab,a,a,a,ab,ab,a,ab,-,a,a,ab,-,ab,ab,a,ab,-,ab,-,-,ab,ab,a,a,-,a,a,ab,a,a,a,ab,-,a,-,ab,ab,ab,ab,-,a,ab,-,a,ab,ab,a,a,ab,a,ab,a,a,ab,a,a,ab,-,ab,-,a,-,a,-,ab,ab,ab,a,-,-,a,ab,ab,a,ab,a,ab,ab,-,ab,-,ab,a,a,ab,ab,-,ab,a,a,ab,ab,a,ab,ab,a,ab,-,a,a,a,ab,a,a,a,a,ab,ab,a,a,-,ab,ab,ab,ab,a,a…
*M1407	D1.10	ab,a,a,ab,a,ab,ab,a,-,ab,-,a,a,ab,ab,ab,a,ab,-,a,ab,-,ab,-,a,ab,ab,a,a,-,a,a,ab,a,a,-,a,ab,ab,-,a,-,ab,a,-,a,-,ab,a,a,a,-,-,a,-,a,a,a,ab,ab,-,ab,-,ab,a,ab,a,a,ab,ab,a,a,-,a,a,ab,a,-,a,ab,a,a,ab,ab,-,ab,ab,ab,a,ab,a,a,ab,ab,a,-,ab,a,ab,a,a,ab,a,a,ab,a,ab,-,-,ab,a,ab,ab,ab,ab,a,ab,a,a,ab,ab,a,ab,-,ab,ab,ab,-,a,ab,a,a,-,ab,a,-,a,-,-,ab,a,ab,-,-,ab,ab,a,a,a,ab,a,-,a,a,-,-,a,a,a,ab,ab,ab,ab,-,ab,-,a,a…
*M1408	D1.10	ab,-,-,ab,-,ab,ab,a,a,ab,ab,a,-,ab,-,ab,a,ab,ab,-,ab,a,ab,ab,a,ab,ab,a,a,-,a,a,ab,a,a,-,a,ab,ab,a,a,ab,ab,a,-,a,a,-,a,a,a,ab,ab,a,ab,-,a,a,ab,ab,ab,ab,a,ab,a,ab,a,a,ab,ab,a,a,ab,-,a,ab,a,a,-,ab,a,a,ab,ab,ab,ab,ab,ab,a,-,a,a,ab,ab,a,-,ab,a,ab,a,a,ab,a,-,ab,a,ab,a,-,ab,-,ab,-,ab,ab,a,-,a,a,ab,ab,a,-,a,a,ab,ab,ab,a,ab,a,-,ab,-,a,ab,a,a,-,ab,a,ab,ab,a,ab,ab,a,a,a,ab,a,a,a,a,-,ab,a,a,a,ab,ab,ab,ab,a,a…
*M1409	D1.10	-,ab,ab,a,ab,a,a,ab,ab,a,a,ab,ab,a,-,a,ab,-,a,ab,a,ab,a,a,ab,a,a,ab,ab,a,ab,ab,-,-,ab,-,ab,a,a,ab,ab,a,a,ab,a,ab,ab,a,-,ab,ab,a,a,-,a,ab,-,ab,a,a,a,-,ab,a,ab,a,ab,ab,a,a,ab,ab,-,ab,ab,a,ab,-,ab,a,-,ab,a,a,a,a,a,a,-,a,ab,ab,a,a,-,ab,a,ab,a,ab,ab,a,ab,-,-,-,a,ab,-,a,ab,a,a,ab,a,-,a,ab,ab,a,a,-,a,ab,-,a,a,a,ab,a,ab,ab,a,a,ab,a,ab,ab,a,-,ab,a,a,-,a,-,-,ab,ab,a,ab,ab,ab,ab,a,-,ab,ab,-,a,a,a,-,ab,a,a,a…
*M1410	B3.7	ab,ab,-,b,ab,ab,b,ab,ab,b,b,ab,ab,b,b,ab,ab,b,ab,a,b,a,b,ab,ab,ab,ab,-,a,ab,a,a,ab,ab,ab,-,ab,ab,-,a,ab,b,b,a,-,a,-,ab,ab,a,a,b,ab,-,ab,-,ab,a,-,-,-,ab,a,b,ab,ab,a,ab,b,ab,ab,-,-,a,ab,ab,ab,ab,-,-,ab,ab,ab,-,b,b,b,ab,ab,b,a,a,ab,ab,ab,a,ab,ab,-,ab,ab,b,-,ab,b,-,ab,ab,a,-,ab,b,ab,a,b,ab,b,a,ab,-,b,a,b,a,ab,b,-,b,-,b,a,ab,ab,b,-,ab,-,a,b,ab,ab,-,b,ab,-,-,ab,a,-,ab,ab,a,a,-,b,-,ab,ab,ab,ab,ab,b,-,ab…
*M1413	D1.10	a,-,ab,a,ab,a,a,ab,-,a,-,ab,ab,-,a,a,-,a,a,ab,a,ab,a,a,ab,a,a,-,ab,a,ab,ab,-,ab,-,ab,ab,a,a,ab,ab,a,a,ab,a,-,ab,a,-,-,ab,a,a,-,a,ab,ab,ab,a,a,a,a,ab,a,ab,-,-,ab,a,a,ab,ab,a,ab,ab,a,ab,ab,-,a,ab,ab,a,a,a,-,a,a,-,-,ab,ab,a,a,ab,ab,-,ab,a,ab,ab,-,ab,ab,a,ab,a,ab,ab,a,ab,a,-,ab,a,ab,a,ab,ab,a,a,-,-,ab,ab,a,a,a,ab,a,ab,ab,a,a,-,a,-,-,a,a,-,a,a,ab,a,a,ab,ab,ab,a,ab,ab,-,-,a,-,ab,ab,ab,a,a,a,a,ab,a,a,ab…
*M1418	D2.15	-,-,a,a,a,-,a,a,-,a,a,a,a,a,-,ab,a,a,ab,-,a,ab,-,-,-,ab,ab,ab,ab,-,-,ab,ab,-,-,ab,a,ab,a,ab,a,a,a,ab,ab,ab,ab,ab,a,ab,ab,-,ab,ab,ab,-,a,-,-,ab,a,ab,-,a,a,-,ab,-,a,ab,a,ab,-,ab,a,ab,a,a,ab,a,a,-,ab,ab,a,a,a,-,a,-,ab,-,ab,ab,-,-,-,-,-,a,a,a,ab,a,a,-,-,a,ab,a,a,a,ab,ab,-,a,a,ab,-,a,a,ab,a,ab,a,a,ab,a,a,a,ab,-,-,a,-,ab,a,ab,a,-,a,ab,-,a,a,a,-,ab,ab,ab,a,ab,ab,-,a,ab,a,a,a,ab,ab,a,a,a,a,ab,-,a,a,a,ab,…
*M1420	D1.10	a,ab,ab,-,ab,-,a,ab,ab,a,-,-,-,a,a,a,ab,-,a,-,a,ab,-,a,ab,a,-,ab,ab,a,ab,ab,a,-,ab,-,ab,-,a,ab,ab,a,-,ab,a,ab,ab,a,-,ab,ab,-,a,-,a,-,ab,ab,-,-,a,a,-,a,ab,-,ab,ab,-,a,ab,ab,a,ab,ab,a,ab,ab,ab,a,ab,ab,a,-,a,a,a,-,ab,a,ab,ab,a,a,ab,ab,a,-,a,ab,-,a,ab,ab,a,ab,a,ab,-,a,ab,-,a,-,a,ab,-,ab,-,a,a,ab,a,ab,ab,a,a,a,ab,a,-,-,a,a,ab,a,ab,ab,a,a,ab,a,a,ab,a,-,ab,ab,ab,a,ab,ab,ab,ab,a,a,ab,ab,ab,a,a,a,a,ab,a,a…
*M1421	D1.10	-,a,a,ab,a,ab,ab,a,a,-,ab,a,a,ab,ab,ab,a,ab,ab,a,ab,a,ab,ab,a,ab,ab,-,a,ab,a,a,ab,a,a,a,-,ab,ab,-,-,-,ab,a,ab,a,-,-,-,a,a,-,ab,ab,ab,a,a,a,ab,ab,ab,ab,a,ab,a,ab,-,a,ab,ab,a,a,ab,a,-,ab,a,a,a,ab,a,a,ab,ab,ab,ab,ab,ab,a,ab,a,a,-,ab,a,-,-,a,ab,-,-,ab,-,-,ab,a,ab,a,a,ab,a,ab,ab,a,ab,a,ab,a,a,-,ab,a,ab,a,a,-,ab,ab,a,ab,-,a,ab,ab,a,-,a,a,ab,ab,a,-,ab,a,ab,-,a,-,-,ab,a,a,-,a,-,ab,-,a,a,ab,ab,ab,ab,-,ab,…
*M1425	D1.10	a,ab,ab,a,ab,a,a,ab,ab,a,a,ab,ab,a,a,a,ab,a,-,ab,a,-,-,a,-,a,a,-,ab,a,-,ab,-,ab,ab,ab,-,a,a,ab,ab,a,a,ab,a,ab,ab,a,ab,-,ab,a,a,a,-,-,ab,-,a,-,-,a,ab,a,ab,a,ab,ab,a,a,ab,ab,-,ab,ab,a,ab,ab,ab,-,ab,ab,a,-,a,a,a,a,-,-,-,ab,a,a,ab,-,a,-,-,-,-,a,ab,ab,a,ab,-,ab,ab,-,-,a,a,-,a,ab,a,-,-,a,a,-,a,-,ab,-,a,a,ab,a,ab,-,a,a,ab,a,ab,-,a,a,ab,a,a,ab,a,a,-,ab,-,a,ab,ab,-,ab,a,a,ab,ab,ab,-,a,a,a,ab,a,a,ab,ab,ab,…
*M1426	B3.7	ab,ab,ab,a,ab,ab,a,ab,-,a,a,-,ab,a,a,ab,ab,-,ab,-,a,b,a,ab,ab,ab,ab,b,b,-,b,-,ab,ab,ab,-,ab,ab,a,b,ab,a,a,-,ab,b,b,ab,ab,b,b,a,ab,ab,ab,b,-,b,a,ab,a,ab,-,a,-,ab,b,ab,a,ab,ab,b,ab,-,-,ab,ab,ab,b,a,ab,ab,ab,ab,a,a,a,ab,ab,a,-,b,ab,ab,ab,b,ab,ab,ab,ab,ab,a,b,ab,a,b,ab,ab,-,-,ab,a,ab,-,a,ab,a,b,ab,a,a,-,a,-,-,a,ab,a,ab,a,-,ab,ab,a,b,ab,ab,b,a,-,ab,ab,a,-,-,a,ab,b,b,-,ab,-,b,-,a,ab,ab,ab,-,ab,ab,a,a,a…
*M1427	B3.7	-,ab,-,a,-,ab,-,ab,ab,a,a,ab,ab,a,a,ab,ab,a,-,b,a,b,a,ab,ab,ab,ab,-,b,ab,b,b,-,ab,-,-,ab,-,a,b,-,a,a,-,-,-,-,ab,ab,b,b,a,ab,ab,ab,b,ab,b,-,ab,a,ab,b,a,ab,-,b,-,a,ab,ab,b,ab,b,ab,ab,ab,ab,b,a,ab,ab,ab,ab,a,a,a,-,ab,a,b,b,-,ab,ab,-,ab,-,-,ab,ab,a,b,ab,a,b,ab,ab,-,a,ab,a,-,b,a,ab,a,-,ab,a,a,-,a,b,-,a,-,a,ab,-,b,ab,ab,a,b,ab,ab,-,-,ab,-,-,a,-,a,-,ab,b,b,ab,ab,b,b,ab,a,ab,ab,ab,ab,ab,ab,-,a,ab,-,ab,-,…
*M1430	D2.15	a,ab,ab,ab,ab,a,ab,ab,ab,ab,ab,-,ab,ab,-,a,ab,ab,-,a,-,a,ab,a,ab,a,a,a,a,a,a,a,a,ab,-,a,ab,a,ab,a,ab,ab,ab,a,a,-,a,a,ab,a,a,ab,a,a,a,a,ab,a,-,a,ab,a,a,ab,ab,-,a,ab,ab,a,ab,a,-,a,ab,a,-,ab,a,ab,ab,ab,a,a,ab,ab,ab,a,ab,ab,a,a,a,a,ab,a,a,ab,a,ab,ab,ab,a,-,-,a,a,-,-,ab,ab,ab,a,-,ab,ab,ab,a,-,ab,ab,a,ab,-,ab,ab,-,ab,ab,ab,a,ab,a,ab,-,a,ab,-,ab,a,-,a,ab,ab,ab,ab,ab,a,a,a,ab,a,-,ab,ab,a,ab,ab,-,a,a,ab,a…
*M1431	D2.15	a,ab,ab,-,ab,a,ab,ab,ab,-,ab,ab,-,ab,ab,a,ab,ab,a,a,-,a,ab,-,ab,-,-,a,a,a,a,-,a,ab,ab,a,ab,a,ab,-,-,-,ab,a,a,-,a,-,ab,a,a,ab,a,-,a,-,ab,a,-,a,ab,a,a,ab,ab,a,a,ab,ab,-,ab,-,a,a,ab,a,ab,ab,a,ab,ab,-,a,a,ab,ab,-,a,-,ab,-,-,a,a,ab,a,a,ab,a,ab,-,ab,a,-,ab,a,a,ab,-,ab,ab,ab,a,a,ab,-,-,a,ab,ab,-,a,ab,a,ab,ab,a,-,ab,ab,a,ab,a,ab,a,a,ab,a,ab,-,ab,a,ab,ab,ab,ab,ab,a,a,-,-,-,a,ab,ab,a,ab,-,ab,a,a,-,ab,ab,ab…
*M1444	D1.10	a,ab,ab,a,ab,a,a,-,ab,-,ab,ab,ab,a,a,a,-,a,a,ab,a,ab,a,-,-,a,a,ab,ab,a,ab,ab,a,ab,ab,ab,ab,-,a,ab,ab,a,a,ab,a,ab,ab,a,-,ab,-,a,a,a,-,ab,ab,ab,a,a,a,-,ab,a,-,a,ab,-,a,-,ab,-,-,-,-,a,ab,ab,ab,-,ab,ab,-,-,a,-,-,a,-,a,ab,-,a,a,ab,ab,a,-,a,ab,-,a,ab,ab,-,ab,a,ab,ab,a,ab,a,a,ab,a,ab,a,ab,ab,a,a,ab,a,ab,ab,a,-,a,ab,a,ab,ab,a,a,ab,-,-,ab,a,a,-,a,a,ab,-,a,ab,-,ab,a,ab,-,ab,ab,a,a,ab,ab,-,a,-,a,-,ab,-,a,ab…
*M1449	D1.10	ab,a,a,-,a,-,-,a,a,ab,-,a,-,ab,ab,-,a,ab,ab,a,ab,a,ab,ab,a,ab,-,a,a,ab,a,a,ab,a,a,a,-,ab,ab,-,-,ab,ab,a,ab,-,a,ab,a,a,a,ab,ab,ab,ab,a,a,-,ab,ab,ab,ab,a,-,-,ab,a,a,ab,ab,a,a,a,a,a,ab,-,a,a,ab,a,a,ab,-,-,ab,ab,ab,a,-,a,-,ab,ab,a,a,ab,-,-,a,a,ab,a,a,ab,a,ab,a,a,ab,a,ab,ab,a,ab,a,ab,a,a,ab,ab,-,ab,a,a,ab,ab,-,a,-,a,-,-,ab,a,ab,a,a,ab,-,a,ab,ab,-,ab,ab,-,a,a,ab,a,a,a,-,ab,ab,a,a,a,ab,ab,ab,ab,-,ab,ab,…
*M1451	D2.15	a,-,-,-,ab,-,-,ab,ab,ab,-,ab,-,ab,ab,a,ab,ab,a,a,ab,a,ab,a,ab,a,a,a,a,a,a,a,a,ab,ab,a,ab,a,ab,a,ab,ab,-,-,a,a,a,a,ab,a,a,ab,a,a,a,a,-,a,ab,a,-,a,a,ab,ab,a,-,ab,ab,-,ab,a,a,a,ab,a,-,ab,-,ab,ab,ab,-,a,ab,ab,-,a,ab,ab,a,a,a,a,ab,a,a,ab,a,-,ab,ab,-,ab,ab,a,a,ab,-,-,ab,ab,a,a,ab,ab,ab,-,ab,ab,ab,a,ab,-,ab,ab,a,-,ab,ab,-,ab,-,ab,a,a,-,a,ab,a,ab,a,ab,ab,-,ab,ab,a,a,-,ab,-,a,ab,ab,a,ab,ab,-,a,a,ab,ab,-,a…
*M1454	D2.15	-,ab,ab,ab,ab,-,ab,ab,ab,ab,ab,ab,ab,ab,ab,a,ab,ab,a,a,ab,-,-,-,ab,-,a,a,-,a,a,a,a,ab,ab,a,-,a,-,a,ab,ab,ab,a,a,a,a,a,ab,-,ab,-,a,-,a,a,ab,a,ab,a,ab,a,a,-,ab,-,-,ab,ab,a,ab,a,a,a,ab,a,ab,-,a,ab,ab,ab,a,a,ab,ab,ab,a,ab,ab,a,a,a,a,ab,-,a,ab,-,ab,ab,-,a,ab,ab,a,a,ab,a,ab,ab,ab,a,a,ab,ab,ab,a,ab,ab,ab,a,ab,a,ab,ab,a,ab,ab,-,a,ab,a,ab,-,a,-,a,ab,-,ab,a,ab,ab,ab,ab,ab,a,a,a,-,a,-,ab,ab,a,ab,ab,ab,a,a,a…
*M1456	D2.15	a,-,-,ab,ab,a,ab,ab,ab,ab,ab,ab,ab,ab,ab,a,ab,ab,a,-,ab,-,ab,a,ab,a,-,a,a,a,a,a,-,ab,-,a,ab,a,-,a,ab,ab,-,a,a,-,a,-,ab,a,ab,ab,a,a,a,-,ab,a,ab,a,-,a,a,-,-,a,-,-,ab,a,ab,-,a,a,ab,a,-,ab,a,ab,ab,ab,a,a,-,ab,ab,a,ab,-,a,a,-,a,-,a,a,ab,a,ab,ab,ab,a,ab,ab,a,a,-,a,ab,ab,ab,a,a,ab,ab,ab,a,ab,ab,-,a,ab,a,ab,ab,a,ab,ab,ab,a,ab,a,ab,a,-,ab,a,ab,a,ab,-,-,-,ab,-,ab,a,a,a,ab,a,ab,ab,ab,-,ab,ab,ab,a,a,ab,ab,ab…
*M1457	D2.15	-,-,-,a,a,ab,a,a,a,a,a,a,a,-,a,ab,-,-,ab,ab,-,ab,a,-,a,-,ab,ab,ab,ab,ab,ab,ab,a,-,ab,a,ab,a,ab,-,a,-,ab,ab,ab,ab,ab,a,-,-,a,ab,ab,ab,ab,a,ab,-,ab,a,ab,-,-,a,ab,ab,a,-,ab,a,ab,ab,ab,a,-,a,a,ab,a,a,a,ab,ab,a,-,-,ab,a,a,ab,-,ab,ab,a,ab,ab,a,ab,a,a,a,-,-,-,ab,ab,a,ab,a,a,-,ab,ab,a,a,a,-,a,a,a,ab,a,ab,a,a,ab,a,a,a,ab,a,ab,-,-,ab,a,ab,a,ab,a,ab,a,a,a,a,a,ab,ab,ab,-,ab,a,a,a,ab,-,a,a,ab,ab,a,a,a,-,ab,-,…
*M1459	D2.15	-,-,ab,ab,-,a,ab,ab,ab,ab,ab,-,ab,ab,ab,a,ab,ab,a,a,ab,a,ab,a,ab,-,a,a,a,a,a,-,a,ab,ab,a,ab,a,ab,a,-,-,ab,a,a,a,a,a,ab,-,ab,ab,a,a,a,a,ab,a,ab,a,ab,a,a,ab,ab,-,a,ab,ab,a,ab,a,a,a,ab,-,ab,ab,a,ab,ab,ab,a,a,ab,-,ab,a,ab,-,a,a,a,a,ab,-,a,ab,a,ab,ab,ab,-,ab,ab,a,a,ab,a,ab,ab,-,a,a,-,-,ab,a,ab,ab,ab,a,ab,a,ab,ab,a,ab,ab,ab,a,ab,a,ab,a,a,ab,a,ab,a,-,-,ab,ab,ab,ab,ab,a,a,a,ab,-,ab,ab,ab,a,-,-,ab,a,a,ab,…
*M1461	B3.7	a,b,b,-,b,a,ab,b,b,ab,b,b,-,ab,ab,a,-,ab,a,-,-,ab,ab,a,b,a,a,ab,ab,a,-,ab,a,-,-,ab,b,a,-,ab,b,ab,ab,ab,a,ab,a,a,b,a,b,ab,a,a,a,ab,b,ab,-,a,ab,a,-,-,b,a,ab,b,-,a,-,ab,-,ab,b,a,b,b,ab,-,b,b,a,a,ab,ab,ab,a,b,ab,ab,-,a,a,b,-,a,b,a,b,b,ab,ab,b,ab,ab,-,b,ab,ab,-,ab,a,-,ab,b,ab,ab,b,ab,ab,-,ab,ab,b,ab,a,ab,b,ab,ab,b,a,ab,ab,a,b,ab,ab,a,-,a,ab,b,ab,ab,-,ab,-,a,b,ab,b,b,ab,a,b,b,b,a,a,ab,ab,b,ab,a,ab,b,b,…
*M1463	D1.10	ab,a,a,ab,-,ab,ab,a,-,-,a,a,-,-,ab,ab,a,ab,ab,a,ab,a,ab,-,a,ab,ab,a,a,ab,a,a,-,a,a,a,a,ab,ab,a,a,ab,ab,a,ab,a,-,ab,-,-,a,ab,ab,ab,ab,a,a,a,-,ab,ab,ab,a,ab,a,ab,a,a,ab,ab,a,a,a,-,a,ab,a,a,a,ab,a,a,ab,ab,-,ab,ab,-,a,ab,a,a,ab,ab,-,a,ab,a,ab,a,a,-,a,-,ab,a,-,a,a,ab,a,ab,ab,-,ab,a,-,a,a,ab,ab,-,ab,a,a,ab,ab,ab,a,ab,a,a,ab,-,a,ab,a,a,ab,-,-,-,ab,a,ab,ab,a,a,a,ab,-,a,a,a,-,ab,a,a,a,ab,ab,ab,-,a,-,ab,a,…
*M1467	D2.15	a,ab,ab,ab,ab,-,ab,ab,ab,ab,ab,ab,ab,ab,ab,a,ab,-,a,a,ab,a,-,a,ab,a,-,a,-,-,a,a,a,ab,ab,a,-,a,ab,a,-,ab,ab,a,a,a,a,a,-,a,ab,-,a,a,a,a,ab,a,ab,a,ab,-,a,ab,-,a,a,ab,-,-,ab,a,a,-,ab,a,ab,ab,a,ab,ab,ab,a,a,ab,ab,ab,a,ab,ab,a,-,a,a,-,a,a,-,a,-,ab,ab,a,ab,ab,a,a,ab,a,ab,ab,ab,-,a,ab,ab,ab,a,ab,ab,ab,a,ab,a,ab,ab,a,ab,-,ab,-,ab,a,ab,a,a,ab,a,ab,a,ab,a,ab,-,ab,ab,ab,-,a,-,ab,a,ab,ab,ab,a,-,ab,-,a,a,-,-,-…
*M1470	D1.10	a,-,ab,a,ab,a,-,-,-,a,ab,-,ab,-,a,-,-,a,a,ab,a,-,a,a,ab,-,a,ab,ab,a,ab,ab,a,ab,ab,ab,-,a,a,ab,ab,a,a,ab,a,-,a,a,-,-,ab,a,a,a,a,ab,-,ab,a,a,a,-,ab,a,ab,a,ab,-,a,a,-,ab,ab,ab,-,a,ab,ab,ab,a,ab,ab,a,a,-,a,-,a,ab,a,-,ab,a,a,ab,-,a,-,a,ab,ab,a,ab,ab,a,a,a,ab,ab,a,ab,a,-,ab,a,ab,a,ab,ab,a,a,-,-,ab,ab,a,-,a,ab,a,ab,ab,a,a,ab,a,ab,ab,a,a,ab,-,-,-,a,a,ab,ab,ab,a,ab,-,ab,ab,-,-,ab,ab,ab,a,a,a,a,ab,a,-,ab,a…
*M1474	D1.10	ab,a,-,ab,-,ab,ab,-,a,ab,-,a,a,-,ab,-,-,ab,-,-,ab,a,ab,ab,a,ab,ab,a,-,ab,a,a,ab,-,a,-,a,ab,ab,-,a,ab,ab,a,ab,-,ab,ab,a,ab,a,ab,ab,ab,ab,a,a,a,ab,ab,ab,ab,a,ab,a,ab,a,a,ab,ab,-,a,a,a,a,ab,a,a,a,ab,a,a,-,ab,ab,ab,ab,ab,a,ab,a,-,-,ab,-,a,ab,a,ab,-,a,-,a,-,-,ab,ab,a,a,ab,a,ab,ab,a,ab,a,ab,a,a,-,ab,a,ab,-,a,ab,ab,ab,a,ab,-,a,-,ab,a,ab,a,-,ab,ab,a,ab,ab,a,ab,ab,a,a,a,ab,a,a,-,a,ab,ab,-,a,a,ab,ab,ab,ab,…
*M1475	D1.10	ab,-,a,ab,a,ab,ab,a,a,ab,a,a,a,ab,ab,ab,-,ab,ab,a,ab,-,ab,ab,-,ab,ab,a,a,ab,a,a,ab,-,a,a,-,ab,ab,a,a,ab,ab,a,ab,a,-,ab,-,ab,-,ab,ab,ab,ab,a,-,a,ab,ab,ab,ab,a,ab,a,-,a,a,ab,-,a,a,a,a,a,ab,a,a,-,ab,a,a,ab,ab,ab,ab,ab,ab,a,-,a,-,ab,ab,a,a,ab,a,ab,-,a,ab,-,a,ab,ab,ab,a,a,ab,-,-,ab,a,ab,a,-,a,a,ab,ab,-,ab,a,a,ab,ab,ab,a,-,-,a,ab,ab,a,ab,a,-,ab,ab,a,ab,ab,a,ab,ab,a,-,a,-,-,a,a,a,-,ab,a,a,a,ab,-,ab,-,a,…
*M1478	D1.10	a,ab,ab,a,-,a,a,ab,ab,a,ab,ab,ab,-,a,a,ab,-,a,-,-,ab,a,a,ab,a,-,ab,ab,-,ab,ab,a,ab,ab,ab,ab,a,a,ab,ab,a,-,ab,-,ab,a,a,-,a,ab,-,a,-,a,ab,ab,ab,-,a,a,a,ab,a,-,-,-,-,a,a,-,ab,ab,ab,ab,a,ab,ab,ab,a,-,ab,a,a,-,a,a,a,-,a,ab,ab,a,a,ab,ab,-,ab,a,ab,ab,-,ab,ab,a,a,a,ab,ab,a,-,a,-,ab,a,-,a,ab,ab,a,a,ab,-,ab,-,-,a,a,ab,a,-,ab,a,a,ab,a,ab,ab,a,a,ab,a,a,ab,a,-,ab,ab,-,-,ab,ab,ab,ab,a,a,ab,ab,ab,a,a,a,a,ab,a,a…
*M1480	D1.10	ab,-,a,ab,a,ab,-,a,a,ab,a,a,a,ab,ab,ab,a,ab,ab,a,ab,-,ab,ab,a,ab,-,a,a,ab,a,-,ab,a,a,-,a,-,ab,a,a,ab,ab,a,-,a,ab,ab,a,ab,a,ab,ab,ab,ab,a,a,a,ab,-,ab,ab,a,ab,a,ab,a,a,ab,ab,-,a,-,a,a,ab,a,a,a,ab,a,a,ab,ab,ab,ab,ab,ab,-,ab,a,a,-,-,a,a,-,a,ab,-,a,-,-,a,ab,ab,ab,a,a,ab,a,ab,-,a,ab,a,ab,a,a,ab,ab,-,-,-,a,-,ab,-,a,ab,a,a,-,ab,-,ab,a,a,ab,ab,-,ab,-,a,-,ab,a,a,-,ab,a,a,a,a,ab,ab,-,a,a,ab,-,ab,-,a,ab,ab,a…
*M1486	D1.10	a,-,ab,a,ab,a,a,ab,ab,a,-,-,ab,-,a,a,ab,a,a,ab,a,ab,a,-,ab,a,a,ab,-,a,ab,-,a,ab,ab,-,ab,a,a,ab,ab,a,a,ab,-,-,-,a,ab,a,ab,a,a,a,a,-,ab,ab,a,a,a,-,ab,a,ab,a,ab,ab,a,-,ab,-,ab,ab,ab,a,ab,ab,ab,a,a,-,a,a,a,a,a,a,ab,-,ab,ab,a,-,ab,ab,a,-,a,ab,ab,a,ab,ab,-,a,a,-,ab,-,ab,-,a,ab,-,ab,a,ab,ab,-,a,-,a,ab,ab,-,a,a,ab,a,ab,-,-,-,ab,-,ab,ab,a,-,-,-,a,ab,a,a,ab,ab,-,a,ab,-,-,ab,-,-,ab,ab,ab,a,-,a,a,ab,a,-,ab,a…
*M1488	D1.10	a,ab,ab,a,ab,a,a,-,ab,a,ab,ab,ab,a,a,-,-,a,a,ab,-,ab,a,a,ab,a,a,ab,ab,-,ab,ab,-,-,ab,ab,-,-,a,ab,ab,a,a,ab,a,ab,a,-,ab,a,ab,-,a,a,a,ab,ab,-,a,a,a,a,-,a,ab,a,-,ab,a,a,ab,ab,ab,ab,ab,-,ab,ab,ab,a,-,ab,-,a,a,a,a,a,ab,-,ab,ab,a,-,ab,ab,a,ab,a,-,ab,a,ab,ab,-,a,a,ab,-,a,ab,a,a,ab,-,ab,-,ab,ab,a,a,-,a,ab,ab,a,a,a,ab,a,ab,-,a,a,ab,a,ab,ab,-,a,ab,a,a,-,a,a,ab,ab,ab,a,ab,ab,ab,ab,a,a,-,ab,ab,a,a,-,-,ab,a,a…
*M1489	D1.10	a,ab,ab,-,ab,-,a,-,ab,-,ab,-,ab,-,-,a,ab,a,-,-,a,-,a,-,ab,a,a,ab,ab,a,ab,ab,a,-,-,ab,ab,-,a,ab,ab,a,a,-,a,ab,a,-,-,a,ab,-,-,a,a,ab,ab,-,a,-,a,-,a,a,ab,a,ab,ab,a,a,ab,ab,ab,ab,ab,-,ab,ab,ab,a,a,ab,-,a,a,a,-,a,ab,a,ab,ab,a,a,ab,ab,a,ab,a,-,-,a,-,ab,-,-,a,ab,ab,a,ab,a,a,-,a,ab,a,-,ab,a,a,-,a,ab,ab,a,a,a,ab,a,ab,ab,a,a,ab,a,-,ab,a,-,ab,a,a,-,a,a,ab,-,-,a,ab,ab,ab,ab,a,-,ab,ab,ab,a,a,a,a,ab,a,-,ab,ab,…
*M1492	B3.7	b,a,-,ab,a,-,ab,a,-,-,a,a,a,ab,ab,ab,a,-,b,ab,ab,ab,ab,b,a,-,b,ab,-,b,ab,ab,-,a,-,-,a,b,-,ab,a,ab,-,-,b,ab,b,b,a,b,ab,ab,b,b,b,-,a,ab,ab,b,ab,-,-,ab,a,b,ab,a,ab,b,a,ab,ab,-,a,b,-,ab,ab,ab,ab,a,b,-,ab,ab,ab,b,a,ab,ab,-,b,b,-,ab,b,a,-,-,a,ab,ab,-,ab,-,b,a,ab,ab,-,ab,b,-,ab,-,ab,ab,a,-,ab,ab,ab,-,-,ab,b,ab,a,ab,ab,-,b,-,ab,b,-,ab,ab,b,a,b,-,-,ab,ab,a,ab,ab,b,a,-,a,a,ab,b,a,a,ab,b,b,-,ab,a,ab,b,-,a,a…
*M1494	B3.7	b,-,a,ab,a,b,ab,a,a,-,a,a,a,ab,ab,-,a,ab,b,ab,ab,ab,ab,-,-,b,-,ab,ab,b,-,ab,-,a,a,ab,a,b,b,ab,a,ab,-,ab,-,ab,b,b,-,b,ab,ab,-,b,-,ab,a,ab,ab,b,ab,b,b,ab,a,b,ab,a,ab,b,a,ab,-,ab,-,b,a,ab,ab,ab,a,a,-,b,ab,ab,-,b,a,ab,ab,-,b,b,a,ab,-,a,-,a,a,ab,ab,a,ab,b,b,-,-,-,a,ab,-,ab,ab,a,ab,-,a,ab,ab,ab,ab,ab,a,ab,b,ab,a,ab,ab,a,b,ab,ab,b,a,ab,ab,-,a,b,ab,a,ab,-,-,ab,ab,b,a,ab,a,-,ab,b,a,a,-,b,-,-,ab,a,ab,-,ab,…
*M1506	B3.7	ab,-,ab,ab,a,ab,-,-,b,b,ab,b,b,b,a,ab,b,ab,b,ab,b,ab,ab,ab,ab,ab,a,ab,-,a,ab,-,b,a,b,a,ab,-,b,ab,a,b,a,a,-,-,b,ab,-,b,b,ab,ab,b,b,b,-,ab,b,ab,-,ab,a,ab,ab,ab,ab,ab,ab,b,-,ab,a,ab,-,ab,b,-,b,-,a,ab,b,-,a,b,a,ab,a,-,b,ab,-,a,ab,ab,a,b,ab,ab,ab,b,b,ab,-,a,b,b,ab,ab,b,ab,ab,-,ab,ab,b,b,b,ab,b,ab,-,b,-,-,ab,ab,ab,ab,ab,ab,-,ab,a,b,ab,-,b,b,ab,ab,ab,ab,ab,a,ab,-,ab,ab,b,-,ab,a,b,ab,b,b,b,a,ab,ab,ab,-,a…
*M1516	D1.10	ab,-,ab,ab,a,ab,ab,a,ab,ab,ab,ab,ab,ab,a,a,-,ab,ab,a,ab,-,ab,ab,ab,ab,-,ab,-,-,a,ab,ab,a,ab,a,ab,-,ab,a,a,ab,a,a,ab,ab,ab,a,ab,ab,-,ab,a,ab,ab,ab,a,ab,ab,a,ab,ab,a,ab,ab,-,ab,ab,ab,ab,a,-,a,ab,a,ab,ab,a,ab,ab,a,a,ab,a,-,ab,a,a,a,a,ab,ab,ab,a,a,a,a,ab,-,a,a,ab,ab,ab,ab,-,ab,ab,ab,a,ab,ab,a,ab,a,ab,-,ab,ab,a,ab,a,ab,ab,a,a,ab,a,a,ab,a,a,-,ab,a,ab,ab,-,ab,ab,a,ab,a,ab,ab,a,ab,ab,a,-,ab,a,a,a,ab,ab,-…
*M1529	D2.15	ab,a,ab,-,ab,ab,a,-,a,a,-,a,a,a,ab,-,-,ab,a,a,a,a,-,ab,-,ab,ab,ab,ab,ab,a,ab,a,ab,a,-,ab,ab,a,a,ab,-,ab,ab,ab,ab,a,a,a,-,-,ab,a,a,-,a,-,-,a,a,a,ab,ab,ab,ab,a,ab,-,ab,a,ab,-,ab,ab,a,-,-,-,a,ab,ab,a,a,a,ab,a,ab,a,-,-,a,ab,-,ab,-,a,ab,a,-,a,a,a,a,ab,a,-,a,a,ab,a,a,ab,a,ab,a,ab,a,a,a,a,a,-,ab,a,ab,ab,-,-,a,ab,a,-,ab,ab,-,a,ab,a,a,-,ab,ab,ab,-,ab,ab,ab,a,a,ab,a,ab,a,ab,a,ab,a,a,a,ab,ab,a,-,-,ab,a,a,ab…
*M1535	B3.7	-,ab,ab,ab,-,ab,-,a,b,-,ab,-,b,b,a,ab,-,ab,b,ab,b,b,-,ab,-,ab,-,-,-,-,ab,ab,-,a,b,a,ab,ab,b,ab,-,b,-,a,ab,ab,-,ab,b,b,-,ab,ab,b,ab,b,-,ab,b,ab,ab,ab,a,ab,ab,ab,ab,ab,-,b,a,ab,a,ab,ab,ab,-,ab,b,ab,a,ab,b,ab,a,-,a,ab,a,a,b,ab,ab,a,ab,b,-,b,ab,-,ab,b,-,ab,b,-,b,b,ab,ab,b,-,ab,ab,ab,ab,-,ab,b,ab,b,ab,ab,b,a,a,ab,ab,-,-,ab,ab,ab,ab,-,-,ab,ab,b,-,a,ab,a,ab,ab,a,ab,b,ab,ab,-,a,-,a,b,ab,b,b,b,a,ab,-,ab,-…
*M1539	D2.15	ab,a,ab,ab,ab,ab,a,ab,a,a,ab,a,-,a,ab,a,a,ab,a,a,-,a,ab,-,ab,ab,ab,ab,ab,ab,a,ab,a,ab,a,ab,ab,-,a,a,ab,a,ab,-,ab,ab,a,a,a,a,a,ab,a,a,ab,-,a,ab,a,a,a,-,ab,-,-,-,ab,ab,ab,-,ab,ab,ab,ab,a,ab,a,a,a,-,ab,-,-,-,-,a,ab,a,ab,ab,a,ab,ab,ab,a,a,ab,a,ab,a,a,a,a,ab,a,ab,a,-,ab,a,a,ab,a,-,a,ab,-,ab,-,a,a,a,ab,-,ab,ab,ab,a,-,ab,-,a,ab,ab,-,a,-,a,a,a,ab,ab,ab,ab,ab,ab,ab,-,a,-,a,-,a,ab,a,ab,a,a,a,ab,ab,a,ab,ab,…
*M1541	D2.15	-,a,-,ab,ab,ab,-,-,a,a,ab,a,a,a,ab,a,a,-,a,-,a,a,ab,ab,-,ab,-,ab,-,ab,-,ab,a,ab,a,ab,ab,ab,-,-,ab,a,ab,ab,ab,ab,a,-,-,a,a,ab,a,a,ab,a,a,ab,-,-,-,ab,ab,ab,ab,a,ab,ab,-,a,ab,ab,ab,ab,a,ab,a,a,a,ab,ab,a,a,a,ab,a,-,a,ab,ab,a,ab,ab,ab,a,a,ab,a,ab,-,a,a,a,ab,a,-,a,a,ab,a,a,-,a,ab,-,ab,a,ab,a,a,a,a,ab,-,-,ab,ab,a,-,ab,a,a,ab,ab,ab,-,-,a,a,a,ab,ab,-,ab,ab,ab,ab,a,a,ab,a,ab,-,ab,a,-,a,a,-,-,ab,a,ab,ab,ab,…
*M1542	D1.10	a,ab,a,a,ab,-,a,ab,a,a,-,a,-,a,-,ab,a,a,a,ab,a,a,-,a,a,a,-,a,a,ab,ab,a,a,ab,a,-,a,a,a,ab,ab,a,ab,ab,a,a,a,ab,a,a,a,a,ab,a,a,-,ab,-,-,-,ab,a,ab,a,a,-,a,a,-,a,-,-,ab,a,ab,a,a,ab,a,a,ab,-,a,ab,ab,-,ab,ab,ab,ab,a,a,a,ab,ab,a,ab,-,a,-,ab,a,a,a,a,ab,a,-,a,-,a,a,ab,a,-,a,a,-,-,ab,-,ab,a,a,ab,ab,a,-,ab,a,ab,ab,a,a,ab,a,a,ab,a,a,-,-,ab,-,a,ab,-,a,ab,a,-,-,ab,ab,-,-,a,a,a,-,a,ab,a,ab,ab,-,a,-,-,ab,a,-,ab,a…
*M1544	B3.7	ab,ab,ab,ab,b,ab,a,b,-,a,ab,a,a,a,b,ab,a,-,-,ab,a,-,ab,ab,ab,-,-,ab,ab,-,ab,ab,a,b,-,b,-,ab,a,ab,b,a,b,b,-,ab,a,ab,-,a,a,-,ab,-,ab,a,-,ab,a,ab,ab,ab,b,ab,ab,ab,ab,-,ab,a,b,-,-,ab,ab,ab,a,ab,-,-,b,ab,a,ab,b,a,-,ab,-,b,a,ab,ab,b,ab,a,b,a,ab,-,-,a,-,-,-,b,-,-,-,ab,-,ab,ab,ab,ab,ab,a,ab,a,ab,-,ab,ab,a,b,b,ab,ab,ab,-,ab,ab,ab,ab,-,a,ab,ab,a,-,b,-,b,-,ab,b,ab,a,ab,ab,a,b,ab,b,-,-,a,-,a,b,-,ab,ab,b,b,ab…
*M1547	D1.10	a,-,a,a,-,a,a,ab,a,a,a,a,a,-,ab,ab,-,a,a,ab,a,a,-,a,-,a,ab,-,a,ab,ab,a,a,-,-,-,a,-,a,ab,ab,-,-,ab,a,a,a,ab,a,a,-,-,-,a,-,a,ab,a,-,ab,ab,a,ab,-,a,ab,a,a,-,-,ab,a,-,a,ab,a,-,-,-,a,ab,ab,a,ab,ab,a,ab,-,ab,ab,-,a,a,ab,ab,-,ab,-,a,ab,ab,-,a,a,a,-,a,a,a,ab,a,a,ab,a,ab,a,-,a,a,ab,a,ab,a,-,ab,ab,a,-,ab,a,ab,ab,a,a,ab,a,a,-,a,a,-,a,ab,-,-,-,-,a,ab,a,-,ab,ab,ab,a,a,-,a,-,ab,-,ab,-,-,ab,-,-,ab,ab,ab,a,-,ab,…
*M1548	B3.7	ab,ab,ab,ab,b,ab,a,b,a,a,-,a,-,a,b,ab,a,ab,a,ab,a,a,ab,-,ab,ab,b,ab,ab,-,ab,ab,-,b,a,-,-,ab,a,ab,-,a,b,b,ab,-,-,ab,a,a,a,ab,ab,a,ab,a,ab,ab,a,-,-,-,b,ab,ab,ab,ab,ab,ab,a,-,-,-,ab,-,ab,a,ab,a,-,b,ab,a,ab,-,a,b,ab,-,-,-,ab,ab,b,-,-,b,a,-,ab,-,a,-,ab,a,b,a,-,-,ab,a,-,-,ab,-,ab,-,ab,a,-,a,ab,ab,a,b,b,ab,ab,-,ab,-,-,-,ab,b,a,ab,ab,a,-,b,-,b,ab,ab,b,ab,a,ab,ab,a,b,-,b,a,ab,-,a,a,b,-,ab,ab,-,b,ab,-,b,ab…
*M1549	D1.10	ab,a,ab,ab,a,ab,ab,a,ab,ab,ab,ab,ab,ab,a,a,ab,ab,-,-,-,ab,-,ab,ab,-,a,-,ab,a,a,ab,ab,-,ab,a,ab,ab,-,-,-,-,a,a,ab,ab,ab,a,ab,ab,ab,ab,a,ab,ab,-,a,ab,ab,a,-,-,a,ab,-,a,-,ab,ab,ab,a,ab,-,ab,a,ab,ab,a,ab,ab,a,a,ab,a,a,ab,a,-,a,a,ab,ab,ab,-,a,ab,-,ab,ab,a,a,ab,-,ab,ab,a,ab,-,ab,-,ab,ab,-,ab,a,-,ab,ab,ab,-,ab,a,ab,-,a,a,ab,a,a,ab,a,a,ab,ab,a,ab,ab,-,ab,ab,a,ab,a,ab,ab,a,-,ab,a,ab,-,a,a,a,ab,ab,a,ab,ab,…
*M1551	D1.10	ab,a,ab,-,-,ab,ab,a,ab,-,ab,ab,-,ab,-,a,ab,-,ab,-,ab,ab,ab,ab,ab,ab,-,ab,-,a,-,ab,ab,-,ab,a,ab,-,ab,-,a,ab,-,a,ab,-,ab,a,ab,-,ab,ab,-,ab,-,-,a,ab,-,a,a,ab,a,ab,ab,a,ab,ab,ab,ab,a,ab,-,ab,a,-,ab,a,ab,ab,a,a,ab,-,a,ab,a,a,-,a,ab,ab,ab,a,a,-,a,ab,ab,a,a,-,ab,ab,ab,a,ab,ab,ab,a,-,ab,-,ab,a,ab,ab,ab,ab,a,ab,a,ab,ab,a,a,ab,-,-,ab,a,-,ab,ab,a,ab,ab,a,ab,ab,-,ab,a,-,-,-,ab,ab,a,ab,ab,a,a,a,ab,ab,a,ab,ab,…
*M1553	D1.10	ab,a,ab,ab,a,ab,ab,a,ab,ab,ab,ab,ab,-,-,a,ab,ab,ab,a,ab,ab,ab,-,-,ab,-,-,ab,-,a,ab,ab,a,-,a,ab,ab,-,a,a,ab,a,-,ab,ab,ab,a,ab,ab,ab,ab,a,ab,ab,ab,a,ab,ab,a,a,ab,a,ab,-,a,ab,ab,ab,ab,a,ab,a,ab,a,-,ab,a,ab,ab,a,a,ab,a,a,ab,a,a,-,a,-,ab,ab,-,a,ab,a,ab,-,a,a,ab,ab,-,ab,a,-,ab,ab,-,-,-,a,ab,a,-,ab,ab,ab,a,ab,a,ab,ab,-,a,ab,-,a,ab,-,a,ab,-,a,ab,ab,-,ab,ab,a,-,a,ab,ab,a,ab,-,a,ab,ab,-,-,a,ab,ab,a,ab,ab,-…
*M1554	D2.15	-,ab,a,a,-,-,ab,a,ab,ab,a,ab,ab,ab,a,ab,ab,a,ab,-,-,ab,-,a,a,a,a,-,a,-,ab,-,ab,-,-,-,a,a,ab,ab,a,ab,-,a,-,a,ab,ab,ab,ab,ab,a,-,-,a,-,-,a,-,ab,ab,-,a,a,-,ab,a,a,a,ab,-,a,a,a,ab,a,-,ab,ab,-,a,ab,ab,ab,a,ab,a,ab,a,a,ab,a,a,a,ab,ab,a,ab,a,ab,ab,ab,ab,a,ab,a,-,ab,-,-,-,a,-,a,-,-,ab,-,ab,ab,ab,ab,a,ab,a,a,a,ab,ab,a,ab,-,-,a,a,ab,a,-,ab,ab,a,a,a,a,a,-,a,-,ab,a,-,a,ab,a,-,-,ab,ab,-,-,-,ab,a,a,a,-,-,a,ab,…
*M1555	B3.7	b,-,b,b,ab,b,ab,ab,-,ab,b,ab,ab,ab,ab,a,ab,b,ab,a,ab,ab,b,b,b,b,ab,b,b,ab,a,-,ab,ab,ab,-,b,b,-,a,ab,ab,ab,ab,b,b,ab,a,-,ab,ab,b,a,ab,b,ab,a,b,ab,a,a,b,ab,b,-,a,b,b,b,ab,ab,b,-,b,-,b,-,a,ab,b,ab,-,ab,a,ab,ab,-,a,ab,ab,ab,b,b,ab,a,ab,ab,-,b,a,a,ab,-,-,ab,ab,ab,ab,b,a,ab,b,a,b,a,b,ab,b,ab,a,ab,a,-,ab,-,ab,b,a,a,-,a,-,b,b,ab,ab,b,-,ab,ab,-,b,-,-,b,ab,b,ab,-,b,ab,ab,a,-,ab,-,a,ab,ab,ab,b,a,b,-,ab,a,ab…
*M1573	D1.10	a,ab,a,a,ab,a,a,ab,a,a,a,-,a,a,ab,-,-,a,a,ab,-,a,-,a,a,a,ab,a,-,-,ab,a,a,ab,a,ab,a,a,a,ab,ab,a,ab,ab,-,a,a,ab,a,-,a,a,ab,a,a,a,ab,-,a,-,ab,a,ab,-,a,-,a,-,-,a,ab,a,ab,a,ab,a,-,ab,a,a,ab,ab,a,ab,ab,a,ab,ab,ab,ab,a,a,a,ab,ab,a,-,a,a,-,a,a,a,a,-,ab,a,-,a,ab,a,a,-,a,ab,a,a,a,a,-,a,ab,a,-,ab,-,a,ab,ab,a,ab,ab,a,a,ab,a,a,-,a,a,-,a,ab,-,a,ab,a,a,-,a,-,ab,ab,ab,a,-,ab,a,a,ab,a,ab,a,-,ab,-,a,ab,ab,ab,a,ab,…
*M1577	D2.15	a,ab,a,a,a,a,ab,a,ab,-,a,ab,ab,ab,a,ab,ab,a,ab,ab,ab,ab,-,a,a,a,a,a,a,a,ab,a,ab,a,ab,a,a,a,ab,ab,a,ab,-,a,-,-,ab,ab,ab,ab,ab,a,ab,ab,a,ab,ab,-,ab,-,ab,-,a,a,a,ab,a,a,-,ab,-,a,-,a,ab,a,ab,ab,ab,a,a,ab,-,ab,a,ab,a,ab,-,a,ab,a,-,-,-,ab,a,ab,a,ab,-,ab,ab,a,ab,ab,ab,ab,a,-,ab,a,ab,a,ab,a,ab,a,ab,-,ab,-,a,ab,a,a,a,ab,ab,-,ab,ab,-,a,a,-,a,ab,ab,a,-,a,a,a,a,a,a,ab,ab,a,ab,ab,ab,a,ab,-,ab,ab,ab,a,a,ab,a,a…
*M1578	D1.10	a,ab,a,a,ab,a,a,ab,-,-,a,a,a,a,ab,ab,a,a,a,ab,a,a,a,a,-,a,ab,a,a,ab,-,-,a,ab,a,ab,a,-,a,ab,ab,a,ab,ab,-,a,a,-,-,a,a,-,ab,a,a,a,ab,ab,a,ab,ab,a,ab,-,a,ab,a,-,a,a,ab,a,ab,a,ab,a,a,-,a,a,ab,ab,a,ab,ab,a,-,ab,ab,ab,a,-,a,ab,-,-,-,a,a,ab,a,a,a,-,a,ab,a,-,a,ab,a,-,ab,a,ab,a,-,a,a,ab,a,ab,a,a,ab,ab,-,ab,ab,a,-,-,a,a,ab,a,a,ab,-,a,ab,-,ab,a,a,ab,a,a,-,a,a,ab,ab,-,a,a,ab,-,-,ab,a,ab,a,ab,ab,ab,a,ab,ab,ab,…
*M1580	D2.15	ab,a,ab,ab,ab,ab,a,ab,a,a,ab,a,a,-,ab,a,a,ab,a,-,a,a,ab,ab,-,ab,ab,ab,-,ab,a,ab,a,ab,a,-,ab,ab,-,a,ab,a,ab,ab,-,-,a,a,a,a,-,ab,a,a,ab,a,a,-,a,a,a,-,-,ab,ab,a,ab,ab,-,a,ab,-,-,-,a,ab,a,a,-,ab,-,a,a,a,-,a,ab,a,ab,ab,-,ab,ab,ab,a,a,-,a,-,a,ab,-,a,ab,a,a,a,-,ab,a,-,ab,a,ab,a,ab,a,-,a,a,a,a,ab,a,ab,ab,ab,a,a,ab,a,a,ab,ab,ab,-,ab,a,a,ab,ab,ab,-,ab,ab,ab,ab,a,a,-,a,-,a,-,a,ab,a,a,a,ab,-,a,ab,ab,ab,a,a,a…
*M1581	D2.15	-,a,-,ab,ab,-,a,ab,a,-,-,a,a,a,ab,a,a,ab,a,a,a,-,ab,ab,ab,-,ab,-,ab,ab,-,-,a,ab,a,ab,-,ab,-,a,-,a,ab,-,ab,-,a,a,a,a,a,ab,-,-,ab,a,-,ab,a,-,a,ab,ab,ab,ab,a,ab,ab,-,a,ab,-,ab,-,-,-,-,a,a,ab,ab,-,-,a,ab,a,ab,-,ab,ab,a,ab,ab,ab,a,-,ab,-,ab,a,ab,a,a,ab,a,a,a,a,ab,a,a,-,-,ab,a,ab,-,-,a,a,a,a,-,a,-,ab,-,a,a,ab,a,a,-,-,ab,a,-,-,a,ab,-,ab,ab,ab,ab,ab,ab,a,a,ab,a,-,-,ab,-,ab,-,a,-,ab,-,a,ab,-,-,a,a,ab,-,ab…
*M1583	B3.7	b,a,b,b,ab,b,ab,-,-,ab,-,ab,-,ab,ab,a,ab,b,ab,a,-,ab,-,b,-,-,-,b,b,ab,a,b,ab,ab,ab,ab,b,b,ab,a,-,ab,ab,ab,b,b,ab,a,ab,ab,-,b,a,ab,b,ab,a,ab,-,a,a,b,ab,b,b,-,b,b,b,-,-,b,ab,-,a,b,ab,a,ab,-,ab,a,ab,a,ab,-,ab,a,-,-,ab,-,-,ab,a,ab,-,ab,b,a,b,-,ab,b,-,-,ab,ab,-,a,ab,-,a,b,a,b,ab,b,ab,a,ab,a,b,ab,ab,ab,b,a,a,b,a,a,b,-,ab,ab,b,a,-,b,ab,-,ab,b,b,-,b,-,a,b,ab,a,a,ab,ab,b,a,ab,ab,ab,b,a,b,ab,ab,a,ab,ab,-,a…
*M1592	D1.10	a,ab,a,a,-,a,-,ab,a,a,a,a,a,-,ab,ab,a,a,-,-,a,a,a,-,a,a,ab,a,a,ab,ab,-,-,a,-,-,a,a,a,ab,ab,-,ab,-,a,-,a,ab,-,a,-,a,ab,a,a,a,ab,ab,a,-,ab,a,ab,a,a,ab,a,a,a,a,ab,a,-,a,ab,-,-,-,a,a,ab,ab,a,ab,ab,a,ab,ab,ab,-,-,a,a,ab,ab,a,ab,a,a,ab,a,a,a,a,-,ab,-,a,a,ab,a,a,ab,a,ab,a,a,-,-,ab,a,ab,-,a,ab,-,a,ab,ab,a,ab,ab,a,-,ab,a,a,ab,a,a,ab,a,ab,a,-,-,a,-,ab,a,a,ab,ab,ab,a,-,ab,a,a,ab,a,ab,a,ab,ab,-,a,ab,ab,ab,-,…
*M1596	D1.10	-,ab,a,a,ab,-,a,ab,a,a,-,a,a,a,-,-,a,-,a,ab,a,a,a,a,-,a,-,a,-,ab,ab,a,a,a,a,-,-,a,a,ab,ab,a,ab,ab,-,a,a,ab,a,a,a,a,ab,a,a,a,ab,ab,a,-,-,a,ab,-,a,ab,a,a,-,a,ab,a,-,a,ab,a,a,ab,a,-,-,ab,a,ab,ab,a,ab,-,ab,-,a,a,a,ab,ab,-,ab,-,a,ab,-,a,a,-,a,ab,-,a,-,ab,a,a,ab,a,ab,a,a,a,a,ab,a,ab,a,a,ab,ab,a,-,ab,a,-,-,a,a,ab,a,a,ab,a,a,ab,a,ab,a,-,ab,-,-,ab,a,a,-,-,ab,a,-,ab,a,-,ab,a,-,a,ab,ab,ab,a,ab,ab,ab,-,ab,ab…
*M1598	B3.7	ab,ab,ab,ab,b,ab,a,b,a,a,ab,a,a,a,b,ab,a,-,a,ab,a,a,ab,ab,-,ab,b,ab,-,b,ab,ab,a,ab,a,b,ab,ab,a,ab,b,a,b,b,ab,ab,a,ab,a,a,a,ab,ab,a,ab,-,ab,-,-,ab,-,-,-,ab,ab,ab,ab,ab,ab,a,b,ab,b,-,ab,ab,a,ab,a,ab,-,ab,a,ab,b,a,b,-,b,-,-,-,ab,b,ab,a,b,a,ab,ab,ab,-,a,ab,a,-,a,a,ab,-,a,ab,ab,ab,ab,ab,a,-,a,ab,a,ab,ab,a,b,b,ab,ab,-,ab,ab,ab,ab,-,b,-,ab,ab,a,ab,b,-,b,-,ab,b,ab,-,ab,ab,-,ab,-,b,a,-,ab,-,a,b,ab,-,ab,b,…
*M1606	D2.15	ab,a,ab,ab,ab,ab,a,ab,-,a,-,a,a,a,-,a,a,ab,a,a,-,a,ab,ab,ab,ab,ab,ab,ab,-,a,-,a,ab,a,ab,ab,-,a,a,ab,a,ab,ab,ab,ab,a,a,a,a,a,ab,a,a,ab,a,-,-,a,a,a,-,ab,ab,ab,a,-,ab,ab,a,ab,ab,-,-,a,ab,a,a,a,ab,ab,a,-,-,a,a,ab,-,ab,ab,-,ab,ab,ab,-,a,ab,a,ab,a,ab,a,a,ab,a,a,a,a,ab,a,-,ab,-,ab,-,-,a,ab,a,a,a,-,ab,a,ab,ab,ab,a,-,-,a,a,-,-,ab,a,-,a,a,ab,ab,ab,ab,ab,-,ab,ab,a,-,ab,a,a,a,ab,-,-,a,-,a,ab,ab,a,-,-,ab,-,a,…
*M1607	D2.15	ab,a,ab,ab,ab,ab,a,-,a,a,ab,a,a,a,ab,a,a,-,a,a,-,a,-,ab,-,ab,ab,ab,ab,-,a,ab,a,ab,a,ab,ab,ab,a,a,ab,a,ab,ab,ab,ab,a,-,a,a,a,ab,-,a,-,a,a,ab,a,a,a,ab,-,ab,ab,a,ab,-,-,a,ab,ab,ab,ab,-,ab,-,a,-,ab,ab,a,a,a,a,a,ab,a,ab,ab,-,ab,ab,ab,a,-,ab,a,-,a,ab,a,a,-,a,a,a,a,ab,a,a,-,a,ab,a,ab,a,ab,a,a,a,a,ab,a,ab,ab,ab,a,a,ab,-,-,ab,-,-,a,ab,a,a,ab,ab,ab,ab,ab,ab,ab,ab,a,a,ab,a,-,a,-,-,ab,a,a,-,ab,ab,a,-,ab,ab,a…
*M1608	D2.15	ab,a,ab,ab,-,ab,a,ab,a,a,ab,a,-,a,ab,-,a,ab,a,a,a,a,ab,ab,ab,ab,ab,ab,ab,ab,-,ab,a,-,a,ab,ab,-,a,a,ab,a,ab,ab,ab,-,a,a,a,a,a,ab,a,-,-,a,a,ab,a,a,a,-,-,ab,ab,a,ab,ab,-,a,ab,ab,ab,ab,a,ab,-,a,a,ab,-,a,-,-,a,a,ab,a,ab,ab,a,ab,ab,ab,a,-,ab,a,ab,a,-,a,a,ab,a,a,a,a,ab,a,-,ab,a,ab,a,-,a,ab,a,a,-,a,ab,a,ab,ab,ab,-,a,ab,a,a,-,ab,ab,a,-,a,a,ab,ab,-,ab,ab,-,-,ab,a,a,ab,a,a,-,ab,a,ab,a,-,a,ab,ab,a,-,ab,ab,a,…
*M1611	B3.7	ab,ab,ab,ab,a,ab,b,a,b,b,-,b,b,-,a,ab,b,-,-,-,-,-,ab,ab,ab,ab,a,-,ab,a,-,ab,b,-,b,a,ab,ab,-,b,a,b,a,a,ab,ab,-,b,b,b,b,ab,ab,-,ab,b,ab,a,-,ab,ab,ab,a,ab,ab,ab,ab,ab,ab,-,a,-,a,a,ab,-,b,-,b,-,a,ab,b,ab,ab,b,a,ab,a,a,b,ab,ab,-,ab,b,-,b,ab,ab,-,b,b,ab,b,ab,b,b,ab,ab,b,ab,ab,ab,ab,ab,b,-,b,ab,b,ab,-,b,a,a,ab,ab,ab,ab,-,ab,ab,ab,a,b,-,-,b,ab,a,ab,a,-,ab,a,ab,b,ab,ab,b,-,a,a,b,ab,ab,b,b,-,ab,ab,ab,a,a,a…
*M1613	D2.15	a,ab,a,a,-,a,ab,-,ab,ab,a,ab,ab,ab,a,-,ab,a,ab,ab,ab,ab,a,a,a,a,a,a,a,a,ab,-,ab,-,ab,a,a,a,ab,-,a,-,a,a,a,-,ab,ab,ab,ab,-,a,ab,ab,a,ab,ab,-,ab,ab,ab,a,a,a,a,ab,a,a,a,ab,a,a,a,a,ab,-,-,-,-,a,a,ab,ab,ab,ab,ab,a,-,a,a,ab,a,a,a,ab,-,a,ab,a,ab,a,ab,ab,-,ab,-,ab,ab,-,ab,ab,a,ab,a,ab,a,-,a,ab,ab,ab,ab,a,ab,a,a,-,ab,ab,a,ab,ab,a,a,a,ab,a,ab,ab,a,-,a,a,a,a,a,a,ab,-,a,ab,ab,a,-,ab,a,ab,-,ab,a,a,ab,-,a,a,-,…
*M1614	D1.10	a,ab,a,a,ab,a,a,ab,a,-,a,a,a,a,ab,ab,-,-,-,ab,a,-,a,a,a,a,ab,-,a,ab,ab,-,a,a,-,ab,a,a,a,a,-,-,ab,ab,-,a,a,a,a,a,a,-,ab,a,a,a,-,ab,a,ab,ab,a,-,a,-,ab,a,a,a,a,ab,a,ab,ab,ab,a,a,ab,-,a,-,-,a,ab,ab,a,ab,ab,ab,ab,a,a,a,-,ab,a,ab,a,a,ab,a,a,a,a,a,ab,a,a,a,ab,a,a,-,-,ab,a,a,-,a,-,-,-,a,a,-,-,a,ab,ab,a,ab,ab,a,-,ab,a,a,ab,a,a,ab,a,ab,a,a,ab,a,a,ab,a,a,ab,-,ab,a,a,ab,a,a,-,a,ab,a,ab,ab,ab,a,ab,ab,ab,a,ab,…
*M1616	D1.10	a,ab,a,-,ab,-,a,ab,a,-,a,a,a,a,ab,ab,a,a,a,ab,a,a,a,a,a,a,ab,-,a,ab,ab,a,a,a,-,-,a,a,-,-,ab,a,ab,ab,a,a,-,a,a,a,-,a,ab,a,a,a,-,ab,a,-,ab,a,-,a,-,ab,-,a,a,a,ab,a,ab,-,ab,-,a,ab,a,a,ab,ab,a,ab,ab,a,ab,ab,ab,ab,a,a,-,ab,-,-,ab,a,a,ab,a,a,a,-,-,ab,a,a,-,ab,a,a,ab,a,-,a,a,a,a,ab,a,ab,a,a,ab,-,a,-,ab,a,ab,ab,a,a,ab,a,a,ab,a,a,ab,-,ab,a,a,ab,a,a,ab,a,a,ab,ab,ab,a,-,-,-,-,ab,a,ab,a,-,ab,ab,a,ab,ab,ab,a,a…
*M1617	B3.7	-,b,a,a,ab,a,ab,-,-,ab,a,ab,ab,ab,ab,b,ab,a,ab,b,ab,ab,a,-,a,a,ab,a,a,-,-,a,ab,-,-,-,a,a,ab,ab,ab,ab,ab,ab,-,-,ab,ab,ab,ab,ab,a,b,-,a,-,-,ab,ab,b,-,-,-,-,-,-,a,a,a,-,ab,-,ab,ab,b,-,ab,b,ab,a,-,-,ab,b,-,ab,ab,b,ab,ab,ab,a,a,ab,-,ab,ab,ab,a,-,-,ab,ab,a,-,-,ab,-,-,-,ab,-,b,a,b,-,-,a,ab,b,ab,-,a,-,ab,-,a,b,-,-,b,b,a,a,-,ab,-,b,ab,a,ab,a,-,a,a,-,-,ab,b,a,ab,b,ab,ab,ab,a,b,ab,ab,ab,a,b,a,ab,ab,-,ab,ab,…
*M1626	D2.15	ab,a,ab,-,ab,ab,a,ab,a,a,ab,a,a,a,ab,-,-,ab,a,a,a,-,-,ab,ab,ab,ab,ab,ab,ab,a,ab,a,ab,-,ab,ab,ab,a,a,ab,-,-,ab,ab,ab,a,a,a,a,a,ab,a,a,ab,a,a,ab,a,a,a,ab,ab,ab,ab,a,ab,ab,-,a,ab,-,-,ab,a,ab,a,-,a,-,ab,-,-,a,a,a,ab,a,ab,ab,a,ab,ab,ab,a,a,ab,a,ab,a,ab,a,a,ab,-,-,a,a,-,a,-,ab,-,ab,a,-,a,ab,a,a,a,a,ab,-,ab,ab,ab,a,a,ab,a,a,-,ab,ab,a,-,a,-,ab,ab,ab,ab,ab,ab,-,ab,a,-,ab,a,a,-,ab,a,ab,-,a,a,ab,ab,a,ab,ab,…
*M1627	D2.15	ab,a,-,ab,-,ab,a,ab,a,a,ab,a,a,-,-,a,-,ab,-,a,a,ab,ab,ab,ab,ab,-,ab,ab,ab,-,-,-,ab,a,ab,-,-,a,a,ab,a,ab,-,ab,ab,a,a,a,a,a,ab,a,a,ab,a,-,ab,a,a,-,-,ab,ab,ab,a,-,ab,ab,a,ab,ab,ab,ab,a,ab,a,a,a,ab,ab,a,a,a,a,a,ab,a,ab,ab,a,ab,-,ab,a,a,ab,a,-,a,ab,a,a,ab,a,a,a,-,ab,a,-,ab,a,ab,a,-,a,ab,a,a,a,a,ab,-,-,ab,-,a,a,ab,a,a,ab,-,ab,a,ab,-,a,ab,ab,ab,ab,-,ab,ab,ab,a,a,ab,-,a,ab,ab,a,ab,a,a,a,ab,-,a,-,ab,ab,a,…
*M1628	D2.15	ab,a,ab,ab,-,ab,a,-,a,a,ab,a,a,a,ab,a,a,ab,a,a,a,ab,ab,ab,ab,-,-,ab,ab,ab,a,ab,a,ab,a,ab,ab,ab,a,a,ab,a,-,ab,ab,ab,a,a,a,a,a,ab,a,a,ab,-,a,-,-,a,-,ab,ab,ab,ab,a,-,ab,ab,a,-,ab,ab,ab,a,-,-,-,a,ab,ab,a,a,a,a,a,ab,-,ab,ab,a,ab,-,ab,a,a,ab,a,ab,a,ab,a,a,ab,a,-,a,a,ab,a,a,ab,a,-,a,ab,a,-,a,a,a,-,ab,a,ab,ab,ab,a,a,ab,a,a,ab,ab,ab,a,ab,a,a,ab,ab,ab,ab,ab,ab,-,-,-,a,ab,a,a,-,-,a,-,a,-,a,ab,ab,a,ab,ab,ab,…
*M1629	B3.7	a,-,-,a,-,a,ab,ab,-,-,-,ab,ab,-,-,b,ab,a,ab,b,-,a,-,a,-,-,-,a,ab,ab,b,a,-,a,-,-,a,a,-,ab,-,ab,-,ab,a,a,ab,ab,ab,ab,ab,a,b,ab,a,ab,b,ab,ab,b,b,a,ab,a,-,b,a,a,-,ab,ab,a,ab,ab,b,-,ab,b,ab,a,ab,b,-,b,b,ab,-,b,ab,ab,ab,a,-,ab,-,ab,ab,ab,-,b,a,-,ab,a,-,b,ab,ab,a,b,-,a,b,a,b,a,ab,a,ab,b,ab,-,a,ab,-,ab,a,b,b,a,b,-,a,a,ab,ab,a,b,ab,-,ab,a,-,-,a,ab,-,-,b,a,ab,b,ab,ab,ab,a,b,ab,ab,ab,a,b,a,ab,ab,-,a,ab,-,ab…
*M1630	D2.15	ab,a,ab,-,ab,ab,-,ab,a,a,-,a,a,a,ab,a,-,ab,a,a,a,ab,ab,ab,ab,ab,ab,ab,ab,ab,a,-,a,ab,-,-,ab,ab,a,a,ab,a,ab,ab,ab,ab,a,a,a,a,a,ab,a,a,ab,-,a,-,a,a,a,ab,ab,ab,-,a,ab,ab,-,a,ab,ab,ab,ab,a,ab,a,a,a,ab,ab,-,a,-,a,-,ab,a,ab,ab,a,ab,ab,ab,-,a,ab,a,ab,a,ab,a,a,ab,a,a,a,a,ab,a,-,ab,a,ab,a,ab,a,ab,a,a,a,-,ab,a,ab,ab,ab,a,a,ab,a,-,ab,ab,ab,a,ab,a,a,ab,ab,ab,ab,ab,ab,-,ab,a,-,ab,a,a,ab,-,a,ab,a,-,-,-,ab,a,-,…
*M1632	D1.10	a,-,a,a,ab,a,a,ab,a,a,a,a,a,a,ab,ab,a,a,a,ab,a,a,a,a,a,a,ab,a,ab,-,-,a,a,a,a,-,a,a,-,a,ab,a,ab,ab,a,a,a,a,-,a,a,-,ab,a,a,a,ab,ab,a,ab,ab,a,ab,a,-,ab,a,a,a,a,ab,-,ab,ab,ab,a,a,ab,-,a,a,ab,-,ab,-,a,ab,ab,ab,ab,a,a,a,ab,-,a,-,a,a,ab,-,a,-,a,a,ab,a,a,a,-,a,a,-,a,ab,a,a,a,a,ab,a,-,-,ab,-,ab,a,ab,ab,a,ab,ab,a,a,-,a,-,ab,a,a,ab,a,ab,a,a,ab,a,-,ab,-,-,ab,ab,ab,-,a,ab,-,a,ab,a,ab,a,ab,ab,ab,a,ab,ab,-,a,ab…
*M1634	D2.15	ab,a,ab,ab,ab,ab,a,a,a,a,ab,a,a,a,ab,a,a,ab,a,a,a,-,ab,ab,ab,ab,-,ab,ab,ab,a,ab,a,ab,a,ab,ab,ab,a,a,ab,a,-,-,ab,ab,-,a,a,-,-,-,-,a,-,a,a,ab,a,-,a,ab,ab,ab,ab,a,ab,ab,ab,a,ab,ab,ab,-,a,ab,a,a,-,ab,ab,a,-,-,-,a,ab,a,-,ab,a,-,-,ab,a,a,ab,a,ab,-,-,a,a,-,a,a,-,a,ab,-,a,ab,a,ab,a,-,-,ab,ab,a,a,a,ab,-,ab,-,ab,a,-,ab,-,a,-,ab,ab,a,-,-,a,ab,ab,-,ab,-,-,ab,-,a,a,ab,a,a,ab,ab,-,-,a,a,a,ab,ab,a,ab,ab,ab,a,ab…
*M1636	D2.15	a,ab,-,-,a,-,ab,-,ab,ab,a,ab,ab,ab,-,ab,ab,a,-,ab,ab,a,-,a,a,a,a,a,a,a,ab,a,-,-,ab,a,-,a,ab,ab,a,ab,-,a,a,-,ab,ab,ab,ab,ab,-,ab,ab,a,ab,-,a,ab,ab,-,a,a,a,a,ab,-,a,a,ab,a,a,a,-,ab,-,ab,ab,ab,a,a,ab,ab,ab,ab,ab,a,-,a,a,-,a,a,a,ab,ab,a,ab,a,-,ab,ab,ab,a,ab,ab,-,ab,a,-,-,a,-,-,ab,-,ab,-,a,-,ab,ab,a,ab,a,a,a,ab,-,a,ab,ab,a,a,-,ab,-,ab,-,a,a,a,a,a,-,-,a,ab,ab,a,ab,ab,a,a,ab,a,ab,ab,ab,a,a,ab,a,a,-,ab,a…
*M1637	D2.15	a,ab,a,a,a,a,ab,ab,-,-,-,ab,ab,ab,-,ab,ab,-,ab,ab,ab,a,a,a,a,a,a,a,a,a,ab,a,ab,a,ab,-,a,a,-,-,a,ab,a,a,-,-,ab,ab,ab,ab,ab,a,ab,-,a,-,ab,a,ab,ab,ab,-,-,-,a,ab,a,a,a,ab,a,a,a,a,ab,a,-,ab,ab,a,a,ab,ab,ab,ab,-,-,ab,a,a,-,a,a,a,ab,ab,a,ab,a,-,ab,ab,-,a,-,ab,ab,ab,a,-,ab,a,-,a,ab,-,ab,-,-,ab,-,ab,a,ab,a,a,a,ab,ab,a,-,ab,a,-,a,ab,a,-,ab,a,-,a,-,a,a,a,a,-,ab,a,ab,-,-,-,ab,a,-,ab,ab,a,a,ab,a,a,a,ab,a,a,ab…
*M1638	D2.15	-,a,ab,ab,ab,ab,a,a,a,a,ab,-,a,a,ab,a,a,ab,a,a,a,ab,ab,ab,ab,ab,ab,-,ab,-,a,ab,a,ab,a,ab,ab,ab,-,-,ab,-,ab,-,ab,-,a,a,-,a,a,ab,a,a,ab,a,-,ab,a,a,a,ab,ab,ab,ab,a,ab,ab,ab,a,ab,ab,ab,ab,a,ab,a,a,-,ab,-,a,a,a,a,a,ab,-,ab,ab,a,ab,-,ab,a,a,-,a,-,a,a,-,-,-,-,a,a,a,ab,a,a,ab,a,ab,a,ab,a,ab,ab,a,a,-,ab,a,-,ab,ab,a,a,ab,a,a,ab,ab,-,-,ab,a,a,-,ab,-,ab,ab,-,ab,ab,a,a,ab,a,a,ab,-,a,-,a,-,-,ab,ab,a,ab,ab,-,a,…
*M1641	D2.15	a,ab,a,a,a,a,ab,ab,-,ab,a,ab,-,ab,a,ab,ab,a,ab,ab,ab,a,a,a,a,a,a,a,a,a,ab,a,ab,a,ab,a,a,a,ab,ab,a,ab,-,a,a,-,ab,-,ab,ab,ab,a,-,ab,a,-,ab,a,ab,ab,ab,a,a,a,a,ab,a,a,a,-,-,a,a,a,-,a,ab,ab,ab,a,a,ab,ab,ab,ab,-,a,ab,a,a,-,a,a,-,ab,ab,-,ab,a,ab,ab,ab,ab,-,-,ab,ab,-,a,ab,ab,a,ab,a,ab,-,ab,a,-,-,-,ab,a,ab,a,a,a,ab,ab,a,ab,ab,a,a,a,ab,-,ab,ab,a,-,a,a,a,a,-,a,ab,ab,a,ab,ab,a,a,ab,a,-,ab,-,-,a,ab,a,a,a,ab,a…
*M1671	D2.15	ab,a,a,ab,ab,ab,a,-,a,a,-,-,a,a,-,a,a,ab,a,-,-,-,ab,-,-,ab,-,-,ab,-,a,ab,-,ab,a,ab,ab,ab,a,a,ab,a,ab,-,ab,ab,a,a,-,a,a,ab,a,a,ab,-,a,ab,-,a,a,ab,-,ab,ab,a,ab,ab,ab,a,ab,ab,ab,-,a,ab,a,a,a,-,-,-,a,a,a,a,ab,a,ab,ab,a,-,ab,ab,a,a,ab,a,-,ab,a,a,a,ab,a,a,a,a,ab,a,a,-,a,ab,a,-,-,ab,ab,a,a,-,ab,a,ab,-,a,a,a,ab,a,-,-,ab,-,-,-,a,a,ab,ab,ab,ab,ab,-,ab,ab,-,a,ab,a,-,ab,ab,a,ab,a,a,-,ab,ab,a,-,ab,a,a,ab,ab,a…
*M1672	D2.15	ab,a,a,ab,ab,ab,a,-,a,a,-,a,a,a,ab,-,a,ab,a,a,a,ab,ab,ab,ab,-,ab,ab,ab,ab,a,ab,a,-,a,ab,ab,ab,a,-,ab,a,ab,ab,ab,-,-,a,a,a,a,ab,a,-,ab,a,-,ab,-,a,a,ab,ab,ab,ab,a,ab,-,ab,a,ab,ab,-,-,-,ab,a,a,a,ab,-,a,-,-,a,-,-,a,ab,ab,a,ab,ab,ab,a,a,-,a,ab,-,-,a,a,-,a,a,a,a,ab,-,a,ab,a,-,-,ab,a,ab,-,a,a,a,ab,a,ab,ab,a,a,a,ab,a,a,ab,ab,-,a,ab,-,a,ab,ab,-,ab,ab,ab,ab,ab,a,-,ab,a,a,ab,ab,a,ab,-,a,a,-,ab,-,ab,ab,a,a,-…
*M1674	D1.10	a,ab,a,a,ab,-,a,ab,a,a,a,a,a,a,ab,ab,a,a,a,-,-,-,a,a,a,-,ab,-,ab,a,ab,a,a,ab,a,ab,a,a,a,a,ab,a,ab,ab,a,a,a,-,-,a,a,a,-,-,a,a,ab,ab,a,ab,ab,a,-,a,a,ab,a,a,ab,-,ab,a,ab,ab,ab,a,a,ab,a,a,a,-,a,ab,ab,a,ab,ab,ab,ab,a,a,a,ab,ab,a,ab,a,a,ab,-,a,a,a,a,ab,a,a,a,ab,a,a,ab,a,ab,a,a,a,a,-,a,ab,a,a,ab,a,a,ab,ab,a,ab,-,a,a,-,a,a,ab,a,a,ab,a,ab,a,a,ab,a,a,-,-,a,a,ab,ab,a,a,ab,-,a,ab,a,-,a,ab,-,ab,a,ab,ab,ab,a,a…
*M1675	D1.10	a,ab,-,a,ab,a,a,ab,a,a,-,a,a,a,ab,-,-,-,a,ab,a,-,a,a,a,a,ab,-,-,a,ab,-,-,-,a,ab,a,-,-,a,ab,-,-,-,a,-,a,a,-,a,a,-,ab,a,a,a,ab,-,a,ab,ab,a,ab,a,a,ab,a,-,ab,a,-,a,ab,-,-,-,a,-,a,a,-,ab,-,-,ab,a,ab,-,ab,ab,a,a,a,ab,ab,a,ab,a,a,ab,a,a,a,a,a,ab,a,-,a,ab,a,a,ab,a,-,-,-,-,a,ab,a,ab,a,a,ab,a,a,ab,ab,a,ab,ab,a,-,ab,a,-,ab,a,a,ab,a,ab,a,-,-,a,a,-,a,-,a,ab,-,a,a,ab,a,a,ab,a,ab,-,ab,-,ab,a,ab,-,ab,a,ab,ab,ab,…
*M1679	D2.15	ab,a,-,ab,a,ab,a,a,a,a,-,a,-,a,ab,a,-,ab,a,a,-,ab,ab,-,ab,ab,-,ab,ab,ab,a,ab,a,ab,a,ab,ab,ab,-,-,ab,a,ab,ab,ab,ab,a,a,a,-,a,ab,a,-,-,a,a,ab,a,a,a,ab,ab,ab,ab,a,ab,ab,-,a,ab,ab,ab,ab,-,ab,a,a,a,ab,-,-,a,a,a,-,ab,a,ab,ab,a,ab,ab,-,-,-,ab,a,ab,ab,ab,a,a,-,a,a,a,a,ab,a,a,ab,a,-,-,ab,a,-,ab,a,-,a,-,a,ab,-,a,a,a,-,-,a,ab,ab,ab,a,-,a,a,ab,ab,ab,ab,ab,ab,-,ab,-,a,ab,-,a,-,ab,a,ab,a,-,-,ab,ab,-,ab,ab,a,-,…
*M1682	D1.10	a,ab,a,-,-,-,a,ab,a,a,a,-,-,a,-,ab,a,a,a,ab,a,a,a,a,a,a,ab,a,-,a,ab,-,-,ab,a,-,a,-,a,a,ab,a,ab,ab,-,a,a,-,a,a,-,-,ab,a,-,a,ab,ab,a,ab,ab,-,ab,a,a,ab,a,-,ab,a,ab,a,-,ab,ab,a,a,ab,a,a,a,ab,a,ab,-,a,ab,ab,ab,ab,a,a,-,ab,ab,a,ab,a,a,-,a,a,a,a,a,ab,a,-,a,ab,a,a,ab,a,ab,a,-,a,a,ab,a,ab,a,a,ab,-,a,ab,ab,a,ab,ab,-,-,ab,a,a,ab,a,a,-,-,-,a,a,ab,a,a,ab,a,a,a,ab,ab,a,a,ab,a,a,ab,a,ab,a,ab,ab,ab,a,ab,ab,ab,a,…
*M1699	D2.15	a,-,ab,a,-,-,ab,a,ab,ab,a,ab,ab,ab,-,ab,-,a,ab,ab,ab,a,a,a,-,-,a,-,a,-,ab,-,ab,-,ab,a,a,-,ab,-,a,ab,-,-,-,a,ab,ab,ab,ab,-,-,-,ab,-,ab,ab,a,ab,ab,ab,a,-,a,a,ab,a,a,a,-,a,a,-,a,ab,a,ab,ab,ab,a,a,ab,ab,ab,-,ab,-,ab,a,a,ab,a,a,a,ab,-,-,ab,a,-,a,ab,ab,a,-,ab,ab,ab,a,-,ab,a,ab,a,-,-,ab,a,a,ab,ab,ab,a,ab,a,a,ab,ab,ab,-,ab,ab,a,a,-,ab,a,-,ab,a,a,a,-,a,-,a,a,ab,ab,a,-,ab,-,a,ab,a,ab,ab,-,-,a,ab,a,a,ab,ab,…
*M1701	D1.10	a,-,a,a,ab,a,a,ab,a,a,-,a,a,a,ab,ab,a,a,a,-,a,a,a,a,a,a,ab,a,ab,a,ab,a,a,-,a,-,a,a,a,a,ab,a,ab,ab,a,ab,a,a,a,a,-,a,ab,a,-,a,ab,ab,-,ab,ab,-,ab,a,a,ab,-,a,ab,a,ab,a,ab,ab,ab,a,-,ab,a,-,-,ab,-,ab,ab,a,ab,ab,ab,-,a,a,a,ab,ab,a,ab,a,-,-,a,a,a,a,a,ab,a,a,a,ab,-,a,ab,a,ab,a,a,a,a,ab,a,ab,a,a,ab,a,a,ab,ab,a,ab,ab,a,a,ab,-,a,ab,a,a,ab,a,ab,-,a,-,a,a,ab,a,a,-,ab,ab,a,a,ab,a,-,ab,a,ab,-,ab,ab,ab,a,ab,ab,ab…
*M1702	D2.15	ab,a,a,ab,a,ab,a,ab,a,a,ab,a,a,a,ab,-,a,ab,a,a,-,ab,ab,ab,-,ab,ab,ab,ab,ab,a,ab,a,ab,a,-,ab,-,-,a,ab,a,a,ab,ab,ab,a,a,-,a,a,-,a,a,ab,a,-,ab,a,-,a,ab,ab,ab,-,a,-,ab,ab,a,ab,ab,ab,-,a,ab,a,a,a,ab,ab,a,-,-,a,a,ab,a,ab,-,-,ab,ab,ab,a,-,ab,a,-,ab,ab,a,a,ab,a,a,a,a,ab,a,-,ab,a,ab,a,ab,a,ab,-,a,a,a,ab,a,-,-,a,a,a,ab,a,a,ab,ab,ab,a,ab,-,a,-,ab,ab,ab,ab,ab,ab,ab,a,a,ab,-,a,ab,ab,-,-,a,a,a,ab,ab,a,ab,-,-,a…
*M1703	D2.15	ab,a,a,ab,a,-,a,ab,a,a,-,a,a,a,ab,-,a,-,a,-,a,-,ab,ab,-,ab,ab,ab,ab,ab,a,ab,-,-,a,ab,ab,ab,a,a,ab,a,a,ab,ab,-,a,a,a,a,a,ab,a,-,ab,a,a,ab,a,a,a,ab,ab,ab,ab,a,ab,ab,ab,a,ab,ab,-,ab,a,ab,a,a,a,ab,ab,a,a,a,a,a,ab,-,ab,ab,-,ab,ab,ab,-,a,ab,a,ab,ab,ab,a,a,ab,a,a,-,-,ab,a,a,ab,a,ab,a,ab,a,-,ab,a,a,-,ab,a,ab,-,a,a,a,-,a,-,ab,ab,ab,a,ab,a,a,ab,ab,ab,ab,ab,ab,ab,ab,a,a,-,a,-,ab,ab,-,-,a,-,a,-,ab,a,ab,ab,-,…
*M1704	D1.10	a,ab,a,-,ab,a,a,ab,a,a,a,a,a,a,-,ab,a,a,a,ab,a,a,a,a,a,a,-,-,ab,a,ab,a,a,ab,a,ab,a,a,a,a,-,-,ab,-,a,ab,a,a,a,a,-,-,ab,a,a,a,ab,ab,a,ab,ab,a,ab,a,a,-,a,-,ab,a,ab,a,ab,ab,ab,-,-,ab,a,-,a,ab,a,ab,ab,a,ab,ab,ab,ab,a,-,a,ab,ab,-,ab,a,a,ab,a,a,a,a,-,ab,a,-,-,ab,a,a,ab,a,ab,a,a,-,-,ab,a,-,a,a,ab,-,a,ab,ab,a,ab,ab,a,-,ab,a,a,ab,-,a,-,a,ab,a,-,ab,a,a,ab,-,a,a,ab,ab,a,a,ab,a,a,ab,-,-,-,ab,ab,-,a,ab,ab,ab,a…
*M1707	B3.7	ab,ab,a,-,-,ab,a,-,a,a,ab,-,-,a,b,ab,a,ab,a,ab,a,ab,ab,ab,ab,ab,b,ab,-,ab,ab,ab,a,b,-,b,-,ab,a,a,b,a,-,-,ab,b,a,a,a,a,-,ab,ab,a,ab,-,ab,b,a,-,ab,ab,-,ab,ab,ab,ab,ab,b,a,b,ab,b,b,ab,-,a,ab,a,-,ab,ab,a,ab,ab,a,b,ab,ab,-,a,ab,ab,-,ab,-,-,a,ab,b,ab,a,a,-,a,-,a,a,ab,ab,-,ab,ab,ab,ab,ab,a,ab,ab,ab,a,ab,-,a,-,ab,a,-,ab,ab,ab,ab,ab,ab,b,-,b,-,a,ab,b,ab,b,-,ab,b,-,a,ab,ab,-,-,-,b,a,ab,ab,-,-,b,-,ab,ab,-,a…
*M1712	D1.10	ab,a,ab,ab,a,ab,ab,a,ab,ab,ab,-,ab,ab,a,a,ab,ab,ab,a,ab,ab,-,ab,ab,ab,a,ab,a,-,a,-,ab,a,ab,a,ab,ab,ab,ab,a,ab,a,a,ab,a,ab,ab,ab,ab,-,ab,a,-,ab,ab,a,a,ab,a,a,ab,a,ab,ab,a,a,ab,a,-,a,-,a,a,a,ab,ab,a,ab,ab,ab,a,ab,-,a,ab,a,-,a,-,ab,-,ab,a,-,ab,a,ab,ab,a,ab,ab,ab,ab,ab,-,-,ab,ab,a,-,ab,a,ab,a,ab,ab,-,-,a,ab,a,-,ab,-,ab,ab,a,-,ab,a,a,ab,ab,a,ab,a,a,ab,ab,a,ab,a,ab,ab,a,ab,ab,a,ab,ab,ab,a,a,ab,-,a,ab,a…
*M1713	D1.10	ab,-,ab,ab,a,ab,-,a,ab,ab,ab,ab,-,ab,a,a,ab,ab,-,a,-,ab,ab,ab,ab,ab,a,ab,a,ab,a,ab,ab,a,-,a,ab,-,ab,ab,-,-,a,a,-,a,ab,ab,ab,-,ab,ab,-,-,-,ab,-,a,ab,-,a,ab,a,ab,ab,a,a,ab,a,ab,a,ab,a,a,a,ab,ab,a,ab,ab,ab,a,ab,-,a,-,-,a,a,a,ab,ab,ab,a,-,ab,a,ab,ab,a,ab,-,ab,ab,ab,a,ab,ab,-,-,ab,ab,a,ab,a,-,-,ab,-,a,ab,a,ab,ab,a,ab,-,a,-,ab,-,a,ab,ab,a,ab,a,-,-,ab,a,ab,a,ab,-,-,ab,-,a,-,-,ab,a,a,-,ab,a,ab,ab,a,ab,a,…
*M1720	D2.15	ab,a,a,ab,-,ab,a,a,a,a,ab,a,a,a,ab,a,a,-,a,a,a,ab,ab,ab,ab,ab,ab,ab,ab,ab,a,ab,a,ab,-,ab,ab,ab,-,-,ab,-,a,ab,ab,ab,-,a,a,a,a,ab,a,a,ab,a,a,ab,a,a,a,-,-,ab,-,a,-,ab,ab,a,ab,ab,ab,ab,-,ab,a,a,a,ab,-,-,a,a,a,a,ab,a,-,ab,a,ab,ab,ab,-,-,ab,a,ab,-,ab,a,-,ab,a,-,a,a,-,a,a,ab,a,ab,a,ab,a,ab,ab,a,a,a,ab,a,ab,ab,a,a,-,-,a,-,ab,ab,-,-,ab,a,a,ab,ab,ab,ab,ab,-,ab,ab,a,a,-,a,-,ab,ab,a,ab,a,a,a,ab,ab,a,ab,ab,a,…
*M1728	D2.15	ab,-,a,ab,a,ab,a,a,a,a,ab,a,-,a,ab,a,a,ab,a,a,-,ab,ab,-,ab,ab,ab,ab,ab,-,a,-,a,-,a,ab,ab,-,a,a,ab,a,a,-,ab,ab,a,a,a,a,a,ab,a,a,ab,-,-,ab,a,a,a,-,ab,ab,ab,a,ab,ab,ab,a,ab,ab,ab,-,a,ab,-,a,a,ab,ab,a,a,a,a,a,ab,-,a,ab,a,ab,ab,ab,a,a,ab,a,ab,-,ab,-,-,ab,a,a,-,a,-,-,a,ab,a,ab,a,-,a,ab,-,a,a,a,ab,-,ab,ab,a,a,a,ab,-,a,-,ab,-,a,ab,a,-,ab,ab,ab,-,ab,ab,ab,ab,a,a,ab,a,a,ab,-,a,-,a,a,a,ab,ab,-,ab,ab,-,a,ab,…
*M1729	D2.15	a,ab,-,a,ab,a,-,ab,ab,ab,a,-,ab,ab,-,ab,ab,a,-,ab,ab,-,a,a,a,a,a,a,a,a,ab,a,ab,a,ab,a,-,a,ab,-,a,ab,ab,a,a,a,ab,ab,ab,ab,ab,a,ab,-,a,ab,ab,-,-,ab,ab,-,a,a,a,ab,a,a,a,ab,a,a,a,-,ab,a,ab,ab,ab,-,a,ab,ab,ab,ab,ab,-,ab,ab,a,ab,-,a,a,ab,ab,a,ab,a,a,a,ab,-,a,ab,ab,ab,-,-,-,ab,a,ab,-,ab,a,ab,a,-,ab,ab,-,-,ab,a,a,ab,-,ab,a,ab,ab,a,a,a,ab,a,ab,ab,a,a,a,a,a,-,-,a,-,ab,a,ab,-,a,a,ab,a,-,ab,ab,a,a,ab,a,a,ab,…
*M1757	D2.15	-,ab,ab,a,ab,a,ab,-,ab,ab,a,ab,ab,ab,a,-,ab,a,ab,ab,ab,a,-,a,a,a,a,a,a,a,ab,-,-,a,ab,a,a,a,ab,-,a,ab,-,a,a,a,-,ab,-,ab,ab,a,ab,ab,a,-,ab,a,ab,-,-,a,-,a,a,-,a,-,-,-,a,a,a,-,ab,a,ab,ab,ab,-,a,ab,ab,ab,ab,ab,a,ab,ab,a,-,a,a,ab,ab,ab,a,ab,a,-,a,ab,ab,a,ab,-,ab,ab,a,ab,ab,a,ab,-,ab,a,ab,a,a,ab,ab,ab,a,ab,-,a,-,-,ab,a,ab,ab,a,a,a,-,-,-,ab,-,a,-,a,a,a,-,a,ab,ab,a,ab,ab,a,a,ab,a,ab,ab,ab,a,a,-,a,-,-,ab,a…
*M1765	B3.7	-,b,-,a,b,a,ab,b,ab,ab,a,ab,ab,ab,a,b,ab,a,ab,b,ab,-,-,a,a,-,ab,a,ab,a,b,a,ab,a,ab,ab,a,a,ab,ab,-,ab,b,ab,a,ab,ab,ab,ab,ab,ab,a,b,ab,a,ab,-,ab,-,b,b,-,ab,-,a,b,ab,a,-,-,ab,a,ab,ab,b,a,ab,b,ab,a,-,b,-,-,b,ab,ab,b,-,ab,ab,a,a,-,-,ab,ab,ab,a,ab,a,-,ab,a,-,ab,ab,ab,a,b,ab,a,b,-,b,a,-,a,a,b,-,b,a,ab,ab,ab,ab,b,b,a,b,-,a,a,ab,ab,ab,b,ab,a,ab,a,ab,a,-,ab,a,ab,b,-,ab,ab,ab,ab,ab,a,b,ab,-,ab,a,-,a,-,b,b,a…
*M1766	D2.15	a,ab,ab,-,ab,a,ab,ab,ab,ab,-,ab,ab,ab,a,ab,ab,a,ab,-,ab,-,a,a,a,a,-,a,-,a,-,a,ab,a,ab,-,a,a,-,ab,a,ab,ab,a,a,a,-,ab,ab,ab,ab,a,ab,ab,a,ab,ab,a,ab,ab,ab,a,a,a,a,ab,a,a,a,ab,a,a,a,a,-,a,ab,ab,ab,a,-,ab,ab,ab,ab,-,a,ab,-,a,ab,-,a,ab,-,ab,a,ab,a,a,a,ab,ab,-,-,ab,ab,ab,a,-,ab,a,ab,-,-,a,ab,a,a,ab,ab,ab,a,ab,a,a,ab,ab,ab,a,ab,ab,a,a,-,ab,a,-,ab,a,a,a,a,a,a,a,a,ab,ab,a,ab,ab,-,a,ab,a,ab,-,ab,a,a,ab,a,-,…
*M1767	D2.15	-,ab,-,a,-,a,ab,-,ab,-,a,-,ab,-,a,ab,ab,a,ab,-,ab,-,-,a,-,a,a,-,a,a,ab,a,ab,a,ab,a,a,a,-,ab,a,ab,ab,a,a,-,ab,ab,ab,ab,ab,a,ab,ab,a,-,ab,a,ab,ab,ab,a,a,a,a,ab,a,a,a,ab,a,a,a,-,-,a,ab,ab,ab,a,-,-,-,ab,ab,ab,a,ab,-,a,ab,a,a,ab,ab,ab,a,ab,a,a,a,ab,ab,-,ab,ab,ab,ab,a,ab,-,a,ab,a,ab,a,-,a,-,ab,ab,ab,-,ab,-,a,ab,ab,ab,a,ab,ab,a,a,a,-,a,ab,-,a,a,-,a,a,a,a,a,ab,-,a,ab,-,a,a,-,a,ab,ab,-,a,a,ab,a,a,ab,-,a,a…
*M1768	D1.10	a,ab,-,a,ab,a,a,ab,a,-,a,a,a,a,a,ab,a,a,a,ab,a,a,-,-,a,a,ab,a,ab,a,ab,-,-,a,-,ab,a,-,a,a,ab,a,ab,ab,a,ab,-,a,a,a,-,a,-,a,a,-,-,ab,a,ab,ab,a,ab,a,-,-,ab,a,-,a,-,a,ab,ab,ab,a,a,-,a,a,a,-,a,ab,ab,a,ab,ab,-,ab,a,a,a,-,ab,a,ab,a,a,ab,-,a,a,a,a,a,a,-,a,ab,a,a,ab,a,ab,-,a,a,-,ab,a,-,a,a,ab,-,a,ab,-,a,ab,-,a,a,ab,a,ab,ab,a,-,ab,a,ab,-,a,ab,-,a,ab,a,-,a,ab,ab,a,-,ab,a,a,ab,a,-,-,ab,ab,ab,a,ab,ab,-,a,-,-,a…
*M1771	B3.7	-,b,b,a,b,a,ab,-,ab,-,a,-,ab,ab,-,b,-,a,ab,-,ab,a,a,a,-,a,ab,a,ab,-,b,a,ab,a,-,ab,a,a,ab,ab,-,-,b,ab,a,ab,ab,ab,ab,ab,ab,a,b,ab,a,ab,ab,ab,ab,b,b,a,-,a,a,b,ab,-,-,ab,ab,a,ab,-,b,a,-,-,ab,a,a,b,ab,b,-,ab,ab,b,b,ab,ab,-,a,b,-,ab,ab,ab,a,ab,a,ab,-,a,ab,-,ab,ab,a,b,ab,a,-,a,b,a,ab,-,a,b,-,-,a,ab,-,ab,ab,b,-,a,b,-,a,a,-,ab,-,-,ab,a,ab,a,ab,a,a,ab,a,-,b,a,ab,ab,ab,ab,ab,a,-,ab,ab,ab,a,b,-,ab,b,b,a,ab,b…
*M1781	D2.15	ab,-,a,ab,a,ab,-,ab,a,a,ab,a,a,a,-,a,-,ab,-,a,-,ab,ab,ab,ab,-,ab,ab,ab,ab,a,-,a,ab,a,-,ab,-,a,-,-,a,-,-,ab,ab,a,-,a,a,a,ab,a,a,ab,-,a,ab,a,a,a,ab,ab,-,-,-,ab,-,ab,-,ab,ab,-,ab,a,-,-,a,-,-,ab,a,a,a,a,a,ab,a,a,-,a,ab,ab,a,-,a,ab,a,-,ab,ab,-,a,ab,-,a,a,a,ab,a,a,ab,-,ab,a,-,a,-,ab,a,-,a,ab,a,ab,ab,a,a,-,-,a,a,ab,ab,ab,a,ab,a,a,-,-,ab,-,-,ab,ab,ab,a,-,ab,a,-,-,ab,a,ab,a,-,-,ab,-,a,ab,-,a,a,-,ab,a,ab,a…
*M1782	D2.15	ab,a,-,ab,a,-,-,ab,a,-,ab,a,-,a,ab,-,a,-,a,a,a,ab,ab,ab,-,ab,ab,ab,ab,-,a,ab,a,ab,a,ab,ab,-,a,a,ab,-,a,-,ab,-,a,-,-,a,-,ab,-,a,ab,a,a,ab,-,a,a,ab,ab,-,ab,-,ab,ab,ab,a,-,ab,ab,ab,a,ab,a,a,a,ab,-,a,a,a,a,-,ab,-,a,ab,a,ab,ab,a,a,a,ab,a,ab,ab,ab,a,a,ab,a,-,a,a,ab,a,a,ab,a,-,a,ab,a,ab,ab,a,-,-,-,a,ab,ab,a,-,-,ab,a,a,-,ab,ab,a,ab,a,a,ab,ab,ab,ab,ab,ab,-,ab,a,a,ab,a,a,ab,ab,a,ab,a,a,-,ab,ab,a,ab,ab,a,a,…
*M1783	D2.15	-,a,-,ab,a,ab,a,ab,a,a,-,a,a,a,ab,a,a,-,a,a,a,ab,ab,-,ab,ab,ab,ab,ab,ab,a,ab,-,-,a,ab,-,-,a,-,ab,a,-,ab,ab,ab,a,-,a,a,a,ab,-,a,-,a,a,ab,-,a,a,ab,ab,-,ab,a,ab,ab,ab,a,ab,ab,ab,-,-,ab,a,a,a,ab,-,-,-,a,a,a,ab,-,a,ab,a,ab,ab,a,a,a,ab,-,ab,ab,-,-,a,-,a,a,a,a,ab,a,a,ab,a,ab,-,ab,-,ab,ab,a,a,a,ab,a,ab,ab,-,a,-,ab,a,a,-,ab,ab,a,ab,a,a,-,ab,ab,ab,ab,ab,ab,ab,-,a,ab,a,a,ab,-,-,ab,a,a,a,ab,ab,a,ab,ab,a,a,ab…
*M1785	D2.15	-,ab,ab,a,ab,a,ab,a,ab,ab,-,ab,ab,ab,a,-,ab,a,ab,ab,ab,a,a,a,a,a,a,a,a,a,ab,a,ab,a,-,a,-,a,ab,ab,a,ab,ab,a,a,a,-,-,ab,ab,ab,a,-,ab,a,ab,ab,a,-,ab,ab,a,a,a,a,ab,a,a,a,ab,a,a,a,a,ab,a,ab,ab,ab,-,a,ab,ab,ab,ab,ab,a,ab,ab,a,ab,a,a,ab,ab,ab,a,ab,a,a,-,ab,ab,a,-,ab,ab,ab,-,ab,ab,a,ab,a,ab,a,-,a,a,ab,ab,ab,a,ab,a,a,ab,ab,ab,a,-,ab,a,a,a,ab,a,ab,ab,-,a,a,a,a,a,a,a,-,ab,a,ab,-,a,a,ab,a,-,-,ab,-,-,ab,a,a,a…
*M1790	D2.15	-,ab,-,a,ab,a,ab,a,ab,-,a,ab,-,ab,a,ab,-,a,ab,ab,-,a,-,a,-,a,a,-,-,a,ab,a,ab,a,ab,a,a,a,ab,ab,a,ab,ab,a,a,a,ab,ab,ab,ab,ab,a,ab,-,a,ab,-,-,ab,-,ab,a,a,a,-,ab,a,a,a,ab,a,a,a,a,ab,a,ab,ab,-,-,a,ab,ab,ab,ab,ab,a,ab,-,-,ab,a,a,ab,ab,-,a,ab,a,a,-,ab,ab,a,ab,ab,ab,ab,a,ab,ab,-,ab,a,ab,a,ab,a,a,ab,ab,ab,a,ab,a,a,ab,-,ab,a,ab,ab,-,a,-,ab,a,ab,ab,a,a,-,a,a,a,a,a,ab,ab,a,ab,ab,a,a,ab,-,ab,ab,ab,a,-,ab,a,a,…
*M1792	D1.10	-,a,a,ab,a,-,ab,a,ab,ab,ab,ab,ab,ab,-,a,ab,ab,ab,a,ab,-,ab,ab,-,-,a,-,-,ab,a,ab,ab,ab,a,-,ab,ab,ab,ab,a,ab,-,a,ab,ab,ab,-,ab,ab,ab,ab,-,ab,ab,ab,ab,-,-,-,a,-,a,ab,ab,-,a,ab,-,ab,a,ab,a,a,a,-,-,a,-,ab,-,-,ab,-,-,ab,-,-,a,-,ab,-,ab,a,a,ab,a,ab,ab,a,ab,ab,ab,ab,ab,ab,ab,-,-,-,ab,ab,-,-,a,ab,ab,ab,ab,a,ab,a,ab,ab,a,-,ab,a,a,-,a,a,ab,ab,a,ab,a,-,ab,ab,a,ab,a,ab,ab,a,ab,-,a,ab,ab,ab,a,a,-,ab,a,ab,-,a,-…
*M1793	B3.7	ab,ab,ab,ab,-,ab,a,-,a,-,-,-,a,a,ab,-,-,ab,a,ab,a,ab,ab,ab,-,ab,b,ab,b,ab,ab,ab,a,ab,ab,b,ab,ab,-,a,b,a,ab,b,ab,ab,a,a,a,a,-,ab,ab,a,ab,a,a,b,a,-,ab,-,b,ab,-,ab,b,ab,-,a,-,-,b,b,ab,ab,a,ab,a,ab,ab,ab,a,ab,ab,a,b,ab,ab,-,a,ab,ab,-,ab,a,b,a,ab,b,ab,a,a,ab,a,a,a,-,ab,ab,a,ab,ab,ab,ab,ab,a,ab,ab,ab,-,-,ab,a,-,b,a,ab,ab,ab,ab,ab,ab,ab,b,a,-,ab,a,ab,-,ab,b,ab,-,-,ab,a,ab,ab,a,-,b,b,a,-,ab,a,a,b,ab,-,-,…
*M1794	D1.10	ab,a,a,ab,a,ab,-,a,ab,ab,ab,ab,ab,ab,ab,a,ab,ab,ab,a,ab,ab,ab,ab,-,ab,-,ab,a,-,a,ab,ab,ab,a,a,ab,-,ab,ab,a,ab,a,a,ab,ab,ab,ab,-,-,ab,ab,a,ab,ab,ab,-,a,ab,a,-,ab,a,ab,ab,a,-,-,a,ab,a,ab,a,a,-,ab,ab,a,ab,-,ab,a,ab,a,a,ab,a,a,a,a,ab,ab,ab,a,a,ab,a,ab,ab,a,ab,ab,ab,ab,ab,-,ab,ab,ab,a,ab,ab,a,-,a,ab,ab,ab,-,a,-,-,-,ab,a,a,-,a,a,ab,-,a,ab,ab,a,-,a,a,-,ab,a,ab,a,ab,ab,-,-,ab,a,ab,-,ab,a,a,ab,-,a,ab,ab,a…
*M1796	D1.10	-,-,-,ab,a,ab,ab,a,ab,ab,ab,ab,-,ab,ab,-,-,ab,ab,-,-,ab,-,ab,ab,ab,a,ab,a,ab,a,-,ab,ab,a,a,ab,ab,ab,ab,-,ab,a,a,ab,-,ab,-,ab,ab,ab,ab,a,ab,-,ab,ab,a,-,a,a,ab,a,ab,ab,a,a,ab,a,ab,a,ab,-,a,a,ab,ab,-,ab,ab,ab,a,-,a,a,ab,a,a,a,a,ab,ab,ab,a,a,ab,a,ab,ab,a,ab,ab,-,ab,ab,ab,-,-,ab,a,ab,ab,a,ab,a,ab,ab,-,-,a,ab,-,ab,ab,a,-,ab,a,a,-,a,-,ab,ab,a,ab,a,a,ab,ab,a,ab,a,ab,ab,a,-,ab,a,ab,ab,-,a,a,-,ab,a,ab,ab,a…
*M1798	D2.15	a,ab,ab,a,ab,a,ab,-,ab,ab,a,ab,ab,-,a,ab,ab,a,ab,ab,ab,a,a,a,-,a,a,a,-,-,ab,a,ab,a,ab,-,a,a,ab,-,a,ab,ab,a,a,a,-,ab,ab,ab,-,a,ab,ab,a,ab,ab,-,ab,ab,ab,a,-,-,a,ab,a,a,-,ab,a,a,a,a,-,a,ab,ab,ab,a,a,ab,ab,ab,ab,-,a,ab,ab,a,ab,a,a,ab,ab,ab,-,-,a,a,a,-,ab,a,-,ab,-,-,a,-,-,a,ab,a,-,a,ab,a,-,ab,ab,-,a,-,a,-,-,ab,ab,a,ab,ab,a,a,a,ab,-,-,ab,-,a,a,a,a,a,-,a,-,ab,-,ab,ab,a,a,ab,a,ab,ab,ab,a,a,a,a,a,-,ab,a,a…
*M1799	B3.7	a,b,b,a,b,a,-,-,ab,ab,a,ab,ab,ab,a,b,ab,a,ab,b,ab,-,a,a,a,a,ab,a,ab,a,b,a,-,-,b,-,a,a,-,ab,-,ab,-,ab,-,a,-,-,ab,ab,ab,-,b,ab,a,ab,ab,ab,-,-,b,-,ab,-,a,b,ab,a,ab,ab,ab,a,ab,ab,b,-,ab,b,ab,a,a,b,ab,b,b,ab,ab,-,-,ab,ab,a,a,b,b,ab,-,ab,-,ab,a,ab,ab,a,ab,-,ab,ab,-,b,ab,a,b,-,b,-,ab,a,a,b,ab,b,a,ab,ab,-,ab,-,b,-,b,-,a,a,ab,ab,ab,b,ab,a,ab,-,ab,a,a,ab,a,ab,-,a,ab,ab,-,ab,ab,a,b,-,ab,ab,a,ab,a,ab,b,-,-,a…
*M1800	D1.10	a,-,ab,a,ab,a,a,ab,a,a,a,-,a,a,a,-,a,a,a,ab,a,a,a,a,a,a,-,a,ab,-,ab,a,a,a,ab,-,a,a,a,a,ab,a,-,ab,a,a,a,a,a,a,a,a,ab,a,a,a,a,ab,-,ab,ab,a,ab,-,a,ab,ab,a,ab,a,-,a,ab,ab,ab,a,a,ab,a,-,a,ab,-,ab,-,-,ab,-,ab,-,-,a,-,ab,ab,a,ab,-,a,ab,a,a,a,-,a,a,a,a,a,ab,a,a,-,a,ab,a,-,a,a,ab,a,ab,a,a,ab,ab,a,-,ab,-,ab,ab,a,a,ab,a,ab,ab,a,a,ab,a,ab,a,a,ab,a,a,-,a,a,a,ab,-,a,a,ab,a,a,ab,a,ab,-,ab,ab,ab,a,ab,ab,ab,-,ab,…
*M1801	D2.15	a,ab,ab,a,ab,a,-,a,ab,ab,a,ab,ab,ab,a,ab,ab,a,ab,ab,ab,a,a,a,-,a,a,a,a,a,-,a,ab,a,ab,-,a,a,ab,ab,-,-,ab,a,a,a,ab,ab,ab,ab,ab,-,ab,ab,a,ab,ab,a,ab,ab,-,a,a,a,a,ab,a,a,a,ab,-,a,a,a,ab,-,ab,ab,ab,a,a,ab,-,ab,ab,ab,a,ab,ab,-,ab,a,a,ab,ab,ab,a,-,a,a,a,ab,ab,a,ab,ab,-,ab,-,-,ab,-,ab,a,-,a,ab,a,a,-,ab,ab,-,ab,a,-,ab,ab,ab,a,ab,ab,a,a,-,ab,a,ab,ab,a,a,a,-,a,a,a,a,-,ab,a,ab,ab,-,a,ab,a,ab,ab,ab,a,a,a,-,a,…
*M1803	B3.7	-,a,a,b,a,b,-,-,ab,ab,b,ab,ab,-,b,a,ab,b,ab,-,ab,b,b,b,-,-,ab,b,ab,-,a,-,-,b,-,ab,b,b,ab,ab,ab,-,a,-,b,b,-,ab,-,ab,ab,b,a,ab,b,-,ab,ab,ab,a,a,-,ab,-,b,a,b,b,ab,ab,ab,b,ab,ab,a,b,ab,-,ab,b,b,a,ab,-,a,-,ab,a,a,ab,ab,b,b,a,a,ab,ab,-,b,ab,b,ab,ab,b,-,-,ab,ab,b,-,ab,b,a,b,a,b,ab,b,b,-,ab,a,b,ab,ab,-,ab,a,a,-,a,-,-,-,-,ab,ab,a,ab,-,ab,b,ab,b,-,ab,-,-,a,b,ab,ab,ab,ab,ab,-,-,ab,ab,ab,b,ab,b,ab,-,a,b,-,a,…
*M1810	D2.15	a,ab,-,-,ab,a,ab,a,ab,ab,a,ab,ab,ab,a,ab,ab,-,-,-,ab,a,a,a,a,a,a,a,a,a,-,-,ab,-,ab,a,a,a,ab,ab,-,ab,ab,a,a,a,ab,ab,ab,ab,ab,a,ab,ab,a,ab,ab,a,-,ab,ab,a,a,a,-,ab,a,a,a,ab,a,a,-,-,-,a,ab,ab,ab,a,a,ab,ab,ab,ab,ab,a,ab,ab,a,ab,a,-,ab,ab,-,a,ab,a,a,a,ab,ab,a,ab,-,ab,ab,a,ab,ab,a,ab,a,ab,a,-,a,-,ab,ab,ab,-,-,a,a,ab,ab,a,a,ab,ab,a,a,a,ab,-,ab,ab,a,a,a,a,a,a,a,a,ab,ab,a,ab,ab,a,-,ab,a,ab,ab,ab,-,-,a,a,a,…
*M1816	D2.15	ab,a,a,ab,-,ab,a,ab,a,a,ab,-,-,a,-,-,a,ab,a,a,a,ab,ab,-,ab,ab,ab,ab,ab,ab,a,-,a,-,a,ab,ab,ab,a,-,-,-,a,ab,-,ab,a,a,a,-,a,ab,a,a,ab,-,-,ab,a,a,a,ab,ab,ab,ab,-,ab,ab,ab,a,ab,-,ab,-,a,-,a,a,a,ab,ab,a,-,a,-,a,ab,a,a,ab,a,ab,-,a,a,a,ab,-,ab,ab,ab,a,a,-,a,a,a,a,-,a,-,ab,a,ab,a,ab,-,ab,ab,a,a,a,ab,-,ab,ab,a,a,ab,ab,a,-,-,ab,ab,a,ab,a,a,ab,ab,ab,ab,-,ab,ab,ab,a,a,ab,a,a,ab,ab,a,ab,-,a,-,ab,ab,-,-,ab,a,a,…
*M1817	D2.15	a,-,ab,-,ab,a,ab,a,ab,ab,a,ab,ab,ab,a,ab,ab,a,ab,ab,-,a,a,a,a,a,a,a,a,a,ab,a,-,-,ab,a,a,a,-,ab,a,ab,ab,a,a,a,ab,-,ab,ab,ab,a,ab,ab,a,ab,ab,a,ab,ab,ab,a,a,a,-,ab,a,-,a,ab,a,a,a,a,-,-,ab,ab,-,a,a,-,ab,ab,ab,-,a,ab,ab,a,-,a,a,-,ab,ab,-,ab,a,a,-,-,-,a,ab,ab,ab,-,a,ab,ab,-,-,a,ab,-,ab,a,a,ab,ab,ab,a,ab,a,-,ab,ab,a,a,ab,ab,a,a,a,ab,a,-,ab,a,a,a,a,a,-,a,-,-,ab,a,ab,ab,a,a,ab,a,ab,ab,ab,a,a,a,a,a,ab,ab,-…
*M1818	B3.7	a,b,b,a,b,a,ab,-,ab,-,a,ab,ab,ab,a,b,ab,a,ab,b,-,a,a,a,a,a,ab,a,ab,a,b,a,-,a,b,ab,a,a,ab,-,ab,ab,b,ab,a,a,-,-,ab,ab,-,a,b,ab,a,ab,ab,ab,ab,-,b,a,ab,a,a,b,a,a,ab,-,ab,a,ab,ab,b,a,ab,b,-,a,a,b,ab,-,b,ab,ab,b,b,-,-,a,a,b,b,ab,ab,ab,a,-,a,ab,ab,a,ab,ab,ab,-,a,-,ab,a,b,a,-,a,ab,a,a,b,ab,-,-,ab,ab,ab,-,b,ab,a,-,b,a,a,ab,ab,-,b,ab,a,ab,a,ab,-,a,ab,a,ab,b,a,-,ab,ab,ab,ab,a,b,ab,ab,ab,a,-,a,ab,b,b,-,ab,-,…
*M1821	B3.7	a,b,b,a,b,a,-,ab,ab,-,-,ab,ab,ab,-,b,ab,-,-,b,ab,a,a,a,a,a,ab,a,ab,a,b,a,ab,a,b,ab,a,a,ab,ab,ab,ab,b,ab,a,a,ab,ab,ab,ab,ab,a,b,ab,a,ab,ab,-,ab,b,b,a,ab,-,a,b,a,-,ab,ab,ab,a,ab,ab,-,a,ab,b,ab,a,a,b,ab,-,-,-,ab,b,b,ab,-,-,a,b,-,ab,ab,ab,a,ab,-,ab,ab,a,ab,ab,ab,-,a,b,ab,-,b,-,b,a,ab,a,a,-,ab,b,-,ab,ab,-,ab,b,ab,a,b,b,a,a,ab,ab,ab,b,ab,a,ab,a,ab,a,a,ab,-,ab,b,a,-,ab,ab,ab,-,a,b,ab,ab,ab,a,ab,a,ab,b,b…
*M1827	D2.15	ab,a,a,-,a,ab,a,ab,a,-,ab,-,a,a,ab,-,a,ab,a,a,a,ab,a,ab,ab,ab,ab,-,ab,ab,a,ab,a,-,a,ab,ab,-,a,-,ab,a,a,ab,-,ab,a,a,a,a,a,ab,a,a,ab,a,-,ab,a,a,a,ab,ab,ab,-,a,ab,ab,ab,a,ab,ab,-,ab,-,-,a,a,a,ab,ab,a,a,-,a,a,ab,a,-,-,a,-,ab,a,a,a,ab,a,-,ab,-,a,a,ab,a,-,-,a,ab,a,a,ab,a,ab,a,ab,a,ab,ab,a,a,a,ab,a,ab,ab,a,a,-,ab,-,a,ab,ab,ab,a,ab,a,a,ab,ab,ab,ab,ab,ab,-,ab,a,a,ab,a,-,ab,ab,a,ab,a,a,a,ab,ab,ab,ab,ab,a,a…
*M1828	D1.10	a,ab,ab,a,-,a,a,ab,a,a,a,-,a,a,-,ab,a,a,-,ab,a,a,a,a,a,a,ab,-,ab,a,-,a,a,-,-,ab,a,a,a,a,ab,a,ab,ab,a,ab,a,a,a,a,a,a,ab,a,ab,-,-,ab,a,ab,ab,-,ab,a,-,ab,-,-,ab,a,ab,a,ab,ab,ab,-,a,-,a,a,a,ab,a,ab,ab,a,-,-,ab,-,-,a,a,ab,-,a,ab,a,a,ab,a,-,a,a,a,a,a,-,a,ab,a,a,ab,a,-,a,a,-,a,ab,a,-,a,a,ab,ab,a,ab,ab,a,ab,ab,a,-,-,a,-,ab,a,a,ab,a,ab,a,a,ab,a,a,ab,a,-,a,ab,-,-,a,-,a,-,-,-,ab,a,a,ab,ab,a,ab,ab,ab,-,-,ab,…
*M1829	D1.10	ab,a,a,ab,a,-,ab,a,ab,ab,ab,-,ab,ab,ab,a,-,ab,ab,a,ab,ab,ab,-,-,-,a,ab,a,ab,a,-,ab,ab,a,a,ab,ab,ab,ab,a,ab,a,-,ab,a,ab,ab,ab,ab,ab,ab,a,ab,a,ab,ab,a,-,-,a,ab,a,ab,-,a,-,ab,a,-,-,ab,a,a,-,ab,ab,a,ab,-,ab,a,ab,-,a,-,a,a,a,a,ab,-,ab,a,a,ab,a,ab,ab,a,ab,ab,ab,ab,-,-,-,ab,ab,a,ab,-,a,ab,a,ab,ab,ab,ab,a,ab,a,ab,ab,-,a,ab,a,a,ab,a,a,ab,ab,a,-,-,-,ab,ab,-,ab,a,ab,ab,a,-,ab,a,ab,-,ab,a,-,ab,ab,-,ab,ab,a,-…
*M1830	D1.10	ab,a,a,ab,a,ab,ab,-,-,ab,ab,ab,ab,ab,ab,a,-,ab,ab,-,ab,ab,ab,ab,ab,ab,-,ab,-,ab,-,ab,ab,ab,a,-,ab,ab,ab,ab,-,-,a,a,ab,a,ab,-,ab,ab,-,-,-,ab,-,ab,ab,-,ab,a,a,ab,a,-,ab,a,ab,ab,a,ab,-,ab,a,-,a,ab,ab,a,ab,ab,ab,a,ab,a,a,ab,a,a,a,a,-,ab,ab,a,-,-,a,-,ab,-,ab,-,ab,ab,ab,ab,-,ab,ab,a,ab,ab,a,ab,a,-,ab,ab,ab,a,ab,-,ab,-,a,a,ab,a,-,-,a,a,-,ab,-,ab,a,a,ab,ab,a,ab,a,ab,ab,a,ab,ab,-,ab,ab,ab,a,a,ab,ab,a,ab,a…
*M1834	B3.7	ab,ab,ab,ab,ab,ab,b,-,b,-,-,b,b,-,-,-,b,ab,b,ab,b,-,b,ab,ab,ab,a,ab,a,ab,ab,-,b,ab,ab,a,ab,ab,-,b,ab,b,ab,-,ab,a,-,b,b,b,-,-,ab,b,a,b,b,a,b,ab,-,ab,a,ab,ab,ab,-,ab,a,b,-,-,a,a,-,ab,b,ab,-,ab,ab,ab,-,-,-,-,a,ab,ab,a,b,ab,ab,ab,ab,-,a,b,ab,a,ab,b,b,ab,b,-,b,-,ab,ab,-,ab,ab,-,ab,ab,b,ab,a,ab,b,ab,ab,b,-,-,b,ab,a,ab,ab,ab,-,ab,a,b,a,ab,b,ab,-,-,a,ab,ab,a,ab,b,-,-,-,b,-,-,b,ab,ab,b,-,a,ab,-,ab,ab,ab,a…
*M1835	D2.15	-,a,-,-,a,-,-,ab,a,a,ab,a,-,a,ab,a,a,ab,a,a,a,ab,a,ab,ab,ab,-,ab,ab,ab,a,ab,-,ab,a,ab,-,ab,a,a,ab,a,-,ab,ab,ab,a,a,a,a,a,ab,-,-,-,a,a,ab,a,a,a,ab,ab,ab,ab,a,ab,-,ab,a,-,-,ab,-,a,ab,a,a,-,ab,ab,a,a,a,a,a,-,a,a,ab,a,ab,ab,a,a,-,-,a,ab,-,ab,a,a,-,a,a,a,a,ab,a,a,ab,a,ab,a,-,a,ab,ab,a,a,a,ab,a,ab,ab,a,-,-,-,a,a,ab,ab,ab,a,ab,a,a,-,ab,ab,ab,ab,ab,ab,ab,-,a,ab,a,a,ab,-,a,-,a,a,a,ab,-,ab,ab,ab,ab,a,ab,-,…
*M1836	D2.15	-,a,a,-,a,ab,a,ab,a,a,ab,-,a,a,ab,a,-,ab,a,a,a,ab,a,ab,ab,ab,-,ab,-,ab,a,ab,a,ab,a,ab,-,ab,ab,a,ab,-,a,ab,-,ab,a,-,-,a,-,-,a,a,ab,a,a,ab,a,a,a,ab,ab,-,ab,a,ab,ab,ab,a,ab,ab,ab,-,a,ab,a,a,a,ab,-,a,a,a,a,a,ab,a,a,ab,a,ab,ab,a,a,a,-,a,ab,ab,ab,a,a,ab,a,a,a,a,ab,a,a,-,a,ab,-,ab,a,ab,ab,a,a,-,ab,-,a,ab,a,a,-,-,a,a,ab,ab,ab,a,ab,a,a,ab,ab,ab,ab,ab,-,ab,ab,a,a,ab,a,a,ab,ab,-,ab,a,a,a,ab,ab,ab,ab,ab,ab,-…
*M1839	D2.15	a,ab,ab,a,ab,a,ab,-,ab,ab,a,ab,-,ab,-,ab,ab,a,ab,ab,ab,-,ab,a,-,a,-,-,a,a,ab,a,-,a,ab,a,a,a,a,-,a,ab,ab,a,a,-,ab,-,-,ab,ab,a,-,ab,a,ab,ab,a,ab,ab,ab,a,a,-,-,ab,a,a,a,ab,a,-,a,a,ab,a,ab,-,-,a,-,ab,ab,-,ab,-,a,ab,ab,a,ab,a,a,ab,ab,ab,a,ab,-,a,a,ab,ab,a,ab,-,ab,ab,a,ab,ab,-,ab,-,-,a,ab,a,-,-,ab,ab,a,ab,ab,-,ab,ab,a,a,-,ab,a,-,-,ab,-,ab,ab,a,-,-,a,a,a,a,a,-,-,-,ab,-,-,a,ab,a,ab,ab,ab,a,-,a,a,a,a,-,-,…
*M1840	D2.15	a,ab,ab,-,ab,-,-,a,ab,ab,a,ab,ab,ab,-,ab,-,a,ab,ab,ab,a,ab,a,a,a,a,a,-,a,ab,a,ab,a,ab,a,-,a,a,ab,a,-,ab,a,-,a,ab,ab,ab,-,ab,a,-,ab,a,ab,ab,a,ab,ab,ab,-,a,a,-,ab,a,a,a,ab,a,a,a,a,ab,a,ab,ab,ab,a,a,-,ab,a,ab,ab,-,ab,-,a,ab,a,-,ab,ab,ab,a,-,a,a,-,ab,ab,a,-,ab,ab,ab,-,ab,ab,a,ab,a,-,a,ab,a,-,ab,ab,ab,a,ab,ab,a,-,-,a,a,-,ab,a,a,a,ab,a,ab,-,a,-,-,a,a,-,a,a,ab,-,a,ab,ab,a,a,-,a,ab,ab,ab,a,a,a,a,a,a,ab,a…
*M1842	D2.15	a,ab,ab,a,ab,a,ab,a,ab,ab,a,ab,ab,ab,a,ab,ab,a,ab,ab,ab,a,ab,a,a,-,a,-,-,a,ab,a,ab,a,ab,a,a,-,a,ab,a,ab,ab,a,a,a,ab,-,ab,ab,ab,a,-,-,a,ab,ab,a,ab,ab,ab,a,-,a,-,ab,-,a,-,ab,a,-,a,-,ab,a,ab,ab,ab,a,-,-,ab,a,ab,ab,a,-,-,a,-,a,a,ab,ab,ab,-,ab,a,a,a,ab,ab,a,ab,ab,-,ab,a,-,ab,a,ab,a,ab,a,ab,-,-,ab,ab,ab,-,ab,ab,a,ab,-,a,a,ab,ab,a,a,a,-,-,-,ab,a,a,a,a,a,a,-,a,ab,ab,-,ab,ab,-,a,ab,a,ab,ab,ab,a,-,-,-,-,a,…
*M1847	D1.10	ab,a,a,ab,a,-,ab,a,ab,ab,ab,ab,ab,-,ab,-,-,-,-,a,-,ab,ab,ab,ab,a,a,ab,a,ab,a,ab,-,-,a,-,-,-,-,a,ab,ab,-,-,ab,a,-,ab,ab,ab,ab,ab,a,ab,a,ab,ab,a,ab,a,a,ab,a,ab,-,a,ab,-,-,ab,a,-,-,a,a,ab,ab,a,ab,ab,ab,-,ab,-,a,-,a,a,a,a,ab,ab,ab,a,a,ab,a,ab,ab,a,ab,ab,ab,-,ab,ab,ab,ab,ab,a,ab,ab,a,ab,a,-,ab,ab,a,-,ab,a,ab,-,-,a,ab,-,a,a,a,-,ab,-,a,ab,a,-,ab,ab,ab,ab,a,ab,ab,a,ab,ab,a,ab,-,ab,a,a,ab,ab,-,ab,-,a,ab,a…
*M1849	D2.15	-,ab,-,a,ab,a,ab,-,-,-,a,-,ab,ab,a,ab,ab,a,ab,ab,ab,a,ab,a,a,a,a,a,a,-,ab,a,ab,-,ab,-,a,a,a,ab,-,-,ab,a,-,a,-,ab,-,ab,ab,-,ab,-,a,ab,ab,a,ab,ab,ab,a,a,a,-,ab,a,-,a,-,a,-,-,a,ab,a,ab,ab,ab,a,a,ab,ab,-,ab,ab,a,-,ab,a,ab,a,a,ab,ab,ab,a,ab,a,a,a,ab,ab,a,ab,-,ab,ab,a,-,ab,a,ab,a,ab,a,ab,a,a,ab,ab,ab,a,-,ab,a,ab,ab,a,-,ab,ab,a,-,a,-,a,-,ab,a,a,-,-,a,a,a,-,ab,ab,a,-,ab,a,a,ab,a,ab,ab,ab,a,a,a,a,a,a,ab,a…
*M1850	D2.15	-,-,-,-,ab,a,-,a,ab,-,a,ab,-,ab,a,ab,-,-,ab,ab,ab,a,ab,a,a,a,a,a,-,a,ab,a,ab,a,ab,-,-,a,-,ab,-,-,ab,-,a,a,ab,ab,-,ab,-,a,ab,-,a,-,-,a,ab,ab,ab,a,a,a,a,ab,-,-,a,-,a,a,-,a,-,a,ab,-,ab,a,a,ab,ab,a,ab,ab,a,ab,ab,-,ab,a,a,ab,ab,-,a,-,a,-,-,ab,ab,a,-,ab,ab,ab,-,ab,ab,a,ab,a,-,a,ab,a,a,ab,ab,-,a,ab,ab,a,ab,-,-,a,ab,ab,a,a,-,ab,a,ab,ab,a,a,-,a,-,-,a,a,ab,ab,a,ab,ab,a,a,ab,a,-,-,ab,a,a,a,a,a,a,-,a,a,ab,a,…
*M1851	D1.10	-,-,a,-,a,ab,ab,-,-,ab,-,ab,ab,ab,ab,a,ab,ab,-,-,-,ab,ab,ab,-,a,a,ab,a,ab,a,ab,ab,-,-,a,ab,-,ab,a,ab,ab,a,a,ab,-,ab,ab,ab,ab,ab,ab,a,ab,a,-,ab,a,-,a,-,ab,a,-,ab,a,ab,ab,a,-,a,ab,-,a,-,ab,ab,a,ab,ab,-,a,ab,a,a,ab,a,a,a,a,ab,ab,ab,a,a,ab,a,-,ab,a,ab,ab,ab,ab,ab,ab,ab,-,ab,a,ab,ab,a,ab,-,ab,ab,-,a,a,ab,a,ab,ab,a,-,ab,a,a,a,-,a,ab,ab,-,ab,a,a,-,ab,-,-,a,-,ab,a,ab,-,a,-,ab,ab,a,a,ab,ab,-,ab,ab,a,ab,a,…
*M1852	B3.7	ab,b,ab,ab,ab,-,-,b,-,-,ab,-,-,a,ab,ab,a,ab,a,-,-,ab,a,ab,ab,b,b,-,b,ab,-,ab,-,-,ab,b,ab,ab,ab,ab,ab,-,-,b,ab,b,a,a,a,a,a,ab,ab,-,b,a,a,b,a,ab,ab,ab,b,ab,ab,ab,ab,-,b,a,b,ab,ab,b,ab,-,a,ab,a,-,ab,ab,a,b,ab,a,b,-,-,-,a,ab,-,-,ab,a,ab,a,-,b,-,a,-,ab,a,a,a,a,ab,ab,a,ab,ab,ab,ab,-,a,ab,b,ab,-,-,ab,a,ab,b,a,ab,b,b,ab,ab,ab,ab,b,a,b,ab,a,ab,ab,ab,-,ab,ab,b,-,a,ab,ab,-,a,b,b,a,-,ab,a,a,b,ab,b,ab,ab,b,ab…
*M1854	D2.15	a,-,-,a,ab,a,ab,a,ab,ab,a,ab,ab,-,-,-,-,a,ab,ab,ab,a,-,a,a,a,a,a,a,a,-,a,ab,a,-,a,a,a,a,ab,a,ab,ab,a,-,a,ab,-,ab,ab,ab,a,ab,ab,a,ab,ab,a,ab,-,-,a,a,a,a,ab,a,a,a,ab,a,a,ab,a,-,a,ab,-,ab,a,a,ab,ab,a,ab,ab,a,ab,-,a,ab,a,a,ab,ab,ab,-,ab,a,a,a,ab,-,a,ab,-,ab,ab,a,ab,ab,a,ab,a,ab,a,ab,a,a,-,ab,ab,a,ab,ab,a,ab,ab,a,a,ab,-,a,a,a,ab,a,ab,ab,-,a,a,a,a,-,a,a,-,-,a,-,-,a,-,ab,a,ab,ab,ab,a,a,a,a,a,a,ab,a,a,ab…
*M1859	B3.7	-,a,ab,-,ab,-,b,a,b,b,ab,b,-,b,ab,ab,-,ab,b,ab,b,ab,b,ab,ab,a,a,-,a,ab,ab,-,b,ab,ab,a,ab,ab,-,ab,ab,b,ab,a,ab,a,b,b,b,b,b,ab,ab,b,a,b,-,a,b,ab,ab,-,a,ab,ab,ab,ab,-,a,b,-,ab,ab,-,ab,ab,b,ab,b,ab,ab,ab,b,-,ab,b,a,-,-,a,-,ab,ab,ab,ab,-,ab,b,ab,a,ab,b,b,ab,b,b,-,b,ab,ab,b,-,ab,-,ab,ab,b,ab,a,ab,-,ab,ab,b,ab,a,b,ab,a,a,ab,ab,-,-,a,b,a,ab,b,-,ab,-,-,ab,ab,-,-,b,ab,ab,b,b,a,a,b,ab,-,-,-,a,ab,-,ab,ab,a,a…
*M1860	B3.7	ab,a,ab,ab,ab,ab,b,a,b,-,ab,b,b,b,ab,-,b,ab,b,ab,b,ab,b,a,-,-,a,ab,a,ab,ab,ab,-,ab,ab,a,ab,ab,ab,ab,ab,-,ab,a,ab,a,-,b,-,b,-,-,ab,b,a,-,b,a,b,-,-,ab,a,ab,ab,ab,ab,ab,a,-,-,ab,ab,a,ab,ab,b,ab,b,ab,ab,ab,b,a,ab,b,a,ab,ab,a,b,ab,-,ab,ab,b,ab,b,ab,a,ab,b,-,ab,b,b,-,b,-,ab,-,ab,ab,ab,ab,ab,b,ab,a,ab,b,ab,-,b,ab,a,-,ab,a,a,ab,ab,ab,ab,-,b,a,ab,-,ab,ab,ab,a,ab,ab,a,ab,b,ab,ab,b,b,a,a,b,ab,ab,b,b,-,ab,a,…
*M1862	B3.7	ab,b,ab,-,ab,ab,a,-,a,a,-,-,a,a,ab,ab,a,ab,a,ab,a,ab,a,b,ab,b,b,ab,b,ab,ab,ab,a,ab,ab,b,ab,ab,ab,ab,ab,-,ab,b,-,b,a,a,a,-,a,ab,ab,a,b,a,a,b,-,ab,ab,ab,-,ab,ab,ab,ab,ab,b,a,b,ab,ab,-,ab,ab,-,ab,a,ab,-,ab,a,b,ab,a,b,-,-,b,-,ab,ab,ab,ab,a,ab,-,ab,b,-,a,a,ab,a,a,a,a,ab,ab,a,ab,ab,ab,-,ab,a,ab,b,ab,a,ab,ab,a,ab,b,-,-,b,b,ab,-,ab,-,b,a,b,ab,a,ab,ab,ab,-,-,ab,b,ab,a,ab,ab,a,a,b,b,a,ab,-,-,a,b,ab,-,ab,-,…
*M1863	B3.7	ab,a,ab,ab,ab,ab,b,a,b,b,-,b,-,b,ab,ab,b,ab,b,-,-,ab,b,a,ab,a,a,ab,a,ab,ab,-,b,ab,-,a,ab,ab,-,ab,-,-,-,-,ab,a,b,b,b,b,-,ab,ab,b,a,b,b,a,-,ab,ab,ab,-,ab,-,ab,ab,ab,a,b,-,ab,ab,a,ab,ab,b,ab,b,ab,ab,ab,-,a,-,b,a,-,ab,a,b,ab,-,-,-,b,ab,b,ab,a,ab,b,b,-,b,b,b,-,-,ab,b,ab,ab,ab,ab,-,-,-,a,ab,b,ab,ab,b,ab,a,b,ab,a,a,ab,-,ab,-,a,b,a,ab,-,-,ab,-,a,ab,ab,a,ab,b,ab,-,b,b,a,-,b,ab,ab,b,b,a,ab,a,ab,ab,a,ab,-,-…
*M1864	B3.7	ab,a,ab,-,ab,ab,-,a,b,b,ab,b,-,b,ab,-,b,ab,b,ab,b,ab,b,a,ab,-,a,ab,a,-,-,ab,b,ab,ab,a,ab,ab,ab,ab,ab,b,ab,a,ab,a,b,b,b,b,b,ab,-,b,a,b,b,a,b,ab,ab,ab,-,-,ab,ab,ab,ab,a,b,a,ab,ab,a,ab,ab,-,ab,-,ab,ab,ab,-,a,ab,b,-,ab,ab,a,b,ab,ab,ab,ab,b,-,b,ab,a,ab,b,b,ab,b,b,b,b,ab,ab,-,-,-,ab,ab,ab,-,ab,a,ab,-,-,ab,b,ab,a,b,ab,a,a,ab,-,ab,ab,a,-,a,-,b,ab,ab,ab,a,ab,ab,a,ab,b,ab,ab,b,b,-,a,b,-,-,-,b,a,ab,-,ab,ab,…
*M1867	D2.15	ab,ab,-,ab,-,ab,a,ab,-,a,ab,a,-,a,ab,a,-,ab,-,a,a,ab,a,ab,ab,ab,ab,-,ab,-,a,ab,a,ab,-,ab,ab,-,ab,a,ab,a,a,-,ab,ab,a,a,-,-,-,-,-,-,ab,a,a,ab,a,a,a,ab,-,ab,-,a,ab,ab,ab,-,-,ab,a,ab,a,ab,a,a,a,ab,ab,a,a,-,a,-,-,a,a,ab,a,ab,ab,a,a,a,a,a,ab,ab,ab,a,a,ab,-,a,a,a,-,a,a,ab,a,ab,a,ab,a,-,ab,a,a,-,ab,a,a,-,a,a,ab,-,a,a,-,-,ab,-,ab,a,a,ab,ab,ab,ab,-,ab,ab,ab,a,a,ab,a,a,ab,ab,a,-,-,a,-,ab,ab,ab,ab,ab,ab,a,ab…
*M1868	D2.15	ab,ab,a,-,a,ab,a,ab,-,a,ab,a,a,-,ab,-,a,ab,a,-,-,-,a,ab,ab,ab,ab,ab,ab,ab,-,ab,a,ab,a,ab,-,ab,ab,a,ab,a,-,ab,ab,-,a,a,-,a,-,ab,a,a,ab,a,a,ab,a,a,a,-,ab,ab,ab,a,-,ab,ab,a,ab,ab,a,ab,a,ab,-,a,a,ab,ab,a,a,ab,a,a,ab,-,a,ab,a,ab,ab,a,a,-,-,a,ab,ab,-,-,a,ab,a,a,-,a,-,a,a,ab,a,ab,a,ab,a,ab,-,a,a,-,ab,a,-,ab,a,a,-,ab,a,a,ab,ab,-,a,ab,a,a,-,-,-,ab,ab,ab,ab,-,-,a,ab,a,a,ab,ab,a,ab,a,-,a,ab,ab,ab,ab,ab,ab,a…
*M1869	B3.7	ab,b,-,ab,ab,ab,a,b,-,-,ab,a,a,a,ab,ab,a,ab,a,ab,a,ab,a,b,ab,b,b,ab,b,ab,ab,ab,a,ab,ab,b,ab,ab,ab,ab,ab,-,ab,b,ab,b,a,a,a,a,a,ab,-,-,b,a,a,b,a,ab,ab,-,b,ab,ab,ab,ab,ab,b,a,b,ab,-,b,ab,ab,-,ab,a,ab,-,ab,a,-,ab,-,b,ab,ab,b,a,-,ab,ab,ab,a,ab,a,ab,-,ab,a,a,ab,a,a,a,-,ab,ab,a,-,ab,ab,ab,-,a,-,-,ab,a,ab,ab,a,ab,b,a,ab,b,-,ab,-,ab,ab,-,a,b,-,-,-,-,ab,b,ab,ab,-,ab,a,ab,-,a,-,b,b,a,ab,ab,a,a,b,-,b,-,ab,b,…
*M1870	B3.7	ab,a,ab,-,ab,ab,b,a,b,b,ab,b,b,b,ab,ab,-,ab,b,ab,-,-,-,a,ab,a,a,ab,-,ab,ab,ab,b,ab,ab,a,ab,ab,ab,ab,ab,b,ab,-,ab,a,b,b,b,b,-,ab,-,-,a,b,b,a,b,ab,ab,ab,a,ab,ab,ab,ab,ab,a,-,a,ab,ab,-,ab,ab,-,ab,-,ab,ab,ab,b,-,-,b,a,ab,ab,a,b,ab,-,ab,ab,b,ab,b,ab,a,-,b,b,-,b,b,b,b,ab,-,-,ab,ab,-,-,ab,b,ab,a,ab,b,-,ab,b,ab,a,b,ab,a,a,ab,ab,ab,ab,a,b,a,ab,b,ab,ab,ab,a,ab,-,a,-,b,-,ab,b,b,-,a,b,ab,-,b,b,-,ab,a,-,ab,a,…
*M1873	D1.10	-,ab,ab,a,ab,a,a,ab,-,a,a,a,-,a,a,ab,a,a,-,ab,a,a,-,ab,a,ab,ab,-,ab,-,ab,a,a,a,ab,ab,-,a,a,ab,a,a,ab,ab,a,ab,a,-,a,-,-,a,ab,a,-,a,a,-,a,ab,ab,a,ab,a,a,ab,a,a,ab,-,ab,a,ab,ab,ab,a,-,ab,a,a,a,ab,a,ab,-,a,ab,ab,ab,ab,-,a,-,ab,ab,a,ab,a,a,-,a,a,a,a,a,a,a,a,a,ab,a,a,ab,a,ab,a,a,-,ab,ab,a,ab,a,a,ab,-,a,ab,ab,ab,ab,-,-,a,ab,a,ab,ab,-,a,-,a,-,a,a,-,a,a,ab,-,a,a,ab,ab,a,a,ab,a,-,ab,-,-,a,a,ab,ab,-,-,ab,ab…
*M1882	B3.7	-,b,ab,ab,ab,ab,-,b,a,-,ab,a,a,a,ab,ab,a,ab,a,ab,a,b,a,b,ab,b,b,ab,-,ab,ab,ab,-,-,ab,b,ab,ab,ab,ab,ab,a,ab,b,ab,b,a,a,a,a,-,ab,ab,a,b,-,a,b,a,ab,ab,-,b,ab,ab,ab,-,ab,-,a,b,ab,-,b,ab,ab,-,ab,a,ab,ab,ab,a,-,ab,-,-,-,ab,b,a,ab,ab,ab,ab,a,ab,a,ab,b,ab,a,a,ab,-,a,-,a,ab,ab,a,-,ab,ab,-,ab,a,ab,b,ab,a,-,ab,-,ab,-,a,ab,b,b,ab,-,ab,ab,b,a,-,ab,a,-,ab,ab,b,ab,ab,-,-,a,ab,ab,a,-,b,b,a,ab,ab,a,a,b,ab,-,ab,ab…
*M1885	D2.15	a,-,-,a,-,a,ab,-,ab,ab,a,ab,-,ab,a,ab,ab,a,ab,ab,ab,-,-,a,a,a,a,a,a,-,ab,-,-,a,ab,-,a,a,a,ab,a,-,ab,-,a,a,ab,ab,ab,ab,ab,a,-,-,a,-,ab,a,-,ab,ab,-,a,a,a,ab,a,a,a,ab,-,a,ab,a,-,a,-,ab,ab,a,a,ab,ab,a,ab,ab,a,ab,ab,a,ab,a,a,-,-,ab,-,ab,a,a,a,ab,ab,a,ab,ab,ab,-,a,ab,ab,a,ab,-,ab,a,ab,-,a,-,-,ab,a,-,ab,a,ab,ab,a,a,ab,ab,a,a,a,-,a,-,ab,-,a,a,a,a,a,-,a,ab,ab,a,ab,ab,a,a,ab,a,ab,-,ab,a,a,a,a,a,a,ab,a,-,ab…
*M1886	B3.7	a,ab,b,a,b,a,ab,ab,ab,ab,a,-,ab,ab,a,-,-,a,ab,b,ab,-,ab,ab,a,-,-,-,ab,a,b,a,ab,a,b,ab,a,a,-,b,a,ab,b,-,a,ab,ab,-,-,ab,-,a,b,ab,ab,ab,ab,ab,ab,b,-,a,ab,-,a,-,-,a,ab,ab,ab,a,b,-,b,a,-,b,ab,a,a,b,ab,ab,b,ab,ab,b,b,ab,ab,a,-,-,b,-,b,ab,a,ab,a,ab,ab,a,ab,ab,-,-,a,b,-,a,-,a,-,a,ab,-,ab,b,ab,b,a,ab,b,ab,ab,b,ab,ab,-,b,a,a,ab,ab,ab,b,-,a,a,a,ab,a,a,-,-,ab,b,a,ab,ab,ab,-,-,a,b,-,-,ab,a,a,a,a,ab,-,a,ab,b,a…
*M1895	D1.10	ab,a,a,ab,a,ab,ab,a,-,ab,ab,ab,ab,-,-,-,ab,ab,-,-,ab,a,ab,a,ab,-,a,ab,a,ab,a,ab,-,ab,a,a,ab,-,ab,a,ab,ab,a,-,ab,a,-,ab,ab,ab,ab,ab,-,ab,a,-,ab,a,ab,a,a,-,a,ab,ab,a,ab,-,a,ab,a,ab,a,-,a,ab,-,a,ab,ab,ab,a,ab,a,a,ab,a,a,a,a,-,ab,ab,a,a,ab,a,-,-,a,ab,ab,ab,ab,ab,ab,ab,-,ab,a,ab,ab,a,ab,a,-,-,-,-,-,ab,-,ab,-,a,a,ab,-,a,a,a,a,ab,ab,a,ab,a,-,-,ab,ab,ab,a,ab,ab,a,-,ab,a,ab,-,-,a,a,ab,-,a,ab,ab,a,ab,ab,-,…
*M1898	D2.15	a,a,ab,a,-,a,ab,a,-,ab,a,-,ab,ab,-,ab,ab,a,ab,ab,ab,a,ab,a,a,a,a,a,-,a,ab,a,ab,a,ab,-,a,-,-,ab,-,-,ab,-,a,a,ab,ab,ab,ab,-,a,ab,-,a,ab,ab,a,-,-,ab,a,a,a,a,-,a,a,a,ab,a,a,ab,-,ab,a,ab,ab,-,-,a,ab,ab,a,ab,ab,a,-,ab,a,ab,a,-,ab,ab,ab,ab,ab,a,a,-,ab,ab,a,ab,ab,-,-,a,ab,ab,a,ab,a,ab,-,ab,a,a,ab,ab,ab,-,ab,ab,a,ab,ab,a,a,-,ab,a,-,-,ab,a,ab,-,a,-,a,a,a,a,a,a,ab,ab,ab,-,ab,a,a,ab,a,ab,-,-,-,-,a,a,-,a,-,a,…
*M1901	B3.7	a,ab,b,a,b,a,ab,-,ab,ab,-,ab,ab,ab,-,b,ab,-,ab,-,ab,ab,ab,ab,a,ab,ab,a,ab,a,-,a,ab,a,b,-,a,a,a,b,a,ab,b,ab,a,ab,ab,-,ab,ab,-,a,b,ab,ab,ab,ab,ab,ab,-,b,a,ab,a,a,b,a,a,-,ab,ab,a,b,-,b,-,ab,b,ab,a,a,b,ab,ab,b,-,ab,-,b,-,-,-,a,-,b,ab,b,ab,a,ab,a,-,ab,a,ab,ab,ab,-,a,b,ab,a,b,a,-,a,ab,-,ab,-,ab,b,a,ab,b,-,-,-,ab,ab,b,-,a,a,ab,-,-,b,ab,a,a,-,ab,a,a,-,a,-,b,ab,-,ab,ab,ab,ab,a,b,-,ab,ab,-,-,a,-,ab,b,a,ab,…
*M1906	D2.15	ab,ab,a,ab,a,ab,a,ab,a,-,-,a,a,a,ab,a,a,-,a,a,a,-,a,ab,ab,ab,ab,ab,-,-,-,-,a,-,a,ab,ab,ab,-,a,ab,-,a,ab,ab,-,a,-,a,-,a,ab,a,a,ab,a,a,ab,-,a,a,ab,ab,ab,ab,a,ab,-,ab,a,ab,ab,a,ab,-,ab,a,a,a,-,ab,a,a,-,a,a,ab,a,a,ab,a,ab,ab,a,a,-,a,a,ab,ab,ab,a,a,ab,a,a,a,a,ab,a,a,ab,a,-,a,ab,a,ab,ab,a,a,a,ab,a,a,ab,-,-,-,ab,a,a,-,-,ab,a,ab,a,a,ab,ab,-,-,ab,ab,ab,-,-,a,a,a,a,ab,ab,a,ab,a,-,a,ab,ab,-,ab,ab,ab,a,ab,-,…
*M1908	D2.15	ab,ab,a,ab,-,-,a,-,-,a,ab,a,a,a,ab,a,a,ab,-,a,a,ab,a,ab,ab,-,ab,ab,ab,ab,a,ab,a,-,-,ab,ab,-,ab,a,ab,a,-,-,-,ab,a,-,a,a,a,ab,a,a,-,-,a,-,a,a,-,ab,ab,ab,ab,a,-,-,ab,-,ab,ab,a,-,a,ab,a,a,a,ab,ab,a,a,ab,-,a,ab,-,a,ab,-,ab,ab,a,a,a,-,a,ab,ab,ab,a,a,ab,a,a,-,a,ab,a,-,-,-,ab,a,ab,a,-,ab,a,-,a,-,-,-,ab,a,a,-,ab,a,-,ab,ab,-,-,ab,-,a,ab,ab,ab,ab,ab,ab,ab,-,a,a,a,a,a,ab,-,a,-,a,a,-,-,-,ab,-,ab,ab,a,ab,ab,a,…
*M1911	D1.10	-,ab,ab,a,ab,-,-,-,a,-,a,a,a,a,-,ab,a,a,a,ab,a,ab,-,-,a,ab,-,a,ab,a,ab,a,a,a,ab,-,a,a,a,ab,a,a,ab,-,a,ab,a,-,-,a,a,a,ab,a,ab,a,a,ab,a,ab,-,a,ab,a,a,ab,a,a,ab,a,-,a,ab,ab,ab,-,a,-,a,a,a,ab,-,ab,ab,-,-,ab,ab,ab,-,a,a,ab,ab,-,ab,a,a,ab,a,a,a,a,-,-,a,-,a,ab,a,-,ab,a,ab,a,a,a,ab,ab,a,-,a,a,ab,-,a,ab,ab,ab,ab,ab,a,-,ab,a,ab,ab,a,-,-,-,ab,a,a,ab,a,a,ab,a,a,a,ab,-,a,-,ab,a,a,ab,-,a,a,a,ab,ab,a,-,ab,ab,a,…
*M1915	D1.10	a,ab,ab,a,-,-,a,ab,a,a,a,a,a,-,a,ab,a,a,a,ab,a,-,a,ab,-,ab,-,a,ab,a,ab,a,a,a,ab,ab,-,a,-,-,a,a,ab,ab,a,ab,a,-,a,a,a,-,ab,a,ab,a,a,ab,a,-,ab,a,ab,-,a,ab,a,a,ab,a,ab,a,ab,ab,ab,a,a,ab,a,a,a,ab,-,ab,ab,a,-,ab,ab,-,a,a,a,-,ab,a,-,a,a,ab,a,a,a,a,a,a,a,a,a,ab,a,a,ab,a,ab,a,a,a,ab,ab,-,ab,a,a,ab,ab,a,ab,ab,-,ab,ab,-,a,ab,a,ab,-,a,a,a,a,ab,a,-,-,a,a,-,-,-,-,ab,ab,-,a,ab,a,a,ab,a,-,a,a,-,ab,a,ab,ab,-,a,a,…
*M1916	D1.10	a,ab,ab,a,ab,a,a,ab,a,a,-,a,-,a,a,ab,a,-,a,ab,a,ab,a,ab,-,ab,ab,a,ab,a,ab,a,a,a,ab,ab,a,a,-,-,a,a,-,ab,a,ab,a,a,a,a,a,a,ab,-,ab,a,-,-,-,ab,ab,-,ab,a,a,-,a,a,ab,-,ab,a,ab,ab,ab,-,a,ab,a,a,a,ab,a,ab,-,a,ab,ab,ab,ab,a,a,a,ab,ab,-,ab,a,a,-,a,a,a,a,a,a,a,-,a,ab,a,a,-,a,ab,a,-,a,ab,ab,a,-,a,a,ab,-,a,ab,ab,ab,ab,ab,a,a,-,a,ab,ab,a,-,-,a,ab,a,a,ab,a,-,ab,-,-,a,-,ab,a,a,ab,a,-,ab,a,-,-,a,-,ab,a,ab,ab,ab,a…
*M1917	D1.10	ab,a,-,ab,a,ab,ab,a,ab,ab,ab,ab,ab,ab,ab,a,ab,ab,ab,a,ab,-,ab,a,ab,a,-,-,a,-,a,ab,ab,ab,a,-,ab,ab,ab,-,ab,ab,a,a,ab,a,ab,ab,ab,ab,ab,ab,a,ab,a,ab,-,ab,ab,a,a,-,a,ab,ab,a,-,ab,a,ab,a,ab,a,-,a,ab,ab,a,ab,ab,ab,a,-,a,a,ab,a,a,a,a,ab,ab,-,a,a,ab,a,ab,ab,-,ab,ab,ab,ab,ab,-,-,-,ab,a,ab,ab,a,ab,a,ab,ab,ab,-,a,ab,a,ab,ab,a,-,ab,a,a,a,a,a,ab,-,-,ab,a,a,ab,ab,ab,-,a,ab,-,a,ab,ab,a,ab,ab,-,a,a,ab,-,a,ab,ab,…
*M1918	B3.7	-,ab,-,b,a,b,ab,ab,ab,ab,-,ab,ab,ab,-,a,ab,b,ab,a,ab,ab,ab,ab,b,-,-,b,ab,-,a,b,-,b,a,ab,b,-,b,a,-,ab,a,ab,b,ab,-,ab,ab,-,-,b,a,ab,ab,ab,-,b,ab,a,a,b,ab,b,b,a,-,b,ab,ab,-,b,-,ab,a,b,ab,a,-,b,b,a,ab,ab,a,ab,ab,a,a,ab,ab,-,b,a,a,ab,a,ab,b,-,b,ab,ab,b,ab,-,ab,-,b,a,ab,b,a,b,a,b,ab,b,ab,a,ab,a,-,ab,a,-,ab,a,-,ab,a,a,b,b,-,-,ab,-,ab,b,b,b,ab,b,b,-,b,ab,a,ab,ab,ab,ab,ab,ab,b,a,-,ab,ab,b,b,b,b,ab,a,-,ab,…
*M1919	D1.10	ab,a,a,ab,a,-,ab,a,ab,ab,ab,ab,ab,ab,-,a,ab,ab,ab,-,ab,a,ab,a,ab,-,a,ab,-,ab,-,ab,-,ab,a,a,ab,-,ab,a,ab,ab,-,a,ab,a,ab,ab,ab,ab,ab,ab,a,ab,a,ab,-,ab,ab,a,a,ab,a,ab,ab,-,ab,-,-,-,-,ab,-,a,-,ab,-,-,ab,-,ab,a,ab,a,-,ab,a,a,a,a,ab,ab,ab,a,a,-,a,ab,ab,a,ab,ab,ab,ab,-,ab,ab,ab,-,-,ab,-,a,ab,a,ab,ab,ab,a,a,-,a,ab,ab,a,-,ab,a,a,a,a,a,-,ab,-,ab,a,a,ab,ab,ab,ab,a,ab,ab,a,ab,ab,a,ab,ab,ab,a,-,-,ab,-,ab,ab,a…
*M1931	D1.10	-,a,a,-,-,ab,ab,a,ab,ab,ab,ab,ab,ab,ab,a,ab,ab,ab,a,ab,-,-,-,-,a,a,ab,-,ab,a,-,ab,ab,a,a,ab,ab,-,a,ab,-,a,a,ab,a,ab,ab,-,ab,ab,ab,a,ab,a,ab,ab,ab,ab,a,a,ab,a,ab,ab,a,-,ab,-,-,-,ab,a,a,a,ab,ab,a,-,-,ab,-,ab,a,a,-,-,-,a,-,ab,ab,ab,a,a,-,a,-,ab,a,-,-,-,ab,ab,ab,ab,ab,ab,a,ab,ab,a,-,-,ab,-,ab,a,a,ab,a,-,ab,a,-,ab,a,a,a,a,-,ab,-,a,ab,a,a,ab,-,-,ab,-,ab,ab,-,-,ab,a,-,ab,-,a,a,ab,ab,a,ab,ab,a,ab,ab,ab,a…
*M1951	D1.10	ab,ab,ab,a,-,a,a,ab,a,a,a,a,a,a,a,ab,a,a,a,ab,a,ab,a,-,a,ab,ab,-,ab,a,-,a,a,a,-,ab,a,-,a,ab,a,a,ab,-,-,ab,a,a,a,a,a,a,ab,-,ab,a,a,a,a,ab,ab,a,ab,a,a,ab,-,a,ab,a,ab,a,a,ab,ab,a,a,ab,a,a,-,ab,a,ab,ab,-,ab,ab,ab,ab,-,-,a,ab,ab,a,ab,a,-,ab,a,a,a,a,a,a,-,-,a,ab,a,a,-,a,ab,a,a,a,ab,ab,a,ab,a,a,ab,ab,a,ab,a,ab,-,ab,a,-,ab,a,-,ab,a,-,a,a,-,-,a,ab,a,a,ab,a,-,a,ab,ab,a,-,ab,a,a,ab,ab,a,a,a,ab,ab,a,ab,ab,ab…
*M1952	D1.10	ab,ab,ab,a,ab,a,a,ab,a,a,a,a,a,a,-,ab,-,a,a,-,a,ab,a,ab,a,ab,ab,a,-,a,ab,a,a,a,ab,ab,-,a,a,ab,a,a,ab,ab,-,ab,a,a,-,-,-,a,ab,a,ab,a,-,a,a,ab,ab,a,ab,a,a,-,a,a,ab,-,ab,-,a,ab,ab,-,a,ab,-,a,-,ab,a,ab,ab,a,ab,ab,ab,ab,a,a,a,ab,ab,a,ab,-,a,-,a,a,a,a,-,a,-,-,a,ab,-,-,ab,a,-,a,a,a,ab,ab,-,ab,a,a,-,-,a,-,a,-,ab,ab,a,a,ab,a,-,-,a,a,a,a,ab,ab,-,ab,a,a,ab,a,-,a,ab,ab,a,ab,ab,-,a,ab,ab,a,-,a,ab,-,a,ab,ab,ab,…
*M1954	D1.10	ab,ab,ab,a,-,-,a,ab,a,a,a,a,a,a,-,ab,a,-,-,ab,a,ab,a,ab,a,ab,ab,a,ab,a,ab,a,-,a,ab,ab,a,a,a,ab,a,a,ab,-,a,-,a,a,a,a,a,a,ab,a,ab,a,a,a,a,ab,ab,a,ab,a,a,ab,a,a,ab,a,-,a,-,ab,-,a,a,ab,a,a,a,ab,a,ab,ab,a,ab,ab,ab,ab,-,a,a,ab,ab,-,ab,-,a,-,a,a,a,-,a,a,a,-,a,-,a,a,ab,a,ab,-,a,a,ab,-,a,ab,a,a,ab,ab,a,ab,a,-,ab,-,a,a,-,-,ab,ab,-,a,a,a,ab,ab,-,ab,a,a,ab,a,a,a,-,ab,a,ab,ab,a,a,ab,ab,-,-,-,ab,-,-,-,ab,ab,a,…
*M1960	B3.7	ab,ab,-,b,a,b,ab,ab,ab,ab,b,ab,ab,ab,-,a,-,-,ab,a,ab,ab,-,-,b,ab,ab,b,ab,b,-,-,ab,b,a,ab,b,b,ab,a,ab,ab,a,ab,-,ab,ab,ab,ab,-,ab,b,-,-,-,ab,-,b,ab,a,a,b,ab,b,b,a,b,b,ab,ab,ab,b,ab,ab,a,b,-,a,ab,b,b,a,ab,ab,a,ab,ab,-,ab,-,ab,-,b,-,a,ab,a,ab,-,ab,b,ab,ab,b,ab,ab,ab,a,-,a,ab,b,-,b,a,-,-,b,ab,a,-,a,-,-,-,ab,ab,a,b,-,a,a,-,-,ab,-,ab,a,ab,-,b,-,ab,-,b,ab,b,ab,a,-,ab,a,ab,ab,b,ab,-,-,-,ab,ab,b,b,b,-,a,-,…
*M1961	D2.15	-,-,ab,a,ab,-,ab,a,ab,ab,a,ab,ab,-,-,ab,ab,a,ab,-,ab,a,ab,-,a,a,a,a,a,a,ab,-,ab,a,ab,a,-,a,ab,-,ab,ab,-,-,a,a,-,-,ab,ab,ab,a,ab,-,-,ab,ab,a,-,ab,ab,a,a,a,a,ab,a,a,a,ab,a,-,ab,a,-,a,ab,-,ab,-,-,ab,ab,a,ab,-,-,ab,a,-,ab,a,a,ab,-,ab,ab,-,a,a,-,ab,ab,a,ab,ab,ab,ab,a,-,ab,a,ab,-,-,a,ab,-,a,-,ab,ab,ab,ab,ab,a,ab,ab,a,a,ab,-,a,a,a,ab,a,ab,ab,a,a,a,a,ab,a,-,a,ab,ab,ab,ab,ab,a,a,a,a,-,ab,ab,a,a,a,-,-,a,ab…
*M1962	D1.10	ab,ab,-,a,ab,a,a,ab,a,-,a,a,a,a,a,-,a,-,a,ab,a,ab,-,ab,-,ab,ab,a,ab,a,-,-,a,a,ab,ab,-,a,a,-,-,a,ab,ab,a,ab,a,a,a,a,a,-,ab,a,ab,a,a,-,a,ab,ab,a,ab,a,-,ab,-,a,ab,-,ab,a,a,ab,-,a,a,ab,a,a,a,ab,a,ab,ab,a,-,ab,ab,ab,a,a,a,ab,ab,-,ab,a,-,ab,a,-,a,a,a,a,a,ab,a,ab,a,a,ab,-,ab,-,a,a,ab,-,-,-,a,a,-,ab,a,ab,a,ab,-,-,-,a,ab,-,-,-,a,a,a,a,ab,ab,a,ab,a,a,ab,a,a,-,ab,ab,a,ab,ab,a,a,ab,ab,a,a,a,ab,ab,a,-,-,ab,a,…
*M1966	D2.15	ab,ab,a,-,-,ab,ab,-,a,a,ab,a,a,a,ab,a,a,ab,a,a,a,ab,a,ab,ab,ab,-,ab,ab,ab,a,ab,-,ab,a,ab,ab,ab,a,a,a,a,-,ab,ab,ab,a,a,a,a,a,ab,a,a,ab,a,a,ab,-,a,a,ab,ab,ab,ab,a,ab,-,ab,a,ab,ab,-,ab,-,ab,a,-,a,ab,ab,a,a,ab,-,a,-,a,-,-,a,ab,ab,a,a,-,a,-,ab,ab,ab,a,a,ab,-,a,a,a,ab,a,a,ab,a,ab,a,ab,-,-,ab,-,a,a,a,a,a,ab,a,a,ab,ab,a,a,ab,ab,-,a,ab,a,a,-,ab,ab,ab,a,ab,ab,ab,a,a,a,-,a,-,ab,-,ab,a,a,a,ab,ab,-,-,ab,ab,a,…
*M1971	D2.15	-,ab,a,ab,a,ab,ab,ab,a,-,ab,-,a,a,ab,-,a,ab,a,a,a,ab,a,-,ab,ab,ab,ab,-,ab,a,ab,a,ab,a,-,ab,ab,a,a,a,a,a,ab,ab,ab,a,a,a,a,a,-,a,a,ab,-,a,ab,-,-,a,ab,ab,ab,ab,a,ab,-,ab,a,ab,ab,a,ab,a,ab,-,a,-,-,-,ab,a,-,a,a,ab,a,-,ab,a,ab,ab,a,a,a,a,-,ab,ab,-,a,a,ab,a,-,a,-,ab,a,a,-,a,-,a,ab,-,ab,ab,a,a,a,a,a,-,ab,-,a,ab,ab,-,a,ab,ab,-,a,ab,-,-,-,ab,ab,ab,a,-,ab,ab,-,a,a,a,-,-,ab,ab,ab,a,a,a,ab,-,ab,-,ab,-,a,a,-,a…
*M1974	B3.7	ab,ab,b,a,b,a,-,ab,ab,-,a,ab,ab,-,a,b,ab,a,ab,b,ab,ab,ab,ab,a,ab,ab,-,-,a,b,a,-,a,-,ab,-,a,-,b,ab,ab,-,ab,-,ab,-,ab,ab,ab,ab,a,b,ab,ab,ab,ab,a,ab,b,b,a,ab,-,a,-,a,a,-,-,ab,a,ab,ab,-,-,ab,-,ab,a,a,ab,-,-,b,ab,ab,b,ab,ab,-,-,a,-,-,ab,-,ab,a,-,a,ab,ab,a,ab,ab,ab,-,a,b,-,a,-,a,b,a,ab,a,ab,b,ab,b,-,-,b,ab,ab,b,-,ab,b,b,a,a,-,-,ab,b,-,-,a,a,ab,b,a,ab,a,-,b,ab,ab,b,ab,ab,a,ab,b,-,ab,ab,ab,a,a,-,ab,b,ab,…
*M1981	D1.10	a,a,-,ab,-,-,ab,a,ab,-,ab,ab,-,ab,ab,a,ab,a,ab,a,ab,a,ab,-,ab,a,a,ab,-,ab,-,ab,ab,ab,a,a,ab,-,ab,a,-,ab,a,a,ab,a,ab,ab,ab,ab,ab,-,a,ab,a,ab,ab,ab,ab,a,-,ab,a,ab,ab,a,ab,ab,a,ab,a,-,ab,a,-,ab,-,a,-,ab,ab,-,ab,-,-,ab,a,-,a,a,ab,ab,ab,a,a,ab,-,-,ab,a,-,ab,ab,-,ab,ab,ab,a,ab,a,ab,ab,-,ab,a,ab,ab,ab,a,a,ab,a,ab,ab,a,a,ab,-,ab,a,a,-,ab,ab,a,ab,a,a,ab,ab,ab,-,a,a,-,a,ab,ab,-,ab,ab,a,a,a,ab,a,a,ab,ab,a,-…
*M1987	D2.15	ab,ab,a,ab,a,ab,ab,ab,a,a,ab,a,-,a,-,a,a,ab,a,a,a,-,-,ab,ab,-,ab,ab,ab,ab,a,-,-,-,a,ab,ab,ab,a,a,a,-,a,ab,ab,-,a,a,a,a,a,ab,a,a,ab,a,a,-,a,-,a,ab,ab,-,ab,a,-,ab,ab,a,ab,ab,-,-,a,ab,-,a,-,-,ab,ab,a,ab,a,a,ab,a,ab,ab,a,ab,ab,a,-,-,a,a,ab,ab,ab,-,a,ab,a,a,-,-,ab,-,a,ab,a,ab,a,ab,a,ab,ab,a,a,-,-,a,a,ab,a,a,-,-,a,a,-,ab,-,a,ab,a,a,-,-,ab,-,a,ab,-,ab,a,a,a,a,a,ab,-,ab,ab,-,a,a,-,ab,ab,ab,-,ab,a,a,ab,a,…
*M2010	D2.15	ab,ab,a,-,a,ab,ab,ab,a,a,ab,a,a,a,ab,a,a,-,a,a,a,ab,a,ab,ab,ab,ab,ab,ab,ab,a,ab,a,ab,a,ab,-,ab,a,a,a,a,a,ab,ab,-,a,-,a,a,a,ab,a,a,-,a,a,ab,a,a,-,ab,-,ab,-,a,ab,-,-,a,-,-,a,ab,a,ab,a,-,-,ab,ab,-,a,ab,a,a,ab,-,ab,ab,a,ab,ab,a,a,a,a,-,ab,ab,ab,a,a,ab,a,a,a,-,ab,-,a,-,a,ab,a,-,a,ab,-,a,a,a,a,-,a,ab,a,a,ab,-,a,a,ab,ab,ab,a,ab,a,a,ab,ab,-,ab,a,ab,ab,-,a,a,a,a,a,ab,ab,ab,ab,a,a,a,ab,ab,-,ab,ab,-,-,a,ab,…
*M2011	D2.15	ab,ab,a,ab,a,ab,ab,ab,a,a,ab,-,-,a,ab,-,a,ab,a,a,a,-,-,ab,ab,-,ab,ab,ab,ab,a,ab,a,-,-,-,ab,ab,a,a,a,a,a,ab,-,-,a,a,a,a,a,-,a,a,ab,a,a,ab,a,a,a,ab,-,ab,ab,a,ab,ab,ab,a,ab,ab,a,ab,a,ab,-,a,a,ab,ab,ab,a,-,a,a,ab,a,-,ab,a,ab,ab,a,a,a,a,a,ab,ab,ab,a,a,ab,a,a,a,a,ab,a,a,ab,a,ab,a,-,a,ab,ab,a,a,a,-,a,a,ab,a,a,ab,-,a,a,ab,ab,-,-,ab,a,a,-,ab,a,ab,a,ab,ab,ab,a,a,a,a,a,ab,ab,ab,ab,a,a,a,ab,ab,ab,ab,ab,ab,a,…
*M2014	D2.15	ab,ab,a,ab,a,ab,ab,ab,a,a,ab,a,a,a,ab,a,a,ab,a,a,-,ab,a,ab,ab,ab,ab,ab,ab,ab,a,ab,a,ab,a,ab,ab,ab,a,-,a,a,a,ab,ab,ab,a,a,a,a,-,ab,a,a,ab,a,a,ab,a,-,a,ab,ab,ab,ab,a,ab,ab,-,a,ab,ab,a,ab,a,-,a,a,a,ab,ab,ab,-,ab,a,-,-,a,ab,-,a,ab,ab,a,-,-,a,a,ab,ab,ab,-,-,ab,a,a,a,a,-,a,a,ab,a,-,a,ab,a,ab,ab,-,a,a,a,-,a,ab,a,a,ab,ab,-,a,ab,ab,-,-,ab,a,a,ab,-,-,ab,a,ab,ab,ab,a,a,a,a,-,ab,ab,ab,ab,a,a,a,-,-,-,ab,-,ab,…
*M2015	D2.15	ab,-,-,-,a,-,-,ab,a,a,ab,a,a,-,ab,a,a,-,a,a,a,ab,-,-,-,ab,ab,ab,ab,-,a,ab,a,ab,-,ab,ab,ab,a,a,a,a,a,ab,ab,ab,a,a,a,a,a,ab,a,a,ab,a,a,ab,a,-,-,ab,ab,-,ab,-,ab,ab,ab,-,-,ab,a,ab,a,ab,a,a,a,ab,ab,-,-,ab,a,a,ab,a,-,ab,a,ab,-,a,-,a,-,a,ab,ab,ab,-,a,-,a,a,a,a,ab,a,a,ab,-,ab,a,ab,a,ab,ab,a,a,a,a,a,a,ab,a,a,ab,ab,a,a,ab,ab,ab,a,-,a,a,ab,ab,-,-,a,ab,ab,ab,a,a,a,a,a,ab,-,-,ab,a,a,a,ab,ab,ab,ab,ab,ab,a,-,ab…
*M2022	D2.15	ab,ab,a,ab,a,-,ab,-,a,a,ab,a,a,-,ab,a,a,ab,-,a,a,-,a,ab,ab,-,ab,-,ab,ab,a,ab,a,-,-,-,ab,ab,a,a,-,a,a,ab,ab,ab,a,a,a,a,-,ab,-,a,-,a,-,ab,a,a,a,ab,ab,ab,-,a,ab,ab,ab,a,ab,-,-,ab,a,ab,a,a,a,ab,-,ab,a,ab,-,-,-,a,-,ab,-,ab,ab,a,-,a,-,a,-,-,ab,a,a,ab,a,a,a,a,-,a,a,-,a,-,-,ab,-,ab,ab,a,a,a,-,a,a,ab,a,-,ab,ab,a,-,-,ab,ab,-,ab,a,a,ab,ab,a,ab,a,ab,ab,-,a,-,a,a,-,ab,ab,ab,ab,a,a,a,ab,ab,ab,ab,-,-,a,-,ab,a,-…
*M2023	D2.15	ab,ab,a,ab,a,ab,ab,ab,a,a,ab,a,a,a,ab,a,a,ab,-,-,a,ab,a,ab,ab,ab,ab,-,-,ab,a,ab,a,ab,a,ab,ab,ab,a,-,a,-,a,ab,-,-,-,a,a,a,a,ab,a,a,ab,-,a,ab,a,a,a,-,ab,ab,ab,a,ab,ab,ab,a,ab,ab,a,-,-,-,a,a,a,-,ab,ab,a,ab,a,-,-,-,ab,ab,-,ab,ab,a,a,a,-,a,-,ab,-,a,a,ab,a,a,-,-,ab,a,a,ab,a,ab,a,ab,a,ab,ab,a,a,a,a,a,-,ab,a,a,ab,ab,a,a,ab,ab,ab,-,ab,a,a,ab,-,-,ab,-,ab,ab,-,a,a,a,a,-,-,ab,ab,ab,a,a,a,ab,-,ab,ab,ab,ab,a,a…
*M2032	D2.15	a,-,ab,-,ab,-,-,a,ab,ab,a,ab,ab,ab,a,ab,a,a,ab,ab,ab,a,ab,a,ab,a,a,a,a,a,ab,a,ab,a,ab,a,a,a,ab,ab,ab,ab,-,a,-,a,ab,ab,ab,ab,ab,a,ab,ab,a,ab,ab,a,ab,ab,ab,a,a,a,a,ab,a,a,a,ab,a,a,ab,-,ab,a,ab,-,ab,a,a,a,ab,-,ab,-,a,ab,a,a,ab,a,a,ab,ab,ab,ab,ab,-,a,a,ab,ab,a,ab,-,ab,ab,a,-,ab,a,a,-,ab,a,ab,a,a,ab,ab,ab,ab,ab,ab,a,ab,-,a,a,ab,ab,a,a,a,ab,-,ab,ab,a,-,-,a,ab,a,-,-,ab,ab,ab,-,-,a,a,a,a,ab,ab,ab,a,a,a,a…
*M2037	B3.7	ab,ab,b,a,-,-,-,ab,-,-,-,ab,ab,-,a,b,a,ab,ab,b,-,ab,b,-,ab,-,ab,a,a,a,-,a,ab,a,ab,ab,-,a,ab,b,ab,-,b,ab,a,ab,ab,ab,ab,ab,ab,a,b,ab,ab,ab,ab,a,ab,b,b,a,-,a,-,b,a,a,-,ab,ab,a,ab,-,b,a,ab,b,ab,a,a,ab,-,-,b,ab,ab,-,ab,-,ab,-,-,-,b,-,-,ab,a,ab,-,ab,ab,a,ab,-,ab,b,-,b,ab,a,ab,ab,b,a,b,a,-,b,ab,b,ab,ab,b,-,ab,-,a,ab,b,b,-,a,ab,ab,ab,b,ab,a,a,ab,ab,b,a,ab,a,ab,ab,b,-,b,ab,ab,-,ab,-,-,ab,ab,ab,a,a,a,ab,-,…
*M2043	D2.15	a,a,ab,a,-,a,a,a,ab,ab,a,ab,ab,ab,a,ab,a,-,ab,ab,-,a,ab,a,ab,a,a,a,a,a,ab,a,-,a,-,a,a,a,ab,ab,ab,ab,ab,-,a,a,ab,-,ab,ab,ab,a,ab,ab,a,ab,ab,a,ab,ab,-,a,a,a,a,ab,a,a,-,ab,a,a,ab,a,ab,-,ab,ab,-,a,-,a,ab,a,-,ab,a,-,a,-,-,a,-,ab,-,ab,ab,-,-,a,a,ab,ab,-,-,ab,ab,-,-,ab,ab,a,a,a,ab,a,ab,a,a,ab,ab,ab,ab,-,ab,a,-,ab,a,-,ab,ab,a,a,a,ab,a,ab,ab,a,a,ab,a,ab,a,a,a,ab,ab,ab,ab,ab,a,a,a,a,ab,ab,ab,a,-,a,-,a,-,ab…
*M2046	D1.10	ab,ab,ab,-,ab,a,a,-,-,a,a,a,a,a,a,ab,a,ab,-,ab,a,a,ab,ab,a,-,ab,a,a,a,a,-,a,a,-,-,-,a,a,ab,a,a,-,ab,a,ab,a,a,-,a,a,a,-,-,-,a,-,-,a,ab,ab,ab,-,a,a,ab,ab,a,-,a,ab,a,-,ab,ab,a,a,ab,-,a,a,ab,a,ab,-,a,ab,ab,ab,ab,a,a,a,ab,ab,a,ab,-,a,ab,a,a,a,a,a,a,a,ab,-,ab,a,a,ab,ab,ab,-,ab,a,ab,-,a,ab,a,a,-,ab,a,ab,a,-,ab,ab,a,a,ab,a,ab,ab,a,a,a,a,ab,ab,a,ab,a,a,a,ab,a,ab,ab,ab,a,-,ab,a,-,ab,ab,a,a,a,-,ab,a,ab,ab,-…
*M2052	D1.10	a,a,-,ab,a,ab,ab,a,ab,-,-,ab,ab,ab,ab,a,-,a,ab,a,ab,ab,a,a,ab,a,a,-,ab,ab,ab,ab,ab,-,ab,a,ab,ab,ab,-,ab,ab,a,a,-,-,-,ab,ab,ab,ab,ab,a,ab,a,ab,ab,-,ab,-,a,-,a,ab,ab,a,a,ab,a,-,-,ab,ab,a,a,ab,ab,-,-,-,ab,-,ab,a,a,ab,a,a,a,a,ab,-,ab,a,a,ab,-,-,ab,a,-,ab,ab,ab,ab,ab,ab,a,-,-,ab,ab,a,a,a,ab,a,ab,-,a,-,a,ab,ab,a,a,ab,a,ab,a,a,-,ab,ab,a,ab,-,-,-,ab,ab,ab,a,a,ab,a,ab,ab,ab,-,ab,a,a,a,ab,a,a,ab,ab,a,a,ab,…
*M2055	D2.15	ab,ab,a,ab,a,ab,ab,ab,a,-,-,a,a,a,ab,a,ab,ab,a,a,a,ab,a,ab,a,ab,ab,ab,ab,ab,a,ab,a,-,-,ab,ab,ab,a,a,a,a,a,ab,ab,-,a,a,-,a,a,ab,a,a,ab,a,a,ab,-,a,a,ab,ab,ab,ab,a,ab,ab,ab,a,-,ab,a,ab,a,-,a,a,a,ab,ab,ab,a,ab,a,a,ab,a,ab,ab,-,-,ab,a,a,a,-,-,ab,ab,ab,a,a,ab,-,a,a,a,ab,a,a,-,-,ab,a,ab,a,ab,ab,a,-,a,-,a,a,-,-,a,ab,ab,a,a,ab,ab,ab,a,ab,a,a,ab,ab,a,ab,-,-,-,ab,-,a,-,-,a,ab,ab,-,ab,a,a,a,ab,ab,ab,ab,ab,ab…
*M2057	B3.7	ab,-,b,a,-,a,a,ab,ab,-,a,ab,ab,ab,-,b,a,-,ab,b,-,a,b,ab,ab,ab,-,a,a,a,ab,-,-,a,-,ab,a,a,ab,b,ab,ab,b,-,-,ab,-,ab,ab,ab,-,-,b,ab,ab,ab,-,a,-,b,-,ab,ab,a,a,b,ab,a,ab,ab,ab,a,ab,ab,-,-,ab,-,ab,a,a,ab,ab,ab,b,ab,ab,b,-,ab,ab,a,a,-,b,-,-,ab,a,ab,-,ab,ab,-,ab,ab,ab,b,-,b,ab,a,ab,-,b,a,-,a,ab,b,ab,b,ab,ab,-,-,ab,-,a,ab,b,b,a,a,ab,ab,ab,-,-,a,a,ab,-,ab,a,ab,a,-,-,b,ab,b,ab,ab,a,-,b,-,ab,ab,ab,-,-,a,ab,b,…
*M2060	B3.7	ab,-,a,b,a,b,b,-,ab,-,b,-,-,ab,b,a,b,ab,ab,a,ab,b,a,ab,ab,ab,b,-,b,b,ab,b,ab,-,ab,ab,b,b,ab,-,ab,ab,a,ab,b,ab,-,ab,ab,-,ab,b,a,ab,-,ab,ab,-,ab,a,a,ab,-,b,b,-,ab,b,ab,ab,ab,b,ab,-,a,-,ab,-,ab,b,b,ab,-,ab,a,ab,ab,a,-,-,ab,b,b,ab,a,ab,-,ab,b,ab,b,ab,ab,b,ab,ab,-,a,-,a,ab,b,ab,ab,-,-,a,b,ab,a,-,a,ab,ab,a,ab,ab,a,b,ab,a,a,b,b,-,ab,-,-,ab,b,b,ab,ab,ab,-,ab,b,ab,-,a,ab,a,-,ab,b,ab,-,ab,ab,ab,ab,b,-,b,ab…
*M2061	D2.15	ab,ab,a,ab,a,ab,ab,ab,-,a,-,-,a,a,-,a,ab,ab,a,a,a,ab,a,-,a,ab,ab,-,ab,ab,a,ab,a,ab,a,ab,ab,ab,a,-,a,a,-,ab,ab,ab,a,a,a,a,-,ab,a,a,ab,a,-,ab,a,a,a,ab,-,ab,ab,a,ab,ab,ab,-,ab,ab,a,ab,-,ab,a,a,a,ab,ab,ab,a,ab,a,a,-,a,ab,-,a,ab,ab,a,a,a,a,a,ab,ab,ab,a,a,ab,a,a,a,-,ab,-,a,-,ab,ab,a,ab,a,-,ab,a,a,a,a,a,a,-,-,a,ab,ab,-,a,ab,ab,ab,a,ab,-,-,ab,ab,-,ab,ab,ab,ab,-,-,a,a,a,a,ab,-,ab,-,a,a,-,-,-,ab,ab,ab,ab,a…
*M2064	D2.15	ab,ab,-,ab,a,ab,ab,ab,a,a,ab,-,a,a,ab,a,-,-,-,a,a,ab,a,ab,a,ab,ab,ab,ab,-,a,ab,-,ab,a,ab,-,ab,a,a,a,a,a,ab,ab,ab,a,-,a,a,-,ab,a,-,ab,a,-,-,a,a,a,ab,-,-,ab,-,ab,ab,ab,-,ab,ab,a,ab,a,-,a,a,-,ab,ab,ab,a,ab,a,a,ab,-,ab,ab,a,ab,ab,a,a,a,-,a,-,ab,ab,a,a,-,a,a,a,-,ab,a,a,ab,ab,ab,a,-,a,ab,ab,a,-,a,a,a,a,ab,a,a,ab,ab,a,a,ab,ab,ab,a,ab,-,a,-,ab,a,ab,ab,ab,ab,ab,a,a,a,a,a,ab,ab,ab,ab,-,a,a,ab,ab,ab,ab,ab,a…
*M2066	D2.15	a,a,ab,-,ab,a,a,-,ab,ab,a,ab,ab,ab,a,ab,a,a,-,ab,ab,a,ab,a,ab,a,a,a,a,-,ab,a,-,a,ab,a,-,a,ab,ab,-,-,ab,a,a,a,ab,ab,ab,ab,ab,a,-,-,a,ab,ab,a,-,ab,-,a,a,-,a,ab,a,a,a,ab,-,-,ab,a,ab,a,-,ab,ab,a,a,a,ab,-,ab,ab,a,ab,-,a,-,-,a,ab,ab,ab,ab,ab,-,a,a,-,ab,a,ab,ab,ab,ab,-,ab,ab,a,-,-,ab,a,-,-,a,ab,ab,ab,ab,ab,-,a,ab,ab,a,a,ab,ab,-,a,a,ab,a,ab,-,a,a,ab,a,a,a,a,a,ab,ab,-,ab,ab,a,a,a,a,ab,ab,ab,a,a,a,-,a,-,ab…
*M2071	D1.10	a,a,ab,ab,-,ab,-,-,ab,ab,ab,ab,ab,ab,-,a,ab,-,ab,-,ab,ab,a,a,ab,a,ab,-,ab,ab,ab,ab,ab,ab,ab,a,ab,ab,ab,-,ab,ab,a,a,ab,a,-,ab,ab,ab,ab,ab,a,ab,a,ab,ab,ab,-,-,-,-,a,ab,ab,a,a,ab,a,ab,a,ab,ab,a,a,ab,-,a,-,ab,ab,a,ab,a,-,ab,a,a,a,a,ab,ab,ab,ab,a,ab,a,ab,-,-,ab,ab,ab,-,ab,ab,ab,a,-,a,ab,-,a,a,-,ab,a,ab,a,a,ab,a,ab,-,a,-,ab,a,-,a,a,a,ab,ab,a,ab,a,a,ab,ab,ab,ab,a,a,ab,a,-,ab,-,-,ab,a,a,a,ab,a,-,ab,ab,-,…
*M2074	D1.10	a,a,ab,ab,-,ab,ab,a,ab,ab,ab,ab,ab,-,ab,a,ab,a,ab,a,ab,ab,-,a,-,a,ab,-,ab,ab,ab,ab,ab,ab,ab,a,ab,ab,ab,a,ab,ab,a,a,ab,a,ab,-,ab,ab,ab,ab,a,-,a,ab,ab,ab,-,a,a,-,a,ab,ab,a,a,ab,a,ab,a,ab,ab,a,a,ab,-,a,ab,ab,ab,a,ab,a,a,-,a,-,-,a,ab,ab,ab,-,a,ab,a,ab,ab,a,ab,ab,-,-,ab,ab,-,a,ab,a,ab,ab,a,a,a,ab,a,ab,a,a,ab,a,ab,ab,a,-,ab,a,ab,a,-,a,ab,ab,a,ab,a,a,ab,ab,ab,ab,a,a,ab,-,ab,ab,ab,a,ab,a,a,a,ab,a,a,ab,ab…
*M2075	D1.10	a,a,-,-,a,ab,ab,a,ab,ab,ab,ab,-,ab,-,a,ab,-,ab,a,ab,ab,a,a,ab,a,-,ab,ab,ab,-,-,ab,ab,ab,a,-,ab,-,a,ab,ab,a,a,ab,a,ab,ab,-,-,-,ab,a,ab,a,ab,ab,ab,-,a,a,a,a,ab,ab,a,a,ab,a,ab,-,ab,ab,a,a,ab,ab,a,ab,ab,-,a,ab,a,a,ab,a,a,-,a,ab,ab,ab,ab,a,ab,a,-,ab,-,ab,ab,ab,-,ab,ab,ab,a,-,a,-,ab,a,a,a,ab,-,ab,a,a,ab,a,ab,-,a,a,ab,-,ab,a,a,a,ab,ab,a,ab,a,a,-,ab,ab,ab,a,a,ab,a,ab,-,ab,-,-,a,a,-,ab,-,a,ab,ab,a,a,ab,a,…
*M2076	D1.10	a,-,-,ab,a,ab,-,a,ab,ab,ab,ab,ab,ab,-,a,ab,a,ab,a,ab,ab,-,a,ab,-,ab,ab,ab,ab,ab,ab,ab,ab,ab,a,ab,ab,-,-,ab,-,a,a,ab,a,-,-,ab,-,ab,ab,a,ab,a,ab,ab,ab,-,a,-,a,a,-,-,a,a,ab,a,ab,a,ab,ab,a,a,ab,ab,a,ab,-,ab,a,ab,a,a,ab,-,-,a,a,ab,-,ab,-,-,ab,a,ab,-,a,ab,ab,ab,-,ab,ab,ab,-,ab,a,-,ab,a,a,-,-,a,ab,a,-,-,a,ab,ab,a,a,ab,a,-,a,a,a,ab,ab,a,ab,-,-,ab,ab,ab,ab,-,-,-,a,-,ab,ab,-,ab,a,-,-,ab,a,-,ab,ab,-,a,-,a,a…
*M2077	B3.7	a,a,b,ab,ab,ab,ab,a,b,b,ab,b,b,b,ab,ab,ab,a,b,ab,-,ab,-,a,b,a,ab,ab,-,ab,b,ab,-,-,b,a,ab,-,b,-,b,b,ab,a,ab,a,b,b,b,b,b,ab,ab,b,-,b,b,ab,b,ab,ab,a,-,-,-,ab,a,-,a,b,a,ab,b,a,-,-,b,ab,b,ab,ab,a,b,a,-,-,a,-,a,a,b,ab,ab,b,ab,b,ab,-,ab,a,ab,b,b,ab,b,b,b,ab,ab,ab,b,-,a,a,ab,ab,ab,ab,a,-,b,ab,b,b,ab,a,b,ab,ab,a,ab,ab,ab,ab,a,-,a,ab,b,ab,ab,-,a,a,-,-,ab,b,b,ab,b,-,a,-,ab,a,ab,b,b,a,-,ab,a,-,-,ab,b,a,ab,a,…
*M2079	B3.7	a,a,-,-,ab,ab,ab,a,-,b,ab,b,b,b,-,ab,ab,a,b,ab,b,ab,ab,-,b,a,ab,ab,ab,ab,b,ab,b,ab,b,a,-,ab,b,-,b,-,ab,a,-,a,b,b,b,-,b,ab,ab,-,-,-,b,ab,b,-,ab,-,-,ab,-,ab,a,ab,-,-,-,ab,b,a,-,ab,b,ab,-,ab,ab,a,b,a,ab,b,a,ab,a,-,b,-,-,b,-,-,ab,b,ab,a,ab,b,b,ab,b,-,b,ab,-,ab,-,ab,a,a,ab,ab,ab,ab,-,ab,b,ab,-,b,-,a,-,ab,ab,-,ab,ab,ab,ab,-,-,a,ab,b,ab,ab,b,-,a,ab,a,ab,b,b,ab,b,ab,a,-,ab,a,ab,b,b,a,a,-,a,ab,a,ab,b,-,ab…
*M2080	D1.10	a,a,ab,-,a,-,ab,a,-,ab,ab,ab,-,ab,-,a,-,a,ab,-,ab,ab,a,-,ab,a,ab,-,ab,-,ab,ab,ab,-,ab,-,-,ab,ab,a,ab,ab,a,a,-,a,ab,ab,ab,-,ab,-,a,ab,-,ab,ab,ab,ab,-,a,-,a,ab,-,a,a,ab,a,ab,a,ab,ab,a,a,-,ab,a,ab,ab,ab,-,-,a,a,ab,a,a,a,a,ab,ab,ab,-,-,-,a,ab,ab,a,ab,ab,ab,ab,ab,ab,ab,a,ab,a,-,ab,a,a,a,-,a,-,a,-,ab,a,-,ab,a,a,-,-,-,a,a,a,ab,ab,-,-,a,-,ab,-,ab,-,a,a,ab,a,ab,ab,-,a,ab,-,a,a,ab,-,a,-,-,a,a,ab,a,ab,a,a,-…
*M2081	D2.15	a,a,ab,a,ab,a,a,a,ab,ab,a,-,ab,ab,a,-,a,a,ab,ab,ab,a,ab,a,-,a,a,a,a,a,-,-,ab,-,ab,a,a,a,-,ab,ab,ab,ab,a,a,a,ab,ab,ab,ab,ab,a,-,ab,a,ab,ab,a,ab,ab,ab,a,a,a,a,ab,a,-,a,ab,a,a,ab,a,-,a,ab,ab,ab,a,a,a,ab,a,ab,ab,a,ab,a,a,ab,a,-,ab,ab,ab,ab,ab,a,a,a,ab,-,a,-,ab,-,-,-,-,ab,a,a,a,ab,-,ab,a,a,ab,ab,-,ab,ab,-,-,ab,ab,-,a,ab,ab,a,a,-,ab,a,ab,ab,a,a,ab,a,a,-,a,a,ab,ab,ab,ab,ab,a,-,a,a,ab,ab,ab,a,a,a,-,a,-,a…
*M2082	D1.10	ab,ab,a,a,-,a,a,ab,a,a,-,a,a,a,a,ab,a,ab,a,ab,a,-,ab,ab,a,-,a,a,a,-,a,a,a,a,a,ab,a,a,a,ab,a,a,ab,-,-,ab,a,a,a,a,a,a,-,a,ab,a,-,a,-,-,ab,ab,ab,a,-,ab,ab,-,ab,-,-,a,a,ab,ab,a,-,ab,a,a,-,ab,-,-,ab,a,ab,ab,-,ab,-,a,a,a,ab,a,ab,a,a,ab,a,a,a,a,a,-,-,ab,a,ab,a,a,-,ab,ab,a,ab,a,-,ab,-,ab,a,-,ab,-,a,ab,a,ab,ab,ab,a,-,ab,a,a,ab,-,a,a,a,ab,ab,a,ab,-,a,a,ab,a,ab,-,ab,a,ab,ab,a,a,ab,-,a,-,ab,ab,ab,a,ab,ab,ab,…
*M2084	D1.10	ab,ab,a,a,ab,a,a,ab,a,a,a,a,a,a,a,ab,-,-,a,-,a,-,-,ab,-,ab,a,a,a,a,a,a,a,a,a,ab,a,a,a,ab,a,a,ab,ab,a,ab,a,a,a,a,a,a,ab,a,a,-,a,a,a,ab,-,ab,-,a,a,ab,ab,a,ab,a,ab,a,a,ab,ab,-,-,-,a,a,a,-,a,ab,ab,a,ab,ab,ab,ab,a,a,a,a,ab,a,ab,a,a,ab,-,a,a,a,a,-,a,ab,a,ab,a,-,ab,-,ab,a,ab,a,ab,ab,a,ab,a,a,ab,ab,a,ab,a,ab,ab,ab,a,a,ab,-,a,ab,a,a,a,-,ab,ab,a,ab,a,a,a,ab,a,ab,ab,-,a,-,ab,a,a,ab,ab,a,ab,ab,ab,ab,a,ab,ab,…
*M2086	D1.10	a,a,ab,ab,a,-,-,a,-,ab,ab,ab,ab,ab,ab,-,ab,a,ab,-,ab,-,a,a,ab,a,ab,ab,ab,-,ab,ab,ab,ab,ab,a,ab,ab,-,-,ab,ab,a,a,ab,a,-,ab,ab,ab,ab,ab,a,ab,ab,ab,ab,ab,-,a,a,a,a,ab,-,a,a,ab,a,ab,a,ab,ab,a,a,ab,ab,a,ab,ab,ab,-,ab,a,a,ab,a,a,a,-,ab,-,ab,ab,a,ab,a,ab,-,a,ab,ab,ab,ab,ab,ab,ab,-,ab,a,ab,ab,a,a,a,ab,ab,ab,a,a,ab,a,ab,ab,a,a,ab,a,ab,-,-,a,ab,ab,a,ab,ab,a,-,ab,ab,ab,a,a,-,a,ab,ab,ab,-,ab,a,a,a,ab,a,a,ab,…
*M2087	D2.15	-,a,-,a,ab,a,a,a,ab,ab,a,ab,ab,ab,a,ab,a,a,ab,ab,ab,a,ab,a,ab,a,a,a,a,a,ab,a,ab,a,ab,a,-,a,ab,ab,-,ab,ab,-,a,a,-,ab,ab,ab,ab,-,ab,ab,a,-,ab,a,ab,ab,ab,a,a,a,a,ab,a,a,a,ab,a,a,-,a,-,a,ab,ab,ab,a,a,a,ab,a,ab,ab,a,ab,a,a,-,a,a,-,ab,ab,ab,ab,a,-,-,ab,ab,a,ab,-,-,ab,a,ab,ab,-,a,a,ab,-,-,a,a,ab,-,-,ab,-,ab,-,ab,ab,a,a,ab,-,a,-,-,ab,a,ab,ab,a,-,ab,-,a,a,a,a,ab,-,ab,ab,-,a,a,a,a,ab,ab,-,a,a,a,-,a,a,ab,ab…
*M2090	D2.15	a,a,ab,a,ab,a,a,a,ab,ab,a,ab,ab,ab,-,ab,a,-,ab,-,-,a,ab,a,-,a,a,a,a,a,ab,a,ab,a,ab,a,a,a,ab,ab,ab,ab,ab,-,a,a,-,ab,-,-,ab,a,ab,ab,a,ab,ab,a,-,ab,ab,a,a,a,a,ab,-,a,a,ab,a,a,ab,-,-,a,ab,ab,ab,a,-,a,-,a,-,ab,a,ab,-,a,ab,a,-,ab,ab,ab,ab,ab,-,a,a,ab,ab,a,-,ab,ab,ab,-,ab,ab,a,a,a,ab,a,-,a,a,ab,ab,ab,ab,-,ab,a,ab,ab,a,a,ab,-,a,a,a,ab,-,ab,ab,a,a,ab,a,a,a,a,a,ab,ab,ab,ab,ab,a,a,-,a,ab,ab,ab,-,a,a,a,a,-,-…
*M2098	D1.10	ab,ab,a,-,-,a,-,ab,-,-,a,a,a,a,-,ab,-,ab,-,ab,a,a,ab,ab,a,ab,-,a,a,a,a,a,a,a,-,-,a,a,a,-,a,a,ab,ab,a,ab,a,-,a,-,a,a,ab,a,a,a,a,a,a,ab,ab,-,ab,a,a,ab,ab,-,ab,a,ab,a,a,ab,ab,a,a,ab,a,a,-,-,-,ab,ab,a,ab,ab,ab,ab,a,a,a,-,ab,-,ab,-,a,a,-,a,-,a,a,a,a,ab,-,-,-,ab,ab,ab,-,-,a,-,-,ab,a,ab,a,a,ab,ab,-,ab,-,-,ab,ab,a,-,ab,a,a,ab,a,a,a,a,ab,ab,a,-,a,a,-,-,a,ab,ab,ab,a,ab,-,a,-,ab,ab,-,ab,ab,ab,ab,a,ab,ab,ab,…
*M2099	D1.10	ab,ab,a,a,ab,a,a,ab,a,a,-,a,a,a,a,ab,a,ab,a,ab,a,a,ab,ab,a,ab,a,a,-,a,a,-,a,a,a,ab,-,a,a,-,a,a,-,-,a,ab,a,a,-,-,-,a,ab,a,a,a,a,a,a,ab,ab,ab,ab,-,a,ab,ab,-,ab,a,ab,a,-,ab,ab,a,-,ab,a,a,ab,ab,a,ab,ab,a,ab,ab,ab,ab,-,a,a,a,ab,a,ab,a,a,a,a,a,a,a,a,a,a,-,a,ab,a,ab,ab,-,ab,a,a,-,ab,ab,a,ab,a,a,ab,ab,a,-,a,-,ab,ab,-,a,ab,a,a,ab,a,a,a,a,ab,ab,a,ab,a,-,-,ab,a,-,ab,-,a,ab,ab,a,a,ab,ab,a,ab,ab,ab,ab,-,ab,-,…
*M2103	B3.7	ab,ab,-,a,b,-,-,-,ab,ab,a,ab,ab,ab,a,b,-,ab,-,b,ab,a,-,-,ab,ab,a,a,a,a,-,a,ab,a,ab,ab,a,a,ab,ab,ab,ab,b,ab,a,ab,ab,ab,ab,-,ab,a,b,ab,-,-,ab,a,ab,b,b,ab,ab,a,a,b,ab,a,ab,ab,-,a,ab,-,b,a,ab,-,ab,a,ab,ab,ab,ab,b,-,ab,b,ab,ab,ab,a,a,ab,b,ab,-,ab,a,a,ab,ab,-,a,ab,ab,ab,b,a,-,ab,-,ab,-,b,-,ab,a,ab,-,ab,b,ab,ab,-,-,ab,b,a,a,-,b,a,a,ab,ab,a,-,ab,a,-,ab,ab,-,a,ab,a,ab,ab,b,-,b,ab,ab,-,ab,-,ab,ab,ab,-,a,-,…
*M2107	D1.10	ab,ab,a,a,ab,a,a,ab,a,a,a,a,-,a,a,ab,a,ab,a,ab,a,a,ab,ab,a,ab,a,a,a,a,a,-,a,a,-,ab,a,a,a,ab,a,a,ab,ab,a,ab,a,a,a,a,a,a,ab,-,-,a,a,a,a,ab,ab,ab,ab,a,a,ab,ab,a,-,a,-,a,-,ab,ab,a,-,ab,a,a,-,ab,a,ab,-,a,ab,ab,a,ab,a,-,a,a,ab,a,ab,a,a,-,a,-,a,a,a,a,a,ab,a,ab,a,ab,ab,ab,ab,a,a,a,ab,ab,a,ab,a,a,-,-,a,ab,-,a,ab,-,-,a,ab,a,a,ab,a,a,a,a,ab,ab,a,-,a,a,a,ab,a,-,ab,-,-,-,-,-,a,-,-,a,ab,ab,ab,-,a,ab,-,ab,a,a,a…
*M2110	D2.15	a,a,ab,a,ab,a,ab,a,ab,-,a,ab,-,ab,a,ab,a,a,-,ab,ab,-,ab,a,ab,-,a,a,a,-,ab,a,ab,a,ab,-,-,a,-,a,ab,ab,ab,a,a,a,-,ab,-,ab,-,a,ab,ab,a,ab,ab,a,ab,ab,ab,a,a,a,a,ab,-,a,a,-,a,a,ab,-,ab,a,ab,ab,ab,a,a,a,ab,a,ab,-,a,-,a,a,ab,a,-,ab,-,-,-,-,a,a,a,ab,ab,a,ab,ab,ab,ab,a,ab,-,ab,a,a,ab,a,ab,a,a,ab,ab,-,ab,ab,ab,a,ab,ab,a,a,ab,ab,a,a,a,ab,-,ab,ab,a,a,ab,a,a,a,a,a,-,ab,ab,ab,ab,a,a,-,-,ab,ab,ab,a,a,-,a,a,a,-,a…
*M2112	D1.10	a,a,ab,ab,a,ab,ab,a,ab,ab,ab,ab,ab,ab,-,a,ab,a,ab,a,ab,ab,-,a,-,a,ab,ab,ab,ab,ab,ab,ab,ab,ab,a,ab,ab,ab,a,-,-,a,a,ab,a,ab,ab,ab,ab,ab,ab,a,ab,-,ab,ab,ab,-,a,a,a,-,ab,ab,a,a,ab,a,ab,a,ab,ab,-,a,ab,ab,a,ab,ab,a,a,ab,a,a,-,a,a,-,a,ab,-,ab,-,-,ab,a,ab,-,ab,ab,ab,-,ab,-,ab,ab,a,ab,a,ab,a,a,a,a,ab,-,ab,a,-,ab,-,ab,ab,a,a,ab,a,ab,ab,-,a,ab,ab,a,ab,ab,a,-,ab,ab,-,a,-,ab,a,ab,ab,ab,a,ab,a,a,a,ab,a,a,-,ab,…
*M2114	B3.7	-,-,a,ab,ab,ab,a,-,a,-,ab,a,a,a,ab,-,ab,b,a,ab,-,ab,-,b,a,b,ab,ab,ab,ab,a,ab,a,-,a,b,ab,ab,a,-,a,a,ab,b,ab,-,a,a,a,a,a,-,ab,a,ab,a,-,ab,a,ab,ab,-,-,-,-,ab,-,-,b,a,-,-,a,b,-,ab,a,ab,a,ab,-,-,a,b,ab,-,b,ab,-,-,a,ab,-,a,-,a,ab,-,ab,ab,ab,a,a,ab,-,a,a,ab,ab,ab,a,ab,b,-,ab,ab,a,ab,b,ab,a,ab,a,a,ab,b,a,ab,ab,ab,ab,ab,ab,ab,-,a,ab,ab,a,ab,ab,a,b,b,ab,b,-,a,a,-,-,ab,-,b,-,b,ab,a,-,b,b,ab,-,b,b,ab,ab,-,-,…
*M2115	D1.10	-,a,ab,ab,a,-,ab,a,ab,ab,ab,ab,ab,ab,ab,a,ab,-,ab,a,ab,ab,a,a,ab,a,ab,ab,ab,ab,ab,ab,ab,ab,ab,-,ab,ab,ab,a,ab,ab,-,-,ab,-,ab,-,-,ab,ab,ab,a,ab,ab,ab,ab,ab,ab,a,a,a,a,ab,ab,-,a,ab,a,ab,a,ab,-,-,-,ab,ab,-,ab,ab,a,a,-,a,a,ab,a,a,ab,-,ab,ab,ab,ab,a,ab,a,-,-,ab,ab,ab,-,ab,a,ab,ab,a,-,a,ab,a,a,a,a,ab,ab,ab,a,a,ab,-,-,ab,a,a,ab,a,ab,ab,-,a,-,ab,a,ab,ab,a,ab,ab,-,ab,a,a,ab,a,ab,ab,-,a,ab,a,-,a,ab,a,a,ab,…
*M2116	B3.7	ab,ab,ab,a,b,-,ab,ab,ab,ab,a,ab,-,ab,a,-,-,ab,ab,b,ab,a,-,-,ab,ab,-,a,a,a,ab,a,ab,a,ab,ab,a,-,ab,ab,ab,ab,b,ab,a,ab,ab,ab,-,ab,ab,a,b,ab,a,-,ab,a,ab,b,b,-,ab,a,-,b,ab,-,ab,ab,-,a,ab,ab,b,a,ab,b,ab,a,ab,-,ab,ab,-,ab,ab,-,a,ab,ab,a,-,ab,b,ab,b,ab,a,a,a,ab,ab,a,-,ab,ab,b,-,-,-,b,ab,ab,b,a,-,a,ab,b,ab,b,ab,ab,b,ab,ab,b,a,a,b,b,a,a,ab,ab,-,b,-,-,-,ab,ab,ab,-,ab,-,-,ab,b,ab,b,ab,ab,-,-,b,ab,ab,-,ab,a,a…
*M2119	D2.15	ab,ab,a,ab,a,-,a,-,-,-,ab,a,a,a,ab,a,ab,ab,a,-,-,ab,a,ab,a,ab,ab,ab,-,ab,-,ab,a,ab,a,-,-,ab,a,ab,a,-,a,-,ab,ab,a,-,a,a,-,ab,a,-,ab,a,a,-,a,a,a,ab,ab,ab,ab,a,ab,ab,-,-,ab,ab,a,ab,a,ab,a,a,a,ab,ab,ab,a,ab,-,a,ab,a,ab,-,a,ab,-,a,a,a,a,a,-,ab,ab,-,a,ab,a,a,a,a,ab,a,a,a,ab,ab,a,ab,a,ab,ab,-,a,a,a,a,-,ab,-,a,ab,ab,a,-,ab,ab,-,a,ab,a,-,ab,ab,-,ab,ab,ab,ab,ab,a,a,a,a,-,ab,ab,ab,ab,a,a,-,ab,ab,-,ab,ab,ab,…
*M2124	D1.10	a,a,-,ab,a,ab,ab,a,ab,ab,ab,ab,ab,ab,-,a,ab,a,ab,a,ab,ab,a,a,ab,-,-,ab,-,-,ab,ab,ab,ab,ab,a,-,-,-,a,ab,ab,a,-,ab,a,ab,ab,-,ab,-,ab,-,-,ab,ab,ab,-,ab,a,a,a,a,ab,ab,a,-,-,a,ab,a,-,ab,a,-,ab,ab,-,ab,ab,a,a,ab,a,a,ab,a,a,-,-,ab,ab,ab,ab,a,ab,-,ab,ab,ab,-,-,ab,ab,a,ab,-,a,-,a,ab,a,a,a,a,ab,ab,ab,a,a,ab,a,-,-,-,a,ab,a,ab,ab,a,a,ab,-,a,-,ab,a,ab,ab,ab,ab,a,a,-,a,ab,ab,ab,-,-,a,a,a,ab,a,a,-,ab,a,a,-,a,-,…
*M2125	D1.10	a,a,ab,ab,-,ab,-,a,ab,ab,ab,ab,ab,ab,ab,a,ab,a,ab,a,ab,-,-,a,ab,a,ab,ab,ab,-,ab,ab,-,ab,ab,a,-,ab,ab,a,ab,-,a,a,ab,a,ab,-,ab,ab,ab,ab,a,ab,-,ab,ab,ab,ab,a,a,-,a,ab,ab,a,ab,ab,a,ab,a,ab,-,a,a,ab,ab,a,ab,ab,-,-,ab,-,a,ab,a,-,ab,a,-,ab,ab,-,a,ab,-,ab,ab,ab,ab,-,ab,ab,a,ab,ab,a,ab,-,ab,a,a,a,a,ab,-,ab,a,a,ab,a,ab,ab,a,a,ab,-,ab,ab,a,a,-,ab,a,ab,ab,a,ab,ab,ab,ab,a,a,ab,a,ab,ab,ab,-,ab,a,a,a,ab,a,a,ab,…
*M2127	D1.10	-,a,ab,ab,a,ab,ab,-,ab,ab,ab,ab,ab,ab,ab,a,ab,-,-,a,-,ab,a,a,ab,a,ab,-,-,ab,ab,ab,ab,ab,ab,a,ab,ab,ab,a,ab,ab,a,a,ab,a,ab,ab,-,-,ab,ab,-,ab,ab,ab,ab,ab,ab,a,a,a,a,ab,ab,a,ab,ab,a,ab,a,ab,ab,a,a,-,-,a,ab,ab,a,a,ab,a,a,ab,a,a,ab,a,ab,-,ab,ab,a,ab,-,ab,-,ab,ab,ab,ab,ab,a,ab,-,a,ab,a,-,-,a,a,a,ab,ab,ab,a,a,-,a,ab,ab,a,a,-,a,ab,-,-,a,-,ab,a,ab,ab,-,-,ab,ab,ab,a,a,ab,a,ab,-,ab,a,-,-,a,a,ab,a,-,ab,-,a,a…
*M2134	B3.7	b,b,-,ab,ab,ab,a,b,a,a,-,a,a,a,-,ab,ab,b,-,-,a,ab,-,-,a,b,ab,ab,ab,ab,a,ab,a,ab,a,b,ab,ab,a,-,a,a,ab,-,-,b,a,a,a,a,a,ab,-,a,ab,a,a,ab,a,ab,-,b,-,-,ab,ab,-,ab,b,a,b,ab,a,b,-,ab,a,-,a,-,b,b,a,ab,-,-,b,ab,ab,b,-,ab,ab,a,ab,a,ab,a,ab,ab,-,a,a,ab,ab,a,a,ab,ab,ab,-,ab,b,-,ab,ab,a,ab,ab,-,-,-,a,-,-,b,a,ab,ab,ab,ab,ab,ab,ab,b,a,ab,ab,a,ab,ab,a,b,b,ab,b,ab,a,-,-,a,ab,b,b,ab,-,ab,-,-,-,b,ab,b,b,b,ab,ab,-,-…
*M2135	D1.10	a,-,ab,ab,a,ab,ab,a,ab,ab,ab,-,ab,ab,ab,a,ab,a,-,a,ab,ab,-,a,-,a,-,ab,ab,ab,ab,ab,ab,ab,ab,a,ab,ab,ab,a,ab,ab,a,-,ab,a,ab,-,ab,ab,ab,ab,-,ab,-,ab,ab,-,-,a,a,a,a,-,ab,a,ab,-,a,ab,a,ab,ab,a,a,ab,ab,a,ab,ab,-,a,ab,-,a,ab,a,a,ab,-,-,ab,ab,ab,a,-,a,ab,ab,-,-,ab,ab,-,-,ab,ab,a,ab,a,ab,a,-,a,a,-,ab,-,a,-,-,a,-,ab,a,a,ab,a,-,-,a,a,ab,ab,a,ab,-,-,ab,ab,-,ab,-,a,ab,a,ab,ab,-,a,ab,a,a,-,ab,a,a,-,ab,a,a,ab,a…
*M2140	D2.15	ab,ab,a,ab,a,ab,a,ab,-,a,-,-,a,a,ab,a,ab,-,a,a,a,ab,a,ab,a,ab,ab,ab,ab,-,a,ab,a,ab,a,ab,a,ab,a,ab,a,a,a,-,ab,ab,a,a,a,a,a,-,-,a,ab,a,a,ab,a,a,a,-,ab,ab,-,a,-,-,ab,-,ab,ab,a,ab,a,ab,-,a,-,-,ab,ab,a,a,a,a,-,a,ab,ab,a,ab,-,a,a,a,-,a,ab,-,ab,a,a,ab,-,a,a,a,ab,a,-,a,ab,ab,a,ab,-,ab,a,-,a,a,a,a,a,ab,-,a,ab,ab,a,-,ab,-,ab,a,ab,a,a,ab,ab,a,-,ab,ab,ab,ab,a,a,a,a,a,ab,-,ab,-,a,a,a,ab,-,ab,ab,ab,ab,a,ab,-,a…
*M2141	D2.15	ab,-,a,ab,a,ab,a,ab,a,a,ab,-,a,a,ab,-,-,ab,a,a,-,-,a,ab,a,ab,ab,ab,ab,ab,a,ab,a,ab,a,ab,a,ab,a,ab,a,-,a,ab,-,ab,a,a,a,a,a,-,-,-,ab,a,-,ab,a,a,-,ab,ab,ab,ab,a,ab,ab,-,a,ab,ab,a,ab,-,ab,a,a,a,ab,ab,ab,a,-,a,a,ab,a,ab,ab,a,ab,ab,a,-,a,a,-,ab,-,-,a,a,-,-,a,a,-,ab,a,a,a,-,ab,-,ab,a,-,a,a,-,a,a,a,a,ab,-,a,ab,ab,a,a,ab,-,ab,a,ab,a,a,ab,ab,a,ab,ab,ab,ab,ab,a,-,a,a,a,ab,-,ab,ab,a,-,a,ab,ab,ab,ab,ab,ab,a,a…
*M2142	B3.7	b,-,a,ab,ab,ab,a,-,-,a,ab,-,-,a,-,ab,ab,b,a,ab,a,ab,-,-,a,b,ab,ab,ab,ab,a,ab,a,ab,a,b,a,-,a,-,-,a,ab,b,ab,b,a,a,a,a,a,-,ab,a,ab,a,-,ab,a,ab,-,b,b,-,ab,ab,ab,ab,b,a,b,ab,-,b,ab,ab,a,ab,a,ab,b,b,a,ab,-,a,b,ab,ab,b,a,ab,ab,a,ab,a,ab,a,ab,ab,ab,a,-,ab,-,-,a,ab,-,-,a,ab,b,b,ab,-,-,ab,ab,ab,a,-,a,-,-,b,a,ab,ab,ab,ab,-,ab,ab,b,a,-,ab,a,-,ab,a,-,b,ab,-,ab,-,a,ab,a,ab,b,b,ab,b,ab,-,a,b,-,ab,-,-,ab,ab,-,ab…
*M2143	D2.15	ab,ab,a,ab,a,ab,-,ab,a,a,ab,a,-,a,ab,a,ab,ab,a,-,a,ab,a,ab,a,ab,ab,ab,-,ab,a,-,-,ab,a,ab,a,ab,a,ab,a,a,a,ab,ab,-,a,a,a,a,-,ab,a,a,-,a,-,ab,-,-,a,ab,ab,ab,ab,-,-,ab,-,a,ab,ab,a,ab,a,ab,a,a,a,ab,ab,-,a,a,a,a,ab,a,ab,-,a,-,ab,a,a,-,a,a,ab,ab,ab,a,a,ab,-,a,a,a,ab,a,a,-,ab,ab,a,ab,-,-,a,a,a,a,-,-,a,ab,a,a,-,ab,a,a,ab,ab,ab,a,ab,-,a,ab,-,-,ab,ab,ab,ab,-,a,a,a,a,a,ab,-,ab,ab,a,-,a,ab,ab,-,ab,ab,ab,-,ab,…
*M2146	D2.15	-,a,ab,-,ab,a,-,a,ab,ab,a,ab,-,ab,a,ab,a,-,ab,ab,ab,a,ab,a,ab,a,-,-,a,a,-,-,ab,-,ab,a,ab,a,ab,a,ab,ab,ab,a,a,-,-,ab,ab,ab,-,a,ab,-,a,ab,ab,-,ab,ab,-,a,a,a,a,ab,a,a,-,ab,a,a,ab,a,ab,a,ab,ab,ab,a,a,-,-,ab,-,ab,a,ab,a,-,ab,a,-,ab,ab,ab,ab,ab,a,a,a,ab,ab,a,ab,ab,ab,ab,a,ab,ab,ab,-,a,ab,a,ab,a,ab,-,ab,ab,ab,-,ab,a,ab,-,-,a,ab,ab,a,a,a,ab,a,ab,ab,-,a,ab,-,a,a,a,a,ab,ab,-,ab,ab,a,-,a,a,ab,ab,-,a,a,a,a,a…
*M2147	D1.10	ab,-,a,a,ab,a,a,ab,a,a,-,a,a,a,a,ab,a,-,a,ab,ab,-,ab,-,a,ab,a,-,-,a,a,a,a,a,-,ab,-,a,a,-,a,-,ab,-,a,ab,a,-,a,a,a,-,ab,a,-,a,a,a,a,ab,ab,-,-,a,a,ab,a,-,ab,-,-,a,a,ab,-,a,a,ab,-,-,-,ab,a,ab,ab,a,ab,-,a,ab,a,a,a,-,-,a,ab,a,a,a,a,a,a,a,ab,a,a,ab,-,ab,a,ab,ab,ab,-,a,a,a,ab,ab,-,-,a,-,ab,ab,a,ab,a,a,ab,ab,a,a,ab,a,a,-,a,a,a,a,ab,ab,-,ab,a,a,a,ab,a,ab,ab,ab,a,ab,ab,-,-,ab,ab,a,ab,-,-,ab,a,ab,ab,-,a,-,ab…
*M2148	B3.7	ab,ab,ab,-,a,b,ab,ab,-,ab,b,-,ab,ab,b,a,b,ab,ab,a,a,-,a,ab,ab,ab,-,b,b,b,ab,b,ab,b,ab,ab,ab,b,-,ab,ab,ab,a,-,b,ab,ab,ab,ab,ab,ab,-,a,ab,-,ab,-,b,-,-,-,ab,ab,b,b,a,b,-,ab,ab,-,b,ab,ab,a,b,-,a,ab,b,ab,ab,ab,a,a,ab,ab,-,b,ab,ab,b,b,ab,a,ab,a,ab,b,b,b,-,ab,b,a,ab,ab,a,b,-,ab,a,ab,ab,-,b,-,b,-,a,ab,-,ab,ab,a,ab,ab,a,b,b,a,a,b,b,-,ab,b,a,ab,b,b,ab,ab,-,b,ab,-,ab,ab,a,-,-,-,ab,-,ab,-,ab,ab,-,ab,-,ab,ab,…
*M2152	D2.15	-,ab,a,ab,-,ab,a,ab,a,a,ab,a,a,-,ab,a,ab,-,a,-,a,ab,a,ab,a,ab,-,ab,ab,ab,a,ab,a,ab,a,ab,a,-,-,-,a,a,-,ab,ab,-,a,a,a,a,a,ab,a,a,-,a,-,ab,a,-,a,ab,ab,ab,-,-,ab,-,ab,a,ab,ab,a,ab,a,ab,a,a,a,ab,ab,ab,a,a,a,a,ab,a,ab,ab,a,ab,ab,a,a,-,a,a,ab,ab,ab,a,a,ab,-,a,a,a,ab,a,a,-,ab,ab,a,-,a,ab,a,a,a,a,a,a,a,ab,a,a,ab,-,a,a,ab,ab,ab,a,-,a,a,ab,ab,-,ab,ab,ab,ab,ab,a,a,a,a,a,-,ab,ab,-,a,a,a,ab,ab,-,-,ab,ab,a,ab,-…
*M2155	D1.10	-,a,-,-,a,ab,ab,a,ab,-,ab,ab,ab,-,-,a,ab,a,-,a,-,ab,a,a,ab,-,ab,ab,ab,ab,ab,ab,ab,ab,ab,-,ab,ab,-,a,ab,-,a,a,ab,a,ab,ab,ab,-,ab,ab,-,ab,ab,ab,-,-,ab,a,a,a,a,ab,ab,a,ab,ab,a,-,-,ab,ab,a,a,a,ab,a,ab,ab,a,a,ab,a,a,ab,a,a,ab,-,ab,ab,-,ab,a,ab,a,-,ab,-,ab,-,ab,ab,a,-,ab,a,ab,-,ab,a,a,-,a,-,ab,ab,a,a,ab,-,ab,-,-,a,ab,a,ab,-,-,a,ab,ab,a,-,ab,a,-,ab,ab,ab,a,a,ab,-,-,ab,ab,a,ab,a,a,a,ab,a,a,ab,-,a,-,ab,a,…
*M2156	D1.10	-,a,ab,ab,a,ab,ab,a,-,ab,ab,ab,ab,ab,ab,-,ab,-,ab,a,-,ab,a,a,ab,a,ab,ab,ab,ab,-,ab,-,ab,ab,a,-,ab,-,a,ab,ab,a,a,ab,a,ab,-,ab,ab,ab,ab,a,ab,ab,ab,ab,ab,ab,a,a,a,-,ab,ab,a,-,-,a,-,a,-,ab,-,a,-,ab,a,ab,ab,-,a,ab,a,a,ab,-,-,-,-,ab,ab,ab,ab,a,-,a,ab,-,-,ab,ab,ab,-,a,ab,ab,-,-,-,ab,a,a,a,-,ab,ab,ab,a,a,ab,-,-,ab,a,a,ab,a,ab,ab,-,a,ab,ab,a,ab,ab,-,-,ab,ab,ab,a,-,ab,a,ab,ab,-,a,ab,a,a,a,-,a,-,ab,ab,a,-,a…
*M2157	D1.10	a,a,ab,-,a,ab,-,a,ab,ab,ab,ab,ab,ab,ab,-,-,a,-,a,a,ab,-,a,ab,a,ab,ab,ab,-,ab,-,ab,-,ab,a,ab,ab,ab,-,ab,ab,a,a,-,-,ab,ab,ab,ab,ab,ab,a,ab,ab,ab,ab,ab,ab,a,a,a,a,ab,ab,-,ab,ab,a,ab,a,ab,ab,a,a,a,ab,a,ab,-,a,a,ab,a,a,ab,a,a,ab,a,ab,ab,ab,ab,a,ab,a,-,-,ab,ab,ab,ab,ab,a,ab,ab,-,ab,-,ab,a,a,a,a,ab,ab,ab,a,a,-,a,ab,ab,-,-,ab,-,ab,ab,a,a,ab,ab,a,-,ab,a,ab,ab,-,ab,a,a,ab,-,ab,ab,ab,-,ab,a,a,a,ab,a,a,ab,ab…
*M2158	D1.10	a,a,ab,ab,a,-,ab,a,ab,ab,ab,-,ab,ab,ab,a,ab,a,ab,a,a,ab,a,a,ab,-,ab,ab,ab,ab,ab,ab,-,ab,ab,a,ab,-,-,a,ab,ab,a,a,ab,a,ab,ab,ab,ab,ab,ab,-,-,-,ab,ab,ab,ab,a,-,-,a,ab,ab,a,ab,ab,a,ab,a,ab,ab,-,a,a,ab,a,ab,ab,a,a,ab,a,a,ab,a,a,-,a,ab,ab,ab,-,-,ab,-,ab,-,ab,ab,ab,-,ab,a,ab,ab,a,ab,-,ab,a,-,a,a,-,ab,ab,-,a,ab,-,ab,-,a,a,ab,a,-,ab,a,a,ab,ab,-,ab,ab,-,ab,-,ab,-,a,-,ab,a,ab,ab,ab,a,ab,a,a,a,-,-,a,ab,ab,a,…
*M2160	D1.10	ab,ab,a,a,-,a,-,ab,a,a,a,-,a,a,-,ab,a,ab,a,ab,ab,a,-,ab,a,-,-,-,a,a,a,a,a,a,a,-,a,a,a,ab,a,a,ab,-,a,-,a,a,a,-,a,a,ab,a,a,a,a,a,a,ab,ab,-,ab,a,a,-,a,-,ab,a,ab,a,a,ab,-,ab,a,ab,a,a,ab,ab,a,-,ab,a,ab,ab,-,ab,a,a,a,a,-,a,-,a,-,a,a,a,a,-,ab,a,a,-,a,ab,a,-,ab,-,ab,a,a,a,ab,-,a,ab,a,a,ab,-,a,ab,a,a,-,ab,a,a,ab,a,a,-,a,a,a,a,ab,ab,a,ab,a,a,a,ab,a,ab,-,ab,a,ab,ab,a,-,ab,ab,a,-,ab,a,ab,a,ab,ab,ab,-,a,ab,ab…
*M2161	D1.10	ab,ab,a,a,ab,a,a,ab,a,a,a,a,a,a,a,ab,a,ab,-,ab,ab,a,ab,ab,a,ab,a,a,a,-,a,a,a,a,a,ab,a,a,a,ab,a,a,ab,-,a,-,a,a,a,a,a,-,ab,a,a,a,a,a,-,-,ab,ab,ab,a,-,ab,-,a,ab,a,ab,a,a,-,ab,-,a,-,a,a,-,ab,a,-,ab,a,ab,ab,a,ab,a,a,a,a,ab,a,ab,-,a,a,-,a,a,a,ab,-,a,-,a,-,a,ab,ab,-,ab,a,-,a,-,ab,a,ab,a,a,ab,ab,a,ab,a,a,ab,-,a,-,-,a,a,ab,-,a,-,a,ab,-,a,ab,a,a,a,ab,-,ab,ab,ab,a,ab,-,-,-,ab,ab,a,ab,ab,a,-,a,ab,ab,ab,a,a,a…
*M2163	D2.15	a,a,ab,a,ab,a,-,a,ab,-,a,-,ab,ab,a,-,a,-,ab,ab,ab,a,ab,a,ab,a,a,a,a,a,ab,a,ab,-,ab,a,ab,-,ab,a,ab,-,ab,a,a,a,ab,ab,ab,-,-,a,ab,ab,a,ab,-,a,ab,ab,ab,a,a,a,a,ab,a,a,a,ab,a,a,ab,a,ab,a,ab,ab,ab,a,a,a,ab,ab,ab,ab,a,ab,a,a,ab,a,a,ab,ab,-,ab,ab,a,-,a,ab,ab,a,-,ab,ab,ab,a,ab,ab,ab,a,-,ab,a,ab,a,ab,ab,ab,ab,ab,ab,ab,-,-,-,a,a,-,ab,a,a,a,ab,-,-,ab,a,a,ab,a,a,a,a,a,ab,ab,ab,ab,ab,a,a,a,a,ab,ab,ab,a,a,a,-,-…
*M2164	D1.10	-,ab,a,a,ab,a,a,ab,a,-,a,a,a,a,a,ab,a,ab,a,ab,ab,a,ab,ab,a,ab,a,a,-,a,a,a,-,a,a,ab,a,-,a,-,-,-,-,-,-,ab,a,a,-,a,a,-,-,a,-,a,a,-,-,-,ab,ab,ab,a,a,ab,a,a,ab,ab,ab,a,a,ab,ab,ab,-,ab,a,a,ab,ab,a,ab,-,a,ab,ab,a,ab,a,-,a,-,ab,a,ab,-,a,-,a,a,a,a,ab,a,a,ab,a,ab,a,ab,-,-,ab,-,a,a,ab,-,a,ab,-,-,ab,ab,a,ab,-,a,ab,ab,a,a,ab,a,-,ab,-,-,a,-,ab,ab,a,ab,a,a,-,ab,a,ab,-,-,a,ab,ab,a,-,-,ab,a,ab,ab,a,-,a,ab,ab,ab,a…
*M2165	D2.15	a,a,ab,a,ab,a,ab,-,ab,-,a,ab,-,ab,a,ab,-,a,ab,ab,ab,a,-,a,ab,-,a,a,a,a,-,a,-,a,ab,a,ab,a,ab,a,ab,ab,ab,a,-,-,-,ab,ab,ab,ab,a,-,ab,a,ab,ab,a,ab,ab,ab,a,a,a,a,-,a,a,a,ab,a,-,ab,a,ab,a,ab,ab,ab,a,a,-,ab,ab,ab,ab,-,ab,a,-,-,a,a,ab,ab,-,ab,-,a,a,-,ab,ab,a,-,ab,ab,ab,a,ab,ab,ab,a,a,ab,a,ab,a,ab,ab,ab,ab,ab,-,ab,a,ab,ab,a,a,ab,ab,a,a,a,ab,a,-,ab,a,a,-,a,a,a,-,a,ab,ab,ab,-,ab,a,a,a,a,ab,-,ab,a,a,a,-,a,a,…
*M2172	D2.15	-,ab,a,-,a,ab,a,-,-,a,ab,-,a,a,ab,a,ab,-,a,-,a,ab,-,ab,a,ab,ab,-,ab,ab,a,ab,a,-,a,ab,a,-,-,-,-,-,a,ab,ab,ab,a,a,a,a,a,ab,-,a,ab,a,a,ab,a,a,-,-,ab,ab,ab,a,ab,ab,ab,-,ab,ab,a,ab,a,ab,a,a,-,ab,-,-,-,a,a,a,ab,a,ab,ab,-,ab,ab,a,-,-,a,a,ab,ab,-,a,a,-,-,-,a,a,ab,a,-,a,ab,ab,-,ab,a,ab,a,-,a,a,a,a,a,ab,a,a,ab,ab,a,a,ab,ab,ab,a,ab,-,a,ab,ab,a,-,ab,ab,-,ab,-,a,a,a,a,ab,ab,ab,ab,a,a,a,-,ab,ab,ab,-,ab,a,-,a,-…
*M2174	D1.10	-,-,a,a,ab,a,a,ab,-,a,a,a,a,a,a,-,a,-,a,ab,ab,a,ab,ab,-,ab,a,a,-,a,a,a,-,-,a,-,-,a,a,ab,-,a,-,ab,a,ab,a,a,-,a,a,a,ab,-,a,a,-,a,a,-,-,ab,-,-,a,ab,a,a,ab,ab,ab,a,a,ab,ab,ab,-,ab,a,a,-,-,a,-,ab,a,ab,-,a,ab,a,-,-,-,ab,a,ab,a,-,a,a,-,a,a,ab,a,a,-,a,ab,-,ab,ab,ab,-,a,a,a,ab,-,a,ab,-,a,ab,ab,a,ab,a,a,ab,ab,a,-,-,a,a,ab,a,a,a,a,ab,ab,a,ab,a,a,-,ab,a,ab,-,-,a,ab,ab,a,a,-,ab,-,ab,-,a,a,-,ab,ab,ab,a,-,ab,ab…
*M2175	D1.10	ab,ab,-,a,-,-,a,ab,-,a,a,a,a,a,-,-,-,ab,a,ab,ab,a,ab,ab,-,ab,a,a,a,a,a,a,a,a,a,-,-,a,a,ab,-,a,ab,-,a,ab,a,a,a,-,a,a,ab,a,a,a,a,a,a,ab,ab,ab,ab,a,a,ab,a,a,ab,ab,ab,a,-,-,ab,ab,a,ab,a,a,-,-,a,ab,ab,a,ab,ab,a,ab,a,a,a,a,ab,a,ab,a,a,a,-,a,a,a,ab,a,a,ab,a,ab,a,ab,ab,-,ab,a,a,-,-,ab,a,-,a,a,ab,ab,a,ab,a,-,ab,-,a,a,ab,a,a,-,a,a,a,a,ab,ab,a,ab,-,a,a,ab,a,ab,-,ab,a,ab,ab,-,a,ab,ab,a,ab,ab,a,a,a,ab,ab,-,a,…
*M2177	D1.10	ab,ab,a,a,-,a,a,ab,a,a,a,a,-,a,a,ab,a,ab,a,-,-,a,ab,ab,a,ab,a,a,-,-,-,-,-,-,a,-,a,a,a,ab,a,-,ab,ab,a,ab,a,a,a,-,a,-,ab,a,a,a,a,-,a,ab,ab,ab,ab,a,a,ab,a,-,ab,ab,ab,a,a,-,ab,ab,-,ab,a,a,ab,ab,a,-,ab,a,ab,-,a,ab,-,-,a,a,ab,a,ab,a,-,a,-,a,a,a,ab,a,a,ab,a,ab,a,ab,-,ab,ab,a,a,a,ab,ab,a,ab,a,a,ab,ab,-,ab,a,-,ab,ab,a,a,-,-,-,ab,a,a,a,a,ab,ab,a,ab,a,a,a,ab,-,ab,ab,ab,-,ab,-,a,a,ab,ab,a,ab,ab,a,a,-,ab,ab,a…
*M2182	D1.10	-,ab,a,-,ab,a,a,ab,a,a,a,a,-,a,a,ab,a,ab,a,ab,-,a,ab,ab,a,ab,a,a,a,-,a,a,a,a,a,ab,a,a,-,-,-,a,-,ab,-,ab,a,a,a,a,-,a,-,-,a,a,a,-,a,ab,-,ab,ab,a,a,-,a,-,-,ab,ab,a,a,ab,ab,-,a,ab,a,a,ab,ab,a,ab,-,a,-,ab,a,ab,a,a,-,a,ab,a,ab,a,a,a,a,a,-,a,ab,-,a,-,a,ab,-,ab,ab,ab,ab,a,a,a,ab,ab,-,ab,a,a,-,ab,a,ab,a,a,ab,ab,a,-,-,a,a,ab,a,a,a,a,ab,ab,a,-,a,a,a,-,a,ab,ab,ab,a,ab,ab,-,a,ab,ab,a,ab,ab,-,-,a,-,ab,ab,a,a,a…
*M2184	D2.15	a,a,ab,-,ab,a,-,a,ab,ab,-,ab,ab,ab,a,-,-,a,-,-,ab,a,-,a,ab,a,a,a,-,-,ab,-,ab,a,ab,a,ab,a,ab,a,ab,-,-,a,-,a,ab,ab,ab,ab,ab,a,-,ab,a,ab,ab,-,ab,ab,ab,a,a,a,-,-,-,a,a,ab,a,a,ab,a,ab,a,ab,-,ab,-,a,a,ab,ab,ab,ab,-,ab,a,-,ab,-,a,ab,-,-,ab,ab,a,a,a,ab,-,a,ab,-,-,ab,a,-,ab,ab,a,-,ab,a,ab,a,a,ab,ab,ab,ab,ab,ab,-,ab,ab,a,a,ab,ab,a,a,a,ab,-,ab,ab,-,a,-,a,a,a,a,a,-,-,-,ab,ab,a,a,-,a,ab,ab,ab,-,a,a,-,-,a,ab,a…
*M2188	D1.10	-,ab,a,a,ab,a,a,-,a,a,-,a,a,a,-,ab,a,ab,-,ab,ab,a,ab,ab,-,ab,a,a,a,a,a,a,a,a,a,ab,-,-,a,ab,a,a,ab,-,-,-,a,-,a,a,-,a,-,a,a,a,a,a,a,-,ab,ab,ab,a,a,ab,a,a,ab,ab,ab,a,a,ab,ab,ab,-,ab,a,-,ab,-,a,ab,ab,-,ab,-,a,ab,a,a,a,a,ab,a,ab,-,-,a,a,-,a,a,ab,-,-,-,a,ab,a,ab,ab,ab,ab,a,a,a,ab,ab,a,ab,-,a,ab,ab,a,ab,a,a,-,ab,a,a,-,a,-,ab,a,-,a,a,ab,ab,a,ab,a,-,-,ab,a,-,ab,-,-,-,ab,a,a,ab,ab,a,ab,ab,a,a,a,ab,ab,ab,a,…
*M2190	D2.15	ab,ab,ab,ab,a,-,-,ab,a,-,ab,a,-,a,ab,a,ab,ab,-,a,a,-,a,ab,a,-,ab,ab,ab,ab,a,ab,a,-,-,ab,a,ab,a,-,-,a,a,-,ab,ab,a,a,a,a,a,-,a,a,ab,a,a,ab,a,a,a,ab,ab,ab,-,a,-,ab,ab,-,ab,ab,a,-,a,ab,a,-,a,ab,-,ab,a,a,a,-,ab,a,-,ab,a,ab,-,a,a,a,a,a,ab,-,ab,a,a,ab,-,a,a,-,a,a,a,a,ab,ab,a,ab,a,-,ab,a,a,a,a,-,a,ab,-,a,ab,ab,a,-,ab,ab,ab,a,-,a,a,a,ab,a,-,ab,ab,ab,ab,a,a,a,a,a,ab,-,ab,-,a,a,a,ab,ab,ab,ab,ab,ab,-,ab,a,a,…
*M2191	D2.15	ab,-,ab,ab,a,ab,-,ab,a,a,ab,a,-,a,ab,-,ab,ab,a,a,-,ab,a,-,a,ab,ab,ab,-,ab,a,ab,a,ab,a,-,a,ab,a,ab,a,a,a,ab,ab,-,-,a,a,a,a,ab,a,a,ab,a,a,ab,a,a,a,ab,ab,ab,ab,a,ab,-,ab,a,ab,ab,a,ab,a,ab,-,a,ab,-,ab,ab,-,-,a,a,ab,-,ab,ab,-,ab,ab,a,a,-,a,a,ab,ab,ab,a,a,-,a,-,a,a,a,a,a,a,ab,ab,a,ab,a,ab,ab,-,a,-,a,a,a,ab,a,-,ab,ab,a,-,ab,ab,-,a,ab,a,a,a,ab,a,-,ab,ab,-,ab,a,a,a,-,a,ab,ab,ab,-,a,-,a,ab,ab,ab,ab,ab,ab,a…
*M2192	D1.10	-,ab,a,-,ab,-,a,ab,-,a,a,a,-,a,a,ab,a,ab,-,ab,ab,a,ab,ab,-,-,a,-,a,a,a,-,a,a,-,-,a,a,a,ab,a,a,ab,ab,a,ab,a,a,a,-,-,a,ab,a,a,a,a,a,-,ab,ab,ab,ab,-,a,ab,a,a,-,ab,-,a,a,ab,ab,ab,a,ab,a,a,ab,-,a,ab,ab,-,ab,ab,a,ab,a,-,a,a,-,a,ab,a,a,a,-,a,a,a,ab,a,a,ab,-,ab,-,ab,ab,-,ab,-,a,a,ab,-,a,ab,-,-,-,ab,a,ab,-,a,ab,-,a,-,ab,-,a,ab,-,-,a,a,ab,ab,a,-,a,-,a,ab,a,ab,ab,-,a,ab,ab,a,a,ab,-,a,ab,ab,a,a,a,ab,ab,ab,a,…
*M2193	D1.10	-,ab,a,-,ab,a,a,-,a,-,a,a,a,a,a,ab,a,-,a,ab,-,-,ab,-,-,ab,a,a,a,a,-,a,a,a,-,-,a,-,a,-,a,a,ab,ab,a,ab,a,a,-,a,a,-,ab,a,a,a,a,a,a,ab,ab,ab,ab,-,a,-,a,-,ab,ab,ab,a,a,ab,ab,-,a,-,a,a,ab,ab,a,ab,ab,-,ab,-,-,ab,a,a,a,a,ab,a,ab,a,a,-,-,-,a,-,ab,a,a,ab,-,ab,a,ab,-,ab,ab,a,a,a,-,ab,a,-,a,a,ab,-,a,-,a,a,ab,ab,a,a,ab,a,a,ab,a,-,a,a,ab,ab,a,ab,a,a,a,-,a,ab,ab,-,a,-,ab,a,a,-,-,a,ab,-,a,a,a,ab,ab,-,a,a,-,ab,-,…
*M2197	D1.10	ab,ab,a,a,ab,a,a,ab,a,-,a,a,a,a,a,-,-,ab,a,ab,-,a,-,ab,a,ab,a,a,a,-,a,a,a,a,a,-,a,-,a,ab,a,a,ab,ab,a,-,a,a,a,a,-,a,ab,a,a,-,a,a,a,ab,ab,ab,ab,a,a,ab,a,a,ab,ab,ab,a,a,ab,-,ab,-,ab,-,a,-,ab,a,ab,ab,a,ab,ab,a,-,a,a,a,a,ab,a,-,a,a,a,a,-,a,-,ab,-,a,ab,a,-,a,ab,-,ab,-,a,a,a,-,ab,a,ab,a,a,ab,ab,a,ab,a,a,ab,ab,a,a,ab,a,a,ab,-,a,a,-,-,ab,-,-,a,a,a,ab,a,ab,-,ab,-,ab,ab,a,a,-,ab,a,ab,ab,a,a,a,ab,ab,ab,a,a,-…
*M2198	B3.7	a,a,ab,ab,-,ab,b,a,b,b,ab,b,b,b,ab,ab,-,a,b,ab,ab,-,ab,a,b,a,ab,ab,ab,ab,b,ab,-,ab,b,a,b,ab,b,a,b,b,-,-,ab,-,b,b,b,b,b,ab,ab,b,-,-,b,-,b,ab,ab,a,a,ab,-,ab,-,ab,a,ab,a,ab,b,a,ab,ab,-,-,ab,ab,-,ab,b,ab,-,-,a,ab,ab,a,-,-,ab,b,ab,-,ab,b,ab,ab,ab,-,b,ab,ab,b,b,ab,b,-,b,ab,a,a,ab,ab,b,-,a,-,b,-,-,b,-,a,b,ab,ab,ab,ab,ab,ab,ab,a,b,ab,ab,b,-,ab,b,a,a,-,a,ab,-,b,ab,b,ab,a,-,ab,-,-,-,b,a,a,ab,a,a,ab,b,ab,ab…
*M2199	D1.10	ab,ab,-,a,ab,a,-,ab,a,a,a,a,-,-,a,-,-,ab,a,ab,-,a,ab,-,a,ab,a,a,-,a,a,a,a,a,a,ab,a,a,a,ab,a,a,ab,-,-,ab,a,a,a,a,a,a,ab,-,a,a,a,a,-,ab,ab,ab,ab,-,a,ab,a,a,ab,ab,ab,a,-,-,ab,ab,a,ab,-,a,ab,ab,a,ab,-,a,ab,-,a,ab,a,a,-,a,ab,-,-,a,a,a,-,a,a,-,-,-,a,ab,-,ab,a,ab,ab,ab,ab,-,a,a,ab,-,a,ab,a,a,ab,-,a,ab,a,a,ab,ab,a,a,ab,a,a,ab,a,a,a,a,ab,ab,a,-,-,-,a,-,a,ab,ab,-,a,ab,ab,a,a,ab,-,a,ab,ab,a,a,a,ab,ab,-,a,a,…
*M2201	D2.15	-,a,a,a,ab,a,-,a,ab,ab,a,-,ab,ab,a,-,a,a,ab,ab,ab,a,ab,a,ab,a,a,-,a,-,ab,-,ab,a,ab,a,ab,a,ab,a,ab,ab,-,a,a,a,ab,-,ab,ab,-,a,-,ab,-,ab,ab,a,ab,ab,ab,a,a,a,a,ab,a,a,a,-,a,a,ab,a,ab,-,ab,ab,-,a,a,ab,ab,ab,ab,ab,a,ab,a,-,ab,a,a,ab,-,ab,ab,-,a,-,-,ab,ab,a,-,ab,ab,ab,ab,ab,ab,ab,a,a,-,a,ab,a,-,ab,ab,ab,ab,ab,-,-,ab,ab,a,a,ab,ab,-,a,a,ab,a,ab,ab,-,a,ab,a,a,a,a,a,ab,ab,ab,ab,ab,a,a,a,-,ab,-,ab,a,a,a,a,a,…
*M2202	B3.7	a,a,ab,-,ab,ab,-,-,b,b,ab,b,b,b,ab,ab,ab,a,-,ab,ab,ab,ab,a,-,a,ab,ab,-,ab,b,ab,b,ab,-,a,b,ab,b,a,b,b,ab,a,ab,a,-,-,b,b,b,ab,ab,b,ab,-,b,ab,b,ab,-,a,a,ab,ab,ab,ab,ab,-,ab,a,-,b,a,ab,ab,b,ab,ab,ab,a,-,b,ab,-,b,-,-,ab,-,b,ab,ab,b,ab,-,ab,b,ab,ab,ab,b,b,-,ab,b,b,ab,b,ab,b,ab,a,a,ab,ab,b,ab,-,ab,b,ab,b,b,ab,a,-,-,ab,ab,ab,ab,-,ab,a,b,ab,ab,b,b,ab,b,a,-,-,-,-,b,b,ab,b,ab,a,a,ab,a,ab,b,b,-,a,ab,a,-,-,b,…
*M2207	B3.7	ab,-,b,b,a,b,ab,ab,ab,ab,b,ab,ab,ab,-,a,b,-,ab,a,a,b,a,ab,ab,ab,-,b,b,-,-,b,ab,-,-,ab,ab,b,ab,ab,ab,ab,a,-,b,-,ab,-,ab,ab,-,b,a,ab,b,ab,ab,-,-,a,a,ab,-,b,b,a,b,-,-,a,ab,-,ab,ab,-,-,ab,a,b,b,ab,a,ab,a,-,ab,-,a,-,ab,ab,b,-,ab,-,ab,-,ab,b,b,b,ab,ab,b,a,-,ab,a,-,-,ab,a,ab,-,a,b,ab,-,ab,a,ab,-,ab,ab,a,ab,ab,a,b,b,a,-,b,b,ab,ab,b,-,-,-,-,ab,ab,ab,-,ab,b,ab,ab,a,-,a,ab,ab,b,ab,a,ab,ab,ab,ab,b,ab,ab,-,ab…
*M2209	D2.15	a,a,a,a,ab,-,ab,-,ab,ab,a,ab,ab,ab,-,ab,a,a,ab,ab,ab,a,ab,a,-,-,-,a,a,a,ab,a,ab,a,ab,a,ab,a,ab,a,ab,ab,ab,-,a,a,ab,ab,ab,-,-,a,-,-,a,ab,ab,a,ab,ab,ab,a,a,a,a,-,a,a,a,-,a,a,ab,-,ab,-,-,ab,a,-,a,ab,ab,ab,ab,ab,a,-,a,-,ab,a,a,-,ab,-,ab,ab,-,a,-,-,ab,a,ab,ab,ab,ab,ab,-,ab,ab,a,a,ab,a,ab,a,a,ab,-,ab,ab,-,ab,-,ab,ab,a,a,ab,ab,a,a,a,ab,-,ab,ab,ab,a,ab,a,a,a,a,a,ab,ab,-,-,ab,-,a,a,a,ab,ab,ab,a,a,a,a,-,-,…
*M2212	D2.15	ab,ab,ab,ab,a,ab,a,ab,-,a,ab,-,a,a,-,a,-,ab,a,-,-,-,a,-,a,-,ab,ab,ab,-,a,ab,a,ab,a,ab,a,ab,a,ab,a,a,a,-,ab,ab,a,-,-,a,a,ab,a,-,ab,a,a,ab,a,-,a,ab,ab,ab,ab,-,ab,ab,ab,a,-,ab,a,ab,a,-,a,a,ab,-,ab,a,a,a,a,-,ab,a,ab,-,a,-,ab,-,a,a,a,a,-,-,-,a,a,ab,a,a,-,a,a,a,a,a,ab,ab,a,ab,a,ab,ab,-,a,-,a,a,a,ab,-,a,ab,ab,a,a,ab,-,-,-,ab,a,a,a,ab,a,-,a,ab,ab,ab,a,a,a,a,a,ab,-,ab,ab,a,a,a,ab,ab,ab,-,-,ab,a,-,a,a,ab,a…
*M2213	B3.7	-,ab,b,b,a,b,ab,-,ab,ab,b,ab,ab,ab,-,-,b,-,ab,a,a,b,a,ab,ab,ab,-,b,b,b,ab,b,ab,-,ab,ab,ab,b,ab,ab,ab,ab,a,ab,b,ab,-,-,ab,ab,-,b,a,ab,b,ab,ab,b,ab,a,a,ab,-,b,b,-,b,b,ab,a,ab,-,ab,ab,a,a,ab,a,b,b,-,-,ab,-,a,ab,ab,-,-,ab,-,b,b,ab,-,ab,a,ab,b,b,-,ab,-,b,-,ab,-,ab,ab,a,ab,a,ab,ab,-,b,ab,b,ab,a,-,a,ab,ab,a,ab,-,a,b,b,a,a,b,-,ab,ab,b,a,-,-,b,ab,ab,-,b,-,b,ab,ab,a,ab,a,ab,ab,b,-,a,ab,ab,ab,-,b,ab,ab,b,-,…
*M2214	B3.7	ab,ab,b,b,a,-,ab,ab,ab,ab,b,-,ab,-,b,-,b,ab,-,a,a,b,a,ab,ab,ab,b,b,-,-,ab,b,ab,ab,ab,ab,ab,-,ab,ab,ab,-,a,ab,b,ab,ab,ab,ab,ab,ab,b,a,ab,b,ab,ab,b,ab,a,-,ab,ab,b,b,a,b,b,ab,a,ab,b,-,ab,a,-,ab,a,b,-,ab,a,ab,a,a,ab,ab,a,b,ab,ab,b,b,ab,-,ab,a,ab,b,b,b,ab,-,b,a,ab,ab,ab,ab,a,ab,-,-,ab,a,b,ab,b,ab,a,ab,a,ab,-,a,ab,-,a,-,b,-,-,b,b,ab,ab,-,-,ab,ab,-,-,ab,a,b,ab,b,ab,ab,a,-,a,ab,ab,b,ab,a,-,ab,ab,ab,b,ab,…
*M2216	D2.15	a,a,-,a,a,a,ab,a,ab,ab,a,ab,ab,ab,a,ab,a,-,ab,-,-,a,ab,a,ab,a,a,a,a,a,ab,a,ab,a,ab,a,ab,a,ab,a,-,ab,ab,a,a,a,ab,ab,ab,ab,ab,-,-,ab,a,ab,ab,a,ab,ab,ab,a,-,a,a,-,a,a,a,ab,a,-,ab,a,ab,ab,ab,ab,a,a,-,-,-,ab,ab,ab,a,ab,a,a,-,-,a,-,ab,ab,a,ab,-,-,a,-,ab,a,ab,-,ab,ab,ab,-,ab,ab,ab,a,ab,a,ab,a,a,ab,ab,ab,ab,ab,ab,a,-,ab,a,a,ab,ab,a,a,-,ab,a,ab,ab,ab,a,-,a,-,a,-,a,ab,ab,ab,-,-,a,-,a,a,-,-,ab,a,a,a,a,a,a,a…
*M2220	D2.15	a,a,a,-,a,-,-,a,ab,-,a,ab,ab,ab,a,ab,a,a,-,ab,ab,a,ab,a,ab,a,a,a,a,-,ab,-,ab,a,ab,a,ab,a,ab,a,ab,-,ab,a,a,a,ab,ab,ab,ab,ab,a,-,ab,a,-,ab,a,-,ab,ab,a,a,-,a,ab,-,a,a,ab,a,a,ab,a,ab,ab,ab,ab,a,a,a,a,ab,ab,ab,ab,a,ab,-,-,ab,a,a,-,-,ab,-,ab,a,a,a,ab,ab,-,ab,ab,-,ab,ab,ab,ab,-,ab,a,-,-,ab,a,a,-,-,ab,ab,ab,ab,-,ab,ab,a,-,ab,ab,a,a,a,ab,a,ab,ab,ab,a,ab,a,ab,a,-,a,ab,ab,ab,-,ab,a,-,a,a,ab,ab,ab,-,a,a,a,a,…
*M2221	D2.15	a,a,a,-,a,a,ab,a,ab,ab,a,-,ab,ab,-,ab,a,a,ab,ab,ab,a,ab,a,ab,a,a,a,a,a,ab,-,ab,a,ab,a,ab,a,ab,a,ab,ab,ab,a,a,-,ab,ab,ab,ab,ab,a,-,ab,a,ab,ab,-,ab,ab,ab,-,a,a,a,ab,a,a,a,ab,a,a,ab,-,-,ab,ab,ab,a,a,a,a,ab,ab,ab,ab,a,ab,-,-,-,a,a,ab,-,ab,a,ab,a,a,a,ab,-,-,ab,ab,ab,ab,ab,ab,ab,ab,ab,a,ab,a,ab,a,a,-,ab,ab,ab,ab,ab,a,-,ab,a,-,ab,-,a,a,a,-,a,-,ab,ab,-,ab,-,ab,a,a,-,ab,-,ab,ab,ab,-,a,-,a,ab,ab,ab,a,a,a,a…
*M2223	D2.15	a,a,a,a,a,a,ab,a,ab,-,a,ab,-,ab,-,ab,-,-,-,ab,ab,a,ab,a,ab,a,a,a,a,a,-,-,ab,a,ab,-,ab,a,-,a,-,ab,ab,a,a,a,ab,-,ab,-,-,a,ab,ab,a,-,ab,-,ab,ab,ab,a,a,a,-,ab,a,a,a,ab,a,a,ab,-,ab,ab,ab,ab,-,a,-,a,ab,ab,ab,ab,a,-,a,a,ab,-,a,ab,ab,ab,a,ab,a,a,a,ab,-,-,ab,ab,ab,-,-,-,-,-,ab,a,ab,a,ab,a,a,ab,ab,ab,ab,ab,ab,a,ab,ab,a,a,ab,ab,-,a,a,ab,a,ab,-,ab,a,-,-,ab,a,a,a,ab,ab,ab,ab,ab,-,a,-,-,-,ab,ab,a,-,a,a,a,a,ab,…
*M2224	B3.7	-,ab,a,a,ab,-,ab,ab,ab,ab,a,ab,ab,ab,a,-,a,ab,-,b,b,a,b,ab,ab,ab,-,a,a,a,ab,a,ab,-,ab,ab,ab,a,-,-,ab,ab,-,ab,a,ab,ab,ab,ab,ab,ab,a,b,ab,-,ab,ab,a,ab,b,-,-,ab,a,a,b,a,a,ab,b,-,a,ab,ab,-,b,-,b,a,a,ab,ab,-,b,b,ab,ab,b,a,ab,ab,a,-,ab,b,ab,ab,ab,a,a,a,ab,-,a,b,-,ab,ab,-,b,ab,-,b,ab,b,a,ab,a,-,b,ab,b,ab,ab,b,ab,ab,b,-,a,b,b,a,-,ab,-,a,b,ab,ab,a,ab,-,b,-,-,-,ab,ab,b,ab,b,ab,ab,-,ab,b,ab,ab,ab,ab,a,ab,ab…
*M2225	D1.10	ab,ab,a,a,ab,a,-,ab,a,-,-,a,a,a,a,ab,a,ab,-,ab,-,a,ab,ab,a,ab,-,a,a,a,a,a,a,ab,a,ab,a,a,a,a,a,a,-,ab,a,ab,-,a,a,-,-,a,ab,a,a,a,a,-,a,ab,-,-,-,a,a,ab,a,a,ab,ab,ab,a,a,ab,ab,ab,a,ab,a,a,ab,ab,a,ab,-,a,ab,-,-,ab,a,a,a,a,ab,-,ab,a,a,a,a,a,a,a,ab,-,a,a,a,ab,-,-,ab,ab,ab,a,a,a,ab,ab,-,-,a,-,ab,-,-,ab,a,a,ab,ab,a,-,ab,a,a,ab,-,a,a,a,ab,ab,a,-,-,a,a,ab,a,ab,ab,-,a,-,ab,a,a,ab,ab,-,ab,ab,a,a,a,-,ab,ab,-,-…
*M2226	D1.10	ab,-,-,-,-,a,-,ab,a,a,-,a,a,a,a,ab,a,ab,a,-,ab,-,ab,ab,a,ab,-,a,a,-,a,a,a,ab,a,ab,a,-,a,a,a,a,ab,ab,a,ab,a,-,a,-,a,-,ab,a,a,a,a,a,a,ab,ab,ab,-,-,a,ab,a,a,ab,ab,ab,a,a,ab,ab,ab,a,ab,a,a,ab,ab,a,-,-,a,ab,ab,a,-,a,-,a,a,-,a,ab,a,a,-,-,a,-,a,ab,a,a,a,a,ab,a,ab,ab,ab,ab,a,a,a,ab,ab,a,-,a,-,ab,-,a,ab,-,-,-,ab,a,a,ab,a,-,ab,-,a,a,a,ab,-,a,-,a,a,a,ab,a,ab,ab,ab,-,ab,ab,a,a,ab,-,a,ab,ab,a,a,a,ab,ab,ab,a,-…
*M2227	D2.15	a,a,-,a,-,-,ab,-,ab,ab,-,ab,ab,ab,a,ab,a,-,ab,ab,ab,a,ab,a,ab,a,a,a,-,a,ab,a,ab,a,ab,a,ab,a,ab,a,ab,-,ab,a,a,a,ab,ab,-,-,ab,-,ab,ab,a,ab,-,a,ab,-,ab,a,a,a,-,ab,a,a,a,ab,-,a,ab,a,ab,ab,ab,ab,a,a,-,a,ab,ab,ab,ab,a,-,a,a,-,a,a,ab,ab,ab,a,ab,a,-,a,ab,ab,a,ab,ab,ab,ab,ab,ab,ab,ab,ab,a,ab,a,ab,a,a,-,ab,ab,ab,-,ab,a,ab,-,a,a,-,-,a,a,a,ab,a,ab,ab,ab,-,ab,a,-,a,a,a,ab,ab,ab,ab,-,a,a,a,a,ab,-,ab,a,a,-,-,a,…
*M2232	D2.15	a,a,a,a,a,a,ab,-,ab,ab,a,ab,-,ab,a,ab,a,a,ab,ab,-,-,ab,a,ab,-,a,a,a,a,ab,a,-,a,-,a,ab,a,ab,-,ab,ab,ab,a,a,-,-,-,ab,ab,ab,a,ab,ab,-,ab,-,a,-,ab,ab,-,-,a,a,ab,a,-,-,ab,a,-,ab,a,ab,-,-,ab,a,a,a,a,ab,ab,ab,-,-,ab,a,a,ab,a,a,a,-,ab,a,ab,-,a,a,ab,ab,a,ab,ab,ab,-,ab,ab,-,ab,ab,a,ab,a,ab,a,a,ab,ab,ab,ab,ab,ab,a,ab,ab,a,a,ab,ab,a,a,a,ab,a,ab,ab,ab,a,ab,-,ab,a,a,-,ab,ab,ab,ab,-,a,a,a,a,ab,-,ab,a,a,a,a,a,a,…
*M2234	D2.15	-,a,-,a,a,a,ab,a,ab,ab,-,ab,-,-,-,ab,-,a,ab,ab,ab,a,ab,a,ab,a,a,-,-,a,ab,a,ab,a,ab,a,ab,a,ab,a,ab,ab,ab,a,a,a,ab,ab,ab,ab,ab,a,ab,ab,a,-,ab,a,ab,-,ab,-,a,a,-,ab,a,a,a,ab,a,a,ab,a,ab,ab,ab,ab,a,-,-,a,ab,-,-,ab,-,-,a,a,ab,a,a,a,-,ab,a,ab,a,a,-,-,ab,a,-,ab,ab,-,ab,ab,ab,ab,a,-,ab,a,-,-,a,-,ab,ab,ab,ab,ab,a,-,ab,a,a,ab,ab,a,a,-,ab,a,ab,ab,ab,a,ab,a,ab,a,a,a,ab,ab,ab,ab,-,a,-,a,a,ab,ab,ab,-,a,a,a,a,a,…
*M2237	D2.15	ab,-,-,ab,ab,ab,a,ab,a,a,ab,a,a,a,-,-,ab,ab,a,a,-,-,a,ab,a,ab,ab,ab,ab,ab,-,-,a,ab,a,ab,a,ab,a,ab,a,-,a,ab,ab,ab,a,a,a,a,a,ab,a,a,ab,a,-,ab,-,a,a,ab,ab,ab,ab,a,ab,ab,ab,-,ab,ab,-,ab,a,a,a,a,ab,ab,ab,a,-,a,-,a,ab,-,ab,ab,a,ab,-,-,a,a,ab,a,ab,ab,ab,a,a,ab,a,a,a,a,a,a,-,-,ab,ab,a,ab,a,ab,ab,-,a,-,a,a,a,ab,a,-,ab,ab,a,a,ab,ab,ab,a,ab,a,a,a,-,a,ab,a,-,-,ab,a,a,a,a,-,-,ab,ab,ab,a,a,a,ab,-,-,ab,ab,ab,-,…
*M2239	B3.7	a,a,ab,ab,-,ab,b,a,-,b,ab,b,b,b,ab,ab,ab,a,b,-,ab,ab,ab,a,b,a,ab,-,ab,-,-,ab,b,a,b,-,-,ab,b,ab,b,b,ab,a,ab,a,b,b,b,b,b,ab,ab,b,-,b,b,ab,b,ab,-,a,a,ab,-,-,ab,ab,-,-,a,ab,-,-,-,ab,b,ab,-,ab,a,ab,b,-,ab,b,-,ab,ab,-,b,ab,ab,ab,ab,b,a,b,-,-,ab,b,b,ab,ab,b,b,b,b,ab,b,ab,a,a,ab,ab,b,ab,a,ab,-,ab,b,b,ab,a,b,ab,-,-,-,ab,ab,ab,-,b,ab,ab,b,b,ab,-,a,ab,ab,a,ab,b,b,b,b,ab,a,a,ab,-,-,b,-,-,-,ab,a,a,a,b,ab,ab,a…
*M2241	D1.10	ab,ab,a,a,ab,a,-,ab,a,a,a,a,-,-,a,ab,a,-,a,ab,-,-,ab,ab,-,ab,a,a,a,-,-,a,a,ab,a,ab,a,-,a,a,a,a,ab,-,a,-,-,a,a,a,a,a,-,a,-,-,a,a,-,-,ab,ab,ab,a,-,ab,a,a,ab,ab,ab,-,-,ab,ab,ab,a,ab,a,a,-,ab,a,ab,-,a,ab,ab,a,ab,a,-,a,a,-,a,ab,a,a,a,-,a,a,a,-,a,-,a,a,ab,a,ab,ab,ab,ab,a,a,a,ab,ab,a,ab,a,a,ab,ab,a,ab,a,-,ab,ab,-,a,ab,-,a,ab,-,a,a,a,ab,ab,a,ab,a,a,a,a,a,-,ab,ab,a,ab,-,a,-,ab,-,a,ab,-,ab,a,a,ab,ab,-,-,a,…
*M2244	D2.15	ab,ab,-,ab,ab,ab,a,-,-,a,-,a,a,a,ab,a,ab,ab,a,a,a,ab,a,ab,a,ab,-,ab,ab,ab,a,ab,-,-,a,ab,-,ab,a,ab,a,a,a,-,-,ab,a,-,a,a,a,-,a,-,ab,a,a,-,a,a,a,ab,ab,ab,ab,a,ab,ab,ab,a,-,ab,-,ab,a,a,a,a,ab,-,ab,a,a,a,a,a,-,a,ab,ab,-,ab,ab,ab,a,a,-,-,ab,ab,a,-,a,ab,a,a,a,-,a,a,a,a,ab,ab,a,-,a,ab,ab,a,a,a,a,a,a,ab,a,a,ab,-,a,a,ab,ab,ab,a,ab,a,a,a,ab,a,ab,a,ab,ab,ab,-,a,a,-,a,-,-,ab,ab,a,a,-,ab,ab,-,ab,-,-,a,-,a,a,ab…
*M2252	D2.15	ab,-,ab,ab,ab,-,a,-,a,a,ab,-,a,a,ab,a,ab,ab,a,-,-,ab,-,ab,a,ab,-,ab,ab,ab,a,ab,-,-,a,-,a,ab,-,ab,-,a,a,ab,-,ab,a,a,a,a,a,ab,a,a,-,a,a,ab,-,a,a,ab,ab,ab,ab,a,ab,ab,ab,-,ab,-,a,ab,a,a,a,a,-,ab,ab,a,a,a,a,a,ab,a,-,ab,a,ab,ab,-,a,a,ab,-,ab,-,a,-,a,ab,a,a,a,a,a,-,a,-,ab,ab,a,ab,a,ab,ab,a,a,a,a,a,-,ab,ab,a,ab,ab,a,a,ab,ab,ab,a,ab,a,a,a,-,-,-,a,a,ab,ab,a,a,a,a,a,ab,ab,ab,ab,a,a,-,ab,-,-,ab,-,ab,a,ab,a,a…
*M2253	D2.15	-,ab,-,ab,ab,ab,a,ab,a,a,ab,a,a,a,ab,a,ab,-,a,a,a,ab,a,ab,a,-,ab,ab,ab,ab,a,ab,a,ab,a,ab,a,ab,a,ab,a,a,a,-,-,ab,a,-,a,a,a,-,a,-,ab,a,a,ab,a,a,a,ab,ab,ab,ab,a,ab,ab,ab,a,ab,ab,a,ab,a,a,a,a,ab,ab,ab,a,a,a,a,a,ab,a,-,ab,a,ab,ab,ab,a,a,-,a,ab,ab,a,a,a,ab,-,-,a,a,a,-,a,a,ab,ab,a,ab,a,ab,ab,a,a,a,a,-,a,ab,-,a,ab,ab,-,a,ab,ab,ab,-,ab,a,a,a,ab,a,ab,a,-,ab,-,a,a,-,-,a,ab,ab,ab,ab,-,a,a,ab,ab,ab,ab,ab,ab,a…
*M2255	D2.15	ab,ab,ab,-,ab,ab,a,ab,a,a,ab,-,a,a,-,a,ab,-,-,a,a,ab,a,-,a,ab,ab,-,-,ab,a,ab,a,ab,-,-,-,ab,-,ab,a,a,a,-,ab,ab,a,a,a,-,a,-,a,a,ab,a,a,ab,a,a,a,ab,-,-,-,-,ab,ab,-,a,ab,ab,a,ab,a,a,a,a,ab,ab,ab,a,-,a,a,a,ab,a,ab,ab,a,ab,ab,ab,-,-,-,a,ab,ab,-,a,a,ab,a,a,-,a,a,a,a,a,ab,-,a,ab,a,ab,-,a,-,a,a,-,a,ab,ab,-,ab,ab,a,-,ab,ab,ab,-,-,-,a,a,-,a,ab,a,a,ab,ab,-,a,a,a,a,ab,ab,ab,ab,a,a,a,ab,ab,-,ab,ab,ab,a,-,a,a,a…
*M2256	D2.15	ab,ab,ab,ab,ab,ab,a,ab,a,-,ab,a,a,-,ab,a,-,ab,a,a,-,ab,a,ab,a,ab,ab,ab,ab,-,-,-,a,-,a,ab,a,ab,-,ab,a,a,a,ab,ab,ab,-,a,a,a,a,ab,a,a,ab,-,-,ab,a,-,a,ab,ab,ab,ab,-,ab,ab,ab,a,ab,ab,a,ab,a,-,a,a,ab,ab,ab,a,a,a,-,a,ab,a,ab,ab,a,ab,ab,ab,-,-,ab,a,ab,ab,-,a,a,ab,a,-,a,a,-,-,a,a,ab,ab,a,ab,a,ab,ab,a,a,a,a,a,-,ab,ab,-,ab,ab,a,a,ab,ab,ab,a,ab,a,a,a,-,a,-,-,a,ab,ab,-,a,a,a,a,ab,ab,ab,ab,a,a,a,-,ab,-,ab,ab,a…
*M2257	D2.15	-,ab,ab,ab,ab,ab,-,ab,a,a,ab,a,a,a,ab,a,ab,ab,a,a,a,ab,a,ab,-,ab,ab,ab,ab,ab,a,ab,a,ab,-,ab,a,ab,a,ab,a,a,a,-,-,ab,a,a,a,a,a,ab,a,-,ab,a,a,-,-,a,a,ab,ab,-,ab,a,ab,ab,ab,a,ab,ab,a,-,a,a,a,a,ab,ab,ab,a,a,a,-,a,ab,a,-,ab,-,ab,ab,ab,a,a,ab,a,ab,ab,a,a,a,ab,a,a,a,a,a,a,a,a,ab,ab,a,ab,a,-,ab,a,a,a,a,a,a,ab,ab,a,ab,ab,-,a,ab,ab,ab,a,ab,a,a,a,ab,a,ab,a,a,ab,ab,a,-,-,-,a,-,ab,ab,ab,a,a,a,-,ab,ab,ab,ab,ab,…
*M2261	D1.10	ab,ab,a,a,ab,a,a,-,-,a,a,a,a,a,a,ab,a,-,a,ab,ab,a,ab,ab,a,ab,a,a,-,a,a,a,a,ab,-,ab,a,a,a,a,a,a,ab,ab,a,-,-,a,a,a,a,a,ab,-,a,a,a,-,a,ab,ab,ab,ab,a,a,ab,a,-,ab,-,ab,a,a,-,ab,ab,a,ab,a,a,ab,ab,a,ab,ab,a,ab,ab,-,ab,-,a,-,a,ab,a,ab,a,a,a,a,a,a,-,-,a,a,a,a,ab,a,-,ab,ab,ab,a,a,a,ab,ab,a,ab,a,a,ab,ab,a,ab,a,a,ab,ab,-,a,ab,a,-,ab,a,a,a,a,ab,ab,a,ab,a,a,a,a,a,a,ab,ab,a,-,ab,a,a,ab,ab,a,ab,ab,ab,a,a,ab,ab,a…
*M2265	D1.10	a,a,ab,ab,-,-,ab,a,-,ab,ab,ab,ab,ab,ab,-,ab,a,ab,-,a,ab,a,a,ab,a,ab,ab,ab,ab,-,ab,ab,a,ab,-,ab,ab,-,-,ab,ab,a,-,ab,-,ab,-,ab,ab,-,ab,a,ab,ab,ab,ab,-,ab,a,-,a,a,-,ab,a,ab,-,-,-,a,ab,ab,a,a,a,-,-,ab,ab,a,a,ab,-,-,ab,a,a,ab,a,ab,ab,ab,ab,a,ab,a,ab,ab,ab,ab,-,ab,ab,a,ab,ab,ab,ab,a,ab,a,a,a,a,ab,ab,ab,a,a,ab,a,ab,ab,a,-,-,a,ab,-,a,a,ab,ab,a,-,ab,a,-,ab,ab,ab,a,a,-,a,ab,ab,ab,ab,ab,ab,-,a,ab,a,a,ab,ab,…
*M2267	D1.10	a,a,ab,ab,a,ab,ab,a,ab,ab,ab,-,ab,-,-,a,ab,a,ab,-,-,ab,a,a,ab,a,ab,ab,ab,ab,ab,ab,ab,a,ab,-,ab,ab,ab,ab,ab,-,-,a,ab,a,ab,ab,-,-,ab,ab,a,ab,ab,-,-,-,ab,a,a,a,a,ab,-,a,-,ab,a,a,a,ab,-,a,a,-,-,a,ab,-,-,a,-,a,a,ab,a,a,ab,a,ab,ab,ab,ab,a,ab,a,ab,ab,ab,ab,ab,ab,ab,a,ab,ab,-,ab,a,-,a,a,a,a,ab,ab,ab,a,a,ab,a,ab,-,a,a,ab,a,ab,-,a,a,ab,-,a,ab,ab,a,-,ab,ab,ab,a,a,ab,a,ab,ab,ab,ab,-,ab,a,a,-,a,a,ab,ab,a,a,ab…
*M2271	D1.10	a,a,ab,-,a,ab,ab,-,ab,ab,ab,ab,ab,ab,-,a,ab,-,ab,-,a,ab,-,a,ab,a,ab,ab,ab,ab,ab,ab,ab,a,ab,a,-,ab,ab,ab,ab,ab,a,a,-,a,ab,ab,ab,ab,ab,ab,a,ab,ab,ab,ab,ab,ab,a,a,-,a,ab,ab,a,ab,ab,a,a,a,ab,ab,a,-,a,-,-,ab,-,a,a,-,a,a,-,a,a,-,a,ab,ab,ab,ab,a,ab,a,-,ab,-,ab,ab,-,ab,a,-,-,ab,ab,a,ab,a,a,-,a,-,ab,-,-,a,ab,a,ab,-,a,a,ab,-,ab,ab,a,a,-,ab,a,ab,ab,-,-,-,ab,ab,a,a,ab,-,ab,ab,ab,ab,-,-,a,a,ab,a,-,ab,ab,-,a,a…
*M2272	D1.10	-,a,-,-,a,ab,ab,-,ab,-,ab,ab,ab,ab,ab,a,ab,a,ab,a,a,ab,-,a,ab,a,ab,ab,ab,-,ab,ab,ab,a,ab,a,ab,-,ab,ab,ab,ab,a,-,ab,a,ab,ab,ab,ab,ab,-,a,-,ab,ab,ab,ab,ab,a,a,a,a,ab,ab,a,ab,ab,-,a,a,ab,ab,a,-,a,ab,a,ab,ab,a,a,ab,a,a,ab,a,-,ab,-,ab,ab,ab,ab,a,-,a,ab,ab,ab,ab,-,ab,ab,-,ab,-,ab,ab,a,ab,a,-,a,a,ab,ab,ab,-,a,ab,a,ab,ab,a,-,ab,a,ab,ab,-,a,-,ab,a,ab,-,a,-,ab,-,ab,a,-,ab,a,ab,ab,ab,ab,ab,ab,-,-,-,a,a,ab,a…
*M2274	D2.15	-,-,ab,ab,ab,ab,a,ab,a,-,ab,-,a,a,ab,-,ab,ab,a,a,a,-,-,-,a,ab,ab,ab,ab,ab,a,-,-,ab,a,ab,-,ab,a,-,a,-,a,ab,ab,ab,a,a,-,a,a,ab,a,a,-,a,a,ab,-,a,a,ab,ab,ab,ab,a,ab,ab,ab,a,ab,-,-,-,a,a,a,a,ab,ab,ab,a,a,a,a,a,ab,a,ab,-,a,ab,-,ab,-,a,ab,a,-,ab,a,a,a,ab,a,-,-,a,-,a,a,a,ab,ab,a,ab,a,ab,ab,a,a,a,a,a,a,ab,ab,a,ab,ab,a,a,ab,ab,-,-,ab,a,-,-,ab,a,ab,a,a,ab,ab,a,-,a,a,a,ab,ab,ab,ab,-,a,-,ab,ab,-,ab,ab,-,a,ab,…
*M2284	D1.10	-,-,-,-,a,-,-,a,ab,ab,ab,-,-,ab,ab,a,ab,a,ab,-,a,ab,a,-,ab,-,ab,ab,ab,ab,ab,-,ab,-,ab,a,ab,ab,ab,ab,ab,-,a,a,ab,-,ab,ab,ab,ab,ab,ab,-,ab,-,ab,ab,ab,ab,a,a,a,a,ab,ab,-,ab,-,-,a,a,-,-,a,a,-,ab,a,-,ab,a,-,ab,a,a,ab,-,a,ab,a,ab,ab,ab,ab,-,ab,a,ab,ab,ab,ab,ab,ab,ab,a,ab,ab,-,ab,a,ab,a,a,a,a,ab,ab,ab,a,a,ab,a,ab,ab,a,a,ab,a,-,ab,a,-,ab,ab,a,ab,ab,a,ab,ab,ab,ab,a,a,-,a,ab,ab,ab,ab,ab,ab,-,-,ab,-,-,ab,ab…
*M2285	D1.10	a,a,ab,ab,a,ab,-,-,ab,ab,ab,ab,-,ab,ab,a,-,a,ab,a,a,ab,a,a,ab,-,ab,ab,ab,ab,ab,ab,ab,-,ab,a,ab,ab,-,ab,ab,ab,-,a,ab,a,ab,ab,ab,ab,ab,-,a,ab,ab,ab,ab,ab,ab,a,-,a,a,ab,ab,-,ab,ab,-,a,-,ab,ab,a,-,a,ab,a,ab,ab,a,a,ab,a,a,ab,a,-,ab,-,ab,ab,ab,ab,-,ab,a,ab,ab,ab,ab,ab,ab,ab,a,ab,ab,-,ab,a,ab,-,a,a,a,ab,-,ab,a,a,ab,a,ab,ab,a,a,ab,a,ab,ab,-,a,ab,ab,a,ab,-,a,ab,ab,ab,ab,a,a,-,a,ab,-,ab,ab,ab,ab,a,a,ab,-,a…
*M2288	D2.15	ab,ab,ab,ab,ab,-,-,-,-,a,ab,a,-,a,-,-,ab,ab,a,a,a,ab,a,-,a,ab,-,ab,-,ab,a,ab,a,ab,a,ab,a,ab,a,ab,a,a,a,-,ab,ab,a,a,a,a,-,ab,a,a,ab,ab,a,ab,-,-,a,ab,ab,ab,ab,a,ab,ab,ab,-,ab,ab,a,ab,a,-,a,a,a,ab,ab,-,a,a,a,a,ab,a,a,ab,a,ab,ab,ab,a,a,ab,a,ab,a,a,a,a,ab,a,a,a,a,-,a,a,-,-,ab,a,ab,a,-,ab,a,a,a,-,a,a,-,ab,a,-,ab,a,-,ab,-,ab,-,ab,a,a,a,ab,-,ab,a,-,ab,ab,a,a,a,a,a,ab,ab,-,ab,a,-,a,ab,ab,ab,ab,ab,ab,a,-,a…
*M2289	D2.15	-,ab,-,ab,ab,ab,a,ab,a,a,ab,a,a,a,-,a,ab,ab,a,-,-,ab,-,ab,-,ab,ab,ab,ab,ab,a,-,a,ab,a,ab,a,ab,a,ab,-,a,a,ab,ab,-,-,a,a,a,-,ab,a,a,-,-,a,ab,a,a,a,ab,ab,ab,ab,a,ab,ab,ab,-,ab,-,a,ab,a,a,a,a,a,ab,ab,a,-,a,a,a,ab,a,a,ab,a,ab,ab,ab,a,a,ab,a,-,-,a,a,a,ab,a,a,a,a,a,a,a,a,ab,-,-,ab,-,ab,ab,-,a,-,-,-,a,ab,ab,-,ab,-,a,a,-,ab,ab,a,ab,-,a,a,ab,a,ab,a,a,-,ab,-,a,a,a,a,ab,ab,ab,ab,a,a,-,ab,ab,ab,ab,-,ab,-,ab,-…
*M2290	B3.7	-,ab,b,b,ab,b,ab,ab,ab,ab,b,ab,ab,ab,-,a,b,ab,ab,a,a,b,-,ab,ab,ab,-,b,b,b,ab,ab,-,ab,-,ab,ab,b,ab,b,-,-,a,ab,b,ab,ab,ab,-,-,ab,b,a,ab,b,b,ab,b,ab,a,-,ab,ab,-,b,a,b,b,ab,a,-,b,ab,ab,a,a,ab,a,ab,b,ab,-,ab,a,ab,ab,ab,a,ab,ab,ab,b,b,b,a,ab,ab,ab,b,ab,-,ab,ab,b,a,ab,ab,-,ab,a,ab,a,a,ab,-,-,ab,b,-,a,ab,a,-,ab,-,ab,b,a,b,b,a,a,b,b,ab,-,-,-,ab,ab,b,ab,ab,a,ab,ab,b,ab,-,ab,-,ab,ab,ab,-,ab,a,ab,-,ab,ab,b,a…
*M2301	D2.15	a,a,a,-,a,a,-,-,ab,ab,a,-,-,ab,a,-,a,a,-,ab,ab,a,ab,a,-,-,a,a,-,a,ab,ab,ab,a,a,a,-,a,ab,-,ab,ab,-,a,a,a,ab,-,ab,ab,ab,a,ab,ab,a,a,ab,a,-,ab,ab,-,a,-,a,ab,a,a,a,ab,a,a,ab,a,-,ab,ab,ab,ab,-,a,ab,ab,-,-,ab,a,ab,-,a,ab,a,-,-,ab,ab,a,ab,a,ab,ab,ab,ab,-,ab,ab,ab,ab,ab,ab,ab,ab,ab,-,ab,a,ab,a,a,ab,ab,ab,ab,ab,ab,a,a,ab,a,a,-,ab,-,a,-,ab,-,ab,ab,ab,-,ab,a,ab,ab,a,a,ab,-,ab,ab,-,a,a,a,a,ab,ab,ab,a,-,a,a,a…
*M2302	D2.15	a,a,-,a,-,-,ab,a,-,-,a,ab,ab,-,a,ab,a,a,ab,ab,-,a,ab,a,ab,a,a,a,a,a,ab,ab,-,a,a,-,ab,a,ab,-,ab,ab,ab,a,a,-,ab,ab,ab,ab,ab,-,ab,-,a,a,ab,-,ab,ab,ab,a,a,a,-,ab,a,-,a,-,a,a,ab,a,ab,ab,ab,ab,ab,a,a,ab,ab,ab,ab,-,a,ab,ab,a,ab,a,a,a,ab,ab,a,ab,a,ab,ab,ab,ab,a,ab,ab,ab,ab,ab,-,-,-,ab,-,ab,a,-,a,-,ab,ab,ab,ab,-,ab,a,a,ab,-,a,ab,-,a,a,a,ab,a,ab,ab,ab,a,-,-,ab,ab,a,a,ab,ab,ab,ab,ab,-,-,-,-,ab,ab,ab,a,-,a,a…
*M2303	D2.15	a,a,-,-,a,a,-,a,ab,ab,a,ab,ab,ab,a,ab,a,a,-,-,ab,a,ab,a,ab,-,-,a,a,a,-,-,ab,a,-,a,ab,a,ab,a,ab,ab,ab,a,a,a,ab,ab,ab,-,ab,a,ab,ab,a,a,-,a,ab,ab,ab,a,a,a,a,ab,a,a,a,ab,a,a,ab,a,ab,-,ab,ab,ab,-,a,ab,-,ab,-,ab,-,ab,-,a,ab,a,-,a,ab,ab,a,ab,a,ab,ab,ab,ab,-,ab,ab,ab,ab,ab,ab,ab,ab,ab,a,ab,a,ab,a,-,ab,ab,ab,ab,ab,ab,a,a,-,a,a,-,-,a,-,a,-,a,ab,ab,ab,a,ab,a,ab,ab,-,a,ab,ab,ab,-,ab,a,-,a,a,ab,ab,ab,a,a,a,a,…
*M2304	D1.10	ab,ab,-,a,ab,-,a,-,a,a,-,-,-,a,a,ab,a,-,-,-,ab,a,ab,ab,-,ab,-,a,a,-,-,-,a,ab,a,ab,a,-,-,a,a,a,-,ab,a,ab,a,a,-,-,a,a,-,-,a,-,-,a,-,-,-,ab,ab,a,a,-,a,a,ab,ab,ab,a,a,ab,ab,-,a,-,a,a,-,ab,-,ab,a,a,ab,ab,a,ab,a,a,a,a,ab,a,-,a,-,a,a,a,a,a,ab,a,a,a,-,ab,a,ab,ab,ab,ab,a,-,a,ab,ab,a,ab,a,a,-,ab,-,-,a,a,ab,ab,a,a,ab,a,a,-,a,a,a,a,-,ab,a,ab,a,a,a,a,a,a,ab,-,a,-,ab,a,a,ab,ab,a,ab,ab,ab,a,a,ab,-,-,a,a,-,-,a,-…
*M2305	D1.10	ab,ab,a,a,ab,a,-,ab,a,-,a,a,a,a,-,ab,a,ab,a,ab,ab,a,ab,ab,a,ab,a,a,a,a,a,a,a,ab,-,ab,a,a,-,-,a,a,ab,ab,-,ab,a,a,a,-,-,a,ab,-,a,a,a,a,a,ab,ab,ab,ab,a,a,ab,a,a,ab,ab,ab,a,a,-,-,-,a,ab,a,a,ab,ab,a,-,a,-,-,ab,a,ab,-,a,a,a,ab,a,ab,-,a,a,a,-,a,a,ab,a,-,a,-,ab,a,ab,ab,ab,ab,a,-,a,ab,ab,a,ab,a,a,-,ab,a,ab,a,a,ab,ab,a,a,ab,-,a,ab,a,a,a,a,-,ab,-,ab,a,a,a,a,-,a,ab,ab,a,ab,ab,a,a,ab,-,a,-,ab,ab,a,-,ab,-,ab,a…
*M2306	D1.10	ab,ab,a,a,ab,a,a,ab,a,ab,a,a,-,a,a,ab,a,ab,a,-,ab,a,ab,ab,a,ab,-,a,a,a,a,a,a,ab,-,ab,a,a,a,-,a,a,-,ab,a,ab,a,a,a,a,a,-,ab,-,a,-,-,a,a,ab,ab,-,-,a,-,ab,a,a,-,ab,ab,a,a,ab,ab,ab,a,ab,a,a,ab,ab,a,-,a,a,ab,-,a,ab,a,a,a,a,ab,-,ab,-,a,-,-,a,a,-,-,a,-,a,a,ab,-,ab,ab,ab,ab,-,a,a,ab,ab,a,-,a,a,-,ab,a,-,a,a,ab,ab,a,a,-,a,a,ab,-,a,-,a,ab,ab,-,ab,a,a,a,a,a,a,ab,ab,a,ab,ab,a,-,ab,ab,a,ab,ab,ab,a,a,ab,ab,-,a,a…
*M2307	D1.10	ab,ab,a,a,-,a,a,ab,a,-,a,a,a,a,a,ab,a,ab,-,ab,ab,a,ab,-,-,ab,a,a,a,a,a,a,-,ab,a,ab,a,a,-,a,a,a,ab,ab,a,ab,a,a,a,a,a,a,ab,a,a,a,-,-,-,ab,ab,ab,ab,a,a,-,a,a,-,ab,ab,a,a,ab,ab,ab,a,ab,a,a,ab,ab,a,ab,a,a,ab,ab,-,ab,a,a,a,-,ab,a,ab,a,-,a,a,a,a,a,ab,-,a,a,a,ab,a,ab,ab,ab,ab,a,a,a,ab,ab,a,ab,a,a,ab,ab,a,-,a,-,-,-,a,a,ab,a,a,ab,a,a,-,-,-,ab,a,ab,a,a,a,a,a,a,-,ab,a,ab,ab,a,a,ab,ab,a,ab,ab,ab,a,-,ab,ab,ab,…
*M2321	B3.7	ab,ab,b,b,ab,b,ab,ab,ab,a,-,ab,ab,-,b,a,b,ab,ab,a,-,ab,a,ab,ab,ab,-,b,b,-,ab,ab,ab,ab,b,ab,-,b,ab,-,ab,ab,a,ab,b,-,ab,-,-,-,ab,b,a,ab,b,b,ab,-,ab,a,a,ab,ab,b,-,a,b,-,ab,-,-,-,ab,ab,a,-,ab,a,ab,b,ab,a,-,a,ab,ab,-,a,-,ab,ab,b,-,b,a,ab,ab,ab,b,ab,-,ab,ab,b,a,ab,-,ab,ab,a,ab,a,-,ab,a,b,ab,b,ab,a,ab,a,ab,ab,a,ab,b,a,b,b,-,a,b,b,-,ab,-,a,ab,ab,b,ab,ab,a,ab,ab,b,ab,ab,ab,ab,ab,-,ab,b,-,a,ab,ab,ab,-,b,ab…
*M2322	D1.10	-,a,-,ab,a,ab,ab,a,ab,-,ab,-,ab,ab,ab,a,ab,a,ab,-,a,a,a,a,ab,a,ab,ab,ab,-,-,ab,ab,a,-,-,ab,-,ab,ab,-,ab,a,a,-,a,ab,ab,ab,-,ab,ab,-,ab,ab,ab,-,-,-,a,a,a,a,ab,ab,a,-,ab,a,a,a,-,ab,a,-,a,ab,a,-,ab,a,a,ab,-,ab,ab,a,-,-,-,ab,ab,ab,ab,a,ab,a,ab,-,ab,ab,-,ab,ab,a,-,ab,ab,-,a,ab,a,a,a,a,ab,ab,ab,-,a,ab,a,ab,ab,a,a,-,a,ab,ab,a,a,ab,-,a,ab,ab,a,ab,ab,ab,-,a,a,ab,-,ab,ab,ab,ab,ab,ab,a,a,ab,a,a,ab,-,a,a,-,a,…
*M2326	D2.15	a,a,a,a,a,a,ab,a,ab,ab,a,ab,ab,ab,-,ab,a,a,ab,ab,ab,a,ab,a,-,a,a,a,-,a,-,ab,-,a,a,a,-,a,ab,-,ab,ab,ab,a,a,a,ab,ab,-,ab,ab,-,ab,ab,a,-,ab,-,ab,ab,ab,a,a,a,a,-,a,-,-,ab,a,a,ab,a,-,ab,ab,ab,ab,a,a,ab,ab,ab,a,ab,a,ab,ab,a,ab,a,-,a,ab,ab,-,ab,-,-,ab,ab,ab,a,-,ab,ab,ab,ab,ab,ab,ab,ab,-,ab,a,ab,a,a,ab,ab,-,ab,-,ab,a,-,ab,a,a,-,ab,a,a,a,ab,a,ab,ab,ab,a,-,a,-,ab,a,a,ab,ab,ab,ab,ab,a,a,a,-,ab,ab,ab,a,a,a,a…
*M2334	B3.7	b,b,ab,-,b,ab,a,b,a,ab,ab,a,a,a,ab,ab,ab,-,a,ab,ab,-,ab,-,a,b,ab,ab,ab,ab,a,a,a,b,ab,b,-,-,a,-,a,a,-,b,ab,b,a,a,a,a,a,-,ab,-,-,ab,-,ab,a,-,ab,b,b,ab,ab,ab,ab,ab,b,ab,b,ab,a,-,ab,ab,-,ab,a,ab,-,ab,a,-,ab,-,b,-,a,b,a,ab,ab,-,ab,a,b,a,ab,a,a,-,a,-,ab,a,a,a,a,ab,a,ab,ab,b,-,ab,a,-,b,ab,a,ab,-,a,-,-,-,ab,ab,ab,ab,-,ab,ab,b,a,-,-,-,a,ab,a,b,b,-,-,ab,a,a,-,a,a,b,b,ab,-,ab,a,a,b,b,ab,b,-,b,a,ab,ab,ab,-,a…
*M2336	B3.7	-,b,ab,ab,b,ab,a,b,a,-,-,a,a,a,ab,ab,ab,b,a,ab,ab,-,-,b,a,-,-,ab,ab,ab,a,a,a,b,-,b,a,ab,-,ab,a,-,ab,b,ab,-,a,a,a,a,a,ab,ab,-,ab,ab,a,-,a,ab,ab,b,-,ab,ab,ab,ab,ab,b,ab,b,ab,a,-,-,ab,a,ab,a,ab,b,ab,a,ab,-,a,b,ab,a,b,a,ab,ab,ab,ab,a,-,a,ab,a,-,-,-,-,ab,a,a,a,a,-,-,ab,ab,-,ab,-,a,ab,b,-,a,ab,a,a,ab,b,ab,ab,ab,ab,ab,ab,ab,ab,b,a,ab,ab,a,a,ab,a,b,b,-,b,ab,a,a,a,a,a,b,b,ab,b,ab,-,a,b,b,ab,b,ab,b,a,ab,ab…
*M2345	D1.10	ab,ab,a,a,-,a,-,ab,a,-,a,a,a,a,a,ab,a,ab,-,ab,ab,ab,ab,ab,a,ab,a,a,a,a,a,a,-,-,a,ab,a,a,a,-,a,a,ab,ab,a,-,a,-,a,a,a,a,ab,a,a,a,a,a,a,ab,ab,a,ab,a,a,ab,a,-,ab,-,ab,a,a,ab,ab,ab,a,-,a,a,ab,ab,a,ab,a,a,ab,-,-,ab,a,-,-,-,ab,a,ab,ab,-,-,a,a,a,a,ab,a,a,a,a,ab,a,ab,-,ab,-,-,a,a,ab,ab,-,ab,a,-,-,-,a,ab,a,-,ab,ab,a,a,ab,a,-,ab,a,a,a,-,ab,ab,-,ab,-,a,a,a,-,a,ab,ab,a,-,ab,a,-,ab,ab,a,ab,a,-,a,a,-,ab,-,a,a,a…
*M2346	D1.10	-,ab,a,a,-,a,-,-,a,-,a,a,a,a,-,ab,a,ab,a,ab,ab,ab,ab,-,a,ab,a,a,a,-,a,a,a,ab,-,ab,a,a,a,a,-,a,ab,ab,a,ab,a,a,a,a,-,a,ab,a,a,a,a,a,a,ab,ab,a,ab,a,a,ab,a,-,ab,ab,-,a,-,ab,ab,ab,a,ab,a,a,ab,ab,a,ab,a,a,ab,ab,-,ab,-,a,-,a,ab,a,-,-,-,a,a,a,a,a,ab,a,a,-,-,ab,a,-,ab,ab,ab,-,a,a,ab,ab,a,ab,a,a,ab,ab,-,ab,a,a,ab,ab,a,a,-,-,a,ab,a,a,a,a,ab,ab,a,-,a,a,a,a,a,a,-,ab,-,ab,ab,a,-,ab,-,a,-,-,ab,a,-,ab,ab,ab,a,a,…
*M2347	D1.10	ab,ab,a,a,ab,a,a,ab,-,ab,-,a,a,a,a,ab,-,ab,a,-,-,ab,ab,ab,a,ab,a,a,-,a,a,-,a,ab,a,ab,a,a,a,a,-,-,ab,ab,a,-,a,a,a,a,a,a,ab,a,a,a,a,a,a,-,ab,a,ab,-,-,ab,a,a,ab,ab,-,a,-,-,ab,ab,a,ab,a,a,ab,ab,a,-,a,-,ab,ab,a,ab,-,a,a,a,ab,a,ab,ab,a,a,a,a,a,a,ab,a,-,-,a,ab,a,ab,ab,ab,ab,a,a,a,ab,ab,-,ab,a,-,-,-,a,ab,-,-,ab,ab,a,a,ab,-,a,ab,a,a,a,a,-,ab,a,-,a,a,-,a,a,a,ab,ab,a,ab,ab,a,a,ab,ab,a,ab,a,ab,a,a,ab,-,ab,a,…
*M2349	D1.10	ab,ab,a,-,ab,a,a,ab,a,ab,a,a,a,a,a,-,a,-,a,-,-,ab,ab,ab,-,-,a,a,a,a,a,a,a,ab,a,-,a,a,a,a,a,-,-,ab,a,ab,a,a,-,a,a,a,ab,a,a,a,a,a,a,ab,ab,a,ab,a,a,ab,a,a,ab,-,ab,a,a,ab,ab,ab,-,-,a,a,-,ab,a,-,a,a,ab,ab,a,ab,a,-,a,a,-,a,ab,ab,a,a,a,a,-,a,-,a,-,a,a,ab,-,ab,ab,ab,ab,a,a,a,ab,ab,a,ab,a,a,ab,ab,a,-,-,a,ab,ab,a,a,ab,a,a,-,a,-,a,a,ab,-,a,ab,a,a,a,a,a,-,ab,ab,a,ab,ab,a,a,ab,ab,a,ab,a,ab,a,a,ab,ab,ab,a,a,ab…
*M2354	D1.10	ab,-,a,a,ab,ab,-,ab,a,ab,a,-,a,a,a,ab,a,ab,a,ab,ab,ab,ab,ab,a,ab,a,-,a,a,a,a,a,ab,-,ab,a,a,a,-,a,a,ab,ab,-,ab,-,a,a,a,a,a,ab,a,-,a,a,a,a,ab,ab,a,ab,a,a,ab,-,a,-,ab,ab,a,a,ab,ab,-,a,ab,a,-,ab,-,a,ab,a,-,-,-,a,ab,-,a,a,-,ab,-,ab,-,a,a,a,-,a,a,ab,a,a,a,a,-,a,ab,-,ab,ab,a,a,a,ab,-,a,ab,a,a,ab,ab,a,ab,a,-,-,ab,a,a,ab,a,a,ab,a,a,-,-,ab,ab,a,-,a,a,-,a,-,a,ab,ab,a,ab,ab,-,a,ab,a,a,ab,-,ab,a,-,ab,ab,ab,-,…
*M2355	B3.7	b,b,ab,ab,b,b,a,-,a,-,ab,-,a,a,ab,-,ab,b,a,ab,-,b,ab,b,a,-,ab,ab,-,ab,a,a,a,b,ab,b,a,ab,-,-,a,a,-,b,ab,b,a,a,-,a,-,-,ab,-,ab,ab,a,ab,a,ab,ab,-,b,-,ab,ab,ab,ab,-,ab,b,ab,a,b,ab,ab,a,ab,a,ab,b,-,a,ab,ab,a,b,-,a,b,a,ab,ab,-,ab,a,b,ab,ab,-,a,-,a,-,ab,a,a,a,a,-,a,ab,ab,b,-,ab,a,ab,b,ab,a,ab,a,-,ab,b,ab,ab,ab,ab,ab,ab,ab,ab,-,a,ab,-,a,a,ab,a,b,b,a,b,ab,a,a,a,a,a,b,b,ab,b,ab,a,a,b,-,-,b,ab,b,a,-,ab,ab,-…
*M2357	B3.7	ab,ab,a,a,ab,-,ab,ab,-,b,a,-,ab,ab,a,-,a,ab,ab,b,b,ab,b,ab,ab,-,a,a,a,a,ab,ab,ab,ab,-,ab,ab,a,ab,a,ab,ab,b,ab,a,ab,ab,ab,-,ab,ab,a,b,ab,a,a,ab,a,ab,b,b,a,ab,-,a,b,a,a,ab,b,ab,a,ab,ab,-,b,ab,b,ab,a,-,b,-,b,a,-,ab,b,ab,-,ab,a,a,a,b,ab,-,b,a,ab,ab,ab,ab,-,b,ab,-,ab,ab,-,ab,b,-,ab,b,a,-,a,ab,-,ab,b,ab,ab,b,ab,a,-,a,a,b,b,a,a,ab,ab,a,b,ab,-,a,ab,ab,-,ab,ab,a,ab,ab,ab,ab,-,ab,ab,a,ab,b,ab,ab,ab,-,a,ab,…
*M2359	B3.7	-,b,ab,-,-,b,a,-,a,-,ab,-,a,a,ab,-,ab,b,a,ab,ab,b,ab,b,a,b,ab,ab,ab,-,-,a,a,b,ab,b,a,ab,-,ab,a,a,ab,b,ab,-,-,ab,a,a,a,ab,-,a,ab,ab,a,ab,a,ab,-,ab,b,ab,ab,ab,-,-,b,ab,-,ab,a,b,ab,ab,a,-,-,ab,-,-,a,ab,-,-,-,ab,-,b,-,ab,ab,-,ab,a,-,ab,ab,-,a,a,a,ab,ab,a,a,a,a,ab,a,-,ab,b,ab,ab,a,ab,b,ab,a,ab,a,a,ab,b,ab,ab,-,ab,ab,ab,ab,ab,b,a,ab,-,a,-,ab,a,b,b,a,b,ab,a,a,a,-,a,b,b,ab,b,ab,a,a,b,ab,ab,b,ab,b,a,ab,ab…
*M2361	B3.7	b,-,ab,ab,b,b,a,-,a,ab,-,-,a,a,ab,ab,ab,b,-,-,ab,b,ab,b,a,b,ab,ab,ab,-,a,a,a,b,ab,b,a,ab,-,ab,a,a,ab,b,ab,b,a,ab,a,a,a,ab,ab,-,-,ab,a,ab,a,ab,-,ab,-,ab,ab,ab,ab,ab,b,ab,b,-,a,b,ab,-,a,ab,a,ab,b,ab,-,ab,ab,a,b,-,-,b,a,-,ab,ab,ab,a,-,-,ab,a,a,a,-,-,ab,-,a,a,a,ab,a,ab,ab,b,ab,ab,a,ab,-,ab,a,ab,a,a,-,-,ab,-,ab,ab,ab,ab,ab,ab,b,a,-,ab,a,a,ab,a,b,b,a,b,ab,a,a,-,a,-,b,b,-,b,ab,a,a,b,ab,ab,b,ab,-,a,ab,ab…
*M2363	D1.10	a,-,ab,ab,a,a,-,-,ab,a,ab,ab,-,ab,ab,a,ab,a,ab,a,a,a,a,a,ab,a,ab,ab,ab,ab,-,ab,ab,a,ab,a,ab,ab,ab,ab,ab,ab,a,-,-,a,ab,ab,ab,-,-,ab,a,-,-,ab,-,ab,-,a,a,-,a,ab,ab,a,ab,ab,a,-,a,ab,-,a,-,-,ab,-,ab,-,a,a,-,a,ab,ab,a,a,ab,-,-,ab,ab,ab,-,ab,a,a,ab,-,-,ab,ab,ab,a,ab,ab,-,ab,a,ab,a,a,a,a,ab,ab,ab,-,a,ab,-,ab,ab,-,a,ab,a,ab,-,a,-,ab,ab,a,ab,ab,a,ab,-,ab,ab,a,a,ab,a,ab,ab,ab,ab,ab,ab,a,-,-,a,-,ab,ab,a,ab,a…
*M2366	B3.7	-,a,-,ab,a,a,-,-,b,ab,ab,b,b,b,ab,-,ab,a,-,ab,ab,-,ab,-,b,a,ab,ab,ab,ab,-,b,b,-,ab,a,b,ab,b,ab,b,b,ab,a,ab,a,b,ab,b,b,b,-,ab,b,ab,ab,b,ab,b,ab,ab,ab,a,ab,ab,-,ab,-,a,ab,-,ab,-,-,ab,ab,-,-,b,-,a,ab,b,ab,ab,b,a,ab,-,a,b,-,-,ab,-,b,a,-,ab,-,b,b,b,ab,ab,-,b,b,-,ab,b,ab,-,a,ab,ab,b,ab,a,ab,-,ab,b,b,ab,a,-,ab,ab,ab,-,ab,ab,ab,a,b,ab,ab,b,b,ab,b,a,-,b,a,ab,b,b,-,b,b,a,a,ab,a,ab,-,b,a,-,ab,-,ab,a,-,ab,ab…
*M2372	B3.7	a,a,-,ab,a,a,b,a,b,ab,ab,b,b,b,-,-,ab,a,b,ab,-,a,-,a,b,a,ab,ab,ab,-,b,-,b,-,ab,a,b,ab,-,ab,-,b,-,a,ab,-,b,ab,b,b,b,ab,ab,b,ab,ab,b,ab,b,ab,ab,ab,a,-,ab,ab,ab,ab,a,ab,a,ab,b,-,ab,ab,b,ab,b,-,a,ab,-,ab,-,-,a,ab,b,a,b,-,ab,ab,ab,b,a,ab,ab,b,b,b,-,ab,-,b,b,b,-,ab,b,-,ab,a,-,ab,b,ab,a,ab,b,ab,b,b,ab,a,ab,-,ab,ab,ab,ab,-,-,a,b,ab,-,b,b,ab,b,a,a,-,a,ab,-,-,b,b,b,a,a,ab,a,ab,b,b,a,-,-,a,-,a,b,ab,ab,-,-,a…
*M2373	D2.15	-,a,a,a,a,a,ab,a,ab,ab,a,ab,-,ab,a,-,a,a,ab,ab,ab,a,ab,a,ab,-,a,a,a,a,ab,-,-,-,a,a,ab,a,ab,-,-,ab,ab,a,a,a,-,a,ab,ab,-,a,-,ab,a,a,ab,a,ab,ab,ab,a,a,a,a,ab,a,a,a,ab,a,a,-,a,ab,ab,ab,ab,ab,a,a,-,ab,-,a,ab,a,ab,ab,a,ab,a,a,a,ab,ab,a,ab,a,ab,ab,-,ab,a,-,ab,ab,-,ab,-,ab,ab,ab,-,ab,a,-,a,a,ab,-,-,ab,ab,ab,a,a,ab,a,a,ab,-,a,a,a,ab,a,-,ab,-,a,ab,-,a,ab,a,-,ab,ab,ab,ab,-,a,a,-,-,ab,ab,-,-,-,-,a,a,-,ab,-,a…
*M2374	B3.7	a,a,-,-,a,a,b,a,b,ab,ab,b,b,-,-,ab,ab,a,b,ab,ab,a,ab,-,b,a,ab,ab,-,-,-,b,b,a,-,a,-,ab,b,ab,b,b,ab,a,-,a,b,ab,-,-,-,ab,ab,b,-,ab,b,-,b,ab,-,ab,a,-,ab,ab,ab,ab,-,ab,a,-,b,a,ab,ab,b,-,b,ab,a,-,-,ab,ab,-,a,ab,b,a,b,ab,ab,ab,ab,b,a,ab,ab,b,b,b,b,ab,ab,b,b,b,b,ab,b,ab,ab,a,ab,ab,b,ab,-,-,b,ab,b,b,ab,a,ab,-,ab,-,ab,ab,-,ab,-,b,ab,ab,b,b,ab,-,-,a,-,a,ab,b,-,-,-,-,-,a,ab,a,ab,b,b,a,ab,ab,a,ab,a,-,-,ab,ab,…
*M2375	B3.7	-,-,ab,ab,a,a,b,a,-,ab,ab,b,b,b,ab,ab,ab,a,-,ab,ab,a,ab,a,b,-,ab,-,ab,-,-,-,b,a,ab,a,b,ab,b,ab,b,b,ab,a,ab,a,-,ab,b,b,b,ab,ab,b,ab,ab,b,ab,b,-,ab,ab,a,ab,-,ab,ab,ab,a,ab,a,ab,b,a,-,-,b,ab,b,-,-,ab,b,-,-,b,a,-,b,a,b,-,ab,ab,-,-,a,ab,ab,-,b,b,b,ab,ab,-,b,b,b,ab,b,ab,ab,-,ab,ab,b,ab,a,ab,b,ab,b,b,-,a,ab,-,ab,-,ab,-,ab,ab,-,b,ab,ab,b,b,ab,b,a,a,b,-,-,b,-,b,-,b,a,a,ab,a,ab,b,b,a,ab,ab,a,ab,a,b,ab,ab,-…
*M2378	B3.7	-,a,ab,ab,a,a,-,a,b,ab,ab,b,b,-,ab,ab,ab,a,b,ab,ab,a,ab,a,b,a,ab,ab,-,-,b,-,b,a,-,a,b,-,-,-,-,b,ab,a,ab,a,b,ab,b,b,b,ab,ab,b,ab,ab,b,ab,b,ab,-,ab,a,ab,-,ab,-,ab,-,ab,a,ab,-,a,ab,ab,b,ab,b,ab,a,ab,b,-,ab,b,a,ab,b,a,b,ab,-,ab,ab,-,a,ab,-,b,b,b,b,ab,ab,b,b,-,b,ab,-,-,ab,-,ab,ab,b,-,ab,ab,b,-,b,-,ab,a,ab,-,-,ab,ab,ab,ab,ab,-,b,ab,ab,-,b,ab,b,a,a,-,a,ab,b,b,b,b,b,a,-,ab,a,-,-,b,-,ab,ab,a,ab,a,b,ab,ab,…
*M2380	D1.10	a,a,-,ab,a,a,ab,a,ab,a,ab,-,ab,ab,ab,-,ab,a,ab,-,-,-,a,a,-,a,ab,-,ab,-,ab,ab,-,-,-,a,ab,-,-,ab,-,ab,a,a,ab,-,ab,-,ab,ab,ab,ab,a,ab,ab,ab,-,-,ab,-,a,ab,a,ab,-,a,ab,ab,a,a,-,ab,ab,a,-,-,ab,a,ab,-,a,a,ab,-,ab,ab,a,a,ab,a,ab,-,ab,-,a,-,a,a,-,ab,ab,ab,ab,ab,-,ab,ab,ab,ab,a,ab,a,a,a,a,-,ab,ab,ab,a,-,a,-,ab,-,a,ab,a,ab,ab,a,-,-,-,-,ab,-,-,ab,-,ab,ab,a,-,ab,a,ab,-,-,ab,ab,-,a,a,ab,a,a,ab,ab,-,ab,ab,a,ab,…
*M2386	B3.7	b,b,ab,ab,b,b,a,-,a,ab,ab,a,a,a,ab,ab,ab,b,a,ab,ab,-,ab,-,a,b,ab,-,ab,ab,a,a,-,b,-,b,-,-,a,ab,-,a,ab,b,-,b,-,ab,a,a,a,ab,ab,a,ab,ab,a,ab,a,ab,ab,ab,-,ab,ab,ab,ab,ab,-,ab,b,ab,a,b,ab,ab,-,ab,a,ab,b,ab,a,ab,ab,-,b,ab,a,b,a,ab,ab,ab,ab,a,b,ab,ab,a,a,a,a,ab,-,-,a,a,a,ab,a,ab,-,-,ab,-,a,-,ab,-,a,ab,a,a,ab,b,ab,ab,ab,ab,ab,ab,ab,ab,b,a,ab,ab,a,-,ab,a,b,b,a,b,ab,a,a,a,a,-,b,b,ab,-,ab,-,a,b,ab,ab,b,ab,b,…
*M2390	B3.7	a,a,ab,-,-,a,b,-,b,ab,ab,-,-,b,ab,ab,ab,a,b,-,-,a,ab,a,b,a,ab,ab,-,ab,b,b,b,a,-,-,b,-,b,ab,b,b,ab,a,ab,a,-,ab,b,b,b,ab,ab,b,ab,ab,b,ab,b,ab,ab,-,a,ab,ab,ab,ab,ab,-,-,-,ab,b,a,ab,ab,b,ab,b,ab,a,-,b,ab,ab,b,a,-,-,a,b,-,ab,ab,-,b,a,ab,-,b,-,b,-,ab,ab,b,-,b,b,-,b,ab,ab,a,-,ab,b,ab,-,ab,b,ab,b,b,ab,a,ab,ab,ab,ab,ab,-,ab,ab,a,b,ab,ab,b,b,ab,b,a,a,b,a,ab,b,-,b,b,b,-,a,-,a,ab,b,b,-,ab,ab,a,ab,-,b,b,ab,ab…
*M2391	D1.10	ab,ab,a,a,ab,ab,a,ab,a,ab,-,a,-,a,a,ab,a,ab,a,ab,ab,ab,-,ab,a,ab,a,a,a,-,a,a,a,ab,a,ab,a,a,a,a,a,a,ab,ab,a,ab,a,a,a,a,a,a,ab,a,a,a,a,-,a,-,ab,a,ab,a,-,ab,a,a,ab,ab,-,a,a,ab,ab,ab,a,ab,a,a,-,-,a,ab,a,a,ab,ab,a,ab,-,a,a,a,ab,a,ab,ab,-,-,-,-,-,a,ab,a,a,a,-,-,a,ab,ab,ab,ab,a,a,a,a,ab,a,-,a,a,ab,ab,-,ab,-,-,ab,-,-,a,ab,-,a,ab,a,a,a,a,ab,ab,a,ab,a,a,-,a,a,a,-,ab,a,-,-,-,-,ab,a,a,-,a,-,a,a,ab,ab,ab,a,a,…
*M2394	D2.15	a,-,a,a,a,a,ab,a,ab,ab,a,ab,ab,ab,a,ab,-,a,ab,-,-,a,-,a,ab,a,-,-,a,a,ab,ab,ab,a,-,a,ab,-,ab,a,ab,ab,-,-,a,-,ab,a,ab,ab,ab,a,ab,ab,-,a,ab,a,-,ab,ab,a,a,a,-,ab,a,a,a,ab,a,a,ab,a,ab,-,ab,-,ab,a,a,-,ab,ab,-,ab,a,ab,ab,a,ab,a,a,-,ab,ab,a,ab,a,ab,ab,ab,ab,a,ab,ab,-,ab,ab,-,ab,ab,ab,a,ab,a,ab,a,a,ab,ab,ab,ab,-,ab,a,a,ab,-,a,ab,ab,a,a,a,ab,a,-,ab,ab,a,ab,a,a,ab,a,a,-,ab,ab,ab,ab,a,a,a,a,ab,ab,ab,a,-,-,a,…
*M2395	D1.10	-,-,a,a,ab,ab,-,ab,a,ab,-,a,a,-,a,-,a,ab,a,ab,ab,-,ab,ab,a,-,-,a,-,-,a,a,-,-,a,-,a,a,-,a,a,a,-,ab,a,ab,-,a,a,a,-,a,ab,a,a,a,-,a,a,ab,ab,-,-,a,a,ab,a,a,ab,ab,ab,a,a,-,ab,ab,a,ab,-,-,ab,a,a,ab,a,a,ab,ab,a,ab,a,a,-,a,ab,a,ab,ab,a,-,a,a,a,a,ab,a,a,a,a,-,a,-,ab,ab,ab,a,a,a,a,ab,-,ab,a,a,-,ab,a,ab,a,a,ab,-,a,a,ab,-,a,ab,a,a,ab,a,ab,ab,a,ab,a,-,a,a,a,-,ab,ab,-,ab,-,a,a,ab,-,-,-,a,ab,a,a,ab,ab,ab,-,a,ab,…
*M2396	B3.7	ab,ab,-,a,-,ab,ab,ab,ab,b,a,ab,ab,ab,a,b,a,ab,ab,b,b,ab,b,ab,-,-,-,a,a,a,ab,ab,ab,ab,a,ab,ab,a,-,a,ab,ab,b,ab,-,ab,ab,a,ab,-,ab,a,b,ab,-,a,ab,a,ab,b,b,a,ab,a,a,b,a,a,ab,b,ab,a,ab,ab,-,b,-,b,ab,a,ab,-,-,b,a,-,ab,b,ab,ab,ab,a,a,a,b,ab,-,b,a,ab,ab,-,-,a,b,ab,ab,ab,-,b,ab,b,-,ab,-,a,ab,-,a,b,-,b,ab,ab,b,ab,-,b,a,a,b,b,a,a,ab,-,a,b,ab,ab,ab,-,ab,ab,ab,-,a,ab,ab,ab,ab,ab,ab,ab,a,ab,b,ab,ab,ab,a,ab,ab,a…
*M2398	D2.15	a,a,-,a,-,-,-,-,ab,ab,-,ab,ab,ab,-,ab,a,a,ab,ab,ab,a,-,a,-,a,a,a,a,a,ab,ab,ab,-,a,a,ab,a,ab,a,ab,ab,ab,a,a,-,ab,a,ab,ab,ab,a,ab,ab,a,a,ab,-,ab,ab,ab,a,-,a,a,ab,a,a,a,ab,a,a,ab,-,ab,ab,ab,ab,ab,a,a,ab,ab,ab,a,ab,a,ab,ab,a,ab,-,a,a,ab,ab,a,ab,a,ab,ab,ab,ab,a,ab,ab,ab,-,ab,-,ab,ab,ab,-,ab,a,ab,a,a,-,ab,-,ab,ab,ab,-,a,-,a,-,ab,ab,a,-,a,-,-,ab,ab,ab,a,-,-,-,ab,a,a,-,ab,ab,ab,-,a,a,a,a,ab,ab,ab,a,a,ab,…
*M2400	D2.15	a,a,-,-,a,a,ab,a,-,ab,a,ab,ab,-,a,ab,a,a,-,ab,ab,-,ab,a,ab,-,a,a,a,a,ab,ab,-,a,a,a,ab,a,ab,a,ab,ab,ab,a,a,-,ab,a,ab,ab,ab,a,ab,ab,a,a,ab,-,ab,-,ab,a,a,a,-,ab,a,a,-,ab,a,-,-,a,ab,-,-,-,ab,a,a,ab,ab,ab,a,-,a,ab,-,a,-,a,a,a,ab,ab,a,ab,a,ab,ab,ab,ab,a,ab,ab,ab,ab,ab,-,ab,ab,ab,a,-,a,ab,-,a,ab,ab,ab,-,ab,ab,a,a,ab,a,a,ab,ab,a,a,a,ab,a,ab,ab,ab,a,-,a,a,ab,a,a,ab,ab,ab,ab,ab,a,-,a,-,ab,ab,ab,a,a,ab,a,-,…
*M2404	B3.7	ab,ab,-,-,ab,ab,ab,ab,-,a,b,ab,-,-,b,a,b,ab,ab,-,a,ab,a,ab,ab,ab,-,b,b,-,-,ab,-,ab,-,-,ab,b,ab,b,ab,ab,-,-,b,ab,ab,-,ab,ab,ab,b,a,ab,b,b,ab,b,ab,a,a,b,ab,b,b,a,b,b,ab,a,ab,b,ab,-,a,a,ab,a,ab,b,-,ab,ab,a,b,-,ab,a,ab,ab,ab,-,-,b,a,ab,ab,-,b,ab,-,ab,ab,b,a,ab,ab,ab,ab,a,ab,a,a,ab,a,b,-,b,b,a,ab,a,ab,-,a,-,-,-,b,b,a,a,-,b,-,ab,b,a,-,ab,-,ab,ab,ab,ab,ab,b,ab,ab,ab,ab,ab,ab,ab,-,ab,a,ab,ab,ab,b,-,ab,-,…
*M2422	D2.15	ab,ab,ab,ab,-,ab,-,ab,a,a,ab,a,a,a,ab,-,ab,ab,a,a,-,ab,a,ab,a,ab,ab,-,-,-,a,a,-,ab,ab,ab,ab,-,a,ab,a,a,-,ab,ab,ab,a,ab,a,a,a,ab,a,-,a,ab,a,ab,a,a,a,ab,ab,ab,ab,a,ab,-,ab,a,-,ab,a,ab,a,a,-,a,-,ab,ab,a,-,-,-,a,-,a,a,-,a,ab,ab,ab,-,a,ab,-,ab,a,a,a,a,ab,a,a,a,a,-,a,-,a,-,ab,a,ab,a,ab,ab,-,-,a,-,-,a,ab,ab,a,-,-,a,a,ab,ab,ab,-,ab,-,a,a,-,a,ab,ab,a,ab,ab,a,a,a,a,a,ab,ab,-,-,a,a,a,ab,ab,a,-,-,-,a,a,a,a,-…
*M2425	B3.7	-,ab,-,a,-,ab,ab,ab,ab,b,a,ab,ab,-,a,b,a,-,-,b,b,ab,b,ab,ab,a,a,-,a,a,ab,ab,ab,ab,-,ab,a,-,ab,-,ab,ab,b,ab,a,ab,ab,a,ab,ab,ab,a,b,-,ab,-,-,a,ab,-,b,a,-,-,a,b,a,-,ab,b,-,a,ab,ab,b,b,ab,b,-,a,ab,ab,ab,b,a,ab,-,b,b,ab,ab,a,a,a,b,ab,ab,b,a,ab,ab,-,ab,-,b,ab,-,ab,ab,b,ab,-,b,-,b,a,ab,a,a,b,ab,b,-,ab,b,ab,a,b,a,a,-,-,a,a,ab,-,-,b,ab,ab,-,ab,ab,ab,ab,ab,a,-,ab,ab,ab,ab,ab,ab,a,ab,b,ab,ab,ab,a,ab,ab,-,ab…
*M2429	B3.7	ab,ab,b,b,-,ab,ab,ab,ab,a,b,ab,ab,ab,b,a,b,ab,-,-,a,ab,-,ab,ab,b,-,b,b,b,ab,ab,ab,ab,b,ab,b,b,-,b,ab,ab,a,-,b,ab,ab,b,-,ab,ab,b,a,-,ab,b,ab,b,ab,a,a,b,ab,-,b,a,b,b,ab,-,ab,-,ab,ab,a,a,ab,a,ab,b,-,ab,ab,-,b,ab,ab,a,a,ab,ab,b,b,b,ab,ab,ab,a,b,ab,ab,ab,ab,b,a,-,-,ab,ab,-,ab,ab,a,-,a,b,ab,-,b,-,ab,a,ab,ab,a,ab,b,-,b,b,-,a,b,b,-,ab,-,-,ab,ab,-,ab,ab,-,-,ab,b,ab,-,ab,ab,ab,ab,ab,b,ab,a,ab,ab,ab,b,ab,ab…
*M2431	B3.7	ab,ab,a,a,-,ab,ab,ab,ab,b,a,ab,ab,ab,a,b,a,-,ab,b,b,ab,-,ab,ab,a,a,-,-,a,ab,ab,ab,ab,a,ab,a,a,-,-,ab,ab,-,-,-,-,-,a,ab,ab,ab,a,b,ab,ab,a,ab,a,ab,b,b,-,-,a,-,b,a,a,ab,b,ab,a,-,ab,-,-,-,-,ab,-,ab,ab,-,-,a,ab,ab,-,b,ab,-,a,a,a,-,ab,ab,b,a,ab,-,ab,ab,-,b,ab,ab,ab,ab,b,ab,ab,b,ab,b,a,-,a,a,b,-,b,ab,ab,b,-,a,-,a,-,b,b,a,a,-,ab,a,b,-,ab,ab,ab,ab,ab,ab,ab,-,ab,ab,-,ab,ab,-,ab,a,ab,b,ab,ab,ab,a,-,-,a,ab,a…
*M2432	D1.10	ab,ab,a,-,ab,ab,-,-,-,ab,a,a,a,a,a,ab,a,ab,a,ab,ab,-,ab,ab,a,a,a,a,a,a,a,a,a,ab,a,ab,a,a,a,a,a,-,ab,ab,a,ab,a,-,a,a,a,a,ab,a,a,a,-,a,a,ab,ab,-,ab,-,-,ab,a,a,ab,ab,ab,a,-,ab,ab,ab,a,-,-,a,-,a,a,ab,-,a,ab,ab,ab,ab,a,a,a,-,ab,-,ab,ab,a,-,a,a,a,a,ab,a,a,a,a,-,-,-,ab,ab,ab,a,-,a,a,-,-,ab,a,-,ab,ab,a,ab,a,a,ab,-,a,a,ab,-,-,ab,a,a,-,-,-,-,a,ab,-,a,a,a,a,a,-,-,a,-,ab,-,a,ab,a,-,ab,-,ab,-,a,ab,ab,ab,a,a,a…
*M2433	D1.10	ab,-,a,a,ab,ab,a,ab,a,ab,a,-,a,a,a,-,a,ab,-,ab,ab,-,ab,ab,a,a,a,-,a,a,a,a,a,ab,a,ab,-,a,a,a,a,-,ab,ab,-,-,a,a,a,a,a,a,-,a,a,a,a,a,a,ab,-,a,ab,a,a,-,a,a,ab,-,ab,a,a,ab,ab,ab,a,ab,a,a,ab,a,a,ab,-,a,ab,ab,ab,ab,a,a,a,-,-,a,ab,ab,a,a,a,a,a,a,-,a,-,a,a,ab,a,a,ab,ab,ab,-,a,-,-,ab,a,ab,a,a,-,ab,-,ab,a,a,-,ab,a,a,ab,a,a,ab,a,-,ab,a,-,-,a,ab,a,a,a,a,a,a,ab,ab,a,ab,ab,a,a,ab,-,a,-,a,-,a,a,ab,-,ab,a,a,ab,ab…
*M2434	D2.15	a,a,a,a,a,a,ab,-,ab,ab,a,-,ab,ab,a,ab,a,a,ab,ab,ab,a,ab,a,ab,a,a,a,a,a,ab,ab,ab,a,a,a,a,a,ab,-,ab,ab,-,a,a,a,ab,-,-,ab,ab,a,ab,ab,-,a,ab,a,ab,ab,ab,a,a,a,a,ab,a,a,a,ab,-,a,ab,a,ab,ab,-,ab,ab,a,a,ab,ab,ab,a,ab,-,ab,ab,a,ab,a,-,-,a,ab,a,ab,a,ab,ab,-,ab,-,ab,ab,-,ab,ab,ab,-,ab,ab,a,ab,a,-,a,a,ab,ab,ab,ab,ab,ab,a,-,ab,a,a,ab,ab,a,a,a,ab,a,ab,-,ab,a,-,a,a,ab,-,a,ab,ab,ab,ab,-,-,a,a,a,ab,ab,ab,a,a,-,a,…
*M2437	B3.7	-,ab,-,b,-,-,ab,ab,-,a,b,ab,ab,ab,b,-,b,ab,ab,a,a,ab,a,ab,-,b,b,b,-,b,-,ab,-,ab,b,ab,b,b,-,-,-,-,-,ab,b,-,ab,b,ab,ab,ab,-,a,ab,ab,b,-,b,-,-,a,b,ab,b,b,a,b,b,ab,-,ab,b,ab,ab,a,-,ab,-,-,b,ab,ab,-,a,b,ab,ab,a,a,ab,ab,b,b,b,ab,-,ab,a,-,-,-,-,ab,b,a,ab,ab,ab,ab,-,ab,ab,-,ab,-,b,-,b,b,a,ab,a,-,ab,a,ab,b,a,b,b,a,-,b,-,ab,ab,b,-,ab,ab,ab,ab,ab,-,ab,ab,b,ab,ab,ab,ab,ab,ab,ab,b,ab,a,-,-,-,b,ab,-,-,ab,ab,-,…
*M2440	D1.10	ab,ab,a,-,-,ab,-,ab,a,-,a,a,a,a,a,ab,a,ab,-,ab,-,ab,ab,ab,-,a,a,a,-,a,a,a,a,-,a,ab,-,a,a,a,a,a,-,ab,-,ab,a,a,a,a,a,a,-,-,a,-,a,a,a,ab,-,a,ab,a,a,-,a,a,ab,-,ab,a,a,ab,ab,-,a,ab,a,a,ab,-,a,-,a,a,-,ab,ab,-,a,a,a,a,ab,-,-,ab,a,a,a,a,-,a,ab,a,a,-,a,-,-,a,ab,ab,ab,-,a,a,-,-,a,-,a,a,ab,ab,-,ab,a,-,ab,-,a,a,ab,a,a,ab,a,a,ab,a,ab,ab,-,ab,a,a,-,a,a,-,ab,ab,-,-,ab,-,a,ab,a,a,ab,a,-,a,a,-,-,ab,a,a,ab,ab,a,ab…
*M2443	D1.10	ab,ab,a,a,-,-,a,-,a,-,-,a,a,-,a,ab,a,ab,a,ab,ab,ab,ab,ab,a,-,a,a,-,a,-,a,a,ab,a,ab,a,a,a,a,a,a,-,ab,a,-,a,a,a,-,a,a,ab,a,a,a,-,-,a,ab,ab,a,ab,a,a,ab,a,a,ab,ab,-,a,a,ab,ab,ab,a,ab,-,-,ab,-,a,ab,a,a,ab,ab,ab,ab,a,a,-,a,ab,a,-,ab,a,a,a,a,-,-,ab,a,a,-,a,ab,a,a,ab,ab,ab,a,a,a,a,ab,a,-,a,a,ab,-,a,ab,-,a,-,ab,a,a,ab,a,-,ab,a,a,ab,a,ab,-,a,ab,-,-,-,a,a,a,ab,-,a,ab,ab,a,-,ab,a,-,ab,-,ab,a,-,-,-,ab,a,a,ab,…
*M2450	B3.7	b,b,-,ab,b,b,a,ab,a,ab,-,a,a,-,-,-,ab,-,-,-,ab,b,ab,b,a,ab,ab,ab,ab,ab,a,a,a,-,ab,b,-,ab,a,ab,a,a,ab,b,ab,b,a,-,a,a,a,-,ab,a,a,ab,a,ab,-,ab,-,ab,b,ab,ab,ab,ab,ab,b,-,b,-,a,b,ab,ab,a,ab,a,ab,b,a,a,b,ab,a,b,-,ab,b,a,ab,ab,ab,b,a,ab,ab,ab,a,-,a,a,ab,ab,a,a,a,a,ab,a,a,-,b,ab,ab,-,ab,ab,ab,a,-,a,-,ab,b,ab,ab,-,-,ab,ab,ab,ab,b,-,ab,ab,-,a,-,-,b,-,a,b,-,a,a,a,a,-,b,b,ab,b,ab,a,-,b,-,a,b,ab,b,-,a,ab,ab,-…
*M2451	B3.7	b,-,ab,ab,b,b,a,-,-,ab,ab,-,a,a,ab,-,-,b,a,ab,ab,-,-,b,a,ab,ab,-,ab,-,a,a,a,b,-,b,ab,ab,-,ab,-,a,ab,b,-,-,a,ab,a,a,-,ab,ab,a,a,ab,a,ab,a,ab,ab,ab,-,ab,ab,-,-,-,b,ab,b,ab,a,-,ab,ab,a,-,a,ab,b,a,a,-,ab,a,b,ab,-,b,a,ab,ab,ab,b,-,ab,ab,ab,a,-,-,a,ab,ab,a,a,a,a,-,a,a,-,b,ab,-,a,ab,ab,ab,a,ab,-,-,ab,b,ab,ab,ab,ab,ab,ab,ab,ab,b,a,ab,-,a,-,-,a,b,b,a,b,ab,a,a,a,a,a,b,b,ab,-,ab,a,a,b,ab,a,b,ab,b,a,a,ab,-,b…
*M2452	B3.7	a,-,ab,ab,a,a,b,ab,b,ab,ab,b,-,b,ab,ab,ab,a,b,ab,ab,a,ab,a,b,ab,ab,ab,ab,ab,b,b,b,-,ab,a,ab,ab,b,ab,b,-,ab,a,ab,a,b,ab,b,-,b,ab,ab,b,b,-,b,ab,-,ab,ab,ab,-,ab,-,ab,ab,ab,a,ab,a,ab,b,-,ab,ab,b,ab,-,ab,a,b,-,a,-,-,a,ab,-,a,b,-,-,ab,a,-,ab,ab,ab,-,b,b,b,ab,ab,b,b,-,-,ab,b,b,-,a,ab,ab,b,-,ab,ab,-,ab,b,b,-,a,ab,ab,-,ab,ab,ab,ab,ab,a,b,ab,ab,-,b,a,-,a,-,b,a,ab,-,-,b,b,b,a,-,-,a,ab,-,b,a,ab,b,a,-,a,-,b,a…
*M2466	D1.10	ab,ab,ab,-,ab,ab,a,ab,-,ab,a,a,a,-,a,ab,a,ab,a,ab,ab,ab,ab,ab,a,-,a,a,a,a,a,a,a,-,a,ab,-,-,a,a,a,a,ab,-,a,ab,-,-,a,-,a,a,ab,-,-,a,a,a,a,ab,ab,a,ab,a,a,ab,a,a,ab,ab,-,-,-,ab,-,a,a,ab,a,-,ab,a,-,ab,-,a,ab,ab,ab,ab,a,a,a,a,ab,a,ab,ab,a,a,a,ab,a,a,ab,a,a,a,a,ab,a,a,ab,-,ab,a,a,-,a,ab,a,-,a,a,ab,ab,a,ab,-,a,ab,ab,a,-,ab,-,a,ab,a,a,ab,a,ab,ab,a,ab,a,a,a,a,a,a,-,-,a,ab,ab,-,a,ab,a,a,ab,a,ab,a,-,ab,-,-,a…
*M2467	D1.10	a,a,a,ab,a,a,ab,-,ab,-,ab,ab,ab,-,ab,a,ab,-,-,a,a,a,a,a,ab,ab,-,ab,ab,ab,ab,ab,ab,a,ab,a,ab,ab,ab,ab,ab,-,a,a,ab,a,ab,ab,ab,ab,ab,ab,a,ab,ab,ab,ab,ab,-,-,a,-,a,ab,ab,a,ab,ab,a,a,a,ab,ab,a,a,ab,-,-,ab,ab,a,ab,ab,a,ab,ab,-,a,-,a,ab,-,ab,ab,a,ab,a,a,-,-,ab,a,ab,-,a,ab,ab,ab,ab,a,ab,ab,a,a,a,-,ab,-,ab,a,ab,-,ab,ab,a,-,ab,a,-,ab,a,a,ab,ab,a,ab,ab,a,-,ab,a,ab,-,a,ab,a,ab,ab,ab,ab,ab,ab,a,a,ab,a,-,ab,ab…
*M2469	D1.10	a,a,a,ab,a,-,ab,a,ab,a,ab,ab,ab,ab,ab,-,ab,-,ab,a,-,a,a,a,ab,ab,ab,ab,ab,ab,ab,ab,-,a,ab,a,ab,ab,ab,-,ab,-,a,-,ab,a,ab,ab,ab,ab,ab,ab,a,ab,ab,ab,ab,ab,ab,a,a,ab,a,ab,ab,-,ab,ab,a,a,a,ab,ab,a,a,-,ab,a,ab,ab,a,ab,ab,-,ab,-,a,a,a,a,ab,ab,ab,ab,a,ab,a,a,-,ab,ab,a,ab,ab,a,ab,ab,ab,ab,a,ab,ab,a,a,a,ab,ab,ab,-,a,ab,a,ab,-,a,a,-,a,ab,-,a,a,ab,ab,a,ab,ab,a,-,ab,a,ab,-,a,ab,-,ab,ab,ab,ab,-,ab,a,a,ab,a,a,ab…
*M2470	D1.10	a,a,-,-,a,a,ab,-,ab,a,ab,ab,ab,-,-,a,ab,-,ab,a,a,a,a,a,ab,ab,ab,ab,ab,ab,ab,ab,ab,a,ab,a,ab,ab,ab,ab,ab,ab,a,a,ab,-,ab,-,ab,ab,ab,ab,a,ab,ab,ab,ab,-,ab,a,a,-,a,ab,ab,a,ab,ab,a,-,a,ab,ab,a,a,-,ab,-,ab,-,a,ab,ab,a,ab,ab,a,-,a,a,ab,-,ab,-,a,-,-,a,ab,ab,ab,-,ab,ab,a,-,ab,ab,ab,-,ab,ab,a,a,a,ab,ab,ab,-,-,ab,-,ab,ab,-,a,ab,a,ab,ab,a,-,ab,ab,a,ab,-,a,-,ab,a,-,a,a,-,a,ab,ab,ab,ab,ab,ab,a,a,ab,a,a,-,-,a,a…
*M2471	D1.10	a,a,-,ab,-,a,ab,a,ab,a,ab,ab,ab,-,ab,a,ab,a,ab,a,a,a,-,a,ab,-,ab,ab,ab,ab,ab,-,-,a,ab,a,ab,ab,ab,ab,ab,-,a,a,-,a,ab,ab,ab,ab,ab,ab,a,ab,ab,ab,ab,ab,ab,-,a,-,a,-,ab,a,-,ab,-,a,a,ab,ab,a,a,ab,ab,a,ab,ab,a,ab,ab,a,ab,ab,a,a,a,-,ab,ab,ab,ab,a,ab,a,-,ab,-,ab,a,-,ab,-,ab,-,ab,ab,a,ab,ab,a,a,a,-,ab,ab,ab,a,ab,a,ab,ab,a,a,ab,a,ab,ab,-,a,ab,ab,a,ab,ab,-,-,ab,a,ab,a,a,ab,a,ab,ab,ab,ab,-,ab,a,a,ab,a,a,-,-,a…
*M2483	D1.10	a,a,a,ab,-,a,-,a,ab,-,ab,ab,ab,ab,ab,a,ab,a,ab,a,a,a,a,a,ab,-,ab,ab,ab,-,ab,ab,ab,a,ab,a,ab,ab,ab,ab,ab,ab,a,a,ab,a,-,ab,ab,ab,-,ab,a,ab,ab,ab,-,-,ab,-,a,ab,-,ab,ab,a,ab,ab,a,a,-,-,ab,a,a,ab,ab,-,-,ab,-,ab,ab,a,-,ab,a,a,a,a,ab,ab,ab,-,-,ab,a,a,-,ab,ab,-,ab,ab,a,ab,ab,ab,-,-,ab,ab,a,a,-,-,ab,ab,ab,a,ab,-,ab,ab,a,a,ab,a,-,-,a,a,ab,ab,a,ab,-,a,ab,ab,-,ab,ab,a,ab,a,ab,ab,ab,ab,ab,-,a,a,ab,-,a,-,ab,a,…
*M2486	B3.7	a,ab,-,ab,a,a,b,ab,b,ab,ab,-,-,b,-,ab,ab,a,-,ab,ab,a,ab,a,b,ab,ab,ab,ab,ab,b,b,b,a,ab,a,ab,ab,b,ab,b,b,ab,a,ab,a,b,ab,b,b,-,ab,ab,-,b,ab,-,-,-,ab,ab,ab,a,ab,ab,ab,ab,ab,a,ab,a,ab,b,a,ab,b,b,ab,b,ab,a,b,b,a,-,b,a,ab,ab,a,b,ab,ab,ab,a,b,ab,-,ab,b,b,ab,b,ab,ab,b,-,b,b,ab,b,b,ab,a,ab,ab,b,ab,-,ab,-,ab,b,b,ab,a,ab,ab,ab,ab,ab,ab,-,ab,a,b,ab,ab,-,b,a,b,ab,a,b,-,ab,b,b,b,b,b,a,a,ab,a,ab,b,b,a,ab,-,a,ab,…
*M2488	B3.7	b,-,-,ab,-,b,-,ab,a,-,ab,a,a,a,ab,ab,ab,b,a,ab,ab,-,ab,b,a,-,ab,ab,ab,ab,a,a,-,b,ab,b,-,ab,a,-,a,a,ab,b,ab,b,a,ab,-,a,a,ab,ab,-,a,-,a,ab,a,-,-,ab,-,ab,ab,-,ab,-,-,ab,-,ab,a,b,ab,a,a,-,a,ab,b,a,a,b,-,a,-,ab,ab,b,a,ab,ab,ab,-,a,-,ab,ab,-,a,ab,a,ab,ab,a,a,a,a,ab,-,a,ab,-,ab,-,a,ab,ab,-,a,-,-,a,ab,b,-,ab,ab,ab,ab,ab,ab,ab,-,-,-,ab,-,a,b,a,ab,b,-,b,ab,a,a,a,a,a,b,b,ab,b,ab,a,a,-,ab,a,-,ab,b,a,a,-,-,b,…
*M2490	D2.15	a,ab,-,a,a,a,ab,-,ab,ab,a,ab,ab,-,a,ab,a,a,-,ab,ab,a,ab,a,ab,a,-,a,a,a,ab,ab,-,a,a,-,a,a,ab,a,ab,ab,ab,-,a,a,-,a,ab,ab,ab,a,ab,ab,ab,a,ab,a,-,ab,ab,a,-,a,-,ab,-,a,a,ab,-,-,ab,a,ab,ab,-,ab,ab,a,-,ab,ab,a,a,ab,a,ab,ab,a,ab,a,a,a,-,-,ab,-,a,ab,-,ab,ab,-,ab,ab,ab,ab,ab,ab,ab,ab,ab,a,ab,-,ab,-,a,ab,ab,-,-,ab,ab,a,-,ab,a,a,ab,ab,a,a,a,ab,-,-,ab,ab,-,ab,a,-,ab,-,a,ab,ab,ab,ab,ab,a,a,a,a,ab,ab,-,a,a,ab,a…
*M2492	D1.10	-,ab,ab,a,-,ab,a,-,-,ab,a,-,a,a,a,-,-,-,a,ab,ab,ab,ab,ab,a,a,a,a,a,a,a,a,a,ab,a,ab,a,a,a,a,a,a,ab,ab,a,ab,-,a,a,a,a,a,-,a,-,a,a,a,a,ab,ab,a,ab,-,a,-,-,a,-,ab,-,-,a,ab,ab,-,a,ab,a,a,-,-,a,-,-,a,ab,ab,ab,ab,a,a,a,a,ab,a,ab,ab,a,a,a,ab,a,a,-,a,a,a,a,ab,-,a,-,-,ab,-,a,a,a,ab,a,ab,-,-,ab,ab,a,ab,a,a,ab,ab,a,a,-,a,a,ab,a,a,-,a,a,ab,-,ab,a,a,-,a,a,a,ab,a,-,ab,ab,a,a,-,a,-,ab,a,ab,a,a,ab,ab,ab,a,a,ab,ab,…
*M2494	D1.10	ab,ab,ab,a,ab,ab,a,ab,a,ab,a,a,a,a,a,ab,ab,ab,a,ab,ab,ab,ab,ab,a,-,a,a,a,a,a,a,a,ab,-,ab,a,a,-,a,a,a,ab,ab,a,a,a,-,a,a,a,a,-,a,a,a,a,-,-,ab,ab,a,-,-,a,ab,a,a,ab,ab,ab,a,a,ab,ab,a,-,ab,a,a,ab,a,a,ab,-,-,ab,-,-,ab,-,a,a,a,ab,a,-,ab,a,a,-,ab,a,a,ab,a,a,a,a,ab,-,a,ab,ab,ab,a,a,-,a,ab,a,ab,a,a,ab,ab,a,ab,a,a,ab,ab,a,a,ab,a,a,ab,a,a,ab,a,-,ab,-,ab,-,a,a,a,a,a,-,a,a,ab,ab,a,-,ab,a,-,ab,a,ab,a,a,ab,ab,ab…
*M2497	D2.15	a,ab,a,a,a,-,ab,ab,ab,ab,-,ab,ab,ab,a,ab,a,a,ab,-,ab,-,ab,-,ab,a,a,a,a,a,ab,ab,ab,a,a,a,-,a,-,a,-,ab,ab,a,a,a,ab,-,ab,ab,ab,a,-,-,ab,a,ab,a,ab,ab,ab,a,a,a,a,ab,a,-,a,ab,a,a,ab,a,ab,ab,ab,ab,ab,a,a,ab,ab,a,a,ab,a,ab,-,a,ab,a,a,a,-,ab,ab,ab,a,ab,ab,ab,ab,-,-,-,-,ab,ab,ab,ab,-,ab,a,ab,a,ab,a,a,ab,ab,ab,ab,ab,ab,a,a,ab,a,a,ab,-,-,a,a,ab,a,ab,-,ab,a,ab,a,a,ab,a,a,ab,ab,ab,ab,ab,-,a,a,a,ab,ab,ab,a,-,ab…
*M2499	D2.15	a,ab,a,a,a,a,ab,ab,ab,ab,a,ab,ab,ab,a,ab,-,a,ab,ab,ab,a,-,a,ab,-,a,a,a,a,ab,ab,ab,a,a,a,a,a,-,a,-,-,ab,a,a,a,ab,a,ab,-,ab,a,-,ab,ab,a,-,a,ab,ab,ab,a,a,a,a,ab,a,a,a,-,a,a,ab,a,ab,ab,ab,-,ab,a,a,ab,ab,a,a,ab,a,ab,ab,a,ab,-,a,a,a,ab,-,ab,-,ab,-,ab,ab,a,ab,ab,ab,-,ab,ab,ab,-,ab,-,ab,a,ab,a,a,ab,-,ab,ab,ab,ab,a,a,ab,a,a,ab,ab,a,a,a,-,a,-,ab,ab,a,ab,a,a,ab,a,a,ab,ab,ab,ab,ab,a,a,-,a,ab,ab,ab,-,a,ab,a,a…
*M2504	D2.15	-,-,a,a,ab,-,ab,ab,ab,ab,a,-,ab,ab,-,ab,-,a,ab,ab,-,a,-,a,ab,a,-,a,a,a,ab,ab,-,a,-,a,a,a,ab,-,ab,-,-,-,a,a,ab,-,ab,ab,ab,a,ab,ab,ab,a,ab,-,ab,-,ab,a,a,a,a,-,a,a,a,ab,a,a,ab,a,ab,-,ab,ab,ab,-,a,ab,ab,a,a,ab,a,-,ab,a,ab,a,a,a,a,ab,ab,ab,a,-,ab,-,ab,-,-,ab,ab,ab,-,ab,ab,ab,-,a,ab,a,ab,a,a,ab,ab,ab,ab,ab,ab,a,a,ab,a,a,ab,-,a,-,-,ab,a,ab,-,-,a,-,a,-,ab,a,a,-,ab,-,ab,ab,a,-,a,-,ab,ab,-,a,a,ab,-,a,a,ab,…
*M2506	D2.15	a,ab,a,-,-,-,ab,ab,ab,ab,a,ab,ab,ab,a,ab,a,-,ab,ab,ab,a,ab,a,-,a,a,a,a,a,ab,-,ab,-,a,a,a,a,ab,a,ab,ab,ab,a,a,a,ab,a,ab,ab,-,a,ab,-,ab,-,ab,a,ab,ab,ab,a,-,a,a,ab,a,a,a,ab,-,a,ab,-,ab,a,ab,-,ab,a,a,-,ab,-,a,ab,a,ab,ab,a,ab,a,a,a,-,ab,ab,ab,a,ab,ab,ab,ab,a,ab,ab,-,ab,-,-,ab,ab,ab,a,ab,a,ab,a,a,-,ab,ab,ab,ab,ab,a,a,-,a,a,ab,ab,-,a,-,-,a,ab,ab,ab,a,ab,a,a,-,a,a,ab,ab,ab,ab,ab,a,a,a,a,ab,ab,ab,a,-,ab,-…
*M2511	D2.15	a,-,-,a,-,-,ab,ab,ab,ab,a,ab,ab,ab,a,ab,a,a,ab,ab,ab,-,ab,-,ab,a,a,a,a,a,ab,ab,ab,a,a,a,a,a,ab,a,-,-,ab,a,a,a,ab,-,ab,ab,-,a,ab,ab,ab,a,ab,-,ab,ab,ab,a,a,a,a,ab,a,-,a,ab,a,-,ab,a,ab,-,ab,ab,ab,a,a,ab,ab,a,a,ab,a,ab,ab,-,-,a,-,a,a,ab,-,ab,a,ab,ab,ab,-,a,ab,ab,ab,-,ab,ab,ab,ab,ab,a,ab,a,ab,a,-,-,ab,ab,ab,ab,ab,a,a,ab,a,-,-,ab,a,-,a,ab,a,-,-,ab,a,ab,-,a,ab,a,a,ab,ab,ab,-,ab,a,a,a,a,-,ab,ab,a,a,ab,a,…
*M2515	D1.10	-,ab,ab,a,-,ab,-,ab,a,ab,a,a,a,a,a,ab,ab,ab,a,ab,ab,ab,-,-,a,a,a,a,-,a,a,-,a,-,a,ab,a,a,a,a,-,a,ab,ab,a,a,a,a,a,a,a,a,ab,a,a,a,a,a,a,ab,a,a,ab,-,a,-,-,a,ab,ab,-,a,a,ab,ab,a,a,-,a,a,ab,a,a,-,a,-,ab,-,ab,ab,a,a,a,a,ab,-,ab,ab,a,a,a,ab,a,a,ab,-,a,a,a,ab,a,a,-,ab,ab,a,a,ab,-,ab,a,-,a,a,ab,ab,a,-,a,a,ab,ab,a,a,ab,a,a,ab,a,-,-,-,a,ab,-,ab,a,a,-,a,a,a,-,a,a,-,ab,a,-,-,a,a,ab,-,ab,ab,a,ab,ab,ab,a,a,ab,-,…
*M2516	D1.10	ab,ab,-,-,ab,-,a,ab,a,ab,a,a,a,a,a,ab,ab,-,a,ab,ab,ab,ab,ab,a,a,a,-,a,-,-,a,a,ab,a,ab,-,-,a,a,a,a,ab,ab,a,-,a,a,a,a,a,a,ab,a,a,-,a,a,a,-,-,a,ab,a,a,ab,a,a,ab,-,ab,-,a,ab,ab,a,a,ab,a,a,ab,a,-,ab,a,a,ab,ab,ab,ab,a,a,-,a,ab,a,ab,ab,a,a,a,ab,a,a,-,a,-,a,a,ab,a,-,ab,ab,ab,-,a,ab,a,ab,a,ab,a,a,ab,ab,a,ab,a,a,ab,ab,a,a,ab,a,a,ab,a,a,ab,-,a,ab,-,-,a,-,-,a,a,a,ab,a,a,ab,ab,-,a,-,a,a,ab,a,-,ab,a,ab,ab,ab,-…
*M2522	B3.7	b,-,b,ab,ab,b,-,ab,a,ab,-,a,-,a,ab,ab,b,b,a,ab,ab,ab,ab,ab,a,b,ab,ab,ab,-,a,a,a,b,ab,b,ab,ab,a,ab,a,-,ab,-,ab,ab,a,-,-,-,-,ab,ab,a,-,ab,a,ab,a,ab,a,ab,b,ab,ab,ab,ab,-,-,ab,b,ab,a,b,ab,ab,a,ab,a,-,b,a,-,b,-,a,b,ab,ab,b,a,-,ab,ab,b,a,ab,-,ab,a,a,-,a,ab,ab,-,-,a,a,ab,a,-,ab,-,ab,ab,-,b,ab,ab,a,ab,a,a,ab,b,ab,ab,ab,ab,-,-,ab,-,b,-,-,ab,a,a,b,a,ab,b,a,b,-,-,-,a,-,a,-,ab,ab,b,ab,a,a,b,-,a,-,ab,-,ab,a,-…
*M2525	B3.7	ab,a,-,b,a,ab,ab,a,ab,a,b,ab,ab,-,b,a,ab,-,-,a,a,a,a,b,-,ab,b,b,b,b,ab,-,ab,ab,b,-,b,b,ab,-,ab,ab,-,-,b,b,-,b,ab,ab,ab,b,a,ab,-,b,ab,b,ab,a,ab,b,ab,b,b,a,b,b,ab,a,ab,b,ab,ab,a,b,ab,a,ab,-,ab,-,ab,ab,b,ab,ab,a,ab,-,ab,b,b,b,ab,-,a,a,b,ab,ab,a,ab,-,a,ab,ab,ab,ab,a,ab,ab,-,ab,a,-,ab,ab,-,a,ab,a,ab,ab,a,ab,b,a,b,b,a,a,b,b,ab,ab,b,a,ab,ab,ab,ab,-,ab,ab,ab,-,ab,ab,ab,ab,-,ab,b,b,ab,a,ab,ab,-,b,ab,ab,b,…
*M2528	D2.15	ab,-,-,ab,a,ab,a,a,-,a,ab,-,a,a,ab,a,ab,ab,a,a,a,a,a,ab,a,ab,ab,ab,ab,ab,-,a,-,ab,ab,ab,ab,ab,a,ab,a,a,a,ab,ab,ab,a,-,a,a,a,ab,a,a,a,-,a,ab,a,a,-,ab,ab,ab,ab,a,ab,-,ab,a,ab,ab,a,ab,-,ab,a,a,a,-,ab,a,a,ab,-,a,ab,a,ab,ab,a,ab,ab,ab,ab,a,a,a,-,a,a,a,a,ab,a,a,-,a,a,a,a,a,a,-,a,ab,a,ab,-,a,a,a,a,a,a,ab,ab,a,ab,ab,a,-,ab,ab,ab,-,ab,a,a,-,ab,a,-,-,-,ab,ab,a,a,a,a,-,ab,ab,ab,ab,a,a,-,-,ab,a,-,ab,ab,a,a,a…
*M2530	B3.7	ab,b,ab,-,b,ab,ab,b,ab,-,-,-,-,ab,a,b,ab,-,ab,b,b,b,b,-,ab,ab,-,a,a,a,ab,ab,ab,ab,a,ab,a,a,ab,a,ab,ab,b,ab,-,a,-,a,ab,-,ab,a,b,ab,ab,a,-,-,ab,b,ab,a,ab,a,a,-,-,a,ab,b,ab,a,ab,ab,b,a,ab,-,ab,a,ab,-,ab,ab,a,ab,ab,-,ab,ab,ab,a,a,-,ab,b,b,b,a,ab,-,b,ab,a,b,ab,ab,ab,ab,-,ab,ab,b,ab,b,a,-,-,a,b,-,b,ab,-,b,ab,a,-,a,a,b,-,a,a,ab,ab,-,b,ab,-,ab,-,ab,ab,ab,ab,-,ab,ab,-,ab,ab,ab,-,a,ab,b,ab,ab,ab,-,ab,ab,-,…
*M2531	B3.7	ab,a,ab,b,a,ab,ab,a,-,a,b,ab,ab,ab,b,a,ab,ab,ab,a,a,a,a,b,ab,ab,b,b,-,b,ab,ab,ab,ab,b,ab,b,b,-,b,ab,ab,a,ab,b,b,-,b,ab,ab,-,b,a,ab,ab,b,ab,b,ab,a,ab,b,ab,b,b,a,b,b,-,-,ab,-,ab,ab,a,b,ab,-,ab,b,ab,ab,ab,ab,-,ab,ab,a,ab,ab,ab,-,b,b,ab,a,a,a,-,ab,ab,a,-,b,a,ab,ab,-,-,a,ab,ab,a,ab,a,b,ab,ab,b,-,ab,-,-,ab,a,ab,b,a,b,b,a,a,-,b,-,-,b,-,ab,ab,ab,ab,ab,ab,ab,ab,b,ab,ab,ab,ab,ab,ab,b,-,ab,a,ab,ab,ab,b,ab,a…
*M2532	D2.15	-,a,ab,ab,a,ab,a,-,-,a,ab,a,-,-,-,a,-,ab,-,a,a,a,a,ab,a,ab,ab,ab,ab,ab,a,a,a,-,ab,ab,ab,ab,a,ab,a,a,a,ab,ab,ab,a,-,a,-,a,ab,a,a,a,ab,a,ab,a,a,-,ab,ab,-,-,-,ab,ab,ab,-,ab,ab,a,ab,a,ab,-,a,a,ab,ab,a,a,ab,ab,a,ab,a,-,ab,a,ab,ab,ab,ab,a,a,-,ab,a,a,a,a,ab,-,-,a,a,a,a,a,a,a,-,-,ab,a,ab,ab,a,a,a,a,a,a,ab,ab,a,ab,ab,a,a,ab,-,ab,a,-,a,-,a,-,-,-,ab,a,ab,ab,a,a,a,a,a,ab,ab,-,ab,a,-,a,ab,ab,a,ab,ab,-,a,a,-,a…
*M2533	B3.7	a,ab,-,ab,ab,a,b,ab,b,ab,ab,b,b,b,ab,ab,a,a,b,-,ab,ab,ab,ab,b,a,ab,-,-,ab,b,b,-,-,ab,a,ab,ab,-,-,b,b,-,a,ab,ab,b,ab,-,b,b,-,ab,b,b,ab,b,-,b,ab,b,ab,a,ab,ab,ab,-,ab,a,-,-,ab,b,-,-,-,b,ab,-,ab,a,b,b,a,-,b,a,ab,a,a,-,ab,-,-,a,ab,ab,ab,ab,b,b,ab,b,ab,ab,-,b,b,b,ab,-,b,ab,a,ab,ab,b,-,ab,-,b,ab,b,b,ab,a,ab,ab,ab,ab,ab,ab,ab,ab,-,b,ab,ab,-,b,a,b,a,a,-,a,ab,b,b,b,b,b,a,ab,-,a,ab,b,b,-,-,b,a,ab,a,ab,b,ab,…
*M2534	D2.15	-,-,ab,ab,a,ab,a,-,a,a,ab,a,a,a,-,a,ab,ab,a,a,a,a,a,ab,-,-,ab,-,ab,-,a,-,a,ab,ab,ab,ab,ab,a,-,a,a,-,ab,ab,ab,a,ab,a,a,a,ab,-,a,a,ab,a,ab,a,a,a,ab,-,ab,ab,a,ab,ab,ab,a,ab,ab,a,ab,a,-,a,a,-,ab,ab,-,a,-,ab,a,ab,a,ab,ab,a,ab,ab,-,ab,a,a,a,ab,a,a,a,a,-,-,a,a,a,a,-,a,-,a,ab,-,ab,a,ab,-,a,a,a,a,-,a,ab,-,a,ab,-,-,-,ab,-,ab,a,ab,a,a,a,ab,a,ab,ab,a,ab,ab,a,a,a,a,a,ab,ab,ab,ab,a,a,a,-,ab,a,ab,ab,ab,a,a,a,a,…
*M2538	D1.10	-,ab,ab,a,ab,ab,a,ab,a,ab,-,-,a,-,a,-,ab,ab,a,-,ab,ab,ab,a,a,-,a,a,a,a,-,a,a,ab,-,ab,a,-,a,a,a,a,ab,ab,a,a,a,a,-,a,-,a,ab,a,a,a,a,a,a,ab,a,a,ab,a,a,ab,a,-,-,ab,-,a,-,ab,-,a,a,ab,a,a,ab,-,a,ab,a,a,ab,ab,-,ab,a,a,a,-,ab,ab,ab,ab,a,a,a,ab,a,a,ab,a,a,a,-,-,a,-,ab,ab,-,a,a,-,a,ab,a,ab,-,a,ab,ab,a,ab,a,a,ab,ab,a,a,ab,a,a,ab,-,a,ab,a,ab,ab,-,-,a,a,a,a,a,a,ab,a,a,ab,ab,-,a,ab,a,a,-,-,ab,ab,a,-,ab,ab,a,a,…
*M2542	D2.15	ab,a,ab,ab,a,ab,a,a,-,-,ab,a,a,a,ab,a,ab,ab,a,a,a,-,-,-,a,ab,-,-,-,ab,a,a,a,ab,ab,ab,ab,ab,-,ab,a,a,a,ab,ab,-,a,ab,a,a,a,ab,a,a,a,ab,-,ab,a,a,-,-,ab,-,ab,a,ab,ab,ab,a,ab,ab,a,ab,a,ab,a,-,a,ab,ab,ab,-,-,ab,a,-,a,ab,ab,-,ab,-,ab,ab,a,a,a,ab,a,a,-,-,ab,-,a,-,a,a,a,a,a,a,ab,-,ab,a,ab,ab,a,a,a,a,a,a,ab,ab,a,ab,-,a,a,ab,-,ab,a,-,a,a,-,ab,a,ab,-,-,ab,ab,a,a,-,a,a,ab,ab,ab,ab,a,a,a,ab,ab,a,ab,ab,ab,a,-,a…
*M2543	D2.15	ab,a,ab,ab,-,ab,a,a,a,a,ab,a,-,a,ab,a,ab,-,-,a,a,a,a,ab,a,ab,ab,ab,ab,ab,a,a,a,ab,ab,ab,ab,ab,a,ab,-,a,a,ab,ab,-,a,ab,a,-,a,ab,a,-,a,ab,-,-,a,a,a,-,ab,ab,-,a,ab,ab,ab,a,ab,ab,-,ab,a,ab,a,a,a,ab,ab,-,a,ab,ab,a,ab,a,ab,ab,a,-,ab,ab,-,a,a,a,-,-,-,-,a,ab,-,a,a,a,a,a,-,a,a,ab,a,ab,a,-,ab,a,a,a,-,a,a,ab,ab,a,ab,ab,a,a,ab,ab,ab,a,ab,a,a,-,ab,a,ab,ab,a,ab,-,a,-,a,a,a,ab,ab,ab,ab,a,-,a,ab,ab,a,-,ab,-,a,a,…
*M2545	D2.15	ab,a,ab,ab,a,-,a,a,-,a,ab,-,a,-,ab,a,-,ab,a,a,a,a,a,ab,a,ab,ab,ab,ab,-,a,-,-,ab,ab,ab,ab,ab,a,ab,a,a,a,ab,ab,ab,a,ab,a,-,a,ab,a,a,-,-,-,ab,-,a,a,-,ab,ab,ab,a,ab,ab,ab,-,ab,ab,a,-,a,ab,a,a,a,ab,-,ab,a,-,ab,a,ab,a,ab,ab,a,ab,ab,ab,ab,a,a,a,ab,a,a,a,a,ab,a,a,-,a,a,a,a,a,a,ab,a,-,a,ab,ab,a,a,a,a,a,-,ab,ab,a,-,ab,a,a,ab,-,ab,a,ab,a,a,a,-,a,-,ab,a,ab,-,a,-,-,a,a,ab,ab,ab,ab,a,a,-,ab,ab,a,ab,ab,ab,a,a,a…
*M2547	D1.10	a,a,a,ab,a,a,ab,a,ab,a,ab,ab,ab,ab,ab,a,a,a,-,ab,a,a,a,-,ab,a,ab,ab,ab,ab,ab,ab,ab,a,ab,a,ab,ab,ab,ab,ab,ab,a,a,-,ab,ab,ab,ab,ab,ab,-,a,ab,ab,ab,ab,ab,ab,a,ab,ab,a,ab,ab,-,ab,ab,a,-,a,ab,ab,-,a,ab,ab,a,ab,ab,-,-,-,a,ab,-,a,-,a,a,ab,ab,-,ab,a,a,a,a,-,ab,ab,-,-,ab,a,ab,-,ab,-,a,ab,ab,-,a,-,ab,ab,-,-,a,ab,a,ab,ab,a,a,-,a,ab,ab,a,a,ab,ab,-,ab,ab,a,-,ab,a,-,-,a,ab,a,-,ab,ab,-,ab,ab,-,ab,ab,a,a,ab,ab,-…
*M2549	D1.10	a,-,a,ab,a,-,-,a,ab,a,ab,ab,ab,ab,-,-,-,a,ab,ab,a,a,a,ab,ab,a,-,ab,ab,-,-,ab,ab,a,ab,a,ab,ab,ab,ab,ab,ab,a,a,ab,ab,ab,ab,ab,ab,-,ab,a,ab,-,ab,ab,ab,ab,a,ab,ab,a,ab,ab,-,ab,ab,-,-,a,ab,ab,a,a,-,ab,-,ab,ab,a,-,ab,a,ab,ab,a,-,a,-,ab,ab,ab,ab,-,a,a,-,ab,ab,ab,-,ab,ab,a,ab,ab,ab,ab,a,-,ab,a,a,a,-,ab,a,-,a,-,-,-,-,-,a,ab,a,-,ab,a,a,ab,ab,a,ab,ab,a,ab,ab,a,-,a,a,ab,a,-,ab,ab,ab,ab,ab,a,ab,ab,a,-,ab,ab,-…
*M2553	B3.7	a,ab,a,-,-,a,b,ab,b,ab,-,b,b,-,ab,ab,a,a,b,-,ab,ab,ab,-,b,a,ab,ab,ab,ab,b,b,b,a,ab,a,-,ab,b,ab,-,-,ab,a,ab,ab,b,a,b,b,b,ab,-,b,b,ab,b,ab,b,ab,b,ab,a,ab,ab,ab,-,ab,-,ab,a,ab,b,a,-,ab,-,-,b,ab,a,ab,-,a,ab,b,a,ab,a,a,-,ab,ab,ab,a,-,-,-,-,-,b,-,-,-,ab,b,-,b,b,ab,b,b,ab,a,ab,ab,b,-,ab,ab,b,ab,b,b,ab,a,ab,ab,ab,-,-,ab,ab,ab,a,b,ab,ab,b,b,-,b,a,-,-,a,ab,b,b,b,-,b,a,ab,ab,a,ab,b,b,a,-,b,-,ab,a,-,b,ab,ab,…
*M2554	D2.15	a,ab,-,-,ab,a,-,ab,-,-,a,ab,ab,ab,a,ab,a,a,-,ab,ab,ab,ab,-,-,a,a,a,a,a,ab,ab,-,a,a,a,a,-,ab,-,ab,ab,ab,-,a,a,ab,a,ab,ab,ab,a,ab,ab,-,a,ab,-,ab,ab,ab,a,a,a,a,ab,-,-,a,ab,a,a,ab,-,ab,a,ab,ab,ab,a,a,a,ab,-,a,-,a,-,a,a,ab,a,a,a,a,ab,-,ab,a,-,ab,ab,ab,-,ab,ab,-,ab,-,ab,-,ab,ab,a,-,-,ab,-,a,ab,ab,ab,ab,ab,ab,a,a,ab,a,-,ab,ab,a,a,-,ab,a,ab,ab,ab,-,-,a,a,-,a,a,ab,ab,-,-,-,a,a,a,-,ab,ab,ab,a,a,-,a,a,-,ab,…
*M2555	D2.15	a,ab,-,-,ab,a,-,ab,ab,ab,a,ab,ab,ab,a,ab,a,a,ab,ab,-,ab,ab,-,-,a,a,-,a,-,ab,ab,-,a,a,-,-,a,ab,a,-,ab,ab,a,a,a,ab,-,ab,ab,ab,a,ab,ab,ab,-,ab,a,ab,-,ab,a,a,-,a,-,a,a,a,ab,a,-,ab,a,ab,a,ab,ab,-,a,a,a,ab,a,a,ab,a,-,a,a,ab,a,a,a,a,ab,ab,ab,a,-,ab,ab,ab,a,ab,ab,ab,-,ab,ab,ab,ab,ab,a,ab,a,ab,-,a,ab,ab,-,ab,-,ab,a,-,ab,a,a,ab,ab,a,a,a,ab,a,ab,ab,ab,a,ab,-,-,ab,a,-,ab,ab,ab,ab,ab,a,-,a,a,ab,ab,-,a,a,ab,a,…
*M2557	B3.7	ab,-,ab,a,b,ab,-,b,ab,b,a,ab,-,-,a,b,-,-,ab,ab,b,b,b,a,ab,ab,a,a,-,a,ab,-,-,ab,-,ab,a,a,ab,a,a,ab,b,-,-,a,ab,-,ab,ab,ab,a,b,-,ab,-,ab,a,ab,b,ab,a,ab,-,a,b,a,a,ab,b,ab,a,-,ab,b,a,-,b,-,a,-,a,-,ab,a,ab,ab,b,ab,ab,-,a,-,a,ab,b,-,b,a,a,ab,-,ab,a,b,ab,ab,ab,-,b,ab,-,-,ab,b,a,ab,ab,a,b,ab,b,ab,ab,b,ab,a,b,a,a,b,b,a,a,ab,-,a,-,ab,ab,ab,ab,ab,ab,ab,-,a,-,ab,ab,ab,ab,ab,a,a,ab,b,-,ab,ab,a,-,ab,a,ab,b,ab,b…
*M2559	B3.7	ab,-,-,b,a,ab,-,-,ab,a,-,ab,ab,ab,b,a,ab,ab,ab,ab,-,a,a,b,ab,-,b,b,b,b,ab,ab,-,ab,b,-,b,b,ab,b,b,ab,a,ab,b,b,ab,ab,ab,ab,-,b,a,ab,ab,-,ab,b,-,a,ab,b,-,b,b,a,-,b,ab,a,ab,b,-,ab,a,b,ab,a,ab,b,ab,b,-,ab,-,ab,ab,-,ab,-,ab,-,-,b,-,a,a,a,-,-,ab,a,ab,b,ab,ab,-,ab,ab,-,-,ab,a,ab,a,-,ab,ab,-,a,ab,-,-,ab,a,-,b,a,b,b,a,a,b,b,ab,ab,-,a,ab,-,ab,ab,ab,-,ab,-,b,ab,ab,ab,-,ab,ab,b,b,-,a,-,ab,-,b,ab,-,b,ab,a,ab,a…
*M2568	D1.10	a,a,a,-,a,a,ab,a,ab,a,ab,ab,ab,ab,ab,a,a,a,ab,ab,a,a,a,-,ab,a,-,ab,ab,-,-,ab,ab,a,ab,a,-,ab,ab,ab,ab,ab,a,a,ab,ab,ab,-,ab,ab,ab,ab,a,ab,ab,ab,ab,ab,ab,a,ab,ab,-,ab,ab,a,ab,ab,a,a,a,ab,-,a,a,ab,ab,a,-,ab,a,ab,ab,-,ab,ab,a,a,a,a,ab,-,ab,ab,a,ab,a,-,ab,ab,ab,a,ab,ab,ab,ab,ab,ab,ab,a,ab,ab,a,a,a,ab,-,a,ab,-,ab,-,ab,ab,-,-,ab,a,ab,ab,a,a,ab,ab,a,ab,ab,a,-,ab,-,ab,a,a,ab,a,ab,ab,-,ab,ab,ab,a,ab,ab,a,a,…
*M2569	D1.10	ab,ab,ab,a,-,ab,a,ab,-,ab,a,a,a,a,a,ab,ab,-,a,a,ab,ab,-,a,a,-,-,-,a,a,a,a,a,-,a,ab,a,a,a,a,a,a,ab,ab,-,a,a,ab,a,a,a,a,ab,a,-,a,a,a,a,ab,a,a,ab,a,-,ab,a,-,ab,ab,ab,a,a,ab,ab,a,a,ab,a,a,ab,a,-,ab,a,a,ab,ab,ab,ab,a,-,a,a,-,a,ab,ab,a,-,a,ab,-,a,a,a,a,a,a,-,a,a,-,ab,ab,a,-,ab,a,ab,a,ab,a,a,-,ab,a,ab,a,a,ab,-,a,a,ab,a,-,ab,a,a,ab,a,ab,-,a,ab,-,a,a,-,a,a,-,-,a,ab,ab,a,a,ab,a,a,ab,a,-,ab,a,ab,-,ab,a,a,ab…
*M2573	D1.10	-,-,ab,a,ab,ab,a,ab,a,-,a,a,-,a,a,ab,-,ab,a,a,ab,ab,ab,a,-,ab,-,a,a,a,a,a,-,-,a,-,a,a,-,-,a,a,-,-,a,a,-,ab,a,a,a,-,ab,a,a,a,-,a,a,ab,-,-,ab,a,a,-,a,a,ab,ab,ab,a,-,-,-,a,a,ab,a,a,ab,a,-,ab,a,a,ab,ab,ab,ab,a,a,a,a,-,a,-,-,-,a,a,ab,a,a,-,a,a,a,a,ab,a,a,-,ab,ab,a,a,ab,a,ab,a,-,-,a,ab,ab,-,-,-,a,ab,-,a,a,ab,a,-,ab,a,-,ab,a,-,ab,a,ab,a,a,a,a,-,a,ab,a,a,ab,ab,a,a,ab,a,a,ab,a,ab,ab,a,ab,ab,ab,a,a,-,ab,a,…
*M2578	D2.15	a,ab,a,a,ab,a,ab,ab,ab,ab,-,ab,-,ab,-,ab,a,a,-,ab,ab,-,-,a,ab,a,a,-,-,a,ab,ab,ab,-,a,-,a,a,ab,a,-,ab,-,-,a,a,ab,a,ab,ab,ab,a,-,-,-,a,ab,a,ab,-,ab,a,-,a,-,-,a,a,-,ab,-,a,ab,a,ab,a,ab,ab,ab,-,a,a,ab,a,a,ab,a,-,a,a,ab,a,a,a,a,-,ab,ab,a,a,ab,-,ab,a,-,-,ab,ab,-,ab,ab,ab,ab,a,ab,-,ab,a,a,-,ab,ab,ab,ab,ab,a,-,ab,a,a,ab,ab,-,a,a,ab,a,-,ab,ab,-,ab,a,a,ab,a,a,ab,ab,ab,ab,ab,a,a,a,a,ab,ab,ab,a,a,ab,-,a,a,ab…
*M2579	D1.10	a,a,a,ab,a,-,ab,a,ab,-,ab,-,ab,ab,ab,a,a,a,ab,ab,-,a,a,ab,ab,a,a,ab,ab,ab,ab,ab,ab,a,ab,a,ab,ab,ab,-,ab,ab,a,a,ab,ab,ab,a,ab,ab,ab,ab,a,-,ab,ab,ab,ab,ab,a,ab,ab,a,ab,ab,a,ab,ab,a,a,a,ab,ab,a,a,ab,ab,a,-,ab,a,ab,-,a,ab,ab,a,a,a,-,ab,ab,ab,ab,-,ab,a,a,ab,ab,ab,-,ab,-,-,-,ab,ab,-,a,ab,ab,a,a,-,ab,ab,a,ab,a,ab,-,ab,ab,a,a,ab,a,ab,-,a,a,ab,-,-,ab,-,a,-,ab,a,-,a,a,ab,a,ab,ab,ab,ab,ab,ab,a,ab,ab,a,a,-,a…
*M2584	D2.15	a,ab,a,a,ab,-,ab,ab,-,ab,-,ab,ab,ab,a,ab,a,a,ab,ab,ab,ab,ab,a,ab,a,-,a,a,-,ab,ab,ab,-,a,a,ab,a,ab,a,-,ab,ab,a,a,a,ab,a,ab,a,-,a,ab,ab,ab,a,ab,a,ab,ab,-,a,a,a,a,ab,a,a,a,ab,a,a,ab,a,ab,a,ab,ab,ab,-,-,a,-,a,a,ab,-,ab,a,a,-,a,a,-,a,ab,ab,-,a,a,-,ab,ab,a,ab,ab,-,-,ab,ab,-,ab,ab,-,-,a,ab,a,a,-,ab,ab,ab,ab,ab,a,-,-,a,a,ab,ab,a,a,-,-,a,ab,ab,-,a,ab,a,a,ab,a,a,ab,ab,ab,ab,ab,a,a,a,-,-,ab,ab,-,a,-,-,a,-,-…
*M2590	B3.7	a,a,-,ab,ab,a,b,ab,b,ab,ab,b,b,-,ab,ab,-,a,b,-,ab,ab,ab,ab,b,a,a,ab,ab,-,-,b,b,a,ab,a,b,-,b,ab,ab,b,ab,-,ab,ab,b,a,b,ab,b,ab,ab,b,b,ab,b,ab,-,ab,b,ab,a,ab,-,ab,ab,-,a,ab,a,-,b,a,ab,-,b,ab,b,ab,a,ab,b,a,ab,b,-,-,a,a,-,ab,ab,ab,a,-,ab,ab,ab,ab,-,ab,b,ab,-,b,b,b,-,-,b,b,ab,a,ab,ab,b,a,ab,-,b,ab,b,ab,-,-,ab,ab,ab,ab,-,ab,ab,-,a,b,ab,ab,-,b,a,b,a,a,-,a,-,b,b,b,b,b,a,ab,ab,a,ab,-,b,a,ab,b,-,ab,-,-,-,ab…
*M2592	B3.7	-,b,b,ab,ab,b,a,ab,a,ab,ab,a,a,a,ab,-,b,-,a,a,ab,ab,ab,ab,a,b,b,ab,ab,-,a,a,a,b,-,b,a,ab,a,ab,ab,a,ab,b,ab,ab,a,b,-,ab,-,ab,-,a,a,ab,-,ab,-,ab,a,-,b,ab,ab,ab,-,ab,b,ab,b,-,a,b,ab,ab,-,ab,a,ab,b,ab,a,b,-,a,-,ab,b,b,-,ab,-,-,b,-,ab,ab,ab,ab,-,ab,a,ab,a,a,-,a,-,ab,a,a,ab,b,ab,ab,-,b,ab,ab,a,ab,a,ab,ab,b,ab,ab,ab,ab,ab,ab,ab,ab,b,a,ab,ab,a,a,b,a,-,-,a,-,-,-,a,a,-,a,b,-,ab,-,ab,-,-,b,ab,a,b,ab,-,ab,-,…
*M2598	B3.7	b,-,b,ab,ab,-,a,ab,a,ab,ab,a,-,a,ab,ab,b,b,a,a,-,ab,ab,-,a,b,b,ab,ab,-,-,a,a,b,ab,b,-,ab,a,ab,ab,-,ab,b,-,ab,a,b,a,ab,a,ab,ab,-,a,ab,a,-,a,ab,a,ab,-,ab,ab,ab,ab,ab,-,ab,b,ab,a,b,ab,ab,a,ab,a,-,-,-,a,-,ab,a,-,ab,b,-,-,ab,ab,-,b,a,ab,ab,ab,ab,a,ab,a,ab,a,a,a,a,a,ab,a,a,ab,b,ab,-,a,b,ab,ab,a,ab,a,ab,-,b,ab,ab,ab,ab,-,ab,ab,ab,b,a,ab,ab,a,a,ab,a,b,-,a,b,ab,a,-,a,-,a,-,ab,ab,b,ab,a,a,b,ab,a,-,ab,b,ab,…
*M2599	B3.7	b,-,b,ab,-,b,a,ab,-,ab,ab,a,a,-,ab,ab,b,b,-,a,ab,-,-,-,-,b,b,ab,ab,-,-,a,a,b,ab,b,a,ab,-,ab,ab,a,ab,b,ab,ab,-,b,a,ab,a,ab,-,-,a,-,a,ab,a,ab,a,ab,b,ab,ab,-,-,-,b,ab,b,ab,a,b,-,ab,a,-,a,ab,-,-,-,b,ab,a,-,ab,b,b,a,-,ab,ab,b,a,ab,ab,ab,ab,a,ab,a,ab,a,-,a,a,a,-,a,a,ab,-,ab,ab,a,b,ab,ab,a,ab,a,ab,-,b,ab,ab,ab,ab,ab,ab,-,ab,b,a,-,ab,a,a,ab,a,b,b,-,b,ab,a,a,-,a,a,b,-,ab,b,ab,a,a,b,-,a,-,ab,b,ab,ab,ab,-,b…
*M2606	D2.15	a,a,a,a,ab,a,ab,ab,ab,ab,a,ab,ab,ab,a,ab,a,a,ab,ab,ab,ab,ab,a,-,a,a,a,a,a,ab,-,ab,-,-,a,ab,a,-,a,a,-,ab,a,a,a,ab,a,ab,-,ab,a,ab,ab,-,a,ab,-,ab,-,ab,a,a,a,a,ab,a,a,-,ab,a,-,ab,a,ab,a,ab,ab,ab,-,a,a,ab,a,-,ab,a,ab,-,a,ab,a,a,a,a,ab,ab,ab,a,a,-,ab,ab,a,ab,-,ab,ab,ab,ab,ab,-,ab,a,ab,a,ab,a,-,ab,ab,ab,-,-,-,a,a,ab,a,a,-,ab,a,a,a,ab,a,-,ab,ab,a,ab,a,a,-,a,a,-,ab,ab,ab,a,-,a,-,a,ab,-,ab,-,a,ab,a,a,a,ab,…
*M2609	D1.10	a,-,a,ab,a,a,ab,a,ab,a,-,ab,-,ab,ab,a,a,a,ab,ab,a,a,a,ab,ab,a,a,ab,ab,ab,ab,ab,ab,-,-,a,ab,ab,ab,ab,ab,ab,a,-,ab,-,-,-,ab,ab,ab,ab,a,ab,ab,ab,ab,ab,ab,a,ab,ab,a,ab,ab,a,-,ab,a,a,a,-,ab,ab,a,ab,ab,a,ab,ab,a,ab,ab,a,ab,ab,a,-,a,a,ab,ab,-,ab,a,ab,a,a,ab,-,-,a,ab,-,-,ab,-,ab,ab,a,ab,ab,-,-,-,ab,ab,a,ab,a,ab,a,ab,-,a,a,ab,a,ab,ab,a,a,ab,-,a,ab,-,a,ab,ab,-,ab,a,a,ab,a,ab,ab,ab,ab,ab,-,a,ab,ab,a,-,-,-,a…
*M2610	D2.15	-,-,a,a,-,a,ab,ab,-,ab,a,ab,-,ab,a,ab,-,a,ab,ab,ab,ab,ab,a,ab,-,a,a,-,a,ab,ab,-,a,-,a,ab,-,ab,a,a,ab,ab,-,a,a,-,a,ab,a,ab,a,ab,-,ab,a,-,a,ab,-,ab,-,a,a,a,ab,a,a,-,-,-,a,ab,a,ab,a,-,-,ab,a,-,a,ab,a,-,ab,a,ab,a,a,-,-,a,-,a,-,ab,ab,a,a,ab,ab,-,-,ab,ab,-,-,ab,ab,ab,ab,-,a,ab,-,ab,-,a,ab,ab,ab,ab,a,ab,a,a,-,a,-,ab,ab,a,a,a,ab,a,-,-,ab,a,ab,a,a,-,-,a,-,ab,ab,ab,-,a,-,a,a,ab,-,-,a,a,-,-,a,a,ab,a,ab,ab,a…
*M2614	D2.15	ab,ab,ab,ab,a,-,a,a,a,-,ab,a,a,a,ab,a,ab,-,a,-,a,a,a,ab,a,ab,ab,ab,ab,ab,a,a,a,-,-,-,a,-,-,ab,ab,-,-,ab,ab,ab,a,ab,a,ab,-,ab,a,a,a,ab,-,ab,a,a,a,ab,-,ab,ab,a,ab,ab,ab,a,ab,-,a,ab,a,ab,a,a,a,ab,ab,ab,a,-,ab,a,-,a,-,-,a,ab,ab,a,ab,a,a,a,ab,ab,a,a,a,ab,a,-,a,a,-,-,a,a,a,-,a,ab,-,ab,ab,a,a,a,a,ab,a,ab,ab,a,-,-,a,a,-,-,ab,a,ab,a,-,-,-,-,ab,ab,a,ab,ab,a,a,a,a,ab,ab,ab,ab,ab,a,a,a,ab,-,a,ab,ab,ab,a,ab,a…
*M2615	D1.10	a,a,a,ab,a,a,ab,a,ab,a,ab,ab,ab,ab,ab,-,a,a,ab,ab,a,-,a,ab,ab,a,a,ab,ab,ab,ab,-,-,a,ab,-,ab,-,ab,ab,ab,ab,a,-,ab,ab,ab,a,ab,ab,ab,ab,-,-,-,-,ab,ab,ab,a,ab,ab,a,-,ab,a,ab,ab,a,a,a,ab,ab,ab,a,ab,ab,a,ab,ab,-,ab,ab,a,ab,ab,a,a,a,a,ab,ab,ab,ab,-,ab,a,a,-,ab,ab,a,ab,ab,-,ab,-,ab,ab,a,ab,-,a,-,a,ab,a,-,ab,-,ab,-,ab,ab,-,a,ab,-,ab,ab,a,a,ab,ab,a,ab,ab,a,ab,ab,ab,ab,a,a,-,a,-,ab,ab,ab,ab,ab,a,ab,ab,a,a,a…
*M2619	D2.15	a,a,-,-,ab,a,ab,ab,-,ab,a,-,ab,ab,a,ab,a,a,ab,ab,-,-,ab,a,ab,a,a,a,-,a,ab,ab,-,a,-,a,ab,-,ab,-,a,-,ab,a,a,a,ab,a,ab,a,ab,a,-,ab,-,a,ab,a,-,ab,-,a,a,a,a,ab,a,-,a,-,-,a,ab,a,ab,a,-,ab,ab,a,a,-,ab,a,a,ab,a,ab,a,a,ab,a,a,ab,a,-,-,ab,a,-,ab,ab,ab,a,-,ab,ab,-,ab,ab,ab,ab,-,a,-,a,ab,a,a,ab,ab,ab,ab,a,ab,-,-,ab,a,a,ab,ab,a,a,-,-,a,ab,ab,ab,-,ab,a,-,-,a,a,ab,ab,ab,ab,a,a,a,a,a,ab,ab,-,a,a,ab,a,a,a,ab,-,ab…
*M2620	D2.15	a,a,a,-,-,a,ab,ab,ab,ab,a,-,-,ab,-,ab,a,a,ab,ab,ab,-,-,a,-,a,a,-,a,-,ab,ab,-,-,a,-,ab,a,ab,a,a,ab,ab,a,a,a,ab,a,ab,-,ab,a,ab,-,-,-,-,-,ab,ab,ab,a,a,a,-,ab,a,a,a,ab,a,a,-,-,ab,a,ab,ab,ab,a,a,-,ab,a,a,ab,a,ab,-,a,ab,-,a,ab,a,ab,ab,ab,a,a,-,ab,ab,a,ab,ab,ab,ab,-,-,ab,ab,-,a,-,a,ab,a,a,ab,ab,ab,ab,a,ab,-,a,ab,a,a,ab,ab,a,a,a,ab,a,-,ab,ab,a,ab,a,a,ab,a,a,ab,ab,ab,ab,a,a,a,a,-,-,ab,-,a,a,ab,-,-,a,ab,a,…
*M2621	D2.15	-,a,a,a,ab,a,-,ab,ab,ab,a,ab,ab,-,a,ab,a,a,ab,-,ab,ab,ab,a,ab,a,a,a,-,a,ab,-,ab,a,-,a,ab,a,ab,a,-,-,ab,a,a,a,ab,a,ab,a,ab,a,ab,ab,ab,a,ab,a,ab,ab,ab,a,a,-,-,ab,a,a,a,ab,a,a,ab,a,ab,a,ab,ab,ab,a,a,-,-,a,a,ab,a,ab,a,a,ab,a,a,ab,a,ab,ab,ab,-,a,ab,ab,ab,a,ab,ab,-,ab,-,ab,ab,ab,ab,a,ab,-,ab,a,-,ab,ab,ab,ab,a,ab,a,a,ab,a,a,ab,ab,a,a,a,-,a,ab,ab,ab,-,ab,a,a,-,a,a,ab,ab,ab,ab,-,a,a,a,a,ab,ab,-,a,a,ab,a,-…
*M2623	D2.15	a,a,a,-,ab,a,ab,ab,ab,ab,a,ab,-,-,a,ab,-,a,ab,ab,ab,ab,ab,-,ab,-,a,a,a,a,ab,ab,ab,a,a,a,ab,a,ab,a,a,ab,ab,-,a,a,ab,-,ab,-,ab,a,ab,ab,ab,-,ab,a,ab,-,ab,a,a,-,-,ab,-,a,a,ab,a,a,-,-,-,a,ab,-,ab,a,-,a,ab,a,a,ab,a,ab,a,a,-,a,a,ab,-,ab,ab,ab,a,a,-,-,ab,a,-,-,ab,ab,ab,ab,ab,ab,ab,a,ab,a,ab,a,a,-,ab,-,-,a,ab,a,-,ab,a,a,ab,ab,a,a,-,ab,a,-,-,-,a,-,a,a,ab,-,-,ab,ab,ab,ab,a,-,a,-,a,-,ab,ab,a,-,ab,-,-,-,ab,a,…
*M2628	D2.15	-,ab,ab,ab,a,ab,a,a,a,a,ab,-,a,-,ab,a,ab,ab,-,a,a,a,-,ab,a,-,ab,ab,ab,ab,a,-,a,-,ab,ab,a,-,a,ab,ab,a,a,ab,ab,ab,-,-,a,-,a,ab,-,a,a,ab,a,ab,a,a,a,ab,-,ab,-,a,ab,-,ab,a,-,-,a,ab,-,ab,a,a,a,ab,ab,-,-,ab,ab,a,-,a,ab,-,a,-,-,-,ab,a,-,a,ab,ab,a,a,a,-,a,a,a,a,a,-,a,a,a,ab,a,ab,a,ab,ab,a,a,a,a,ab,-,ab,ab,a,ab,ab,a,a,ab,ab,ab,a,ab,a,a,a,ab,-,ab,ab,a,ab,ab,a,a,a,a,ab,ab,ab,-,ab,a,a,a,ab,-,-,ab,-,ab,a,ab,a,…
*M2630	D1.10	ab,ab,ab,a,ab,ab,a,-,a,ab,a,a,a,a,a,-,-,ab,a,a,ab,ab,ab,a,a,ab,ab,a,a,a,a,a,a,ab,a,-,a,a,a,a,a,a,ab,ab,a,a,a,ab,a,a,a,a,ab,a,a,-,a,a,a,ab,a,a,ab,-,a,-,a,a,-,ab,ab,a,a,a,ab,a,a,ab,a,a,ab,a,a,-,a,a,ab,ab,ab,ab,a,a,a,-,ab,a,ab,ab,a,a,-,ab,a,a,a,a,a,a,a,-,-,a,ab,ab,ab,a,ab,-,a,-,a,ab,a,a,ab,-,a,ab,-,a,ab,ab,a,a,ab,a,a,ab,a,a,-,-,ab,ab,a,ab,a,-,-,-,a,a,ab,a,a,ab,ab,a,a,ab,-,a,-,a,ab,-,-,ab,ab,-,a,a,ab…
*M2631	D2.15	a,a,a,a,-,-,-,ab,ab,ab,a,ab,ab,ab,a,ab,a,a,ab,ab,ab,ab,ab,a,ab,a,a,a,a,a,ab,-,ab,a,a,-,ab,a,ab,a,a,ab,-,a,a,a,-,-,ab,a,ab,a,ab,ab,ab,a,ab,a,ab,-,-,a,a,a,-,ab,-,-,-,ab,a,-,ab,a,ab,a,ab,ab,ab,a,a,a,-,a,a,ab,a,ab,-,a,ab,-,a,ab,a,ab,ab,-,a,a,ab,ab,ab,a,ab,ab,ab,ab,ab,ab,ab,ab,ab,a,ab,a,ab,a,a,ab,ab,ab,ab,a,ab,a,a,ab,-,a,ab,-,-,a,-,ab,a,ab,-,ab,a,ab,a,a,ab,a,a,-,ab,ab,ab,-,-,a,-,a,ab,ab,ab,-,a,ab,a,-,…
*M2634	D2.15	-,-,ab,ab,-,ab,a,a,a,a,ab,a,a,a,-,a,ab,ab,a,-,a,a,a,ab,a,ab,ab,ab,-,ab,a,a,a,ab,-,ab,a,-,-,ab,ab,a,a,ab,ab,ab,a,ab,a,ab,a,ab,a,-,a,-,a,ab,-,-,a,-,ab,ab,ab,a,ab,ab,-,a,ab,ab,a,ab,-,ab,a,-,a,ab,-,a,a,ab,ab,a,ab,a,ab,ab,a,ab,ab,-,-,a,a,-,ab,ab,a,a,-,ab,-,-,-,a,a,a,-,a,a,-,a,-,a,ab,ab,a,-,a,a,ab,a,ab,ab,a,-,ab,a,a,-,ab,ab,-,ab,a,a,a,-,a,-,ab,a,ab,-,a,a,a,a,ab,ab,ab,-,-,a,a,a,ab,ab,a,ab,ab,ab,a,ab,a,-…
*M2637	D2.15	a,a,a,a,ab,a,ab,ab,ab,ab,a,ab,ab,-,a,-,a,-,ab,ab,ab,ab,-,a,ab,a,a,a,-,a,ab,-,ab,a,a,a,ab,a,-,a,a,ab,ab,a,a,a,ab,a,ab,a,ab,a,ab,ab,ab,a,ab,a,-,ab,ab,a,a,a,a,ab,-,-,-,ab,-,a,ab,a,ab,a,ab,-,ab,a,-,-,ab,-,a,-,a,ab,a,a,-,a,a,ab,-,ab,ab,ab,a,a,ab,ab,ab,-,ab,-,ab,ab,ab,-,-,ab,ab,a,ab,a,ab,a,a,ab,-,ab,ab,a,ab,a,-,-,a,a,-,-,-,a,-,ab,a,ab,ab,-,-,ab,a,a,-,a,a,ab,ab,ab,-,a,a,a,a,a,-,ab,-,-,-,ab,a,a,a,ab,a,ab…
*M2640	D2.15	ab,-,ab,ab,a,ab,a,-,a,a,ab,a,a,a,ab,-,ab,ab,-,a,-,a,a,-,a,ab,ab,ab,ab,ab,-,a,a,ab,ab,-,a,-,a,ab,-,-,-,ab,-,ab,a,ab,-,ab,a,ab,a,-,-,ab,a,ab,a,a,a,ab,ab,ab,ab,a,ab,ab,ab,-,ab,ab,a,ab,a,-,a,-,a,ab,ab,a,a,ab,ab,-,ab,a,-,ab,a,-,ab,a,-,-,-,a,-,ab,a,a,a,ab,a,-,a,a,a,a,a,a,-,ab,a,ab,a,ab,ab,-,a,a,-,ab,-,ab,-,a,ab,ab,-,a,ab,ab,ab,a,ab,a,a,-,-,a,ab,ab,a,ab,-,a,a,a,a,ab,ab,ab,ab,ab,a,a,a,ab,ab,-,ab,ab,ab,-,…
*M2641	D1.10	ab,-,-,a,ab,-,a,a,a,-,a,a,a,a,a,-,ab,ab,-,a,ab,ab,ab,-,a,ab,ab,a,a,a,ab,a,a,ab,a,-,a,a,-,a,-,-,ab,ab,a,a,-,ab,-,a,-,a,ab,a,a,a,a,-,a,ab,a,a,ab,a,-,ab,-,a,ab,ab,ab,-,a,a,-,a,a,ab,a,-,-,-,a,ab,-,-,-,ab,-,ab,-,a,a,a,ab,-,ab,-,a,a,-,-,a,a,a,a,a,a,a,ab,a,a,ab,ab,ab,-,-,ab,a,ab,a,ab,a,a,ab,ab,a,ab,a,a,ab,ab,a,a,-,a,a,ab,a,a,a,a,ab,-,-,ab,a,a,a,-,a,a,ab,a,a,ab,-,a,a,ab,-,a,ab,a,-,ab,a,ab,ab,ab,a,a,-,ab,…
*M2643	B3.7	ab,ab,ab,a,b,ab,ab,ab,ab,-,-,ab,-,ab,a,-,ab,ab,-,ab,b,b,b,a,ab,ab,ab,a,a,a,b,ab,ab,ab,a,ab,ab,a,ab,a,-,ab,b,ab,a,a,ab,ab,ab,a,-,a,-,ab,-,-,-,a,ab,b,ab,a,ab,-,a,b,-,a,-,b,ab,a,-,-,b,-,ab,b,-,a,ab,ab,ab,ab,a,ab,ab,-,ab,ab,ab,-,a,ab,ab,-,b,b,a,a,ab,b,ab,-,ab,ab,-,-,ab,b,ab,ab,-,-,b,a,b,ab,a,b,ab,b,ab,-,b,ab,a,b,a,a,b,b,a,a,ab,ab,a,-,ab,ab,a,ab,ab,ab,ab,ab,a,ab,ab,-,ab,a,ab,a,a,ab,-,-,-,ab,a,-,ab,a,a…
*M2649	B3.7	b,b,b,ab,ab,b,a,a,-,ab,ab,a,-,a,ab,ab,b,b,-,a,ab,ab,ab,ab,a,-,b,-,-,ab,ab,-,a,b,ab,b,a,ab,a,ab,ab,a,ab,b,ab,ab,-,-,a,ab,a,-,ab,a,a,ab,-,ab,a,ab,a,-,b,-,ab,ab,ab,ab,b,-,b,ab,a,ab,ab,ab,a,ab,-,ab,-,a,a,b,ab,a,-,ab,-,b,a,ab,ab,-,b,-,ab,ab,ab,ab,a,ab,-,-,a,-,a,a,-,ab,-,a,ab,b,ab,ab,-,b,ab,-,a,-,a,ab,b,b,-,ab,ab,-,-,ab,ab,ab,-,a,ab,ab,a,a,ab,a,b,b,-,-,ab,a,a,a,a,ab,b,ab,ab,-,ab,a,a,b,ab,a,-,ab,b,ab,ab…
*M2650	B3.7	a,-,-,ab,ab,a,-,-,b,ab,-,b,b,b,ab,-,-,a,b,-,-,ab,ab,ab,b,-,a,ab,ab,ab,ab,-,b,a,ab,a,b,-,b,-,ab,b,ab,a,ab,ab,b,a,-,ab,b,ab,ab,-,b,ab,b,ab,b,ab,b,ab,a,ab,ab,ab,-,ab,-,ab,a,ab,b,ab,ab,-,b,ab,b,-,a,b,b,a,ab,b,a,ab,a,a,b,ab,ab,b,a,b,ab,ab,ab,ab,b,ab,b,-,b,b,-,b,b,-,-,b,ab,-,ab,ab,ab,a,-,ab,b,ab,b,ab,a,a,ab,ab,ab,ab,ab,ab,ab,ab,a,-,ab,ab,b,b,ab,-,a,a,-,a,ab,b,b,b,b,ab,-,ab,-,a,ab,-,b,a,ab,b,a,ab,a,-,ab…
*M2652	B3.7	ab,ab,ab,a,b,ab,ab,ab,-,b,-,ab,ab,-,-,b,ab,ab,ab,-,b,b,b,-,ab,ab,ab,a,a,a,b,ab,ab,ab,a,ab,ab,a,-,a,a,ab,b,ab,a,a,ab,ab,ab,a,ab,a,-,ab,-,a,ab,-,ab,b,-,-,ab,a,a,b,a,a,ab,b,ab,a,-,a,-,a,ab,b,ab,a,ab,ab,-,-,-,-,ab,b,ab,ab,-,a,a,ab,ab,ab,b,b,a,a,ab,b,ab,-,-,ab,ab,-,ab,b,-,ab,b,ab,b,a,b,ab,a,-,-,-,ab,-,ab,-,-,b,-,ab,b,b,a,a,-,-,-,b,-,-,a,ab,ab,-,ab,ab,a,-,ab,ab,-,a,ab,a,a,ab,b,ab,ab,ab,a,ab,-,a,ab,b,a,…
*M2656	D2.15	ab,ab,ab,-,a,ab,a,a,a,a,ab,-,a,a,ab,a,ab,-,a,a,-,a,a,ab,a,ab,ab,ab,-,ab,a,-,a,ab,-,-,a,ab,a,-,ab,a,a,ab,ab,ab,a,ab,a,ab,-,ab,a,a,-,ab,a,ab,a,a,a,ab,ab,ab,ab,a,ab,ab,-,-,-,ab,a,ab,a,-,a,a,-,ab,ab,a,-,ab,ab,-,ab,a,ab,-,a,ab,ab,a,ab,a,a,a,ab,ab,a,-,a,-,-,a,-,a,a,a,a,a,a,-,a,ab,a,ab,ab,a,a,a,-,ab,ab,ab,-,a,-,ab,a,-,ab,ab,ab,a,-,a,-,a,ab,a,-,ab,a,ab,ab,a,a,a,a,ab,ab,ab,-,ab,a,a,a,-,-,-,-,ab,ab,-,-,ab,…
*M2658	D2.15	-,ab,-,ab,-,ab,a,a,a,a,ab,a,a,-,-,-,ab,ab,a,-,a,a,-,ab,-,ab,ab,ab,ab,ab,a,-,a,-,ab,ab,-,ab,a,ab,ab,a,a,-,-,ab,a,ab,a,ab,a,ab,a,a,a,ab,a,ab,a,a,a,ab,ab,ab,ab,a,ab,ab,ab,a,ab,ab,a,ab,a,ab,a,-,a,ab,ab,-,a,ab,ab,a,ab,a,-,ab,a,ab,ab,a,-,a,a,a,ab,ab,a,-,a,ab,a,-,a,a,a,a,a,a,a,ab,a,-,a,ab,ab,a,a,a,a,ab,-,-,ab,a,ab,ab,a,a,ab,ab,-,a,ab,a,a,a,ab,a,-,-,a,ab,ab,a,-,a,a,ab,ab,-,ab,ab,a,-,a,ab,ab,a,ab,ab,ab,a,…
*M2669	B3.7	a,a,a,ab,ab,a,-,b,b,ab,ab,-,b,b,ab,ab,a,-,b,b,ab,ab,ab,ab,b,a,a,ab,ab,ab,ab,b,b,a,ab,a,b,ab,-,ab,ab,b,ab,-,-,-,-,-,b,ab,b,ab,ab,b,b,ab,b,ab,b,-,b,-,a,ab,-,-,ab,ab,-,ab,a,ab,b,ab,ab,ab,b,ab,b,ab,a,-,b,a,-,-,a,ab,a,a,-,ab,ab,-,-,b,-,ab,ab,ab,b,ab,b,ab,b,b,b,b,b,ab,b,b,ab,a,ab,ab,ab,a,ab,-,b,-,b,ab,-,a,ab,-,ab,a,ab,ab,ab,ab,-,-,ab,ab,b,b,ab,-,a,a,b,a,ab,-,-,b,b,-,-,ab,ab,-,ab,b,b,a,-,b,a,ab,a,ab,-,-…
*M2673	D1.10	ab,ab,ab,a,ab,-,a,a,a,ab,a,a,a,a,a,-,ab,ab,a,a,ab,ab,-,a,a,ab,-,-,a,-,ab,a,a,ab,a,ab,-,a,-,a,a,-,ab,-,a,a,a,-,-,a,a,a,ab,a,a,a,a,-,a,-,a,-,ab,-,a,ab,a,-,ab,ab,-,-,a,a,ab,a,a,ab,a,a,ab,a,a,ab,a,a,ab,ab,ab,ab,a,-,a,-,ab,a,-,ab,a,a,a,ab,a,ab,a,a,a,a,a,ab,a,a,-,a,-,-,ab,-,a,ab,a,ab,a,-,ab,-,a,-,a,ab,ab,ab,a,-,ab,a,a,ab,a,a,-,a,ab,ab,a,ab,a,a,a,a,a,-,ab,-,a,ab,ab,a,a,-,a,a,ab,-,-,-,a,ab,ab,-,a,a,ab,ab…
*M2677	B3.7	ab,ab,ab,b,a,ab,-,-,ab,a,b,ab,ab,ab,b,-,-,-,ab,ab,a,a,a,b,ab,ab,ab,b,b,-,a,ab,ab,-,b,ab,ab,b,-,b,b,ab,-,ab,b,b,ab,ab,ab,b,ab,b,a,ab,ab,b,ab,-,ab,ab,ab,b,ab,b,-,a,-,-,-,a,-,-,ab,b,a,b,-,a,ab,b,ab,ab,-,ab,-,ab,ab,a,ab,ab,ab,-,b,ab,ab,-,a,a,b,-,ab,a,ab,ab,ab,ab,ab,ab,ab,a,ab,ab,-,b,a,b,-,ab,-,-,ab,a,ab,b,ab,ab,b,a,b,ab,-,a,b,b,ab,ab,b,a,ab,-,b,ab,ab,ab,ab,ab,b,ab,ab,ab,ab,b,-,b,-,ab,a,ab,ab,ab,b,ab,…
*M2678	B3.7	ab,-,-,a,b,ab,ab,ab,ab,b,-,ab,ab,ab,a,b,ab,ab,-,ab,-,b,b,a,-,ab,ab,a,a,a,b,ab,ab,ab,a,ab,ab,-,ab,a,a,-,b,ab,a,a,ab,ab,ab,a,ab,a,b,ab,ab,-,-,a,-,ab,ab,-,ab,a,-,b,a,a,ab,b,ab,-,ab,a,b,a,ab,b,-,a,ab,ab,ab,ab,a,ab,ab,b,ab,ab,ab,a,a,-,ab,ab,b,b,a,a,ab,-,ab,-,ab,ab,ab,ab,ab,b,ab,ab,b,a,b,a,b,ab,a,b,ab,-,ab,a,ab,ab,a,-,-,ab,b,b,a,a,ab,ab,a,b,ab,-,a,ab,ab,ab,ab,ab,a,-,ab,ab,ab,-,ab,a,a,-,b,ab,ab,ab,a,ab,…
*M2679	D1.10	ab,ab,ab,a,ab,ab,a,-,a,ab,-,a,a,a,a,ab,ab,ab,a,-,ab,ab,ab,a,a,ab,ab,a,a,a,ab,a,a,-,a,-,a,a,a,a,-,a,ab,-,-,a,a,ab,a,a,a,-,ab,a,a,a,a,-,a,a,a,-,ab,a,a,ab,a,-,-,ab,ab,a,-,a,ab,a,a,ab,-,a,ab,a,a,ab,-,a,ab,ab,ab,-,a,-,a,a,ab,a,ab,ab,a,a,a,-,a,ab,a,-,a,-,a,ab,a,-,-,a,ab,a,ab,ab,a,ab,a,ab,-,a,ab,ab,a,ab,a,-,-,ab,-,-,ab,a,a,ab,a,a,-,a,ab,ab,a,ab,a,a,a,a,a,a,ab,a,a,ab,ab,a,-,ab,a,a,ab,a,ab,ab,a,ab,ab,-,a,…
*M2683	D2.15	a,-,a,a,ab,-,ab,ab,ab,-,a,ab,ab,ab,a,ab,a,a,ab,-,ab,-,ab,a,ab,-,-,a,a,-,ab,ab,ab,a,a,a,ab,a,-,a,a,-,ab,a,a,a,ab,a,ab,-,-,a,ab,ab,ab,ab,ab,a,ab,ab,ab,a,a,a,a,-,a,-,a,ab,a,a,-,-,ab,a,ab,ab,ab,a,a,ab,-,-,a,ab,a,-,a,a,ab,a,a,ab,a,ab,ab,-,a,a,ab,ab,-,a,ab,ab,ab,ab,-,ab,-,ab,ab,a,ab,a,ab,a,-,ab,ab,ab,ab,-,a,a,a,ab,a,a,-,-,a,-,a,ab,a,-,ab,-,a,a,a,-,ab,a,a,ab,ab,ab,-,a,a,a,a,a,ab,ab,ab,a,a,ab,-,a,a,ab,a,…
*M2685	D2.15	a,-,a,a,ab,a,ab,ab,ab,ab,a,ab,ab,ab,a,ab,a,-,ab,ab,ab,-,ab,a,ab,a,a,a,-,a,ab,ab,ab,a,a,a,ab,a,ab,a,a,ab,-,a,a,a,ab,a,ab,a,ab,a,ab,ab,-,ab,-,a,ab,ab,ab,a,a,a,a,ab,a,a,a,-,-,a,ab,a,ab,a,-,ab,ab,a,a,-,ab,a,-,-,a,ab,a,a,ab,a,a,ab,a,ab,ab,-,a,a,ab,-,ab,a,ab,ab,-,ab,ab,ab,ab,ab,ab,a,ab,a,-,a,a,ab,-,-,ab,a,a,a,a,ab,a,a,ab,ab,a,a,a,ab,a,ab,ab,ab,-,-,a,-,-,a,a,ab,ab,ab,-,a,a,a,a,a,ab,ab,ab,a,a,-,a,a,a,-,a…
*M2686	D2.15	a,a,-,a,ab,-,ab,ab,ab,ab,a,-,ab,ab,-,ab,a,a,ab,ab,ab,ab,-,-,-,a,a,a,a,a,ab,ab,ab,a,a,a,-,a,-,a,a,ab,ab,a,a,-,ab,a,ab,-,ab,a,-,ab,ab,ab,ab,a,ab,ab,ab,a,a,a,a,ab,a,a,a,-,a,a,ab,a,ab,a,ab,ab,ab,a,-,-,ab,a,a,ab,a,ab,-,-,ab,a,a,ab,a,ab,-,ab,a,a,ab,ab,ab,a,ab,ab,ab,-,ab,ab,ab,ab,ab,-,ab,a,ab,a,a,ab,ab,ab,ab,-,a,-,a,ab,a,a,-,ab,a,a,a,ab,-,ab,ab,ab,-,a,a,a,-,-,-,-,ab,ab,ab,a,a,-,-,a,ab,ab,-,a,-,ab,a,a,a,…
*M2687	D2.15	-,a,a,a,ab,a,ab,-,ab,ab,a,ab,ab,ab,a,ab,a,a,-,ab,ab,-,ab,-,ab,a,a,a,-,a,ab,ab,ab,a,-,a,ab,a,ab,a,a,ab,ab,a,a,a,-,a,-,a,ab,a,ab,ab,ab,ab,ab,a,ab,ab,ab,a,a,a,a,ab,a,a,a,ab,a,a,ab,a,ab,a,ab,ab,ab,a,a,ab,-,-,-,ab,a,-,a,a,ab,a,-,ab,a,ab,ab,ab,a,a,-,ab,ab,-,-,ab,ab,ab,-,ab,ab,ab,-,a,ab,a,-,-,-,ab,ab,ab,ab,a,a,a,a,-,a,-,ab,ab,a,a,a,ab,a,ab,-,ab,a,a,a,a,ab,a,-,ab,-,-,ab,a,-,a,-,a,ab,ab,ab,a,a,-,a,-,a,-,a…
*M2688	D1.10	ab,ab,ab,a,ab,ab,a,-,-,ab,a,a,a,a,a,-,ab,ab,a,a,ab,-,ab,a,a,ab,ab,a,a,a,ab,a,-,-,a,ab,a,a,-,-,-,a,ab,-,a,a,-,ab,a,a,a,a,-,a,a,a,a,-,a,a,a,a,ab,a,-,ab,-,-,ab,ab,ab,a,a,a,ab,-,a,ab,a,a,ab,-,a,-,a,a,ab,ab,ab,-,-,a,a,-,ab,a,ab,ab,a,a,a,ab,a,ab,a,a,a,a,a,ab,a,a,ab,a,ab,a,ab,ab,-,ab,a,ab,a,a,ab,ab,-,-,a,-,ab,ab,a,a,ab,a,-,-,a,a,a,a,ab,ab,a,ab,a,a,-,a,-,a,ab,-,a,ab,-,a,a,ab,a,a,-,a,ab,ab,a,ab,ab,ab,a,a,…
*M2689	D1.10	a,a,a,ab,a,a,-,ab,ab,-,ab,ab,ab,-,ab,a,-,-,ab,ab,a,a,-,ab,ab,-,a,ab,ab,ab,a,ab,ab,a,ab,a,ab,ab,ab,ab,ab,ab,-,a,ab,ab,ab,a,ab,ab,-,ab,a,ab,ab,ab,ab,ab,ab,-,ab,ab,-,ab,ab,-,-,ab,-,a,a,ab,ab,-,a,ab,ab,a,ab,ab,a,ab,ab,a,ab,ab,a,a,a,a,ab,ab,-,ab,a,ab,a,-,-,ab,ab,a,ab,a,ab,-,ab,ab,ab,a,ab,ab,a,-,a,ab,a,a,ab,-,ab,a,ab,ab,-,a,-,a,ab,a,a,a,ab,ab,a,ab,ab,-,ab,ab,-,-,a,a,-,a,ab,ab,ab,ab,-,ab,a,ab,ab,a,a,ab,…
*M2690	D1.10	a,-,a,ab,-,-,ab,ab,ab,a,ab,ab,ab,-,ab,a,a,-,ab,ab,-,a,a,ab,ab,a,-,-,ab,ab,a,-,ab,a,ab,a,ab,ab,-,ab,ab,ab,-,-,ab,-,ab,a,ab,ab,ab,ab,a,ab,ab,-,ab,ab,ab,ab,ab,ab,a,ab,ab,a,ab,-,-,a,a,-,ab,-,a,ab,ab,-,ab,ab,a,ab,-,a,-,ab,a,a,-,a,ab,ab,ab,-,a,ab,a,-,ab,ab,ab,a,ab,a,-,ab,ab,ab,ab,a,ab,ab,a,ab,a,ab,a,a,ab,a,-,a,ab,-,-,a,ab,a,ab,a,-,-,-,ab,a,ab,-,a,-,-,ab,ab,a,a,ab,a,-,ab,ab,ab,ab,ab,a,-,ab,a,a,ab,ab,-,-…
*M2691	D2.15	ab,ab,ab,ab,a,ab,a,a,a,a,ab,-,-,a,-,a,ab,ab,a,a,a,a,a,ab,a,ab,ab,ab,ab,ab,a,a,-,ab,ab,ab,-,ab,-,-,ab,a,a,-,ab,ab,-,ab,a,ab,a,ab,-,-,a,-,-,ab,a,a,a,ab,ab,ab,ab,a,ab,ab,-,a,-,ab,-,ab,-,ab,a,a,a,ab,-,-,a,ab,ab,a,ab,a,ab,-,a,ab,ab,a,ab,a,a,a,ab,ab,-,a,-,ab,-,a,a,a,-,a,a,a,a,ab,a,-,a,ab,ab,a,a,a,a,ab,ab,ab,ab,a,-,ab,-,-,ab,ab,ab,a,ab,a,-,a,ab,ab,-,ab,a,-,-,-,a,a,a,ab,ab,-,ab,ab,-,a,a,ab,ab,a,ab,ab,ab,…
*M2698	D2.15	a,a,a,a,ab,a,ab,ab,ab,ab,a,ab,ab,ab,a,-,a,a,-,-,ab,ab,ab,a,ab,a,a,-,a,a,ab,ab,ab,a,a,-,ab,a,-,-,a,ab,ab,a,a,a,ab,a,ab,a,ab,-,ab,ab,ab,ab,ab,a,ab,-,ab,a,a,a,a,ab,a,a,-,ab,a,a,ab,a,ab,a,-,ab,ab,a,a,ab,ab,a,a,ab,a,ab,a,a,ab,a,a,ab,a,ab,ab,ab,-,-,ab,ab,ab,a,ab,-,-,ab,ab,-,ab,-,ab,a,-,a,ab,a,a,ab,ab,ab,ab,-,-,a,a,ab,a,a,ab,ab,a,-,a,ab,a,ab,ab,ab,a,a,a,a,-,a,a,ab,ab,ab,-,a,a,a,a,a,ab,ab,-,-,-,ab,a,a,a,…
*M2699	D1.10	a,a,a,ab,a,a,ab,-,ab,a,ab,ab,ab,ab,ab,-,a,-,ab,ab,a,a,a,ab,ab,ab,a,ab,ab,ab,a,-,ab,a,ab,a,ab,ab,ab,-,ab,ab,a,a,-,ab,ab,-,ab,ab,ab,ab,a,ab,ab,ab,ab,ab,ab,-,ab,ab,a,ab,ab,a,-,ab,a,a,a,-,ab,ab,a,-,ab,a,ab,ab,a,ab,ab,a,ab,ab,a,a,a,a,ab,ab,ab,ab,a,-,a,a,ab,-,ab,a,-,a,ab,ab,ab,ab,ab,-,ab,ab,a,ab,a,ab,a,a,ab,a,-,a,ab,ab,-,-,ab,-,ab,a,a,a,ab,ab,a,ab,-,a,-,ab,ab,a,a,a,-,a,ab,-,ab,ab,ab,-,a,-,-,-,a,ab,ab,a…
*M2703	D1.10	a,a,a,ab,a,a,ab,ab,ab,-,ab,ab,ab,ab,-,a,a,ab,-,ab,a,a,-,ab,ab,ab,a,ab,ab,ab,a,ab,-,a,-,a,ab,ab,ab,ab,ab,ab,-,a,ab,ab,-,a,ab,ab,ab,ab,a,-,ab,ab,ab,-,ab,ab,ab,ab,a,ab,ab,a,ab,ab,-,-,a,ab,-,ab,a,-,ab,a,ab,ab,-,ab,ab,a,-,ab,a,a,-,a,-,ab,-,ab,-,ab,-,a,ab,ab,ab,-,ab,a,ab,ab,-,ab,ab,a,ab,ab,a,ab,a,ab,-,a,ab,a,ab,-,-,ab,-,a,ab,a,ab,a,a,a,ab,ab,-,ab,-,a,ab,ab,ab,a,a,a,ab,a,ab,ab,ab,ab,ab,ab,a,ab,ab,a,a,ab…
*M2705	D1.10	-,-,a,ab,a,a,ab,-,ab,a,-,ab,ab,-,-,a,a,ab,ab,ab,a,a,a,ab,-,-,-,ab,ab,-,a,-,ab,a,ab,-,ab,ab,ab,ab,-,ab,a,-,ab,ab,ab,a,ab,-,-,-,a,-,ab,-,ab,ab,ab,ab,ab,ab,a,ab,ab,-,ab,ab,-,a,a,-,ab,ab,a,-,ab,a,ab,ab,-,ab,-,-,-,ab,-,a,a,a,ab,ab,ab,-,a,ab,a,a,ab,ab,ab,a,ab,a,-,ab,ab,ab,ab,-,ab,-,a,ab,a,ab,a,a,ab,a,-,a,ab,ab,a,a,ab,a,ab,a,a,-,ab,ab,a,-,ab,a,ab,ab,-,a,-,a,ab,a,ab,ab,ab,ab,ab,ab,a,ab,ab,a,-,ab,ab,-,a,a…
*M2706	B3.7	ab,ab,ab,a,-,ab,ab,-,ab,-,-,ab,ab,ab,a,-,ab,a,ab,ab,b,-,b,a,ab,-,-,a,a,-,b,ab,ab,ab,a,ab,ab,a,ab,a,a,ab,b,ab,a,a,-,ab,ab,a,ab,a,b,ab,ab,ab,ab,-,ab,ab,ab,a,ab,a,a,b,a,a,-,b,-,a,ab,-,b,a,ab,b,ab,a,ab,-,ab,ab,-,-,ab,b,ab,ab,ab,a,a,-,ab,ab,b,b,a,-,ab,b,ab,ab,ab,ab,-,ab,ab,b,ab,ab,b,a,b,a,b,ab,a,-,ab,b,ab,-,ab,ab,a,-,a,-,b,b,a,a,ab,ab,a,b,-,ab,a,ab,ab,ab,ab,ab,a,-,-,-,ab,-,ab,a,a,ab,b,ab,ab,-,-,ab,ab,…
*M2707	B3.7	b,b,b,ab,ab,b,a,a,a,ab,ab,a,a,a,ab,ab,b,ab,a,a,ab,ab,-,ab,a,ab,b,-,ab,ab,ab,a,a,b,ab,b,a,ab,a,ab,ab,a,-,b,ab,ab,a,b,a,ab,a,ab,ab,a,a,a,a,-,a,a,a,ab,b,ab,-,-,ab,-,b,ab,b,ab,-,ab,-,ab,a,ab,a,ab,-,-,a,b,ab,a,-,ab,b,-,a,-,ab,a,b,a,ab,ab,ab,-,a,ab,a,b,a,-,a,a,a,ab,a,a,ab,ab,ab,ab,ab,b,ab,ab,-,ab,-,ab,b,b,-,ab,ab,b,ab,ab,ab,-,b,a,ab,ab,a,a,ab,b,b,b,a,-,ab,-,a,a,a,ab,b,ab,ab,b,ab,a,a,b,b,a,b,-,b,ab,ab,b…
*M2711	D1.10	-,ab,ab,a,ab,-,a,a,a,-,a,a,a,a,a,ab,ab,a,-,a,-,ab,-,a,a,-,ab,-,a,a,-,a,a,ab,a,ab,a,a,a,a,a,a,-,ab,a,-,a,-,-,-,a,a,ab,-,-,a,a,a,a,a,a,a,ab,a,a,ab,a,a,ab,ab,ab,a,a,a,ab,a,a,ab,a,a,ab,a,a,-,-,a,ab,ab,-,-,a,a,a,a,ab,-,-,ab,-,a,a,-,a,ab,a,a,a,a,a,-,a,a,ab,a,ab,a,ab,-,-,ab,a,ab,a,a,ab,ab,a,ab,a,ab,-,ab,a,a,-,a,a,-,a,-,a,ab,ab,ab,a,ab,a,a,-,-,a,a,-,a,a,-,ab,a,a,ab,-,a,ab,a,-,-,-,ab,ab,ab,-,-,ab,ab,a,-,a…
*M2713	D1.10	a,-,-,ab,a,a,ab,ab,ab,a,-,ab,ab,ab,ab,a,-,ab,ab,ab,a,-,a,ab,ab,-,a,ab,-,ab,-,-,ab,a,-,a,ab,-,ab,ab,-,ab,a,a,ab,ab,ab,a,ab,ab,ab,ab,-,ab,-,ab,ab,ab,ab,ab,ab,ab,-,ab,ab,-,ab,ab,a,a,a,ab,ab,ab,a,ab,-,a,ab,ab,a,ab,ab,a,ab,-,a,a,-,a,ab,ab,ab,ab,a,ab,a,a,ab,ab,ab,a,-,-,ab,ab,-,ab,ab,a,ab,ab,a,ab,a,-,a,a,ab,a,ab,-,-,ab,a,a,ab,a,ab,a,-,a,-,ab,a,ab,ab,a,ab,-,ab,a,-,-,ab,a,-,-,ab,-,ab,ab,a,-,ab,-,-,ab,ab,-…
*M2719	B3.7	ab,ab,ab,a,b,-,-,ab,ab,b,a,-,ab,ab,a,b,-,a,ab,ab,b,-,b,a,ab,-,-,a,a,-,b,ab,ab,ab,a,ab,ab,a,-,a,-,ab,-,-,a,a,ab,ab,-,a,ab,a,b,-,-,ab,-,a,ab,-,ab,a,ab,a,a,b,-,a,ab,b,ab,a,ab,a,b,a,ab,b,-,a,a,ab,ab,ab,-,ab,-,-,ab,ab,ab,a,a,ab,ab,ab,b,b,a,a,ab,b,-,ab,ab,b,ab,-,ab,b,ab,ab,-,a,-,a,b,ab,a,b,ab,b,ab,a,-,ab,a,b,a,-,b,b,a,-,ab,ab,a,b,-,ab,a,-,ab,ab,ab,-,a,-,ab,ab,ab,-,-,a,a,-,b,-,ab,-,ab,ab,ab,a,-,b,a,ab,b…
*M2723	D2.15	a,a,a,a,ab,a,ab,ab,-,ab,a,ab,ab,ab,a,ab,a,a,ab,ab,ab,ab,ab,a,ab,a,a,a,a,a,-,ab,ab,a,-,-,-,a,ab,a,a,ab,ab,a,a,a,ab,a,ab,-,ab,a,ab,ab,-,ab,ab,a,ab,ab,ab,a,-,a,a,ab,a,a,a,ab,-,a,ab,a,ab,a,ab,ab,-,a,a,a,ab,-,a,ab,a,ab,a,a,ab,-,a,-,-,-,ab,-,a,a,ab,ab,-,-,ab,ab,ab,ab,ab,ab,ab,ab,ab,a,ab,-,-,a,a,ab,ab,-,ab,a,a,a,a,ab,a,-,-,ab,a,a,a,ab,-,ab,ab,-,a,a,a,a,ab,-,a,-,ab,ab,ab,a,-,a,-,a,ab,ab,-,-,a,-,a,a,-,ab,…
*M2726	B3.7	b,b,b,ab,ab,-,-,a,a,ab,ab,a,a,a,ab,ab,b,ab,a,a,ab,ab,ab,ab,a,ab,b,-,ab,ab,ab,a,a,b,ab,b,a,ab,-,ab,ab,a,ab,-,-,-,a,b,-,ab,a,ab,ab,a,a,a,a,ab,a,ab,a,-,b,ab,ab,-,ab,ab,-,-,b,-,a,-,ab,ab,-,ab,a,ab,-,ab,a,b,ab,a,b,-,-,b,-,-,ab,-,b,a,ab,ab,-,-,a,-,a,b,a,ab,a,ab,a,ab,a,a,-,ab,-,ab,ab,b,ab,ab,a,ab,a,ab,b,b,ab,ab,ab,b,ab,ab,ab,ab,b,a,ab,ab,a,a,-,ab,b,b,a,-,ab,a,a,a,-,ab,-,ab,ab,b,ab,a,a,-,-,a,b,ab,b,ab,ab…
*M2728	D2.15	-,ab,ab,ab,a,ab,-,a,a,a,-,a,a,-,ab,a,ab,ab,a,a,a,-,a,ab,a,ab,ab,ab,ab,ab,a,-,a,ab,-,ab,a,ab,-,ab,ab,a,-,-,-,ab,-,ab,a,ab,a,ab,a,a,a,a,a,ab,a,a,-,ab,ab,ab,ab,a,-,ab,ab,a,ab,ab,a,ab,a,ab,a,-,a,ab,ab,ab,a,ab,ab,a,ab,a,ab,ab,a,ab,ab,a,ab,-,a,a,ab,ab,-,a,a,-,-,-,a,a,-,-,a,a,a,ab,a,ab,a,ab,ab,a,-,a,a,-,ab,ab,-,a,ab,-,-,a,-,-,ab,a,ab,a,-,a,-,ab,ab,-,a,ab,ab,a,-,a,-,ab,ab,ab,ab,ab,a,-,a,ab,ab,-,ab,ab,ab,…
*M2734	D2.15	ab,ab,-,ab,-,-,a,a,a,a,-,-,a,a,ab,a,ab,ab,a,a,a,a,a,ab,a,-,ab,-,ab,-,a,a,a,ab,-,ab,a,ab,a,ab,-,a,a,ab,ab,-,a,ab,a,ab,a,-,-,a,a,a,a,ab,-,-,a,ab,ab,ab,-,a,ab,ab,ab,a,-,ab,-,ab,a,ab,a,a,a,ab,-,ab,a,ab,ab,-,ab,a,ab,ab,a,ab,ab,a,-,a,a,a,ab,ab,a,-,a,ab,a,a,a,a,a,a,a,a,a,-,-,ab,a,ab,-,-,a,-,a,ab,ab,-,a,a,-,ab,a,a,ab,-,ab,-,ab,a,a,a,-,ab,ab,ab,a,ab,ab,-,a,a,a,ab,-,ab,ab,ab,a,-,a,ab,ab,a,ab,ab,ab,a,ab,-,a…
*M2738	D2.15	ab,ab,ab,ab,a,ab,a,-,a,a,-,a,a,-,ab,a,ab,ab,a,a,a,-,a,ab,-,ab,ab,ab,ab,ab,a,-,-,ab,ab,-,a,ab,a,-,ab,a,a,ab,ab,-,-,ab,a,ab,a,ab,a,a,a,a,a,-,a,a,a,-,ab,ab,ab,a,-,ab,ab,a,-,ab,a,-,a,ab,a,a,-,-,ab,ab,a,ab,ab,a,ab,a,ab,ab,a,ab,-,-,ab,a,a,-,ab,ab,a,a,a,ab,a,a,a,-,a,a,a,-,a,ab,a,ab,a,ab,ab,a,-,a,a,ab,ab,ab,a,a,ab,ab,a,a,ab,-,-,a,ab,a,a,a,ab,ab,-,ab,a,-,ab,a,a,-,a,ab,ab,ab,ab,ab,-,-,-,ab,ab,a,ab,ab,ab,-,…
*M2743	D2.15	a,-,a,a,ab,a,ab,ab,-,-,-,ab,ab,ab,a,ab,a,-,-,-,ab,-,ab,a,ab,a,a,-,a,-,-,ab,ab,a,a,a,ab,a,ab,-,a,ab,ab,a,a,-,ab,a,-,a,ab,-,ab,ab,ab,ab,ab,a,-,ab,ab,a,a,a,a,ab,a,a,a,ab,a,a,ab,a,ab,a,-,ab,ab,a,a,a,ab,a,a,-,a,ab,a,a,ab,a,-,ab,a,ab,ab,ab,a,a,ab,ab,ab,a,ab,ab,ab,-,ab,ab,ab,-,ab,a,ab,a,ab,a,a,ab,ab,ab,ab,a,-,-,-,ab,a,a,ab,ab,a,-,a,ab,a,ab,ab,ab,a,-,a,a,-,a,-,ab,ab,ab,ab,-,a,a,a,a,ab,ab,ab,a,a,ab,a,a,a,…
*M2746	D1.10	ab,-,ab,a,-,-,-,-,a,ab,a,a,-,a,a,-,-,a,a,a,ab,ab,ab,a,a,a,ab,a,a,-,ab,-,a,ab,a,ab,a,a,-,-,a,-,ab,ab,a,a,a,-,a,a,a,a,ab,a,ab,a,a,-,a,a,a,-,-,-,-,ab,a,a,ab,ab,ab,a,-,a,ab,-,a,ab,a,-,a,-,a,ab,a,a,ab,ab,ab,ab,a,a,-,a,ab,a,ab,-,a,-,a,ab,a,ab,a,ab,a,a,a,ab,a,a,ab,a,-,a,ab,ab,a,-,a,ab,a,a,ab,ab,a,ab,a,ab,ab,ab,a,a,ab,a,a,ab,a,a,-,a,ab,ab,a,-,a,a,-,ab,a,a,ab,a,-,ab,ab,a,a,ab,ab,a,ab,a,ab,ab,a,ab,ab,-,a,a…
*M2747	B3.7	-,ab,ab,-,-,ab,-,ab,ab,-,-,-,ab,ab,b,a,ab,b,ab,ab,-,a,a,b,ab,-,ab,b,-,b,a,ab,ab,ab,b,ab,ab,b,ab,b,b,ab,a,-,b,b,-,ab,ab,b,ab,b,a,-,a,ab,ab,b,-,ab,ab,b,ab,b,b,a,b,b,ab,a,ab,b,a,-,a,-,ab,a,ab,b,b,b,ab,ab,b,ab,ab,a,ab,-,ab,-,b,-,ab,ab,-,a,b,b,-,a,-,ab,ab,a,ab,ab,ab,a,-,ab,-,-,a,b,a,ab,-,a,ab,a,ab,-,ab,ab,b,-,b,ab,a,a,b,b,-,ab,b,a,ab,-,b,b,-,ab,-,ab,b,-,-,a,ab,b,ab,b,b,ab,a,ab,ab,ab,-,ab,ab,-,ab,a,b,a…
*M2755	D2.15	ab,ab,ab,ab,a,-,a,a,a,a,ab,a,a,-,ab,a,ab,-,a,a,a,-,a,-,a,ab,ab,-,ab,-,a,a,a,ab,ab,ab,a,ab,a,ab,-,-,a,ab,-,ab,-,ab,-,-,-,ab,a,a,a,-,a,ab,a,a,a,ab,-,ab,ab,-,ab,-,ab,a,ab,ab,a,ab,a,ab,a,a,a,ab,ab,ab,a,ab,ab,a,ab,a,ab,-,a,ab,ab,a,ab,a,-,a,ab,ab,a,a,a,ab,a,-,a,a,a,a,a,a,a,ab,a,ab,a,ab,ab,-,a,-,a,ab,ab,ab,ab,a,ab,ab,a,a,ab,-,ab,-,ab,a,a,a,ab,ab,-,ab,a,ab,ab,a,a,-,a,ab,ab,ab,ab,-,a,a,a,-,ab,-,ab,ab,ab,a…
*M2756	D2.15	a,a,-,a,-,a,ab,-,ab,ab,a,ab,ab,ab,a,ab,a,a,ab,ab,ab,ab,ab,a,-,a,a,-,a,a,ab,ab,ab,a,a,a,ab,a,-,a,-,ab,-,a,a,a,ab,a,ab,a,ab,-,ab,ab,ab,ab,ab,a,ab,ab,ab,a,a,a,a,ab,a,a,a,-,a,a,ab,a,ab,a,ab,ab,ab,a,-,a,ab,a,a,ab,a,ab,a,a,ab,a,-,-,a,ab,-,ab,a,a,ab,ab,ab,a,ab,ab,ab,-,ab,ab,ab,-,ab,a,ab,a,ab,-,a,ab,ab,-,ab,a,a,a,a,ab,a,a,-,ab,a,a,a,-,-,ab,ab,ab,a,a,a,a,-,-,a,-,ab,ab,ab,a,a,a,a,a,ab,ab,ab,a,a,ab,a,a,a,ab…
*M2759	D2.15	ab,-,-,ab,a,-,-,-,a,a,ab,a,a,a,-,a,ab,ab,a,a,a,a,a,-,a,ab,ab,ab,ab,ab,a,a,a,ab,ab,ab,a,ab,a,-,ab,a,a,ab,ab,-,a,ab,a,-,a,ab,-,a,a,a,-,ab,a,a,-,ab,ab,ab,-,a,ab,ab,-,-,-,ab,a,ab,a,ab,a,-,a,ab,ab,ab,a,-,ab,a,-,-,ab,ab,a,ab,ab,a,-,a,-,-,ab,-,a,-,a,ab,-,a,-,-,a,-,-,a,a,ab,a,ab,a,ab,ab,a,a,a,-,ab,ab,ab,ab,a,ab,ab,-,-,ab,ab,-,a,ab,a,a,a,ab,ab,ab,ab,a,ab,-,a,-,-,a,ab,ab,ab,ab,-,-,-,a,ab,ab,a,ab,ab,ab,a,ab…
*M2760	D2.15	a,-,a,-,ab,a,ab,ab,ab,ab,-,ab,ab,ab,a,ab,-,a,ab,ab,ab,ab,-,a,ab,-,a,a,a,-,ab,ab,-,a,-,a,ab,a,ab,a,a,ab,ab,-,a,a,ab,a,-,a,ab,a,ab,-,ab,ab,ab,a,ab,ab,-,a,a,-,a,ab,a,a,-,ab,a,a,ab,a,ab,-,ab,ab,ab,a,a,a,ab,a,a,ab,a,ab,a,a,-,a,a,-,a,ab,-,-,a,-,-,ab,-,a,ab,ab,ab,ab,ab,ab,ab,ab,-,-,ab,a,ab,a,-,ab,-,-,ab,a,a,-,a,-,a,-,-,ab,-,a,a,-,a,ab,ab,ab,a,a,-,a,ab,a,a,ab,ab,-,-,a,a,a,a,a,ab,-,ab,a,a,ab,a,-,-,ab,a,a,…
*M2763	D2.15	ab,ab,ab,ab,a,ab,a,a,-,a,ab,-,a,a,ab,-,ab,ab,a,a,a,-,-,ab,a,ab,ab,ab,ab,ab,a,a,a,ab,ab,-,-,ab,a,ab,-,a,-,ab,ab,ab,a,ab,a,ab,a,ab,a,a,a,a,a,ab,a,a,a,ab,ab,ab,-,a,ab,ab,ab,a,-,ab,a,ab,a,ab,a,a,a,ab,ab,ab,a,ab,ab,a,ab,a,ab,-,-,ab,-,a,ab,a,a,a,ab,ab,a,a,a,ab,-,a,a,a,a,a,a,a,a,-,a,ab,a,ab,ab,a,a,a,a,-,ab,-,ab,a,ab,ab,-,-,ab,ab,ab,-,-,a,a,a,ab,ab,ab,ab,a,ab,ab,a,a,a,a,-,ab,-,-,ab,a,a,a,ab,ab,a,ab,ab,ab…
*M2766	D2.15	-,ab,ab,-,a,ab,a,a,a,a,ab,a,a,a,ab,a,ab,ab,a,a,a,a,a,ab,a,ab,ab,ab,ab,ab,a,-,a,ab,-,ab,a,ab,a,ab,ab,-,a,ab,-,-,a,ab,a,ab,-,-,a,a,a,-,a,ab,a,a,-,ab,ab,ab,ab,a,ab,ab,ab,a,ab,-,a,ab,a,ab,a,a,a,ab,ab,-,a,ab,ab,a,-,a,ab,ab,-,ab,-,a,ab,a,a,a,-,ab,a,-,a,-,a,a,a,a,-,a,a,a,a,ab,a,-,a,ab,ab,a,a,a,-,ab,ab,ab,-,a,-,-,a,-,ab,-,ab,a,ab,a,-,a,ab,ab,-,ab,a,ab,ab,a,a,-,a,ab,ab,ab,ab,ab,a,a,a,ab,ab,a,ab,ab,ab,-,ab…
*M2771	D2.15	ab,ab,ab,ab,-,ab,a,a,a,-,ab,-,a,a,ab,a,ab,ab,-,-,a,-,a,ab,a,ab,ab,ab,-,ab,a,a,a,ab,ab,ab,-,ab,a,ab,ab,a,-,ab,ab,ab,a,ab,a,ab,a,ab,a,-,a,a,-,-,a,a,-,ab,ab,ab,ab,a,ab,ab,ab,a,ab,ab,a,ab,a,-,-,a,-,ab,ab,ab,a,-,ab,a,ab,a,-,ab,-,-,-,-,-,a,a,a,-,ab,a,-,a,ab,a,a,a,a,a,a,a,a,a,ab,-,-,-,ab,ab,a,-,a,a,ab,ab,ab,ab,a,ab,ab,a,a,ab,ab,ab,a,-,a,-,a,-,ab,ab,ab,-,ab,-,a,-,a,a,ab,-,ab,-,ab,a,a,a,ab,ab,a,ab,ab,ab,-…
*M2772	D2.15	ab,-,ab,ab,a,ab,a,a,-,a,ab,a,a,-,ab,-,ab,ab,a,-,a,-,-,ab,-,-,ab,ab,ab,ab,a,a,a,ab,-,ab,a,ab,a,ab,ab,a,a,-,-,-,a,ab,a,ab,a,ab,-,a,-,-,a,ab,a,-,a,ab,-,ab,ab,a,-,ab,ab,a,ab,ab,a,ab,a,ab,a,-,-,ab,ab,ab,-,-,-,-,ab,a,ab,ab,a,ab,ab,a,ab,a,a,a,ab,-,a,a,a,ab,a,a,a,-,-,a,a,a,a,ab,a,ab,-,ab,ab,a,a,-,-,ab,ab,ab,-,a,ab,ab,-,-,ab,ab,-,a,ab,-,a,a,-,ab,ab,ab,-,ab,ab,a,-,a,a,-,ab,ab,ab,ab,a,-,a,-,ab,a,ab,ab,ab,-,…
*M2777	D2.15	ab,ab,-,ab,-,-,a,a,-,a,ab,a,a,a,ab,a,ab,ab,a,a,a,a,a,ab,a,ab,-,-,ab,-,a,a,a,-,ab,ab,a,ab,a,-,ab,a,a,-,ab,ab,a,ab,a,ab,a,ab,-,a,a,a,a,ab,a,a,a,ab,-,ab,-,-,-,ab,ab,a,-,ab,a,ab,a,ab,a,a,-,ab,ab,ab,a,ab,-,a,ab,a,ab,ab,a,ab,ab,a,ab,a,a,a,-,ab,a,a,-,ab,-,a,a,a,a,a,-,a,a,ab,a,-,a,ab,ab,a,a,a,a,ab,ab,-,ab,a,ab,ab,a,-,ab,ab,-,a,-,a,a,a,ab,-,ab,-,a,ab,ab,a,a,a,-,ab,ab,ab,ab,ab,a,a,-,ab,ab,a,ab,ab,ab,a,ab,-…
*M2789	D1.10	a,-,a,-,a,a,ab,-,ab,a,-,ab,-,ab,ab,a,a,ab,ab,ab,a,-,a,ab,ab,ab,a,ab,ab,ab,a,ab,ab,-,ab,a,ab,ab,-,-,ab,ab,a,a,ab,ab,-,-,ab,ab,ab,ab,-,ab,a,ab,-,ab,ab,-,ab,ab,a,ab,ab,a,ab,ab,a,-,-,ab,a,a,a,ab,-,a,ab,ab,ab,-,ab,a,ab,ab,a,a,a,-,ab,ab,ab,-,-,ab,a,a,ab,ab,ab,a,ab,a,ab,a,ab,a,ab,a,ab,ab,a,ab,-,-,a,ab,ab,a,ab,a,-,ab,-,a,-,a,ab,-,a,a,ab,-,a,-,ab,a,-,ab,a,a,a,a,ab,a,ab,ab,a,a,ab,-,a,ab,-,-,a,ab,ab,a,a,-,a…
*M2792	D1.10	a,a,a,ab,a,a,-,-,ab,a,ab,ab,ab,ab,-,a,a,ab,ab,ab,a,a,a,ab,ab,ab,a,-,ab,-,a,ab,ab,a,ab,a,ab,ab,ab,ab,a,ab,a,a,ab,-,ab,-,ab,ab,ab,ab,a,ab,a,ab,ab,ab,ab,ab,ab,ab,a,ab,ab,a,-,ab,a,a,a,ab,a,a,a,ab,ab,a,ab,ab,-,ab,ab,a,ab,ab,a,-,-,-,ab,-,ab,ab,a,ab,a,-,ab,ab,ab,-,ab,a,ab,a,ab,a,ab,a,ab,-,a,ab,-,ab,a,ab,ab,a,ab,a,ab,ab,a,-,ab,a,ab,a,a,a,-,ab,-,ab,ab,-,ab,ab,-,a,a,a,ab,-,ab,ab,-,a,ab,ab,a,ab,ab,a,a,ab,-,…
*M2794	D1.10	a,a,-,ab,a,a,ab,ab,ab,a,ab,ab,ab,ab,-,-,a,-,ab,-,a,a,-,-,ab,ab,a,ab,ab,ab,a,ab,ab,a,ab,a,ab,-,ab,-,a,ab,a,a,ab,-,ab,ab,-,-,-,-,a,ab,a,ab,ab,ab,ab,-,ab,ab,a,ab,ab,-,ab,ab,-,a,a,-,a,-,a,ab,ab,a,ab,ab,ab,ab,ab,a,ab,ab,a,a,a,a,ab,ab,-,ab,a,ab,a,a,ab,ab,ab,a,ab,a,ab,a,ab,a,-,a,ab,ab,a,ab,a,ab,-,ab,ab,a,-,-,ab,ab,-,a,ab,a,-,a,a,a,ab,ab,-,ab,ab,-,ab,ab,a,a,a,a,ab,a,ab,ab,a,a,ab,ab,-,ab,ab,a,a,ab,ab,a,a,…
*M2795	D1.10	a,-,-,ab,a,-,ab,ab,ab,-,-,ab,ab,ab,ab,a,a,ab,-,ab,a,-,a,ab,ab,ab,a,ab,ab,-,a,ab,ab,a,-,a,-,ab,ab,ab,a,-,a,a,ab,ab,ab,ab,ab,ab,ab,ab,a,ab,a,ab,ab,ab,ab,ab,ab,-,a,ab,ab,a,ab,ab,a,-,a,ab,a,-,a,-,ab,a,ab,ab,ab,ab,ab,a,ab,-,a,a,a,a,ab,ab,ab,ab,-,ab,a,a,ab,ab,-,a,ab,a,ab,a,-,a,ab,a,ab,-,a,ab,a,-,a,ab,ab,a,ab,a,ab,ab,a,a,ab,-,ab,a,a,a,ab,-,-,ab,ab,a,ab,ab,-,-,-,-,ab,a,ab,ab,a,a,ab,ab,a,ab,ab,a,a,ab,ab,a…
*M2799	B3.7	a,a,a,ab,ab,a,b,b,b,ab,ab,b,b,b,ab,-,a,ab,b,-,-,ab,ab,ab,b,ab,a,ab,ab,ab,-,b,-,a,-,a,b,ab,-,ab,a,b,ab,a,ab,ab,b,ab,b,-,b,ab,ab,b,-,-,b,ab,b,b,b,ab,a,-,ab,-,ab,ab,-,ab,a,ab,ab,a,ab,-,b,ab,b,-,ab,-,-,a,ab,b,-,ab,a,-,b,-,-,b,a,b,ab,-,ab,ab,b,ab,-,a,b,ab,b,ab,-,ab,b,b,ab,ab,ab,-,ab,-,ab,ab,b,ab,ab,-,a,a,ab,ab,ab,a,ab,ab,ab,ab,a,-,ab,ab,b,b,a,a,a,a,b,a,ab,b,ab,ab,b,ab,-,ab,-,a,-,b,b,-,-,b,a,ab,a,-,ab,…
*M2800	D2.15	a,a,a,a,ab,a,ab,-,ab,ab,a,-,ab,ab,a,ab,a,a,ab,ab,ab,ab,ab,-,ab,-,a,a,a,a,-,ab,ab,a,-,a,ab,a,ab,a,-,ab,ab,-,-,a,ab,a,ab,a,ab,a,ab,ab,ab,ab,ab,-,ab,ab,-,a,a,a,a,ab,a,a,a,ab,a,a,ab,-,-,-,ab,ab,ab,a,a,a,ab,a,a,ab,a,-,a,a,ab,-,a,ab,a,ab,ab,ab,a,a,ab,ab,ab,a,ab,ab,-,ab,ab,ab,ab,ab,ab,a,-,a,ab,a,a,ab,ab,ab,-,a,a,-,-,ab,a,a,-,ab,a,a,a,ab,-,ab,ab,ab,a,-,-,-,ab,a,a,ab,ab,ab,ab,a,a,a,a,-,-,ab,ab,a,a,ab,a,a,…
*M2802	D1.10	a,a,a,ab,a,-,ab,ab,ab,a,ab,ab,ab,ab,ab,a,a,ab,ab,ab,a,a,a,ab,ab,ab,a,ab,ab,ab,a,ab,ab,a,ab,a,ab,-,-,ab,a,ab,a,a,-,ab,ab,-,-,ab,ab,ab,-,-,a,ab,ab,ab,ab,ab,ab,ab,a,ab,-,-,ab,-,-,-,a,ab,a,-,a,ab,ab,-,ab,-,ab,ab,-,a,ab,ab,a,a,a,a,-,-,ab,ab,-,ab,a,-,ab,ab,ab,a,ab,a,ab,a,ab,a,ab,a,ab,-,a,ab,a,ab,a,ab,ab,a,ab,a,ab,ab,a,-,ab,a,-,a,-,a,-,ab,a,-,ab,a,ab,ab,a,a,a,a,-,-,ab,ab,a,a,-,ab,-,ab,ab,a,-,ab,-,a,-,ab…
*M2804	D2.15	a,a,a,a,ab,a,ab,ab,ab,ab,a,ab,ab,ab,-,ab,a,-,ab,-,ab,ab,ab,a,-,a,a,a,a,a,ab,-,ab,a,a,-,ab,a,ab,a,a,ab,ab,a,a,a,ab,-,ab,a,ab,a,ab,-,ab,-,ab,a,ab,-,-,a,a,-,a,ab,a,a,a,-,a,a,ab,a,ab,a,ab,ab,-,a,a,a,ab,-,a,ab,a,-,a,a,ab,a,-,ab,a,-,-,-,a,a,ab,ab,-,a,ab,-,ab,ab,ab,ab,ab,-,ab,-,-,a,ab,a,a,ab,-,ab,a,a,a,a,a,ab,a,-,ab,ab,a,-,-,ab,a,ab,ab,ab,a,a,a,a,ab,a,a,ab,ab,ab,ab,-,a,a,a,a,ab,ab,ab,-,a,-,-,a,a,ab,a,a,…
*M2806	B3.7	a,a,-,ab,ab,a,b,b,b,ab,ab,b,b,-,ab,-,a,ab,-,b,ab,ab,ab,ab,b,ab,-,ab,ab,ab,-,b,b,a,-,a,b,ab,b,ab,a,b,ab,a,-,ab,b,ab,b,ab,b,ab,ab,-,ab,b,b,ab,b,b,b,-,a,ab,ab,ab,ab,ab,-,ab,a,ab,ab,-,ab,ab,b,-,b,ab,ab,ab,b,a,ab,b,-,ab,-,a,b,ab,ab,-,a,b,-,ab,ab,ab,b,-,b,-,b,ab,b,ab,b,-,b,b,ab,ab,ab,ab,ab,-,ab,ab,b,ab,ab,-,-,-,ab,-,-,a,-,-,ab,ab,a,b,ab,ab,b,b,a,-,-,a,b,a,-,-,ab,ab,b,-,-,ab,ab,a,ab,b,b,a,-,b,-,-,a,ab,a…
*M2808	D2.15	a,-,a,a,ab,a,ab,ab,ab,-,a,ab,ab,-,-,ab,a,a,ab,ab,ab,ab,ab,a,ab,a,a,a,a,a,ab,ab,ab,a,a,a,ab,-,-,-,a,-,ab,a,a,a,-,-,ab,a,ab,-,ab,-,ab,ab,ab,a,ab,ab,-,a,a,a,a,ab,a,a,a,ab,-,a,ab,a,ab,a,-,ab,ab,a,a,a,ab,-,-,-,a,ab,a,a,ab,a,-,ab,a,-,ab,ab,a,-,-,ab,ab,a,-,ab,ab,ab,ab,ab,ab,ab,ab,a,-,a,-,a,a,ab,-,-,a,a,a,a,a,ab,a,a,ab,ab,a,a,a,ab,-,ab,-,-,-,a,a,a,ab,a,a,ab,ab,ab,ab,a,a,a,-,a,ab,ab,ab,a,a,-,a,a,a,ab,a,a,…
*M2809	D2.15	-,a,-,a,ab,a,ab,ab,ab,ab,a,ab,ab,-,-,ab,a,a,ab,-,ab,ab,ab,a,ab,a,a,a,-,a,-,ab,ab,a,a,a,ab,a,ab,-,a,ab,ab,-,a,a,ab,-,-,a,ab,a,ab,ab,ab,-,ab,a,ab,ab,ab,a,-,a,a,ab,-,a,a,ab,a,a,ab,a,ab,-,ab,-,ab,a,-,a,ab,a,a,ab,a,ab,a,a,ab,-,a,ab,a,ab,ab,ab,a,-,-,ab,ab,a,ab,ab,ab,ab,-,ab,ab,-,ab,a,-,a,ab,-,a,ab,ab,ab,-,a,a,a,a,-,-,a,ab,ab,a,-,a,ab,-,ab,-,ab,a,a,-,-,ab,-,a,-,ab,ab,ab,a,a,-,a,a,ab,ab,ab,a,-,ab,a,a,a,a…
*M2811	D2.15	a,a,a,a,-,a,ab,-,ab,-,-,-,ab,ab,a,ab,a,a,ab,-,ab,ab,ab,-,ab,a,-,a,a,-,-,-,ab,-,a,a,ab,a,ab,a,a,ab,ab,a,a,a,ab,a,ab,-,ab,a,ab,ab,-,ab,-,a,ab,-,ab,a,a,a,-,ab,a,a,a,ab,-,a,ab,a,ab,a,-,ab,ab,-,a,a,ab,a,a,ab,a,ab,a,a,ab,a,a,-,a,-,-,ab,a,a,ab,-,ab,a,ab,ab,ab,ab,-,ab,ab,ab,ab,-,-,a,ab,a,-,ab,-,ab,a,a,a,a,a,ab,-,a,ab,ab,-,a,a,ab,a,ab,ab,ab,a,a,a,-,ab,a,a,ab,ab,ab,ab,a,-,a,a,a,ab,ab,ab,a,-,ab,a,a,-,ab,a,a…
*M2814	D2.15	a,a,a,a,ab,a,ab,-,ab,ab,-,ab,ab,-,a,ab,a,a,ab,ab,-,-,ab,a,ab,a,a,a,-,a,ab,ab,ab,a,a,-,ab,-,ab,a,-,ab,ab,a,a,a,ab,a,ab,a,ab,a,ab,-,ab,ab,ab,a,ab,-,-,a,a,a,a,ab,-,a,a,ab,a,-,ab,a,ab,a,ab,ab,-,a,a,a,ab,-,a,ab,a,ab,a,a,ab,a,a,ab,a,ab,-,ab,a,a,ab,-,ab,a,ab,ab,ab,ab,ab,ab,ab,-,-,-,ab,a,ab,a,a,ab,ab,ab,a,a,a,a,a,ab,a,a,ab,ab,a,a,a,ab,a,ab,ab,ab,a,-,a,a,-,a,a,-,ab,-,-,-,a,a,-,a,ab,-,ab,a,a,ab,a,-,a,ab,a,…
*M2816	D2.15	a,a,a,a,ab,-,ab,ab,ab,-,-,ab,ab,-,a,-,a,a,-,ab,-,ab,ab,a,-,a,a,a,a,a,ab,ab,ab,a,a,a,ab,-,ab,a,a,ab,ab,a,a,a,ab,a,ab,a,-,a,ab,ab,ab,-,ab,a,ab,ab,ab,a,a,a,a,ab,-,a,a,ab,a,a,ab,a,-,a,ab,ab,ab,-,a,a,ab,a,a,ab,-,ab,a,-,ab,a,a,-,a,ab,ab,ab,-,a,ab,ab,-,-,ab,-,-,ab,ab,-,ab,ab,ab,a,ab,a,ab,a,a,ab,ab,ab,a,-,a,a,a,ab,a,a,ab,ab,a,a,a,-,a,-,ab,ab,a,a,a,a,ab,-,a,-,-,ab,ab,a,a,a,a,a,-,-,ab,a,a,ab,a,a,a,ab,a,-,a…
*M2820	D1.10	a,a,a,ab,a,a,-,ab,ab,a,ab,ab,ab,ab,-,a,a,ab,ab,ab,a,a,a,-,ab,ab,a,ab,-,ab,a,-,-,-,-,a,ab,ab,ab,-,a,ab,a,a,ab,ab,ab,ab,ab,-,-,ab,a,-,a,ab,ab,ab,ab,ab,ab,ab,a,ab,ab,a,-,ab,a,a,-,-,a,a,a,ab,-,a,ab,ab,ab,ab,ab,-,-,ab,a,a,a,a,ab,ab,ab,ab,-,-,a,a,ab,ab,ab,ab,-,a,ab,a,ab,a,ab,a,ab,ab,a,ab,a,ab,a,ab,ab,-,ab,a,ab,ab,-,a,ab,a,ab,-,a,a,ab,ab,a,-,ab,a,ab,ab,-,a,a,a,ab,-,ab,ab,a,ab,-,ab,a,ab,ab,a,a,ab,-,a,a,a…
*M2826	D1.10	ab,ab,ab,a,-,ab,a,a,a,ab,-,a,a,-,a,ab,ab,a,a,a,ab,ab,-,a,a,a,ab,-,a,a,ab,a,a,ab,a,ab,a,a,a,a,ab,a,ab,-,a,a,-,a,a,-,-,a,ab,a,ab,a,a,a,a,a,a,-,ab,a,-,ab,a,-,ab,ab,ab,a,ab,ab,-,a,a,ab,a,a,a,-,a,ab,a,a,ab,ab,ab,ab,a,a,-,-,ab,-,-,ab,ab,a,-,a,a,ab,a,ab,a,ab,a,ab,a,a,ab,a,-,a,ab,a,a,ab,a,ab,a,a,ab,-,a,-,a,ab,ab,ab,-,-,ab,-,a,ab,-,a,ab,ab,-,ab,a,-,a,a,ab,a,-,a,-,a,-,ab,ab,a,a,ab,ab,a,-,-,ab,-,a,-,ab,ab,a…
*M2827	D1.10	ab,ab,ab,a,-,ab,a,a,a,ab,a,a,-,a,a,ab,-,a,-,a,ab,ab,ab,a,a,a,ab,a,a,-,ab,-,-,-,a,-,a,-,a,a,-,a,ab,ab,a,a,-,a,a,a,-,a,ab,a,ab,a,a,-,a,a,a,a,ab,-,a,ab,a,a,ab,ab,ab,a,ab,ab,-,-,a,ab,a,-,-,a,a,ab,a,a,ab,-,ab,ab,a,a,a,a,ab,-,ab,ab,ab,a,ab,-,a,ab,a,ab,a,ab,-,ab,-,-,ab,a,ab,a,ab,-,a,ab,a,ab,-,a,ab,ab,a,-,-,-,ab,ab,a,a,ab,a,a,ab,-,a,ab,ab,ab,ab,a,-,a,a,-,a,a,-,-,a,a,ab,ab,a,-,ab,-,a,ab,-,ab,ab,a,ab,-,ab,…
*M2830	D1.10	ab,ab,-,a,ab,ab,-,a,a,ab,a,a,-,a,a,ab,ab,a,a,a,ab,ab,ab,a,a,a,ab,a,a,a,ab,a,a,ab,a,ab,a,-,a,a,ab,a,-,ab,a,a,a,-,a,a,a,-,ab,a,ab,a,a,a,a,-,a,a,-,-,a,-,a,a,ab,ab,-,a,ab,ab,ab,-,-,ab,a,a,a,a,a,ab,a,a,ab,ab,-,ab,-,a,a,a,ab,a,ab,ab,ab,a,-,a,a,ab,a,ab,a,ab,-,ab,a,a,ab,a,ab,a,ab,a,a,ab,a,ab,a,a,ab,-,a,ab,a,ab,ab,-,-,a,ab,a,-,ab,a,a,ab,ab,-,ab,a,-,a,a,-,-,a,a,ab,a,-,-,-,a,a,-,-,a,ab,-,-,ab,a,ab,ab,ab,a,a…
*M2843	D2.15	a,a,a,a,ab,a,ab,ab,ab,ab,a,-,-,-,a,-,a,a,ab,ab,ab,ab,ab,a,ab,-,a,a,a,a,ab,ab,-,a,a,a,ab,a,ab,ab,a,ab,ab,a,a,a,ab,-,ab,a,-,a,-,ab,ab,ab,ab,a,ab,ab,ab,a,a,-,a,ab,a,-,-,-,a,a,ab,a,ab,-,ab,-,ab,a,a,a,ab,-,a,ab,a,ab,a,-,ab,a,a,ab,a,ab,ab,ab,a,a,-,ab,ab,a,-,ab,ab,ab,ab,ab,ab,ab,ab,a,ab,-,ab,a,a,ab,ab,-,a,a,a,a,a,ab,ab,a,ab,-,a,a,a,ab,a,ab,ab,ab,a,-,a,a,-,a,-,ab,ab,ab,-,ab,a,a,-,a,-,ab,ab,ab,a,ab,a,a,a,…
*M2845	D2.15	-,-,a,a,ab,-,ab,ab,-,ab,a,ab,ab,ab,-,ab,a,a,ab,ab,ab,-,ab,a,ab,a,-,a,a,a,ab,ab,ab,a,a,a,ab,a,-,ab,a,ab,ab,a,a,a,ab,a,-,a,a,a,ab,ab,ab,-,ab,a,-,ab,-,a,a,a,a,ab,a,a,a,ab,a,-,ab,a,ab,a,ab,ab,ab,a,-,a,-,-,a,ab,a,ab,a,a,ab,-,a,ab,a,ab,ab,-,-,a,-,-,-,a,ab,ab,ab,ab,ab,ab,ab,ab,ab,a,ab,a,ab,a,a,ab,ab,ab,a,a,a,a,a,ab,ab,a,-,ab,a,a,a,ab,a,ab,ab,ab,a,a,a,a,ab,a,a,-,ab,ab,ab,-,a,-,a,a,ab,-,ab,ab,a,ab,a,a,-,a…
*M2846	D1.10	a,-,ab,a,ab,ab,a,a,a,ab,a,a,a,a,a,ab,ab,-,a,a,-,ab,ab,a,-,a,ab,a,a,a,ab,a,a,ab,a,ab,a,a,a,a,ab,a,ab,-,a,a,a,a,a,a,a,a,ab,a,ab,a,a,a,a,a,-,a,-,a,-,ab,a,-,-,ab,ab,a,ab,ab,-,-,a,ab,a,a,a,a,a,ab,a,-,ab,ab,ab,-,a,-,a,a,ab,a,ab,-,ab,a,-,a,a,ab,a,-,a,-,a,ab,a,a,ab,a,ab,-,ab,a,a,ab,a,ab,a,-,ab,-,a,ab,a,ab,ab,-,-,a,ab,a,a,ab,-,a,ab,ab,ab,ab,a,ab,a,a,-,-,a,-,ab,a,a,ab,ab,a,-,ab,ab,a,ab,a,-,ab,a,ab,ab,-,-,-…
*M2847	B3.7	a,-,ab,a,-,-,ab,a,-,-,a,-,ab,ab,a,b,-,a,ab,ab,b,b,b,-,ab,a,ab,a,a,-,b,-,-,-,-,ab,ab,-,ab,ab,ab,ab,b,-,a,a,ab,a,ab,-,a,-,b,ab,b,ab,ab,a,ab,ab,ab,a,ab,a,a,b,-,a,ab,b,ab,a,b,ab,b,a,-,b,ab,a,a,a,ab,ab,a,ab,ab,b,ab,-,ab,a,a,ab,ab,ab,b,b,ab,a,-,ab,ab,ab,ab,b,ab,b,ab,b,ab,ab,-,ab,b,-,-,a,a,b,-,b,a,a,ab,ab,a,-,ab,-,-,b,a,a,ab,ab,a,b,ab,ab,ab,ab,ab,ab,ab,ab,a,ab,b,ab,ab,ab,ab,a,a,ab,-,ab,ab,-,-,ab,ab,a,ab…
*M2853	B3.7	b,ab,ab,-,a,ab,ab,b,ab,a,b,ab,ab,ab,-,a,ab,b,-,ab,a,a,a,b,ab,b,ab,b,b,b,a,ab,-,ab,b,ab,ab,b,ab,ab,-,-,a,ab,b,b,-,b,ab,b,-,-,a,ab,a,ab,-,b,ab,ab,ab,-,ab,b,-,a,b,-,ab,a,-,b,a,ab,a,b,ab,a,ab,-,b,b,ab,ab,-,-,-,a,ab,ab,ab,b,b,ab,ab,ab,a,a,ab,-,-,ab,-,-,ab,a,ab,a,ab,a,ab,ab,a,ab,a,-,a,b,b,a,ab,a,-,b,ab,ab,b,a,ab,ab,a,a,b,b,ab,ab,b,a,ab,ab,ab,ab,ab,ab,ab,ab,-,ab,a,ab,ab,ab,ab,b,b,ab,a,ab,ab,-,ab,ab,ab,-…
*M2854	B3.7	-,ab,ab,a,b,ab,-,a,ab,b,a,ab,ab,-,a,b,ab,a,-,ab,b,b,b,-,ab,a,-,-,a,a,b,ab,ab,ab,a,ab,-,a,ab,ab,ab,-,-,ab,-,a,ab,a,-,a,a,a,b,ab,b,ab,ab,a,ab,ab,ab,a,ab,-,a,b,a,a,ab,b,ab,a,b,ab,b,-,ab,b,ab,a,a,a,ab,ab,a,ab,-,b,ab,ab,ab,a,a,-,ab,-,b,b,ab,a,ab,ab,ab,ab,ab,b,-,-,ab,b,ab,ab,b,ab,b,a,b,a,a,-,ab,b,-,a,-,ab,a,b,ab,ab,b,b,a,a,-,ab,a,b,ab,ab,ab,ab,-,ab,ab,ab,a,ab,-,-,ab,-,ab,-,-,ab,b,ab,ab,b,ab,ab,ab,a,ab,…
*M2857	B3.7	b,-,ab,b,a,-,-,b,-,a,b,-,ab,-,b,a,ab,b,ab,ab,a,a,a,b,-,b,-,b,-,b,a,ab,ab,ab,-,ab,ab,-,ab,ab,ab,ab,a,-,b,b,ab,b,ab,-,-,b,a,ab,a,-,ab,b,ab,ab,ab,b,ab,b,b,-,-,b,-,a,ab,b,a,ab,a,b,ab,a,ab,b,b,b,-,-,b,-,ab,a,-,ab,ab,b,b,ab,ab,ab,a,a,ab,b,-,ab,ab,ab,ab,a,ab,-,ab,a,ab,ab,a,-,a,-,a,b,b,-,-,a,b,b,-,ab,b,a,ab,ab,-,a,b,b,ab,ab,-,-,ab,ab,ab,ab,ab,ab,ab,-,b,ab,a,-,ab,ab,ab,b,b,ab,a,-,-,a,-,ab,ab,b,ab,a,b,ab,a…
*M2858	B3.7	b,ab,ab,b,a,ab,ab,b,ab,a,b,-,ab,ab,b,-,ab,-,ab,-,-,a,-,b,ab,b,ab,b,b,b,a,ab,ab,ab,b,-,ab,b,ab,ab,ab,ab,a,ab,b,-,ab,b,ab,b,-,b,a,ab,a,ab,ab,-,ab,ab,ab,b,-,b,b,-,b,-,ab,-,ab,b,-,ab,a,-,ab,a,ab,b,-,b,ab,ab,-,ab,-,a,-,ab,ab,b,-,-,ab,ab,a,-,ab,b,-,ab,ab,-,ab,a,ab,a,ab,a,-,-,a,ab,-,b,a,-,b,-,ab,a,b,b,-,ab,b,a,ab,ab,a,a,b,b,ab,ab,b,-,ab,ab,ab,ab,ab,ab,ab,ab,-,-,-,ab,ab,ab,ab,b,b,ab,a,ab,ab,a,ab,ab,ab,b,…
*M2860	B3.7	a,ab,ab,a,b,ab,ab,a,ab,b,a,-,-,ab,a,b,ab,-,ab,ab,b,b,b,a,ab,a,-,-,a,-,b,ab,ab,ab,a,ab,ab,a,ab,ab,ab,ab,b,ab,a,a,ab,-,ab,a,a,a,b,ab,b,ab,-,a,ab,ab,ab,-,-,a,a,b,a,-,ab,b,ab,a,b,ab,b,-,ab,b,-,a,a,a,ab,ab,a,ab,ab,b,-,ab,ab,-,a,ab,ab,ab,-,b,ab,-,ab,ab,ab,-,-,b,ab,b,-,b,-,ab,b,ab,b,a,b,a,a,b,ab,b,a,a,ab,-,-,b,ab,ab,b,b,a,a,ab,ab,a,b,-,ab,-,ab,ab,ab,ab,-,a,ab,b,ab,ab,-,ab,a,a,ab,b,ab,-,b,ab,-,ab,-,ab,b,…
*M2873	D1.10	ab,a,a,ab,a,a,ab,ab,ab,-,a,-,ab,-,-,a,a,ab,ab,-,a,a,a,ab,ab,ab,a,ab,ab,ab,a,ab,ab,-,ab,a,ab,ab,ab,-,a,ab,a,a,ab,ab,ab,-,ab,ab,ab,-,a,ab,-,ab,-,ab,ab,ab,ab,ab,a,-,ab,a,ab,-,a,a,a,ab,a,a,-,ab,ab,a,ab,ab,ab,ab,ab,a,ab,-,a,a,a,a,ab,ab,ab,ab,a,ab,a,-,a,-,a,ab,ab,a,ab,-,ab,a,ab,a,-,ab,a,-,a,ab,a,ab,-,a,ab,a,ab,-,a,a,ab,a,ab,-,a,a,ab,ab,a,ab,ab,a,ab,-,a,a,-,a,-,a,ab,ab,a,ab,ab,ab,a,ab,ab,a,a,-,-,a,a,ab,…
*M2882	D1.10	a,ab,ab,a,ab,-,a,a,a,ab,-,a,a,-,a,-,ab,a,a,-,ab,ab,-,a,a,-,ab,a,-,a,ab,a,-,ab,a,-,a,a,a,a,-,-,-,ab,-,-,a,a,-,a,a,a,ab,a,ab,a,a,a,a,-,a,-,ab,a,a,ab,-,a,ab,-,ab,-,ab,ab,ab,a,a,ab,a,a,a,a,-,ab,a,-,ab,ab,ab,ab,a,-,a,a,ab,a,-,ab,ab,a,-,a,a,ab,a,a,a,ab,-,ab,-,a,ab,ab,ab,a,ab,-,a,-,a,ab,-,a,-,-,-,ab,a,ab,ab,ab,a,a,-,a,a,ab,a,-,ab,-,a,ab,-,ab,a,-,ab,a,a,a,ab,a,a,-,ab,a,a,ab,ab,a,ab,a,ab,ab,a,ab,-,-,-,a,a…
*M2894	D2.15	ab,ab,ab,ab,a,ab,a,ab,a,a,ab,-,a,a,ab,a,ab,ab,a,a,a,a,a,ab,-,-,ab,ab,-,ab,-,a,a,ab,ab,-,a,ab,-,a,-,-,-,ab,ab,ab,a,ab,a,ab,ab,ab,a,a,-,a,-,ab,a,a,a,ab,ab,-,ab,a,ab,-,ab,a,ab,ab,a,-,a,ab,a,a,a,ab,ab,ab,a,ab,ab,a,ab,-,ab,ab,a,ab,-,a,ab,a,a,a,ab,ab,ab,a,a,ab,a,-,a,a,-,-,a,a,a,-,a,-,a,ab,ab,a,-,a,ab,ab,-,ab,a,a,-,ab,a,a,ab,ab,ab,a,ab,a,a,a,ab,a,-,ab,a,ab,-,-,a,a,a,-,ab,ab,ab,ab,a,-,a,a,-,-,ab,-,ab,a,-…
*M2895	D2.15	-,-,-,ab,a,ab,a,-,a,a,ab,a,-,a,ab,a,ab,ab,-,a,-,a,a,ab,a,ab,ab,ab,ab,ab,a,a,a,-,-,ab,a,ab,-,a,-,-,ab,ab,ab,ab,-,ab,-,ab,ab,ab,a,-,a,a,a,ab,a,a,a,ab,-,ab,ab,a,-,ab,ab,a,ab,ab,a,ab,a,ab,a,a,a,-,ab,-,a,ab,ab,a,ab,a,ab,ab,a,ab,-,a,ab,a,a,a,ab,ab,ab,a,a,ab,a,a,a,a,a,a,a,a,a,ab,a,ab,a,ab,-,a,a,-,ab,-,ab,ab,a,a,a,ab,-,a,ab,ab,ab,a,ab,a,a,a,-,a,ab,ab,a,ab,-,a,a,a,a,a,ab,ab,ab,ab,a,-,a,a,ab,a,ab,ab,ab,-,-…
*M2903	D1.10	ab,a,a,ab,a,a,ab,ab,-,a,a,ab,ab,-,ab,-,a,-,-,ab,-,a,a,ab,-,ab,-,ab,ab,ab,a,ab,ab,a,ab,-,ab,ab,-,ab,-,ab,a,a,ab,-,-,ab,ab,-,ab,-,a,ab,-,-,-,ab,-,-,ab,ab,a,ab,ab,a,-,ab,a,-,a,ab,a,a,-,ab,ab,-,ab,-,ab,-,-,a,-,ab,-,a,a,-,ab,ab,ab,ab,-,-,-,a,-,ab,a,ab,-,-,ab,ab,ab,-,ab,-,ab,ab,a,a,a,ab,a,ab,ab,a,-,a,ab,ab,-,a,ab,a,ab,a,a,a,ab,ab,a,ab,ab,a,ab,ab,a,a,ab,a,-,-,ab,ab,-,ab,ab,-,a,ab,ab,a,-,ab,ab,a,a,ab,a,-…
*M2906	D1.10	a,ab,ab,-,-,-,a,a,a,ab,ab,a,a,-,a,ab,ab,a,-,a,-,ab,ab,a,-,a,a,-,a,a,ab,-,a,ab,a,ab,-,a,-,a,ab,a,-,ab,a,a,a,a,a,a,a,-,ab,a,ab,-,-,a,a,a,-,a,ab,-,a,ab,ab,a,-,-,ab,a,ab,ab,ab,-,-,ab,a,a,a,a,-,ab,a,a,ab,-,ab,ab,a,a,a,a,ab,a,ab,ab,ab,a,-,-,a,ab,-,-,a,ab,a,ab,a,a,ab,ab,-,a,ab,-,a,ab,a,ab,a,a,ab,ab,a,ab,a,-,-,-,a,a,ab,a,a,-,a,a,ab,ab,a,ab,a,ab,a,a,ab,a,a,a,ab,a,a,ab,ab,a,a,ab,ab,a,ab,a,ab,ab,a,ab,ab,ab,…
*M2910	D1.10	a,-,ab,a,ab,-,a,-,a,-,ab,a,-,-,-,ab,ab,a,a,a,ab,ab,ab,a,a,a,a,a,a,a,ab,a,-,ab,a,ab,a,-,-,-,ab,a,ab,ab,-,a,a,a,a,a,a,a,ab,a,ab,a,-,a,-,-,-,-,ab,a,a,ab,ab,a,ab,ab,ab,a,ab,ab,ab,a,a,ab,a,a,-,-,-,ab,a,-,ab,ab,ab,ab,a,a,a,a,ab,a,ab,ab,ab,a,ab,a,a,-,a,a,a,ab,-,ab,a,a,ab,-,ab,a,ab,a,a,ab,a,ab,a,a,ab,ab,a,ab,a,ab,ab,ab,a,a,ab,a,a,ab,a,-,-,ab,a,-,a,ab,a,a,-,a,a,a,ab,a,a,ab,ab,a,a,ab,ab,a,ab,a,-,ab,a,ab,ab…
*M2915	D1.10	-,a,a,ab,a,a,-,-,ab,-,a,-,ab,-,ab,a,-,ab,-,ab,a,-,a,ab,ab,ab,ab,ab,ab,-,a,ab,ab,a,-,a,ab,ab,-,ab,a,ab,a,a,ab,ab,ab,ab,ab,ab,ab,ab,a,ab,a,ab,ab,ab,-,ab,ab,ab,a,ab,ab,a,a,ab,a,a,-,-,-,-,a,-,ab,a,ab,ab,ab,ab,ab,-,ab,ab,a,-,a,a,ab,ab,ab,ab,a,ab,a,a,a,ab,-,ab,ab,-,ab,ab,-,a,ab,a,ab,ab,a,a,a,ab,a,ab,-,a,-,a,-,ab,-,a,ab,a,ab,a,a,a,ab,ab,-,ab,ab,a,ab,-,a,a,ab,a,ab,a,ab,-,a,ab,ab,ab,a,ab,-,a,a,ab,ab,-,a,a…
*M2917	B3.7	ab,b,b,ab,ab,b,a,ab,a,ab,b,-,a,a,ab,ab,-,ab,a,a,ab,ab,ab,ab,a,ab,ab,ab,ab,-,ab,-,a,-,ab,-,-,ab,a,a,-,ab,-,b,ab,ab,a,ab,a,ab,ab,ab,ab,a,ab,a,a,-,a,a,a,ab,b,ab,ab,ab,-,ab,-,ab,b,ab,ab,b,ab,ab,a,ab,a,ab,-,ab,a,b,ab,a,b,ab,-,-,a,ab,ab,a,b,a,ab,-,b,ab,b,a,a,b,a,a,a,ab,a,ab,a,a,ab,b,ab,-,-,a,ab,-,-,ab,ab,ab,b,-,-,ab,a,b,ab,-,ab,ab,b,a,ab,ab,a,a,b,ab,-,b,a,b,-,-,-,a,a,ab,b,ab,ab,-,ab,-,a,-,-,-,b,ab,b,ab…
*M2918	D1.10	a,ab,-,a,ab,ab,-,a,a,-,-,a,a,a,a,ab,-,a,-,a,ab,ab,ab,-,-,a,a,a,a,a,ab,a,a,ab,a,ab,-,a,a,a,ab,a,ab,ab,a,a,a,a,-,a,a,a,ab,a,-,a,a,a,-,a,a,a,-,a,-,ab,ab,a,-,ab,ab,a,ab,ab,ab,a,-,ab,a,a,a,a,-,ab,a,a,ab,ab,ab,ab,-,a,a,a,ab,a,ab,ab,ab,-,ab,a,a,-,a,a,a,ab,a,-,a,a,ab,ab,ab,a,-,a,-,ab,a,ab,a,a,ab,ab,a,ab,a,ab,ab,ab,a,-,ab,a,-,ab,a,a,-,-,-,-,a,ab,a,-,ab,a,a,-,ab,a,-,-,ab,a,a,ab,ab,a,ab,a,-,ab,a,ab,ab,ab,-,…
*M2919	D1.10	-,ab,ab,a,ab,ab,a,a,a,ab,-,a,-,a,a,ab,-,-,-,a,-,ab,ab,a,a,-,a,-,a,-,-,a,a,ab,a,ab,a,a,a,a,ab,a,ab,ab,a,a,a,a,a,a,a,a,-,-,ab,a,a,a,a,-,a,a,ab,a,-,ab,ab,a,ab,-,ab,a,-,ab,ab,a,a,ab,a,a,a,a,a,ab,a,a,ab,ab,ab,ab,a,a,a,-,ab,a,ab,ab,ab,a,ab,a,-,ab,a,-,a,ab,a,ab,a,a,ab,ab,ab,a,ab,a,a,-,a,-,a,a,ab,ab,-,ab,a,ab,ab,-,a,a,ab,a,a,-,a,a,-,-,-,ab,a,ab,a,a,ab,a,a,a,ab,a,a,-,ab,a,a,ab,-,a,ab,a,ab,-,a,ab,ab,-,a,a,…
*M2920	D1.10	a,ab,-,a,ab,ab,-,a,a,-,ab,a,a,a,a,ab,ab,a,a,a,ab,ab,ab,a,a,a,-,a,a,a,ab,a,a,ab,a,-,-,a,a,a,ab,a,ab,ab,-,a,-,a,a,a,a,a,ab,a,ab,a,-,a,-,-,a,a,ab,-,a,ab,ab,a,ab,-,ab,a,ab,ab,ab,a,a,-,a,a,-,a,a,ab,a,-,ab,ab,ab,ab,a,a,a,a,-,a,ab,ab,-,a,ab,a,a,ab,a,a,a,ab,a,ab,a,-,ab,ab,ab,a,ab,a,a,ab,a,ab,a,a,ab,ab,a,-,a,ab,ab,ab,-,a,ab,a,-,ab,a,-,-,-,a,ab,-,ab,a,a,ab,-,-,a,ab,a,a,ab,ab,-,a,ab,ab,a,ab,a,ab,ab,a,-,ab,a…
*M2927	D1.10	ab,a,-,ab,a,a,ab,ab,ab,a,-,ab,-,ab,ab,a,a,ab,ab,ab,-,a,a,-,ab,ab,ab,ab,ab,ab,a,ab,-,ab,ab,a,-,-,ab,-,-,ab,a,-,ab,ab,ab,ab,-,-,ab,-,a,ab,a,ab,ab,-,ab,-,-,ab,a,ab,ab,a,a,ab,a,a,a,-,a,a,a,ab,ab,a,-,ab,ab,ab,ab,a,ab,ab,a,-,a,a,ab,ab,ab,ab,a,ab,a,a,a,ab,a,-,ab,a,ab,ab,-,a,-,a,ab,ab,a,a,a,ab,a,ab,ab,a,-,-,-,ab,a,a,-,a,-,-,a,a,ab,ab,-,ab,ab,-,ab,ab,a,a,ab,-,ab,a,ab,-,a,ab,-,-,a,ab,ab,ab,a,-,ab,a,a,ab,a,…
*M2934	D2.15	ab,ab,-,ab,a,-,a,ab,a,a,-,a,a,a,ab,a,-,ab,a,a,a,a,a,ab,a,-,ab,ab,ab,-,a,a,-,ab,-,-,a,ab,-,-,-,ab,ab,-,ab,ab,a,ab,a,ab,ab,ab,-,a,a,a,a,ab,a,a,a,ab,ab,ab,-,a,a,ab,ab,a,ab,-,a,ab,a,-,a,-,-,ab,ab,ab,a,ab,ab,a,ab,a,ab,-,a,ab,ab,-,ab,-,a,a,ab,-,a,-,a,ab,a,a,a,a,a,-,a,-,a,ab,a,-,a,a,ab,a,a,a,ab,ab,ab,ab,a,a,a,ab,-,a,ab,ab,ab,-,ab,a,-,a,ab,a,-,ab,a,ab,ab,a,a,-,-,a,ab,ab,a,ab,a,a,a,a,ab,-,ab,-,ab,-,ab,ab,…
*M2935	B3.7	b,-,-,-,-,-,ab,b,-,a,ab,ab,ab,ab,b,a,ab,b,ab,ab,a,a,-,b,ab,b,b,b,b,-,a,ab,ab,b,b,ab,ab,-,ab,ab,ab,b,ab,ab,b,b,ab,b,ab,b,-,b,a,ab,-,ab,ab,b,ab,ab,ab,b,ab,b,b,a,-,b,ab,-,ab,-,a,-,a,b,ab,-,ab,b,b,b,ab,ab,-,-,ab,a,ab,ab,-,b,b,-,ab,ab,a,a,ab,b,-,ab,ab,ab,ab,ab,ab,-,ab,a,ab,-,a,ab,-,b,a,ab,b,-,ab,a,b,b,ab,ab,ab,a,ab,ab,-,-,b,b,ab,ab,b,a,-,ab,ab,a,b,ab,ab,ab,-,ab,a,ab,ab,ab,-,b,ab,b,a,ab,ab,a,ab,ab,ab,b…
*M2936	B3.7	-,a,-,ab,ab,a,b,ab,-,ab,a,b,b,b,-,ab,a,-,b,-,ab,ab,-,ab,b,ab,ab,-,-,ab,-,b,b,ab,ab,-,b,ab,-,-,a,ab,-,-,ab,-,b,ab,-,ab,ab,ab,ab,b,ab,-,-,ab,b,b,-,ab,-,ab,ab,ab,-,ab,a,ab,-,ab,ab,-,ab,ab,b,ab,b,ab,ab,ab,b,a,ab,-,-,ab,a,a,b,ab,ab,ab,-,b,ab,ab,a,ab,ab,b,-,a,b,b,b,ab,b,ab,b,-,-,a,ab,ab,ab,b,ab,-,-,ab,ab,ab,a,a,b,ab,b,a,-,-,ab,-,-,b,ab,ab,b,-,a,ab,-,a,-,a,ab,-,ab,b,b,b,-,ab,b,ab,-,b,b,-,-,b,a,ab,a,ab,a…
*M2937	D2.15	ab,ab,ab,ab,a,ab,a,ab,a,a,ab,a,a,a,ab,a,ab,ab,a,a,a,a,a,-,a,ab,ab,ab,ab,ab,a,a,a,ab,-,ab,a,ab,a,-,ab,ab,ab,-,ab,-,-,ab,a,ab,ab,ab,a,-,a,a,a,-,a,a,a,-,-,ab,ab,a,a,ab,ab,a,ab,-,a,ab,a,-,a,a,a,ab,-,-,a,ab,ab,-,ab,a,ab,ab,a,ab,-,ab,ab,a,a,a,ab,ab,a,a,a,ab,a,a,a,a,-,a,a,-,a,ab,a,ab,-,a,ab,a,a,a,ab,ab,ab,-,a,a,a,ab,a,a,ab,ab,ab,-,ab,a,a,a,-,a,ab,ab,a,-,ab,a,a,ab,a,a,ab,ab,a,ab,a,a,a,a,ab,-,-,ab,ab,a,ab…
*M2939	B3.7	a,-,ab,a,b,ab,ab,a,-,b,ab,ab,ab,ab,a,b,ab,-,ab,ab,b,b,b,a,ab,-,a,a,a,a,b,ab,ab,a,a,ab,ab,a,ab,ab,ab,-,ab,ab,a,a,ab,a,ab,a,-,a,b,-,b,ab,ab,-,ab,-,-,a,ab,a,a,b,b,-,ab,b,-,-,b,ab,b,a,-,-,ab,a,a,a,ab,ab,-,ab,ab,b,ab,ab,ab,a,a,a,-,ab,b,b,ab,a,b,-,ab,ab,-,ab,ab,b,-,-,ab,-,-,-,b,-,b,-,a,b,ab,b,a,-,ab,ab,ab,b,ab,ab,-,b,a,a,ab,ab,-,b,ab,ab,-,b,a,ab,ab,ab,a,ab,-,a,-,ab,ab,a,ab,-,b,ab,ab,b,ab,-,ab,a,ab,-,-,…
*M2940	D1.10	ab,a,a,-,a,-,ab,ab,ab,-,a,-,ab,ab,ab,a,a,ab,ab,ab,a,a,a,ab,-,ab,ab,ab,ab,-,a,ab,ab,ab,ab,a,ab,ab,ab,ab,a,ab,-,a,-,ab,ab,ab,ab,-,-,-,a,ab,a,ab,ab,-,ab,ab,ab,ab,a,ab,ab,a,a,ab,a,a,a,ab,-,a,a,ab,ab,-,ab,ab,ab,ab,ab,a,ab,ab,-,a,-,a,-,ab,ab,ab,a,ab,a,a,a,ab,a,ab,ab,a,ab,ab,ab,-,ab,a,ab,ab,a,a,-,ab,-,ab,ab,a,ab,a,ab,ab,a,a,ab,a,ab,a,a,-,ab,ab,a,ab,-,a,ab,-,a,-,ab,a,ab,a,ab,ab,-,ab,ab,-,a,ab,ab,ab,a,ab,…
*M2945	D1.10	a,ab,ab,a,-,ab,a,a,a,ab,ab,a,a,-,a,ab,ab,a,a,a,ab,ab,ab,a,a,a,a,a,a,-,ab,-,-,a,a,ab,a,a,-,a,ab,a,ab,ab,a,a,-,a,a,a,a,a,ab,a,ab,-,a,a,a,a,a,-,ab,a,a,ab,-,a,ab,ab,-,-,ab,ab,ab,a,-,-,-,a,a,a,a,ab,a,a,ab,ab,ab,ab,a,-,a,-,ab,a,-,ab,-,-,-,a,a,ab,a,-,a,ab,-,ab,a,-,ab,-,ab,a,ab,-,a,-,-,ab,a,a,ab,ab,-,ab,a,ab,ab,ab,a,a,ab,a,a,ab,a,-,-,-,a,ab,a,ab,a,a,-,a,-,a,-,a,a,a,ab,a,a,-,ab,-,ab,a,ab,-,a,ab,-,ab,a,-,-…
*M2947	D1.10	a,ab,ab,a,-,-,-,a,-,ab,ab,-,a,-,a,ab,ab,a,a,a,ab,ab,ab,a,a,-,-,-,a,a,-,a,a,-,a,ab,a,a,a,-,ab,-,-,ab,a,a,a,a,a,a,a,a,ab,a,ab,-,a,a,a,a,a,-,ab,a,a,ab,ab,-,-,-,-,a,ab,-,-,a,a,-,a,a,-,a,a,ab,a,a,ab,ab,ab,ab,a,a,a,a,ab,a,-,-,ab,a,ab,a,a,ab,-,a,a,ab,a,ab,-,a,ab,ab,ab,a,ab,a,a,ab,a,ab,a,a,ab,-,a,ab,a,ab,-,ab,a,a,ab,-,a,ab,a,a,ab,ab,a,-,a,ab,a,a,-,-,a,a,ab,a,a,a,-,a,a,ab,-,a,ab,a,ab,ab,-,ab,ab,ab,-,a,-,a…
*M2959	D2.15	ab,ab,ab,ab,a,ab,a,-,a,a,ab,a,a,a,ab,a,-,ab,-,-,a,a,a,-,a,ab,ab,ab,ab,-,a,a,a,ab,ab,ab,-,ab,a,a,ab,-,ab,ab,ab,ab,a,ab,a,-,ab,ab,a,-,-,a,a,ab,a,a,-,-,ab,ab,-,a,a,ab,ab,-,-,ab,a,ab,a,ab,-,a,a,ab,-,ab,-,ab,ab,-,ab,a,-,-,a,ab,ab,-,ab,a,a,a,ab,-,-,a,a,ab,a,a,a,a,a,a,a,a,-,ab,a,ab,-,-,ab,a,a,a,-,ab,ab,ab,a,-,a,-,-,-,ab,ab,ab,a,ab,a,-,a,ab,a,ab,ab,-,-,ab,a,-,ab,a,a,-,ab,a,ab,a,a,a,-,ab,a,ab,ab,a,-,ab,-,…
*M2961	B3.7	b,ab,ab,b,a,ab,ab,b,ab,a,-,ab,ab,ab,-,a,-,b,-,ab,a,-,ab,b,ab,-,b,-,b,b,-,ab,ab,b,b,ab,-,b,ab,-,ab,ab,ab,ab,b,b,ab,-,ab,b,b,-,a,ab,a,ab,ab,-,ab,ab,ab,b,ab,-,b,a,a,b,ab,-,-,b,a,b,-,b,ab,a,ab,b,b,b,-,ab,b,-,ab,a,-,ab,-,b,b,b,-,ab,a,ab,ab,-,ab,-,ab,ab,-,ab,ab,a,ab,a,ab,-,-,ab,a,-,a,ab,b,-,ab,a,b,b,-,ab,-,a,ab,ab,a,a,b,b,ab,ab,b,a,ab,ab,ab,a,b,ab,ab,-,-,-,a,b,ab,ab,ab,b,ab,-,a,ab,ab,a,ab,ab,ab,-,a,-,b…
*M2962	D1.10	ab,-,a,-,a,a,-,ab,ab,a,-,ab,ab,ab,-,-,a,ab,-,ab,-,a,ab,-,ab,ab,ab,-,ab,ab,-,ab,-,ab,ab,a,-,ab,ab,-,a,ab,a,a,ab,ab,-,ab,ab,ab,-,ab,a,ab,a,ab,ab,ab,ab,ab,ab,ab,-,ab,ab,a,-,ab,-,-,a,ab,a,ab,a,ab,ab,-,-,ab,ab,-,ab,-,ab,-,-,a,a,-,ab,ab,ab,ab,a,ab,a,ab,a,ab,-,ab,ab,a,ab,ab,ab,a,ab,a,ab,ab,a,a,a,ab,a,ab,ab,a,ab,a,ab,ab,a,a,ab,a,-,-,a,a,ab,ab,a,ab,-,a,-,-,a,a,ab,a,ab,a,-,ab,a,-,ab,-,a,ab,ab,ab,-,ab,ab,a,…
*M2964	B3.7	ab,-,a,-,ab,a,b,ab,b,-,a,b,b,b,ab,-,a,ab,b,b,ab,ab,b,ab,b,ab,ab,-,ab,ab,ab,b,-,ab,ab,a,-,ab,b,b,-,b,-,a,-,ab,b,ab,b,ab,ab,-,ab,-,ab,b,-,-,b,b,b,-,a,ab,ab,ab,ab,ab,a,ab,a,ab,ab,-,ab,ab,b,ab,b,ab,ab,ab,b,a,ab,b,a,ab,a,a,b,ab,ab,ab,a,b,-,-,a,ab,a,-,b,a,b,b,b,ab,-,ab,b,b,ab,a,ab,-,-,b,ab,ab,b,ab,ab,ab,a,a,b,ab,b,-,ab,ab,ab,ab,a,b,ab,ab,b,b,a,-,ab,-,b,a,ab,b,ab,ab,b,b,a,ab,b,ab,ab,b,b,ab,a,b,a,ab,ab,a…
*M2965	B3.7	b,-,ab,-,a,-,ab,b,-,a,ab,ab,ab,ab,-,-,-,b,ab,ab,-,a,-,b,-,b,b,b,b,-,-,-,ab,-,b,ab,ab,-,ab,ab,ab,ab,ab,ab,b,b,ab,b,-,b,b,b,-,-,a,ab,ab,b,ab,-,ab,b,ab,-,-,a,a,b,ab,a,ab,b,-,-,a,-,ab,a,ab,b,-,b,ab,-,-,ab,ab,-,ab,ab,ab,-,b,-,ab,-,a,ab,ab,b,ab,ab,ab,ab,ab,-,-,a,ab,a,ab,ab,a,ab,a,b,a,ab,b,a,ab,a,-,-,ab,ab,-,-,ab,ab,a,a,b,b,ab,-,-,a,ab,ab,-,a,b,ab,ab,ab,b,ab,a,b,ab,ab,ab,b,ab,b,a,ab,ab,a,ab,ab,ab,-,a,a,…
*M2966	D1.10	a,ab,ab,a,ab,ab,a,-,a,ab,ab,a,a,-,a,ab,-,a,-,-,ab,-,ab,a,a,a,a,a,a,-,ab,-,a,a,a,-,-,a,a,a,-,a,ab,ab,a,a,a,-,a,a,a,a,ab,a,ab,-,a,a,a,a,a,a,ab,a,-,ab,ab,a,ab,ab,ab,a,ab,a,ab,-,a,ab,a,a,a,a,a,ab,a,a,ab,-,ab,ab,a,a,a,a,ab,a,-,-,-,a,ab,a,a,ab,a,a,a,ab,-,ab,a,a,ab,ab,ab,a,ab,-,a,-,a,ab,a,a,ab,ab,a,-,a,ab,ab,ab,a,a,-,-,a,ab,-,-,ab,-,a,ab,a,ab,a,a,ab,a,-,-,ab,a,a,a,-,a,a,ab,-,a,ab,a,-,ab,-,ab,-,ab,a,a,ab…
*M2967	D1.10	a,ab,-,a,ab,ab,-,a,a,ab,ab,a,a,a,a,-,ab,a,a,a,ab,ab,-,-,a,a,a,a,a,a,ab,a,a,a,a,ab,a,a,a,a,ab,a,ab,ab,a,a,a,a,a,-,a,a,ab,a,-,a,a,a,-,a,-,a,-,a,a,ab,ab,a,ab,ab,ab,a,ab,a,ab,a,-,ab,a,-,-,a,a,ab,a,a,ab,ab,ab,ab,a,a,-,a,ab,-,ab,a,ab,a,ab,-,a,-,-,a,-,-,a,ab,a,a,-,ab,ab,a,ab,a,a,ab,-,ab,-,a,-,ab,a,ab,a,ab,ab,ab,a,a,-,a,a,-,a,a,ab,ab,a,ab,a,-,a,-,ab,a,a,-,ab,a,a,a,ab,a,a,-,-,a,ab,a,ab,ab,a,ab,ab,ab,a,a,a…
*M2971	D1.10	a,ab,ab,a,ab,ab,a,a,a,ab,ab,a,a,a,a,ab,-,a,a,a,ab,ab,ab,a,a,a,-,a,a,a,-,a,a,a,a,ab,-,-,-,a,ab,a,-,-,-,a,-,-,a,a,a,-,-,a,-,a,a,a,a,a,a,a,-,a,-,ab,ab,a,ab,ab,ab,a,ab,a,ab,-,a,-,a,a,-,a,a,ab,a,a,ab,ab,ab,-,a,a,a,a,ab,a,ab,-,ab,a,ab,a,a,ab,-,a,a,ab,-,ab,a,a,ab,ab,ab,a,ab,a,a,-,a,ab,a,a,ab,ab,a,ab,-,ab,ab,ab,-,a,ab,a,a,-,a,a,-,ab,a,ab,a,-,a,a,ab,a,a,a,ab,a,a,a,ab,a,a,ab,ab,a,ab,a,ab,ab,-,ab,ab,ab,-,-,…
*M2976	D2.15	-,ab,ab,ab,a,-,a,ab,-,a,-,a,-,a,ab,a,-,ab,-,a,a,a,-,ab,a,ab,ab,-,ab,-,a,a,a,-,ab,ab,a,ab,a,a,ab,a,ab,-,ab,ab,a,ab,-,-,ab,-,a,a,a,a,a,-,a,a,a,ab,ab,ab,-,a,a,ab,ab,a,ab,ab,a,ab,a,ab,a,-,a,ab,ab,ab,a,-,ab,a,ab,a,ab,-,a,ab,ab,ab,ab,a,a,a,ab,-,ab,a,-,ab,a,-,a,a,a,a,a,a,a,ab,-,ab,a,a,-,-,a,-,ab,ab,ab,ab,-,a,a,-,a,-,ab,ab,ab,a,ab,a,a,a,ab,a,-,ab,a,ab,ab,a,a,ab,a,a,ab,ab,-,ab,a,-,a,a,ab,a,ab,-,a,a,ab,ab,…
*M2981	D2.15	a,a,a,a,ab,a,-,a,ab,-,a,ab,ab,ab,a,ab,a,a,ab,ab,-,ab,ab,a,ab,a,a,a,a,-,-,ab,ab,a,a,a,ab,-,ab,ab,a,ab,a,a,a,a,ab,-,ab,a,a,a,ab,ab,ab,ab,-,a,ab,ab,ab,a,a,a,a,ab,ab,a,a,ab,a,a,ab,a,ab,a,-,ab,ab,a,a,a,ab,a,-,ab,a,-,a,-,ab,a,a,a,a,ab,ab,-,a,a,-,ab,ab,-,-,ab,-,-,ab,ab,ab,-,ab,a,-,a,ab,ab,-,ab,ab,-,-,-,a,a,ab,-,ab,-,ab,ab,-,-,a,ab,a,ab,ab,ab,a,ab,a,a,-,a,-,ab,ab,a,ab,ab,a,a,-,-,ab,ab,ab,ab,a,ab,-,a,-,ab…
*M2984	D2.15	-,a,a,a,ab,a,-,a,ab,ab,a,ab,ab,ab,a,ab,a,-,ab,ab,-,ab,-,a,ab,a,a,a,a,a,-,ab,ab,a,a,a,ab,a,ab,ab,a,-,a,a,a,a,ab,-,ab,a,-,a,ab,-,ab,ab,-,a,ab,ab,ab,a,a,a,a,-,ab,a,a,-,a,a,ab,a,-,a,ab,ab,ab,a,-,-,ab,-,-,ab,a,ab,-,a,ab,a,a,a,a,-,ab,-,a,a,a,ab,-,-,ab,-,ab,ab,ab,ab,ab,ab,-,-,ab,a,ab,ab,-,ab,ab,ab,a,a,ab,-,ab,ab,ab,a,-,ab,a,a,a,ab,-,ab,ab,ab,a,ab,-,a,ab,a,a,-,ab,a,ab,ab,a,a,ab,a,ab,ab,ab,-,a,ab,-,a,-,ab…
[truncated: 1,411 more rows]
