# Supplementary material for: BatchMap: A parallel implementation of the OneMap R package for fast computation of F1 linkage maps in outcrossing species
Source: PLoS One. 2017 Dec 20;12(12):e0189256. doi: 10.1371/journal.pone.0189256 (PMC5738033; doi:10.1371/journal.pone.0189256)
Supplement: S1 R Scripts — BatchMap.R: R script for the calculation of linkage maps using BatchMapCRAN.R: R script for the calculation of linkage maps using OneMap (CRAN)GitHub.R: R script for the calculation of linkage maps using OneMap (GitHub). (ZIP) [file pone.0189256.s003.zip]

Archive with 6 entries (4 files):
- script/
- script/BatchMap.R
- script/CRAN.R
- script/GitHub.R
- __MACOSX/
- __MACOSX/._script
