# Supplementary material for: BatchMap: A parallel implementation of the OneMap R package for fast computation of F1 linkage maps in outcrossing species
Source: PLoS One. 2017 Dec 20;12(12):e0189256. doi: 10.1371/journal.pone.0189256 (PMC5738033; doi:10.1371/journal.pone.0189256)
Supplement: S1 R Scripts — BatchMap.R: R script for the calculation of linkage maps using BatchMapCRAN.R: R script for the calculation of linkage maps using OneMap (CRAN)GitHub.R: R script for the calculation of linkage maps using OneMap (GitHub). (ZIP) [file pone.0189256.s003.zip › script/BatchMap.R]

library(BatchMap)


#' First read the OneMap formatted data into R
out <- read.outcross2("sim20k.txt")

#' Calculate the twopoint table of recombination fractions
#' and likelihoods

twopts <- rf.2pts(out)

#' Group the recombination fractions into linkage groups
LGs <- group(make.seq(twopts, "all"), LOD=8, max.rf=0.35)

#' Assign all linkage groups to variables
for (i in 1:LGs$n.groups){
  print(i)
  assign(paste("LG",i,sep="_"),make.seq(LGs,i))
}

#' Split data into pseudo-tesrcrosses. The other linkage groups
#' have been omitted for brevity.
LG_1_p1<-make.seq(twopts,LG_1$seq.num[out$segr.type[LG_1$seq.num] != "D2.15"])
LG_1_p2<-make.seq(twopts,LG_1$seq.num[out$segr.type[LG_1$seq.num] != "D1.10"])

#' Order the data using 10 iterations of RECORD
rec_1_p1 <- record.parallel(LG_1_p1, cores = 10, times=10)

#' Calculate the map in overlapping batches. Disable adaptive
#' re-ordering by setting `max.tries = 0`. Other testcrosses have
#' been omitted for brevity's sake.
m1p1 <- map.overlapping.batches(input.seq = rec_1_p1, 
    size = pick.batch.sizes(rec_1_p1, 50, 30), 
    overlap = 30, 
    phase.cores = 4,
    max.tries = 0, 
    min.tries = 0)

#' Calculate the map in overlapping batches. Enable adaptive
#' re-ordering by setting `min.tries = 1`. Other testcrosses have
#' been omitted for brevity's sake. Use the 'one' rule set to test
#' all pairwise swap. Set the window size to 5.
m1p1_rip <- map.overlapping.batches(input.seq = rec_1_p1,
    size = pick.batch.sizes(rec_1_p1, 50, 30),
    overlap = 30,
    fun.order = ripple.ord,
    phase.cores = 2,
    ripple.cores = 8,
    max.dist = 50,
    max.tries = 3,
    method = "one",
    min.tries = 1,
    ws = 5)

save.image("sim20k_batchmap.RData")
