# Supplementary material for: BatchMap: A parallel implementation of the OneMap R package for fast computation of F1 linkage maps in outcrossing species
Source: PLoS One. 2017 Dec 20;12(12):e0189256. doi: 10.1371/journal.pone.0189256 (PMC5738033; doi:10.1371/journal.pone.0189256)
Supplement: S1 R Scripts — BatchMap.R: R script for the calculation of linkage maps using BatchMapCRAN.R: R script for the calculation of linkage maps using OneMap (CRAN)GitHub.R: R script for the calculation of linkage maps using OneMap (GitHub). (ZIP) [file pone.0189256.s003.zip › script/CRAN.R]

library(onemap)

#' First read the OneMap formatted data into R
out <- read.outcross(".","sim20k.txt")

#' Calculate the twopoint table of recombination fractions
#' and likelihoods
twopts <- rf.2pts(out)

#' Group the recombination fractions into linkage groups
LGs <- group(make.seq(twopts, "all"), LOD=8, max.rf=0.35)

#' Assign all linkage groups to variables
for (i in 1:LGs$n.groups){
  print(i)
  assign(paste("LG",i,sep="_"),make.seq(LGs,i))
}

#' Split data into pseudo-tesrcrosses. The other linkage groups
#' have been omitted for brevity.
LG_1_p1<-make.seq(twopts,LG_1$seq.num[out$segr.type[LG_1$seq.num] != "D2.15"])
LG_1_p2<-make.seq(twopts,LG_1$seq.num[out$segr.type[LG_1$seq.num] != "D1.10"])

#' Calculate the maps for all testcrosses. All but the first have been omitted for
#' brevity's sake
mp_1_p1 <- record(get(f), times=10)

save.image("cran.RData")
